# Supplementary material for: Different Transcript Patterns in Response to Specialist and Generalist Herbivores in the Wild Arabidopsis Relative Boechera divaricarpa
Source: PLoS One. 2007 Oct 24;2(10):e1081. doi: 10.1371/journal.pone.0001081 (PMC2031921; doi:10.1371/journal.pone.0001081)
Supplement: Table S1 — TAIR identifiers corresponding to best BLAST hits from the B. divaricarpa subtractive cDNA library and their GO annotation. (4.17 MB XLS) [file pone.0001081.s001.xls]

## Sheet: Sheet1
Locus	Gene Model(s)	GO id	GO term	cat	code	GO Slim	Reference	Made by	date last modified
			(links to Tair Keyword Browser)
AT4G15790	AT4G15790.1	GO:0012505	endomembrane system	comp	IEA	other membranes	AnalysisReference:501712015	TAIR	2004-10-22
	AT4G15790.1	GO:0019905	syntaxin binding	func	IEA	protein binding	AnalysisReference:501714662	TAIR	2005-03-04
	AT4G15790.1	GO:0000004	biological_process unknown	proc	ND	biological process unknown	Communication:1345790	TAIR	2004-03-03
	AT4G15790.1	GO:0009434	flagellum (sensu Eukaryota)	comp	IEA	other cellular components | other intracellular components	AnalysisReference:501714662	TAIR	2005-03-04
AT2G30280	AT2G30280.1	GO:0006350	transcription	proc	IEA	transcription	AnalysisReference:501714662	TAIR	2005-03-04
	AT2G30280.1	GO:0008372	cellular_component unknown	comp	ND	cellular component unknown	Communication:1345790	TAIR	2004-03-03
	AT2G30280.1	GO:0003677	DNA binding	func	IEA	DNA or RNA binding	AnalysisReference:501714662	TAIR	2005-03-04
AT2G28400	AT2G28400.1	GO:0000004	biological_process unknown	proc	ND	biological process unknown	Communication:501683652	TIGR	2003-09-13
	AT2G28400.1	GO:0005554	molecular_function unknown	func	ND	molecular function unknown	Communication:501683652	TIGR	2003-09-13
	AT2G28400.1	GO:0005739	mitochondrion	comp	IEA	mitochondria	AnalysisReference:501712015	TAIR	2004-10-22
AT5G08130	AT5G08130.1	GO:0003677	DNA binding	func	ISS	DNA or RNA binding	Communication:501714663	TIGR	2002-08-09
	AT5G08130.1	GO:0003700	transcription factor activity	func	ISS	transcription factor activity	Publication:1345963|PMID:11118137	TAIR	2003-06-06
	AT5G08130.1	GO:0003700	transcription factor activity	func	ISS	transcription factor activity	Publication:501705886|PMID:12679534	TAIR	2004-03-01
	AT5G08130.1	GO:0045449	regulation of transcription	proc	TAS	transcription | other cellular processes | other metabolic processes | other biological processes | other physiological processes	Publication:1345963|PMID:11118137	TAIR	2003-12-03
	AT5G08130.1	GO:0008372	cellular_component unknown	comp	ND	cellular component unknown	Communication:1345790	TAIR	2004-11-09
AT2G30250	WRKY25	GO:0003700	transcription factor activity	func	ISS	transcription factor activity	Publication:492|PMID:10785665	TAIR	2003-03-29
	AT2G30250.1	GO:0003700	transcription factor activity	func	ISS	transcription factor activity	Publication:492|PMID:10785665	TIGR	2003-05-12
	AT2G30250.1	GO:0008372	cellular_component unknown	comp	ND	cellular component unknown	Communication:1345790	TAIR	2003-12-03
	AT2G30250.1	GO:0006355	regulation of transcription, DNA-dependent	proc	ISS	transcription | other cellular processes | other metabolic processes | other biological processes | other physiological processes	Publication:492|PMID:10785665	TIGR	2003-05-12
	AT2G30250.1	GO:0003700	transcription factor activity	func	ISS	transcription factor activity	Communication:501714663	TIGR	2002-02-27
	AT2G30250.1	GO:0006355	regulation of transcription, DNA-dependent	proc	ISS	transcription | other cellular processes | other metabolic processes | other biological processes | other physiological processes	Communication:501714663	TIGR	2002-02-27
	WRKY25	GO:0003700	transcription factor activity	func	ISS	transcription factor activity	Communication:1674991	TAIR	2003-03-29
	AT2G30250.1	GO:0003700	transcription factor activity	func	ISS	transcription factor activity	Publication:1345963|PMID:11118137	TAIR	2003-06-06
AT5G57015	AT5G57015.1	GO:0016301	kinase activity	func	ISS	kinase activity	Communication:501714663	TIGR	2003-08-28
	AT5G57015.1	GO:0004681	casein kinase I activity	func	ISS	kinase activity | transferase activity	Communication:501714663	TIGR	2003-08-28
	AT5G57015.1	GO:0006468	protein amino acid phosphorylation	proc	IEA	protein metabolism | other cellular processes | other metabolic processes | other physiological processes	AnalysisReference:501714662	TAIR	2005-03-04
	AT5G57015.1	GO:0008372	cellular_component unknown	comp	ND	cellular component unknown	Communication:1345790	TAIR	2004-03-03
AT1G03220	AT1G03220.1	GO:0012505	endomembrane system	comp	IEA	other membranes	AnalysisReference:501712015	TAIR	2004-10-22
	AT1G03220.1	GO:0005554	molecular_function unknown	func	ND	molecular function unknown	Communication:501683652	TIGR	2003-10-04
	AT1G03220.1	GO:0000004	biological_process unknown	proc	ND	biological process unknown	Communication:1345790	TAIR	2004-03-03
AT4G29510	AT4G29510.1	GO:0006744	ubiquinone biosynthesis	proc	IEA	other cellular processes | other metabolic processes | other physiological processes	AnalysisReference:501714662	TAIR	2005-03-04
	AT4G29510.1	GO:0016274	protein-arginine N-methyltransferase activity	func	ISS	transferase activity	Communication:501714663	TIGR	2003-10-02
	AT4G29510.1	GO:0006479	protein amino acid methylation	proc	IEA	protein metabolism | other cellular processes | other metabolic processes | other physiological processes	AnalysisReference:501714662	TAIR	2005-03-04
AT5G47180	AT5G47180.1	GO:0006355	regulation of transcription, DNA-dependent	proc	IEA	transcription | other cellular processes | other metabolic processes | other biological processes | other physiological processes	AnalysisReference:501714662	TAIR	2005-03-04
	AT5G47180.1	GO:0005634	nucleus	comp	IEA	nucleus	AnalysisReference:501714662	TAIR	2005-03-04
	AT5G47180.1	GO:0005198	structural molecule activity	func	ISS	structural molecule activity	Communication:501714663	TIGR	2003-09-16
	AT5G47180.2	GO:0006355	regulation of transcription, DNA-dependent	proc	IEA	transcription | other cellular processes | other metabolic processes | other biological processes | other physiological processes	AnalysisReference:501714662	TAIR	2005-03-04
	AT5G47180.2	GO:0005634	nucleus	comp	IEA	nucleus	AnalysisReference:501714662	TAIR	2005-03-04
AT2G47240	AT2G47240.1	GO:0004467	long-chain-fatty-acid-CoA ligase activity	func	ISS	other enzyme activity	Communication:501714663	TIGR	2002-09-20
	AT2G47240.1	GO:0008372	cellular_component unknown	comp	ND	cellular component unknown	Communication:1345790	TAIR	2004-03-03
	AT2G47240.1	GO:0006633	fatty acid biosynthesis	proc	ISS	other cellular processes | other metabolic processes | other physiological processes	Communication:501714663	TIGR	2002-09-20
AT2G42690	AT2G42690.1	GO:0004806	triacylglycerol lipase activity	func	ISS	hydrolase activity	Communication:501714663	TIGR	2003-09-26
	AT2G42690.1	GO:0006629	lipid metabolism	proc	ISS	other metabolic processes	Communication:501714663	TIGR	2003-09-26
	AT2G42690.1	GO:0008372	cellular_component unknown	comp	ND	cellular component unknown	Communication:1345790	TAIR	2004-03-03
AT2G40880	AT2G40880.1	GO:0012505	endomembrane system	comp	IEA	other membranes	AnalysisReference:501712015	TAIR	2004-10-22
	AT2G40880.1	GO:0000004	biological_process unknown	proc	ND	biological process unknown	Communication:1345790	TAIR	2004-03-03
	AT2G40880.1	GO:0004869	cysteine protease inhibitor activity	func	ISS	other molecular functions	Communication:501714663	TIGR	2003-08-21
AT4G26910	AT4G26910.1	GO:0005739	mitochondrion	comp	IDA	mitochondria	Publication:501711651|PMID:14671022	NA	2005-01-10
	AT4G26910.1	GO:0008152	metabolism	proc	ISS	other metabolic processes	Communication:501714663	TIGR	2003-09-12
	AT4G26910.1	GO:0008415	acyltransferase activity	func	ISS	transferase activity	Communication:501714663	TIGR	2003-09-12
AT5G18860	AT5G18860.1	GO:0012505	endomembrane system	comp	IEA	other membranes	AnalysisReference:501712015	TAIR	2004-10-22
	AT5G18860.1	GO:0016787	hydrolase activity	func	ISS	hydrolase activity	Communication:501714663	TIGR	2003-09-04
	AT5G18860.1	GO:0000004	biological_process unknown	proc	ND	biological process unknown	Communication:1345790	TAIR	2004-03-03
AT5G64710	AT5G64710.2	GO:0000004	biological_process unknown	proc	ND	biological process unknown	Communication:1345790	TAIR	2004-03-03
	AT5G64710.1	GO:0009507	chloroplast	comp	IEA	chloroplast	AnalysisReference:501712015	TAIR	2004-10-22
	AT5G64710.1	GO:0000004	biological_process unknown	proc	ND	biological process unknown	Communication:1345790	TAIR	2004-03-03
	AT5G64710.1	GO:0005554	molecular_function unknown	func	ISS	molecular function unknown	Communication:501714663	TIGR	2003-08-29
AT1G58100	AT1G58100.1	GO:0045449	regulation of transcription	proc	TAS	transcription | other cellular processes | other metabolic processes | other biological processes | other physiological processes	Publication:1345963|PMID:11118137	TAIR	2003-12-03
	AT1G58100.1	GO:0003700	transcription factor activity	func	ISS	transcription factor activity	Communication:501714663	TIGR	2003-06-03
	AT1G58100.1	GO:0003700	transcription factor activity	func	ISS	transcription factor activity	Publication:1345963|PMID:11118137	TAIR	2003-06-06
	AT1G58100.1	GO:0008372	cellular_component unknown	comp	ND	cellular component unknown	Communication:1345790	TAIR	2003-12-03
AT4G02340	AT4G02340.1	GO:0005737	cytoplasm	comp	IEA	other cytoplasmic components	AnalysisReference:501714662	TAIR	2005-03-04
	AT4G02340.1	GO:0004301	epoxide hydrolase activity	func	ISS	hydrolase activity	Communication:501714663	TIGR	2003-09-02
	AT4G02340.1	GO:0009086	methionine biosynthesis	proc	IEA	other cellular processes | other metabolic processes | other physiological processes	AnalysisReference:501714662	TAIR	2005-03-04
	AT4G02340.1	GO:0006725	aromatic compound metabolism	proc	IEA	other cellular processes | other metabolic processes | other physiological processes	AnalysisReference:501714662	TAIR	2005-03-04
AT4G27440	AT4G27440.1	GO:0016630	protochlorophyllide reductase activity	func	TAS	other enzyme activity	Publication:5546|PMID:1714319	TIGR	2003-04-17
	AT4G27440.1	GO:0015995	chlorophyll biosynthesis	proc	TAS	other cellular processes | other metabolic processes | other physiological processes	Publication:4324|PMID:7659751	TIGR	2003-04-17
	AT4G27440.1	GO:0016491	oxidoreductase activity	func	ISS	other enzyme activity	Communication:501714663	TIGR	2002-08-13
	PORB	GO:0009507	chloroplast	comp	NAS	chloroplast	Publication:3957|PMID:8624514	TAIR	2003-04-16
	AT4G27440.1	GO:0016630	protochlorophyllide reductase activity	func	TAS	other enzyme activity	Publication:4324|PMID:7659751	TIGR	2003-04-17
AT2G03350	AT2G03350.1	GO:0008372	cellular_component unknown	comp	ND	cellular component unknown	Communication:1345790	TAIR	2004-03-03
	AT2G03350.1	GO:0005554	molecular_function unknown	func	ISS	molecular function unknown	Communication:501714663	TIGR	2003-08-29
	AT2G03350.1	GO:0000004	biological_process unknown	proc	ND	biological process unknown	Communication:1345790	TAIR	2004-03-03
AT2G28660	AT2G28660.1	GO:0006825	copper ion transport	proc	ISS	transport	Communication:501714663	TIGR	2002-09-19
	AT2G28660.1	GO:0005507	copper ion binding	func	ISS	other binding	Communication:501714663	TIGR	2002-09-19
	AT2G28660.1	GO:0009507	chloroplast	comp	IEA	chloroplast	AnalysisReference:501712015	TAIR	2004-10-22
AT2G43570	AT2G43570.1	GO:0009613	response to pest, pathogen or parasite	proc	IEA	response to stress | other physiological processes | response to abiotic or biotic stimulus	AnalysisReference:501714662	TAIR	2005-03-04
	AT2G43570.1	GO:0012505	endomembrane system	comp	IEA	other membranes	AnalysisReference:501712015	TAIR	2004-10-22
	AT2G43570.1	GO:0004568	chitinase activity	func	ISS	hydrolase activity	Communication:501714663	TIGR	2002-07-09
AT4G26670	AT4G26670.1	GO:0015450	protein translocase activity	func	ISS	transporter activity	Communication:501714663	TIGR	2003-09-26
	AT4G26670.1	GO:0015031	protein transport	proc	ISS	transport | other physiological processes	Communication:501714663	TIGR	2003-09-26
	AT4G26670.1	GO:0005744	mitochondrial inner membrane presequence translocase complex	comp	ISS	mitochondria | other membranes | other cellular components	Communication:501714663	TIGR	2003-09-26
AT4G33400	AT4G33400.1	GO:0008372	cellular_component unknown	comp	ND	cellular component unknown	Communication:1345790	TAIR	2004-03-03
	AT4G33400.1	GO:0005554	molecular_function unknown	func	ND	molecular function unknown	Communication:501683652	TIGR	2004-02-06
	AT4G33400.1	GO:0006499	N-terminal protein myristoylation	proc	IDA	protein metabolism | other cellular processes | other metabolic processes | other physiological processes	Publication:501710157|PMID:12912986	TAIR	2004-02-05
AT3G14990	AT3G14990.1	GO:0009228	thiamin biosynthesis	proc	ISS	other cellular processes | other metabolic processes | other physiological processes	Communication:501714663	TIGR	2003-09-23
	AT3G14990.1	GO:0003824	catalytic activity	func	ISS	other enzyme activity	Communication:501714663	TIGR	2003-09-23
	AT3G14990.1	GO:0008372	cellular_component unknown	comp	ND	cellular component unknown	Communication:1345790	TAIR	2004-03-03
	AT3G14990.2	GO:0008372	cellular_component unknown	comp	ND	cellular component unknown	Communication:1345790	TAIR	2004-03-03
AT5G40270	AT5G40270.1	GO:0000004	biological_process unknown	proc	ND	biological process unknown	Communication:1345790	TAIR	2004-03-03
	AT5G40270.1	GO:0008372	cellular_component unknown	comp	ND	cellular component unknown	Communication:1345790	TAIR	2004-03-03
	AT5G40270.1	GO:0003824	catalytic activity	func	ISS	other enzyme activity	Communication:501714663	TIGR	2003-09-08
AT4G21710	NRPB2	GO:0016591	DNA-directed RNA polymerase II, holoenzyme	comp	ISS	nucleus | other cellular components	Publication:216|PMID:10908634	TAIR	2003-03-28
	AT4G21710.1	GO:0003677	DNA binding	func	ISS	DNA or RNA binding	Communication:501714663	TIGR	2003-09-11
	NRPB2	GO:0003899	DNA-directed RNA polymerase activity	func	ISS	transferase activity	Publication:216|PMID:10908634	TAIR	2004-02-10
	AT4G21710.1	GO:0006350	transcription	proc	ISS	transcription	Communication:501714663	TIGR	2003-09-11
AT1G22770	AT1G22770.1	GO:0005506	iron ion binding	func	IEA	other binding	AnalysisReference:501714662	TAIR	2005-03-04
	AT1G22770.1	GO:0015355	monocarboxylate porter activity	func	IEA	transporter activity	AnalysisReference:501714662	TAIR	2005-03-04
	GI	GO:0005654	nucleoplasm	comp	IDA	nucleus	Publication:199|PMID:10920210	TAIR	2003-04-14
	AT1G22770.1	GO:0005198	structural molecule activity	func	IEA	structural molecule activity	AnalysisReference:501714662	TAIR	2005-03-04
	AT1G22770.1	GO:0017172	cysteine dioxygenase activity	func	IEA	other enzyme activity	AnalysisReference:501714662	TAIR	2005-03-04
	GI	GO:0009908	flower development	proc	TAS	developmental processes	Publication:1616|PMID:10202817	TAIR	2005-02-08
AT2G32700
AT4G33680	AGD2	GO:0008483	transaminase activity	func	IDA	transferase activity	Publication:501711783|PMID:14729919	TAIR	2004-03-26
	AT4G33680.1	GO:0008483	transaminase activity	func	ISS	transferase activity	Communication:501714663	TIGR	2002-10-30
	AGD2	GO:0009862	systemic acquired resistance, salicylic acid mediated signaling pathway	proc	IMP	response to stress | signal transduction | other physiological processes | response to abiotic or biotic stimulus | response to stress | signal transduction | other physiological processes | response to abiotic or biotic stimulus | response to stress | signal transduction | other physiological processes | response to abiotic or biotic stimulus	Publication:501680105|PMID:11532166	TAIR	2003-03-28
	AGD2	GO:0009507	chloroplast	comp	IDA	chloroplast	Publication:501711783|PMID:14729919	TAIR	2004-03-26
AT2G35100	AT2G35100.1	GO:0003824	catalytic activity	func	ISS	other enzyme activity	Communication:501714663	TIGR	2003-09-22
	AT2G35100.1	GO:0016020	membrane	comp	ISS	other membranes	Communication:501714663	TIGR	2003-09-22
AT1G18540	AT1G18540.1	GO:0006412	protein biosynthesis	proc	ISS	protein metabolism | other cellular processes | other metabolic processes | other physiological processes	Communication:501714663	TIGR	2003-09-26
	AT1G18540.1	GO:0003735	structural constituent of ribosome	func	ISS	structural molecule activity	Communication:501714663	TIGR	2003-09-26
	AT1G18540.1	GO:0005622	intracellular	comp	ISS	other intracellular components	Communication:501714663	TIGR	2003-09-26
	AT1G18540.1	GO:0005840	ribosome	comp	ISS	ribosome	Communication:501714663	TIGR	2003-09-26
AT4G29060	AT4G29060.1	GO:0003746	translation elongation factor activity	func	ISS	nucleic acid binding | other molecular functions	Communication:501714663	TIGR	2003-09-26
	AT4G29060.1	GO:0005634	nucleus	comp	IEA	nucleus	AnalysisReference:501714662	TAIR	2005-03-04
	AT4G29060.1	GO:0009507	chloroplast	comp	IEA	chloroplast	AnalysisReference:501712015	TAIR	2004-10-22
	AT4G29060.1	GO:0006414	translational elongation	proc	ISS	protein metabolism | other cellular processes | other metabolic processes | other physiological processes	Communication:501714663	TIGR	2003-09-26
AT1G67140	AT1G67140.1	GO:0042626	ATPase activity, coupled to transmembrane movement of substances	func	IEA	hydrolase activity | transporter activity	AnalysisReference:501714662	TAIR	2005-03-04
	AT1G67140.1	GO:0006810	transport	proc	IEA	transport	AnalysisReference:501714662	TAIR	2005-03-04
	AT1G67140.1	GO:0005524	ATP binding	func	IEA	nucleotide binding	AnalysisReference:501714662	TAIR	2005-03-04
	AT1G67140.1	GO:0005887	integral to plasma membrane	comp	IEA	other membranes | plasma membrane	AnalysisReference:501714662	TAIR	2005-03-04
	AT1G67140.1	GO:0003824	catalytic activity	func	IEA	other enzyme activity	AnalysisReference:501714662	TAIR	2005-03-04
AT5G04360	AT5G04360.1	GO:0005975	carbohydrate metabolism	proc	ISS	other metabolic processes	Communication:501714663	TIGR	2003-08-25
	AT5G04360.1	GO:0004556	alpha-amylase activity	func	ISS	hydrolase activity	Communication:501714663	TIGR	2003-08-25
	AT5G04360.1	GO:0009507	chloroplast	comp	IEA	chloroplast	AnalysisReference:501712015	TAIR	2004-10-22
AT2G44480	AT2G44480.1	GO:0012505	endomembrane system	comp	IEA	other membranes	AnalysisReference:501712015	TAIR	2004-10-22
	AT2G44480.1	GO:0004553	hydrolase activity, hydrolyzing O-glycosyl compounds	func	ISS	hydrolase activity	Communication:501714663	TIGR	2002-06-11
	AT2G44480.1	GO:0005975	carbohydrate metabolism	proc	IEA	other metabolic processes	AnalysisReference:501714662	TAIR	2005-03-04
AT1G12240	AT1G12240.1	GO:0004553	hydrolase activity, hydrolyzing O-glycosyl compounds	func	ISS	hydrolase activity	Communication:501714663	TIGR	2002-07-09
	AT1G12240.1	GO:0005737	cytoplasm	comp	IEA	other cytoplasmic components	AnalysisReference:501714662	TAIR	2005-03-04
	AT1G12240.1	GO:0005975	carbohydrate metabolism	proc	IEA	other metabolic processes	AnalysisReference:501714662	TAIR	2005-03-04
	AT1G12240.1	GO:0019575	sucrose catabolism, using beta-fructofuranosidase	proc	IEA	other cellular processes | other metabolic processes | other physiological processes	AnalysisReference:1445901	TAIR	2003-03-18
AT4G33150	SDH	GO:0019477	L-lysine catabolism	proc	IDA	other cellular processes | other metabolic processes | other physiological processes	Publication:5879|PMID:11080311	TAIR	2002-08-21
	LKR	GO:0019477	L-lysine catabolism	proc	IMP	other cellular processes | other metabolic processes | other physiological processes	Publication:501680618|PMID:11500552	TAIR	2004-03-26
	LKR	GO:0004753	saccharopine dehydrogenase activity	func	IDA	other enzyme activity	Publication:501682605|PMID:12393892	TAIR	2004-03-26
	SDH	GO:0004753	saccharopine dehydrogenase activity	func	IDA	other enzyme activity	Publication:5879|PMID:11080311	TAIR	2003-03-29
	SDH	GO:0005737	cytoplasm	comp	IDA	other cytoplasmic components	Publication:5879|PMID:11080311	TAIR	2002-08-21
	LKR	GO:0010010	lysine-ketoglutarate reductase activity	func	IDA	other enzyme activity	Publication:15|PMID:10998364	TAIR	2004-02-10
AT2G26010	AT2G26010.1	GO:0005618	cell wall	comp	ISS	cell wall	Communication:501714663	TIGR	2002-07-08
	AT2G26010.1	GO:0005554	molecular_function unknown	func	ND	molecular function unknown	Communication:1345790	TAIR	2004-03-03
	AT2G26010.1	GO:0006952	defense response	proc	ISS	response to abiotic or biotic stimulus	Communication:501714663	TIGR	2004-02-04
AT4G22000	AT4G22000.1	GO:0005554	molecular_function unknown	func	ND	molecular function unknown	Communication:501683652	TIGR	2003-10-04
	AT4G22000.1	GO:0008372	cellular_component unknown	comp	ND	cellular component unknown	Communication:1345790	TAIR	2004-03-03
	AT4G22000.1	GO:0000004	biological_process unknown	proc	ND	biological process unknown	Communication:1345790	TAIR	2004-03-03
AT4G34370	AT4G34370.1	GO:0000151	ubiquitin ligase complex	comp	IEA	other cellular components | other intracellular components	AnalysisReference:501714662	TAIR	2005-03-04
	AT4G34370.1	GO:0016567	protein ubiquitination	proc	IEA	protein metabolism | other cellular processes | other metabolic processes | other physiological processes	AnalysisReference:501714662	TAIR	2005-03-04
	AT4G34370.1	GO:0004842	ubiquitin-protein ligase activity	func	IEA	other enzyme activity	AnalysisReference:501714662	TAIR	2005-03-04
	AT4G34370.1	GO:0005529	sugar binding	func	IEA	other binding	AnalysisReference:501714662	TAIR	2005-03-04
	AT4G34370.1	GO:0008270	zinc ion binding	func	IEA	other binding	AnalysisReference:501714662	TAIR	2005-03-04
	AT4G34370.1	GO:0005622	intracellular	comp	IEA	other intracellular components	AnalysisReference:501714662	TAIR	2005-03-04
AT2G20560	AT2G20560.1	GO:0008372	cellular_component unknown	comp	ND	cellular component unknown	Communication:501683652	TIGR	2004-02-06
	AT2G20560.1	GO:0003754	chaperone activity	func	ISS	other molecular functions	Communication:501714663	TIGR	2003-08-26
	AT2G20560.1	GO:0006457	protein folding	proc	ISS	protein metabolism | other cellular processes | other metabolic processes | other physiological processes	Communication:501714663	TIGR	2003-08-26
AT5G20250	AT5G20250.1	GO:0004553	hydrolase activity, hydrolyzing O-glycosyl compounds	func	ISS	hydrolase activity	Communication:501714663	TIGR	2002-07-10
	DIN10	GO:0009416	response to light	proc	IEP	response to abiotic or biotic stimulus	Publication:501683242|PMID:11240919	TAIR	2003-06-03
	DIN10	GO:0007568	aging	proc	IEP	developmental processes | other physiological processes	Publication:501683242|PMID:11240919	TAIR	2003-06-03
	DIN10	GO:0009744	response to sucrose stimulus	proc	IEP	other physiological processes	Publication:501683242|PMID:11240919	TAIR	2003-06-03
	AT5G20250.1	GO:0009507	chloroplast	comp	IEA	chloroplast	AnalysisReference:501712015	TAIR	2004-10-22
AT5G11680	AT5G11680.1	GO:0000004	biological_process unknown	proc	ND	biological process unknown	Communication:1345790	TAIR	2004-03-03
	AT5G11680.1	GO:0008372	cellular_component unknown	comp	ND	cellular component unknown	Communication:1345790	TAIR	2004-03-03
	AT5G11680.1	GO:0005554	molecular_function unknown	func	ND	molecular function unknown	Communication:501683652	TIGR	2003-10-04
AT5G37020	AT5G37020.1	GO:0003700	transcription factor activity	func	ISS	transcription factor activity	Publication:1345963|PMID:11118137	TAIR	2003-06-06
	AT5G37020.1	GO:0006355	regulation of transcription, DNA-dependent	proc	TAS	transcription | other cellular processes | other metabolic processes | other biological processes | other physiological processes	Publication:1542|PMID:10318972	TIGR	2003-04-17
	AT5G37020.1	GO:0005634	nucleus	comp	IEA	nucleus	AnalysisReference:501714662	TAIR	2005-03-04
	ARF8	GO:0003700	transcription factor activity	func	TAS	transcription factor activity	Publication:1213|PMID:10476078	TAIR	2004-02-10
AT2G44210	AT2G44210.1	GO:0005554	molecular_function unknown	func	ISS	molecular function unknown	Communication:501714663	TIGR	2003-09-11
	AT2G44210.1	GO:0012505	endomembrane system	comp	IEA	other membranes	AnalysisReference:501712015	TAIR	2004-10-22
	AT2G44210.1	GO:0000004	biological_process unknown	proc	ND	biological process unknown	Communication:501683652	TIGR	2003-09-13
AT3G61640	AT3G61640.1	GO:0031225	anchored to membrane	comp	TAS	other membranes	Publication:501681566|PMID:12068095	NA	2005-03-04
	AT3G61640.1	GO:0031225	anchored to membrane	comp	TAS	other membranes	Publication:501706978|PMID:12805588	NA	2005-03-04
	AT3G61640.1	GO:0005554	molecular_function unknown	func	TAS	molecular function unknown	Communication:501714663	TIGR	2002-04-24
	AT3G61640.1	GO:0000004	biological_process unknown	proc	ND	biological process unknown	Communication:1345790	TAIR	2004-03-03
AT3G32980	AT3G32980.1	GO:0012505	endomembrane system	comp	IEA	other membranes	AnalysisReference:501712015	TAIR	2004-10-22
	AT3G32980.1	GO:0004601	peroxidase activity	func	ISS	other enzyme activity | other molecular functions	Communication:501714663	TIGR	2003-10-02
	AT3G32980.1	GO:0006979	response to oxidative stress	proc	IEA	response to stress | other cellular processes | other metabolic processes | other physiological processes | response to abiotic or biotic stimulus	AnalysisReference:501714662	TAIR	2005-03-04
AT3G57530	AT3G57530.1	GO:0004685	calcium- and calmodulin-dependent protein kinase activity	func	ISS	kinase activity | transferase activity	Communication:501714663	TIGR	2003-08-21
	AT3G57530.1	GO:0006499	N-terminal protein myristoylation	proc	IEA	protein metabolism | other cellular processes | other metabolic processes | other physiological processes	Publication:501710157|PMID:12912986	TAIR	2004-02-05
	CPK32	GO:0008372	cellular_component unknown	comp	ND	cellular component unknown	Communication:1345790	TAIR	2004-04-20
	AT3G57530.1	GO:0006468	protein amino acid phosphorylation	proc	ISS	protein metabolism | other cellular processes | other metabolic processes | other physiological processes	Communication:501714663	TIGR	2003-08-21
	AT3G57530.1	GO:0016301	kinase activity	func	ISS	kinase activity	Communication:501714663	TIGR	2003-08-28
AT1G76490	HMG1	GO:0008299	isoprenoid biosynthesis	proc	ISS	other cellular processes | other metabolic processes | other physiological processes	Publication:4943|PMID:8302869	TAIR	2003-01-15
	HMG1	GO:0042282	hydroxymethylglutaryl-CoA reductase activity	func	IGI	other enzyme activity	Publication:5687|PMID:2649893	TAIR	2004-02-10
	HMG1	GO:0005783	endoplasmic reticulum	comp	IDA	ER	Publication:4943|PMID:8302869	TAIR	2003-01-15
	AT1G76490.1	GO:0016020	membrane	comp	TAS	other membranes	Publication:5663|PMID:2491679	TIGR	2003-05-12
	AT1G76490.1	GO:0008299	isoprenoid biosynthesis	proc	TAS	other cellular processes | other metabolic processes | other physiological processes	Publication:5663|PMID:2491679	TIGR	2003-05-12
	HMG1	GO:0042282	hydroxymethylglutaryl-CoA reductase activity	func	ISS	other enzyme activity	Publication:5687|PMID:2649893	TAIR	2004-02-10
AT4G38920	AT4G38920.1	GO:0015986	ATP synthesis coupled proton transport	proc	IEA	transport | other cellular processes | other metabolic processes | other physiological processes | electron transport or energy pathways	AnalysisReference:501714662	TAIR	2005-03-04
	AT4G38920.1	GO:0016887	ATPase activity	func	ISS	hydrolase activity	Communication:1674994	TAIR	2003-03-29
	AT4G38920.1	GO:0012505	endomembrane system	comp	IEA	other membranes	AnalysisReference:501712015	TAIR	2004-10-22
	AT4G38920.1	GO:0016020	membrane	comp	IEA	other membranes	AnalysisReference:501714662	TAIR	2005-03-04
	AT4G38920.1	GO:0016469	hydrogen-transporting two-sector ATPase complex	comp	IEA	other membranes | other cellular components	AnalysisReference:501714662	TAIR	2005-03-04
AT1G75830	AT1G75830.1	GO:0006952	defense response	proc	ISS	response to abiotic or biotic stimulus	Communication:501714663	TIGR	2004-02-04
	AT1G75830.1	GO:0005554	molecular_function unknown	func	ND	molecular function unknown	Communication:1345790	TAIR	2004-03-03
	AT1G75830.1	GO:0005618	cell wall	comp	ISS	cell wall	Communication:501714663	TIGR	2002-07-08
AT5G32440	AT5G32440.1	GO:0006118	electron transport	proc	IEA	electron transport or energy pathways	AnalysisReference:501714662	TAIR	2005-03-04
	AT5G32440.1	GO:0006289	nucleotide-excision repair	proc	IEA	response to stress | DNA or RNA metabolism | other physiological processes	AnalysisReference:501714662	TAIR	2005-03-04
	AT5G32440.1	GO:0004003	ATP-dependent DNA helicase activity	func	IEA	hydrolase activity | other enzyme activity	AnalysisReference:501714662	TAIR	2005-03-04
	AT5G32440.1	GO:0005634	nucleus	comp	IEA	nucleus	AnalysisReference:501714662	TAIR	2005-03-04
	AT5G32440.1	GO:0009507	chloroplast	comp	IEA	chloroplast	AnalysisReference:501712015	TAIR	2004-10-22
	AT5G32440.1	GO:0016491	oxidoreductase activity	func	IEA	other enzyme activity	AnalysisReference:501714662	TAIR	2005-03-04
	AT5G32440.1	GO:0016818	hydrolase activity, acting on acid anhydrides, in phosphorus-containing anhydrides	func	IEA	hydrolase activity	AnalysisReference:501714662	TAIR	2005-03-04
AT3G57800	AT3G57800.1	GO:0003677	DNA binding	func	ISS	DNA or RNA binding	Communication:501714663	TIGR	2003-09-26
	AT3G57800.2	GO:0003700	transcription factor activity	func	ISS	transcription factor activity	Publication:1345963|PMID:11118137	TAIR	2003-06-06
	AT3G57800.1	GO:0003700	transcription factor activity	func	ISS	transcription factor activity	Communication:501714663	TIGR	2003-09-26
	AT3G57800.1	GO:0003700	transcription factor activity	func	ISS	transcription factor activity	Publication:1345963|PMID:11118137	TAIR	2003-06-06
	AT3G57800.1	GO:0008372	cellular_component unknown	comp	ND	cellular component unknown	Communication:1345790	TAIR	2003-12-03
	AT3G57800.1	GO:0045449	regulation of transcription	proc	TAS	transcription | other cellular processes | other metabolic processes | other biological processes | other physiological processes	Publication:1345963|PMID:11118137	TAIR	2003-12-03
	AT3G57800.1	GO:0003700	transcription factor activity	func	ISS	transcription factor activity	Publication:501705886|PMID:12679534	TAIR	2004-03-01
AT2G16030	AT2G16030.1	GO:0012505	endomembrane system	comp	IEA	other membranes	AnalysisReference:501712015	TAIR	2004-10-22
	AT2G16030.1	GO:0009523	photosystem II	comp	IEA	other cellular components | other intracellular components	AnalysisReference:501714662	TAIR	2005-03-04
	AT2G16030.1	GO:0019684	photosynthesis, light reaction	proc	IEA	other physiological processes | electron transport or energy pathways	AnalysisReference:501714662	TAIR	2005-03-04
	AT2G16030.1	GO:0005554	molecular_function unknown	func	ND	molecular function unknown	Communication:501683652	TIGR	2003-10-04
	AT2G16030.1	GO:0016021	integral to membrane	comp	IEA	other membranes	AnalysisReference:501714662	TAIR	2005-03-04
AT3G46660	AT3G46660.1	GO:0016999	antibiotic metabolism	proc	IEA	other cellular processes | other metabolic processes | other physiological processes	AnalysisReference:501714662	TAIR	2005-03-04
	AT3G46660.1	GO:0008372	cellular_component unknown	comp	ND	cellular component unknown	Communication:1345790	TAIR	2004-03-03
	AT3G46660.1	GO:0016757	transferase activity, transferring glycosyl groups	func	ISS	transferase activity	Communication:1674999	TAIR	2004-04-21
	AT3G46660.1	GO:0008152	metabolism	proc	IEA	other metabolic processes	AnalysisReference:501714662	TAIR	2005-03-04
	AT3G46660.1	GO:0008194	UDP-glycosyltransferase activity	func	ISS	transferase activity	Communication:501714663	TIGR	2003-08-29
AT4G29380	AT4G29380.1	GO:0006468	protein amino acid phosphorylation	proc	ISS	protein metabolism | other cellular processes | other metabolic processes | other physiological processes	Communication:501714663	TIGR	2003-10-10
	AT4G29380.1	GO:0006499	N-terminal protein myristoylation	proc	IEA	protein metabolism | other cellular processes | other metabolic processes | other physiological processes	Publication:501710157|PMID:12912986	TAIR	2004-02-05
	AT4G29380.1	GO:0004672	protein kinase activity	func	ISS	kinase activity | transferase activity	Communication:501714663	TIGR	2003-10-10
	AT4G29380.1	GO:0005524	ATP binding	func	ISS	nucleotide binding	Communication:501714663	TIGR	2003-10-10
AT1G77510	AT1G77510.1	GO:0003756	protein disulfide isomerase activity	func	ISS	other enzyme activity	Communication:501714663	TIGR	2003-08-25
	AT1G77510.1	GO:0012505	endomembrane system	comp	IEA	other membranes	AnalysisReference:501712015	TAIR	2004-10-22
	AT1G77510.1	GO:0005783	endoplasmic reticulum	comp	IEA	ER	AnalysisReference:501714662	TAIR	2005-03-04
AT2G42975	AT2G42975.1	GO:0000004	biological_process unknown	proc	ND	biological process unknown	Communication:1345790	TAIR	2004-03-03
	AT2G42975.1	GO:0009507	chloroplast	comp	IEA	chloroplast	AnalysisReference:501712015	TAIR	2004-10-22
	AT2G42975.1	GO:0005554	molecular_function unknown	func	ND	molecular function unknown	Communication:501683652	TIGR	2003-10-04
AT5G52840	AT5G52840.1	GO:0006118	electron transport	proc	IEA	electron transport or energy pathways	AnalysisReference:501714662	TAIR	2005-03-04
	AT5G52840.1	GO:0005506	iron ion binding	func	IEA	other binding	AnalysisReference:501714662	TAIR	2005-03-04
	AT5G52840.1	GO:0016651	oxidoreductase activity, acting on NADH or NADPH	func	IEA	other enzyme activity	AnalysisReference:501714662	TAIR	2005-03-04
	AT5G52840.1	GO:0005739	mitochondrion	comp	IDA	mitochondria	Publication:1546214|PMID:11743115	NA	2005-01-10
	AT5G52840.1	GO:0005739	mitochondrion	comp	IDA	mitochondria	Publication:501711651|PMID:14671022	NA	2005-01-10
	AT5G52840.1	GO:0005739	mitochondrion	comp	IDA	mitochondria	Publication:501707751|PMID:12837548	NA	2005-01-10
AT5G57050	AT5G57050.1	GO:0015071	protein phosphatase type 2C activity	func	ISS	hydrolase activity	Communication:501714663	TIGR	2001-08-29
	ABI2	GO:0009788	negative regulation of abscisic acid mediated signaling	proc	IGI	signal transduction | other cellular processes | other biological processes | other physiological processes	Publication:501679359|PMID:11208021	TAIR	2003-09-12
	ABI2	GO:0009737	response to abscisic acid stimulus	proc	IMP	other physiological processes	Publication:501679359|PMID:11208021	TAIR	2003-05-07
	AT5G57050.1	GO:0008287	protein serine/threonine phosphatase complex	comp	TAS	other cellular components	Publication:1918|PMID:9869399	TIGR	2003-04-17
	AT5G57050.1	GO:0015071	protein phosphatase type 2C activity	func	IGI	hydrolase activity	Publication:3274|PMID:9165752	TIGR	2003-04-17
	ABI2	GO:0006970	response to osmotic stress	proc	IMP	response to stress | response to abiotic or biotic stimulus	Publication:1546145|PMID:11779861	TAIR	2003-05-07
	ABI2	GO:0004722	protein serine/threonine phosphatase activity	func	ISS	hydrolase activity	Publication:2806|PMID:9468303	TAIR	2003-03-29
	AT5G57050.1	GO:0015071	protein phosphatase type 2C activity	func	IDA	hydrolase activity	Publication:3274|PMID:9165752	TIGR	2003-04-17
	AT5G57050.1	GO:0006470	protein amino acid dephosphorylation	proc	TAS	protein metabolism | other cellular processes | other metabolic processes | other physiological processes	Publication:1918|PMID:9869399	TIGR	2003-04-17
AT5G20050	AT5G20050.1	GO:0012505	endomembrane system	comp	IEA	other membranes	AnalysisReference:501712015	TAIR	2004-10-22
	AT5G20050.1	GO:0009522	photosystem I	comp	IEA	other cellular components | other intracellular components	AnalysisReference:501714662	TAIR	2005-03-04
	AT5G20050.1	GO:0016301	kinase activity	func	ISS	kinase activity	Communication:1674994	TAIR	2003-03-29
	AT5G20050.1	GO:0006468	protein amino acid phosphorylation	proc	IEA	protein metabolism | other cellular processes | other metabolic processes | other physiological processes	AnalysisReference:501714662	TAIR	2005-03-04
	AT5G20050.1	GO:0016301	kinase activity	func	ISS	kinase activity	Communication:501714663	TIGR	2003-08-29
AT5G20620	UBQ4	GO:0006511	ubiquitin-dependent protein catabolism	proc	TAS	protein metabolism | other cellular processes | other metabolic processes | other physiological processes	Publication:4528|PMID:7713442	TAIR	2003-05-22
	AT5G20620.1	GO:0042787	protein ubiquitination during ubiquitin-dependent protein catabolism	proc	ISS	protein metabolism | other cellular processes | other metabolic processes | other physiological processes	Communication:501714663	TIGR	2004-02-04
	AT5G20620.1	GO:0005515	protein binding	func	ISS	protein binding	Communication:501714663	TIGR	2004-02-04
	UBQ4	GO:0005515	protein binding	func	ISS	protein binding	Publication:5280|PMID:8382544	TAIR	2005-01-25
	AT5G20620.1	GO:0005634	nucleus	comp	IEA	nucleus	AnalysisReference:501714662	TAIR	2005-03-04
	AT5G20620.1	GO:0006464	protein modification	proc	ISS	protein metabolism | other cellular processes | other metabolic processes | other physiological processes	Communication:501714663	TIGR	2004-02-05
AT5G40450	AT5G40450.1	GO:0030216	keratinocyte differentiation	proc	IEA	developmental processes | other cellular processes	AnalysisReference:501714662	TAIR	2005-03-04
	AT5G40450.1	GO:0003774	motor activity	func	IEA	other molecular functions	AnalysisReference:501714662	TAIR	2005-03-04
	AT5G40450.1	GO:0016459	myosin	comp	IEA	other cellular components | other intracellular components	AnalysisReference:501714662	TAIR	2005-03-04
	AT5G40450.1	GO:0001533	cornified envelope	comp	IEA	other cellular components | other intracellular components	AnalysisReference:501714662	TAIR	2005-03-04
	AT5G40450.1	GO:0005576	extracellular region	comp	IEA	extracellular	AnalysisReference:501714662	TAIR	2005-03-04
	AT5G40450.1	GO:0006725	aromatic compound metabolism	proc	IEA	other cellular processes | other metabolic processes | other physiological processes	AnalysisReference:501714662	TAIR	2005-03-04
	AT5G40450.1	GO:0016853	isomerase activity	func	IEA	other enzyme activity	AnalysisReference:501714662	TAIR	2005-03-04
AT5G22440	AT5G22440.1	GO:0003735	structural constituent of ribosome	func	ISS	structural molecule activity	Communication:501714663	TIGR	2003-09-30
	AT5G22440.1	GO:0005840	ribosome	comp	ISS	ribosome	Communication:501714663	TIGR	2003-09-30
	AT5G22440.1	GO:0006412	protein biosynthesis	proc	ISS	protein metabolism | other cellular processes | other metabolic processes | other physiological processes	Communication:501714663	TIGR	2003-09-30
AT5G43830	AT5G43830.1	GO:0009507	chloroplast	comp	IEA	chloroplast	AnalysisReference:501712015	TAIR	2004-10-22
	AT5G43830.1	GO:0005554	molecular_function unknown	func	ND	molecular function unknown	Communication:501683652	TIGR	2003-10-04
	AT5G43830.1	GO:0000004	biological_process unknown	proc	ND	biological process unknown	Communication:501683652	TIGR	2003-10-04
AT4G15210	AT4G15210.1	GO:0012505	endomembrane system	comp	IEA	other membranes	AnalysisReference:501712015	TAIR	2004-10-22
	AT4G15210.1	GO:0016161	beta-amylase activity	func	ISS	hydrolase activity	Communication:501714663	TIGR	2002-07-12
	ATBETA-AMY	GO:0016161	beta-amylase activity	func	IDA	hydrolase activity	Publication:4492|PMID:7716246	TAIR	2003-04-21
	ATBETA-AMY	GO:0005983	starch catabolism	proc	IDA	other cellular processes | other metabolic processes | other physiological processes	Publication:4492|PMID:7716246	TAIR	2003-04-21
	AT4G15210.2	GO:0012505	endomembrane system	comp	IEA	other membranes	AnalysisReference:501712015	TAIR	2004-10-22
AT4G20870	AT4G20870.1	GO:0003824	catalytic activity	func	ISS	other enzyme activity	Communication:501714663	TIGR	2002-08-07
	AT4G20870.1	GO:0008152	metabolism	proc	IEA	other metabolic processes	AnalysisReference:501714662	TAIR	2005-03-04
	AT4G20870.1	GO:0008372	cellular_component unknown	comp	ND	cellular component unknown	Communication:1345790	TAIR	2004-03-03
AT2G03820	AT2G03820.1	GO:0017068	glutamyl-tRNA(Gln) amidotransferase activity	func	IEA	other enzyme activity	AnalysisReference:501714662	TAIR	2005-03-04
	AT2G03820.1	GO:0000184	mRNA catabolism, nonsense-mediated decay	proc	ISS	other cellular processes | other metabolic processes | other physiological processes	Communication:501714663	TIGR	2003-10-13
	AT2G03820.1	GO:0008372	cellular_component unknown	comp	ND	cellular component unknown	Communication:1345790	TAIR	2004-03-03
AT5G59310	LTP4	GO:0006869	lipid transport	proc	TAS	transport	Publication:501679991|PMID:10940464	TAIR	2005-03-15
	AT5G59310.1	GO:0012505	endomembrane system	comp	IEA	other membranes	AnalysisReference:501712015	TAIR	2004-10-22
	LTP4	GO:0009737	response to abscisic acid stimulus	proc	IEP	other physiological processes	Publication:501679991|PMID:10940464	TAIR	2005-03-15
	LTP4	GO:0005554	molecular_function unknown	func	ND	molecular function unknown	Communication:1345790	TAIR	2005-03-15
AT5G39590	AT5G39590.1	GO:0008372	cellular_component unknown	comp	ND	cellular component unknown	Communication:1345790	TAIR	2004-03-03
	AT5G39590.1	GO:0005554	molecular_function unknown	func	ND	molecular function unknown	Communication:501683652	TIGR	2003-10-04
	AT5G39590.1	GO:0006499	N-terminal protein myristoylation	proc	IEA	protein metabolism | other cellular processes | other metabolic processes | other physiological processes	Publication:501710157|PMID:12912986	TAIR	2004-02-05
AT3G52880	AT3G52880.1	GO:0004791	thioredoxin-disulfide reductase activity	func	IEA	transporter activity | other enzyme activity | other molecular functions	AnalysisReference:501714662	TAIR	2005-03-04
	AT3G52880.1	GO:0006118	electron transport	proc	ISS	electron transport or energy pathways	Publication:501714767|PMID:7784511	TIGR	2002-04-08
	AT3G52880.1	GO:0016491	oxidoreductase activity	func	IEA	other enzyme activity	AnalysisReference:501714662	TAIR	2005-03-04
	AT3G52880.1	GO:0016639	oxidoreductase activity, acting on the CH-NH2 group of donors, NAD or NADP as acceptor	func	IEA	other enzyme activity	AnalysisReference:501714662	TAIR	2005-03-04
	AT3G52880.1	GO:0009375	ferredoxin hydrogenase complex	comp	IEA	other cellular components	AnalysisReference:501714662	TAIR	2005-03-04
	AT3G52880.1	GO:0004148	dihydrolipoyl dehydrogenase activity	func	IEA	transporter activity | other enzyme activity	AnalysisReference:501714662	TAIR	2005-03-04
	AT3G52880.1	GO:0004362	glutathione-disulfide reductase activity	func	IEA	transporter activity | other enzyme activity | other molecular functions	AnalysisReference:501714662	TAIR	2005-03-04
	AT3G52880.1	GO:0005737	cytoplasm	comp	IEA	other cytoplasmic components	AnalysisReference:501714662	TAIR	2005-03-04
	AT3G52880.1	GO:0050660	FAD binding	func	IEA	other binding | nucleotide binding	AnalysisReference:501714662	TAIR	2005-03-04
	AT3G52880.1	GO:0006118	electron transport	proc	ISS	electron transport or energy pathways	Communication:501714663	TIGR	2002-04-08
	AT3G52880.1	GO:0008901	ferredoxin hydrogenase activity	func	IEA	other enzyme activity	AnalysisReference:501714662	TAIR	2005-03-04
	AT3G52880.1	GO:0016654	oxidoreductase activity, acting on NADH or NADPH, disulfide as acceptor	func	IEA	other enzyme activity	AnalysisReference:501714662	TAIR	2005-03-04
	AT3G52880.1	GO:0015036	disulfide oxidoreductase activity	func	IEA	other enzyme activity	AnalysisReference:501714662	TAIR	2005-03-04
AT4G20070	AT4G20070.1	GO:0008237	metallopeptidase activity	func	ISS	hydrolase activity	Communication:501714663	TIGR	2003-09-23
	AT4G20070.1	GO:0005737	cytoplasm	comp	IEA	other cytoplasmic components	AnalysisReference:501714662	TAIR	2005-03-04
	AT4G20070.1	GO:0006508	proteolysis and peptidolysis	proc	ISS	protein metabolism | other cellular processes | other metabolic processes | other physiological processes	Communication:501714663	TIGR	2003-09-23
	AT4G20070.1	GO:0009507	chloroplast	comp	IEA	chloroplast	AnalysisReference:501712015	TAIR	2004-10-22
AT5G46420	AT5G46420.1	GO:0005524	ATP binding	func	IEA	nucleotide binding	AnalysisReference:501714662	TAIR	2005-03-04
	AT5G46420.1	GO:0007046	ribosome biogenesis	proc	ISS	cell organization and biogenesis	Communication:501714663	TIGR	2003-10-13
	AT5G46420.1	GO:0006364	rRNA processing	proc	ISS	other cellular processes | other metabolic processes | other physiological processes | cell organization and biogenesis	Communication:501714663	TIGR	2003-10-13
	AT5G46420.1	GO:0009507	chloroplast	comp	IEA	chloroplast	AnalysisReference:501712015	TAIR	2004-10-22
AT1G02305	AT1G02305.1	GO:0008234	cysteine-type peptidase activity	func	ISS	hydrolase activity	Communication:501714663	TIGR	2003-09-05
	AT1G02305.1	GO:0012505	endomembrane system	comp	IEA	other membranes	AnalysisReference:501712015	TAIR	2004-10-22
	AT1G02305.1	GO:0006508	proteolysis and peptidolysis	proc	ISS	protein metabolism | other cellular processes | other metabolic processes | other physiological processes	Communication:501714663	TIGR	2003-09-05
AT3G14240	AT3G14240.1	GO:0006508	proteolysis and peptidolysis	proc	ISS	protein metabolism | other cellular processes | other metabolic processes | other physiological processes	Communication:501714663	TIGR	2002-01-07
	AT3G14240.1	GO:0004289	subtilase activity	func	ISS	hydrolase activity	Communication:501714663	TIGR	2002-01-07
	AT3G14240.1	GO:0004289	subtilase activity	func	ISS	hydrolase activity	Publication:501714764|PMID:10671566	TIGR	2002-01-07
	AT3G14240.1	GO:0012505	endomembrane system	comp	IEA	other membranes	AnalysisReference:501712015	TAIR	2004-10-22
AT5G26000	AT5G26000.2	GO:0012505	endomembrane system	comp	IEA	other membranes	AnalysisReference:501712015	TAIR	2004-10-22
	TGG1	GO:0019762	glucosinolate catabolism	proc	NAS	other cellular processes | other metabolic processes | other physiological processes	Publication:4485|PMID:7766881	TAIR	2003-08-29
	AT5G26000.1	GO:0012505	endomembrane system	comp	IEA	other membranes	AnalysisReference:501712015	TAIR	2004-10-22
	TGG1	GO:0019137	thioglucosidase activity	func	ISS	hydrolase activity	Publication:4485|PMID:7766881	TAIR	2003-08-29
	AT5G26000.1	GO:0004553	hydrolase activity, hydrolyzing O-glycosyl compounds	func	ISS	hydrolase activity	Communication:501714663	TIGR	2002-06-11
AT2G26010	AT2G26010.1	GO:0005618	cell wall	comp	ISS	cell wall	Communication:501714663	TIGR	2002-07-08
	AT2G26010.1	GO:0006952	defense response	proc	ISS	response to abiotic or biotic stimulus	Communication:501714663	TIGR	2004-02-04
	AT2G26010.1	GO:0005554	molecular_function unknown	func	ND	molecular function unknown	Communication:1345790	TAIR	2004-03-03
AT3G17930	AT3G17930.1	GO:0000004	biological_process unknown	proc	ND	biological process unknown	Communication:1345790	TAIR	2004-03-03
	AT3G17930.1	GO:0009507	chloroplast	comp	IEA	chloroplast	AnalysisReference:501712015	TAIR	2004-10-22
	AT3G17930.1	GO:0005554	molecular_function unknown	func	ND	molecular function unknown	Communication:501683652	TIGR	2003-10-04
AT1G50480	AT1G50480.1	GO:0008372	cellular_component unknown	comp	ND	cellular component unknown	Communication:1345790	TAIR	2004-03-03
	AT1G50480.1	GO:0004329	formate-tetrahydrofolate ligase activity	func	ISS	other enzyme activity	Communication:501714663	TIGR	2002-10-31
	AT1G50480.1	GO:0005524	ATP binding	func	ISS	nucleotide binding	Communication:501714663	TIGR	2002-10-31
	AT1G50480.1	GO:0009396	folic acid and derivative biosynthesis	proc	ISS	other cellular processes | other metabolic processes | other physiological processes	Communication:501714663	TIGR	2002-10-31
AT1G22620	AT1G22620.1	GO:0004439	phosphoinositide 5-phosphatase activity	func	ISS	hydrolase activity	Communication:501714663	TIGR	2003-09-26
	AT1G22620.1	GO:0008372	cellular_component unknown	comp	ND	cellular component unknown	Communication:1345790	TAIR	2004-03-03
	AT1G22620.1	GO:0000004	biological_process unknown	proc	ND	biological process unknown	Communication:1345790	TAIR	2004-03-03
AT1G32640	ATMYC2	GO:0016563	transcriptional activator activity	func	IDA	other molecular functions	Publication:2977|PMID:9368419	TAIR	2003-10-27
	AT1G32640.1	GO:0003677	DNA binding	func	ISS	DNA or RNA binding	Communication:501714663	TIGR	2002-03-14
	ATMYC2	GO:0009737	response to abscisic acid stimulus	proc	IEP	other physiological processes	Publication:2977|PMID:9368419	TAIR	2003-10-27
	AT1G32640.1	GO:0003700	transcription factor activity	func	ISS	transcription factor activity	Publication:1345963|PMID:11118137	TAIR	2003-06-06
	ATMYC2	GO:0009611	response to wounding	proc	TAS	response to stress | other physiological processes	Publication:2340|PMID:9680973	TAIR	2004-08-12
	ATMYC2	GO:0003677	DNA binding	func	IDA	DNA or RNA binding	Publication:2977|PMID:9368419	TAIR	2003-10-27
	AT1G32640.1	GO:0003700	transcription factor activity	func	ISS	transcription factor activity	Publication:501705886|PMID:12679534	TAIR	2004-03-01
	ATMYC2	GO:0009269	response to dessication	proc	IEP	response to stress | response to abiotic or biotic stimulus	Publication:2977|PMID:9368419	TAIR	2003-10-27
	ATMYC2	GO:0009867	jasmonic acid mediated signaling pathway	proc	IMP	response to stress | signal transduction | other physiological processes | response to abiotic or biotic stimulus	Publication:501675203	TAIR	2004-08-12
	ATMYC2	GO:0008372	cellular_component unknown	comp	ND	cellular component unknown	Communication:1345790	TAIR	2003-10-27
	ATMYC2	GO:0045941	positive regulation of transcription	proc	IDA	transcription | other cellular processes | other metabolic processes | other biological processes | other physiological processes	Publication:2977|PMID:9368419	TAIR	2003-10-27
AT3G15430	AT3G15430.2	GO:0000004	biological_process unknown	proc	ND	biological process unknown	Communication:1345790	TAIR	2004-03-03
	AT3G15430.1	GO:0008372	cellular_component unknown	comp	ND	cellular component unknown	Communication:1345790	TAIR	2004-03-03
	AT3G15430.1	GO:0000004	biological_process unknown	proc	ND	biological process unknown	Communication:1345790	TAIR	2004-03-03
	AT3G15430.2	GO:0008372	cellular_component unknown	comp	ND	cellular component unknown	Communication:1345790	TAIR	2004-03-03
	AT3G15430.1	GO:0008536	Ran GTPase binding	func	ISS	protein binding	Communication:501714663	TIGR	2003-09-11
AT5G23080	AT5G23080.1	GO:0003723	RNA binding	func	ISS	DNA or RNA binding	Communication:501714663	TIGR	2003-09-23
	AT5G23080.1	GO:0006396	RNA processing	proc	ISS	other cellular processes | other metabolic processes | other physiological processes	Communication:501714663	TIGR	2003-09-23
	AT5G23080.1	GO:0005622	intracellular	comp	IEA	other intracellular components	AnalysisReference:501714662	TAIR	2005-03-04
AT5G49720	KOR1	GO:0009504	cell plate	comp	IDA	other cytoplasmic components	Publication:236|PMID:10899980	TAIR	2003-03-31
	AT5G49720.1	GO:0004553	hydrolase activity, hydrolyzing O-glycosyl compounds	func	ISS	hydrolase activity	Communication:501714663	TIGR	2002-06-13
	KOR1	GO:0008810	cellulase activity	func	ISS	hydrolase activity	Publication:2153|PMID:9755157	TAIR	2003-06-27
	KOR1	GO:0030244	cellulose biosynthesis	proc	TAS	other cellular processes | other metabolic processes | other physiological processes	Publication:501683043|PMID:12514238	TAIR	2003-04-04
	KOR1	GO:0009826	unidimensional cell growth	proc	IMP	developmental processes | other cellular processes | other physiological processes | cell organization and biogenesis	Publication:27|PMID:10987560	TAIR	2004-12-01
AT4G09650	AT4G09650.1	GO:0015986	ATP synthesis coupled proton transport	proc	IEA	transport | other cellular processes | other metabolic processes | other physiological processes | electron transport or energy pathways	AnalysisReference:501714662	TAIR	2005-03-04
	AT4G09650.1	GO:0046961	hydrogen-transporting ATPase activity, rotational mechanism	func	IEA	hydrolase activity | transporter activity	AnalysisReference:501714662	TAIR	2005-03-04
	AT4G09650.1	GO:0046933	hydrogen-transporting ATP synthase activity, rotational mechanism	func	IEA	transporter activity	AnalysisReference:501714662	TAIR	2005-03-04
	AT4G09650.1	GO:0016469	hydrogen-transporting two-sector ATPase complex	comp	IEA	other membranes | other cellular components	AnalysisReference:501714662	TAIR	2005-03-04
	AT4G09650.1	GO:0009507	chloroplast	comp	IEA	chloroplast	AnalysisReference:501712015	TAIR	2004-10-22
AT5G05200	AT5G05200.1	GO:0046677	response to antibiotic	proc	IEA	response to abiotic or biotic stimulus	AnalysisReference:501714662	TAIR	2005-03-04
	AT5G05200.1	GO:0008033	tRNA processing	proc	IEA	other cellular processes | other metabolic processes | other physiological processes	AnalysisReference:501714662	TAIR	2005-03-04
	AT5G05200.1	GO:0004526	ribonuclease P activity	func	IEA	hydrolase activity	AnalysisReference:501714662	TAIR	2005-03-04
	AT5G05200.1	GO:0005739	mitochondrion	comp	IEA	mitochondria	AnalysisReference:501712015	TAIR	2004-10-22
AT1G76260	AT1G76260.1	GO:0000004	biological_process unknown	proc	ND	biological process unknown	Communication:1345790	TAIR	2004-03-03
	AT1G76260.1	GO:0008372	cellular_component unknown	comp	ND	cellular component unknown	Communication:1345790	TAIR	2004-03-03
	AT1G76260.1	GO:0000166	nucleotide binding	func	ISS	nucleotide binding	Communication:501714663	TIGR	2003-09-25
AT1G67730	AT1G67730.1	GO:0016491	oxidoreductase activity	func	ISS	other enzyme activity	Communication:501714663	TIGR	2002-08-08
	AT1G67730.1	GO:0042335	cuticle biosynthesis	proc	ISS	other metabolic processes	Publication:3031|PMID:9342868	TIGR	2003-04-17
	AT1G67730.1	GO:0012505	endomembrane system	comp	IEA	other membranes	AnalysisReference:501712015	TAIR	2004-10-22
AT5G47880	AT5G47880.1	GO:0006415	translational termination	proc	ISS	protein metabolism | other cellular processes | other metabolic processes | other physiological processes	Communication:501714663	TIGR	2003-09-01
	AT5G47880.1	GO:0005634	nucleus	comp	IEA	nucleus	AnalysisReference:501714662	TAIR	2005-03-04
	AT5G47880.1	GO:0003747	translation release factor activity	func	ISS	nucleic acid binding | other molecular functions	Communication:501714663	TIGR	2003-09-26
	AT5G47880.1	GO:0005737	cytoplasm	comp	IEA	other cytoplasmic components	AnalysisReference:501714662	TAIR	2005-03-04
AT5G46420	AT5G46420.1	GO:0005524	ATP binding	func	IEA	nucleotide binding	AnalysisReference:501714662	TAIR	2005-03-04
	AT5G46420.1	GO:0007046	ribosome biogenesis	proc	ISS	cell organization and biogenesis	Communication:501714663	TIGR	2003-10-13
	AT5G46420.1	GO:0006364	rRNA processing	proc	ISS	other cellular processes | other metabolic processes | other physiological processes | cell organization and biogenesis	Communication:501714663	TIGR	2003-10-13
	AT5G46420.1	GO:0009507	chloroplast	comp	IEA	chloroplast	AnalysisReference:501712015	TAIR	2004-10-22
AT2G16500	AT2G16500.1	GO:0009089	lysine biosynthesis via diaminopimelate	proc	IEA	other cellular processes | other metabolic processes | other physiological processes	AnalysisReference:501714662	TAIR	2005-03-04
	AT2G16500.1	GO:0009507	chloroplast	comp	IEA	chloroplast	AnalysisReference:501712015	TAIR	2004-10-22
	AT2G16500.1	GO:0008295	spermidine biosynthesis	proc	IEA	other cellular processes | other metabolic processes | other physiological processes	AnalysisReference:501714662	TAIR	2005-03-04
	ADC1	GO:0008792	arginine decarboxylase activity	func	NAS	other enzyme activity	Publication:1546906	TAIR	2004-02-10
	AT2G16500.1	GO:0006527	arginine catabolism	proc	IEA	other cellular processes | other metabolic processes | other physiological processes	AnalysisReference:501714662	TAIR	2005-03-04
AT3G10300	AT3G10300.1	GO:0005509	calcium ion binding	func	ISS	other binding	Communication:501714663	TIGR	2003-08-21
	AT3G10300.2	GO:0000004	biological_process unknown	proc	ND	biological process unknown	Communication:1345790	TAIR	2004-03-03
	AT3G10300.1	GO:0000004	biological_process unknown	proc	ND	biological process unknown	Communication:1345790	TAIR	2004-03-03
	AT3G10300.1	GO:0008372	cellular_component unknown	comp	ND	cellular component unknown	Communication:1345790	TAIR	2004-03-03
	AT3G10300.2	GO:0008372	cellular_component unknown	comp	ND	cellular component unknown	Communication:1345790	TAIR	2004-03-03
	AT3G10300.3	GO:0000004	biological_process unknown	proc	ND	biological process unknown	Communication:1345790	TAIR	2004-03-03
	AT3G10300.3	GO:0008372	cellular_component unknown	comp	ND	cellular component unknown	Communication:1345790	TAIR	2004-03-03
AT4G01370	ATMPK4	GO:0004707	MAP kinase activity	func	ISS	kinase activity | transferase activity | other molecular functions	Publication:5002|PMID:8282107	TAIR	2003-04-16
	AT4G01370.1	GO:0009862	systemic acquired resistance, salicylic acid mediated signaling pathway	proc	TAS	response to stress | signal transduction | other physiological processes | response to abiotic or biotic stimulus	Publication:501683496|PMID:12119167	TIGR	2003-04-17
	AT4G01370.1	GO:0016020	membrane	comp	IEA	other membranes	AnalysisReference:501714662	TAIR	2005-03-04
	AT4G01370.1	GO:0016301	kinase activity	func	ISS	kinase activity	Communication:501714663	TIGR	2003-08-29
	AT4G01370.1	GO:0006950	response to stress	proc	TAS	response to stress	Publication:501683496|PMID:12119167	TIGR	2003-04-17
	AT4G01370.1	GO:0004707	MAP kinase activity	func	ISS	kinase activity | transferase activity | other molecular functions	Publication:5002|PMID:8282107	TIGR	2003-04-17
	ATMPK4	GO:0009868	jasmonic acid and ethylene-dependent systemic resistance, jasmonic acid mediated signaling pathway	proc	TAS	response to stress | signal transduction | other physiological processes | response to abiotic or biotic stimulus	Publication:501680501|PMID:11544109	TAIR	2003-03-30
	AT4G01370.1	GO:0009607	response to biotic stimulus	proc	TAS	response to abiotic or biotic stimulus	Publication:1345949|PMID:11123804	NA	2005-03-04
	AT4G01370.1	GO:0004707	MAP kinase activity	func	ISS	kinase activity | transferase activity | other molecular functions	Publication:501683496|PMID:12119167	TIGR	2003-04-17
	AT4G01370.1	GO:0007165	signal transduction	proc	IC	signal transduction	Publication:501683496|PMID:12119167	TIGR	2003-04-17
AT2G30600	AT2G30600.2	GO:0007155	cell adhesion	proc	IEA	other cellular processes	AnalysisReference:501714662	TAIR	2005-03-04
	AT2G30600.1	GO:0005515	protein binding	func	ISS	protein binding	Communication:501714663	TIGR	2003-08-29
	AT2G30600.1	GO:0008372	cellular_component unknown	comp	ND	cellular component unknown	Communication:1345790	TAIR	2004-03-03
	AT2G30600.2	GO:0008372	cellular_component unknown	comp	ND	cellular component unknown	Communication:1345790	TAIR	2004-03-03
	AT2G30600.1	GO:0007155	cell adhesion	proc	IEA	other cellular processes	AnalysisReference:501714662	TAIR	2005-03-04
AT3G14240	AT3G14240.1	GO:0006508	proteolysis and peptidolysis	proc	ISS	protein metabolism | other cellular processes | other metabolic processes | other physiological processes	Communication:501714663	TIGR	2002-01-07
	AT3G14240.1	GO:0004289	subtilase activity	func	ISS	hydrolase activity	Communication:501714663	TIGR	2002-01-07
	AT3G14240.1	GO:0004289	subtilase activity	func	ISS	hydrolase activity	Publication:501714764|PMID:10671566	TIGR	2002-01-07
	AT3G14240.1	GO:0012505	endomembrane system	comp	IEA	other membranes	AnalysisReference:501712015	TAIR	2004-10-22
AT1G51400	AT1G51400.1	GO:0010224	response to UV-B	proc	IEP	response to abiotic or biotic stimulus | response to abiotic or biotic stimulus	Publication:501705931|PMID:12665302	TAIR	2004-07-09
	AT1G51400.1	GO:0009611	response to wounding	proc	IEP	response to stress | other physiological processes	Publication:501705931|PMID:12665302	TAIR	2003-11-05
	AT1G51400.1	GO:0009543	thylakoid lumen (sensu Viridiplantae)	comp	ISS	chloroplast | other cellular components | other intracellular components	Publication:1545989|PMID:11719511	TIGR	2003-05-12
	AT1G51400.1	GO:0005554	molecular_function unknown	func	ND	molecular function unknown	Communication:1345790	TAIR	2003-11-05
	AT1G51400.1	GO:0010193	response to ozone	proc	IEP	response to abiotic or biotic stimulus | response to abiotic or biotic stimulus	Publication:501705931|PMID:12665302	TAIR	2003-11-05
	AT1G51400.1	GO:0030095	photosystem II (sensu Viridiplantae)	comp	ISS	chloroplast | other membranes | other cellular components | other intracellular components	Communication:501714663	TIGR	2002-01-24
AT3G57800	AT3G57800.1	GO:0045449	regulation of transcription	proc	TAS	transcription | other cellular processes | other metabolic processes | other biological processes | other physiological processes	Publication:1345963|PMID:11118137	TAIR	2003-12-03
	AT3G57800.1	GO:0003677	DNA binding	func	ISS	DNA or RNA binding	Communication:501714663	TIGR	2003-09-26
	AT3G57800.2	GO:0003700	transcription factor activity	func	ISS	transcription factor activity	Publication:1345963|PMID:11118137	TAIR	2003-06-06
	AT3G57800.1	GO:0003700	transcription factor activity	func	ISS	transcription factor activity	Communication:501714663	TIGR	2003-09-26
	AT3G57800.1	GO:0003700	transcription factor activity	func	ISS	transcription factor activity	Publication:1345963|PMID:11118137	TAIR	2003-06-06
	AT3G57800.1	GO:0008372	cellular_component unknown	comp	ND	cellular component unknown	Communication:1345790	TAIR	2003-12-03
	AT3G57800.1	GO:0003700	transcription factor activity	func	ISS	transcription factor activity	Publication:501705886|PMID:12679534	TAIR	2004-03-01
AT3G18740	AT3G18740.1	GO:0006412	protein biosynthesis	proc	ISS	protein metabolism | other cellular processes | other metabolic processes | other physiological processes	Publication:1545953|PMID:11598216	TIGR	2003-07-02
	AT3G18740.1	GO:0005840	ribosome	comp	IEA	ribosome	AnalysisReference:501714662	TAIR	2005-03-04
	AT3G18740.1	GO:0003735	structural constituent of ribosome	func	ISS	structural molecule activity	Publication:1545953|PMID:11598216	TIGR	2003-07-02
	AT3G18740.1	GO:0005622	intracellular	comp	IEA	other intracellular components	AnalysisReference:501714662	TAIR	2005-03-04
AT1G09250	AT1G09250.1	GO:0008033	tRNA processing	proc	IEA	other cellular processes | other metabolic processes | other physiological processes	AnalysisReference:501714662	TAIR	2005-03-04
	AT1G09250.1	GO:0003700	transcription factor activity	func	ISS	transcription factor activity	Publication:501705886|PMID:12679534	TAIR	2004-03-01
	AT1G09250.1	GO:0009507	chloroplast	comp	IEA	chloroplast	AnalysisReference:501712015	TAIR	2004-10-22
AT4G25050	ACP4	GO:0009416	response to light	proc	IEP	response to abiotic or biotic stimulus	Publication:1546124|PMID:11788768	TAIR	2003-08-01
	ACP4	GO:0000036	acyl carrier activity	func	ISS	transporter activity	Publication:1546124|PMID:11788768	TAIR	2003-08-01
	AT4G25050.1	GO:0009507	chloroplast	comp	IEA	chloroplast	AnalysisReference:501712015	TAIR	2004-10-22
	ACP4	GO:0006633	fatty acid biosynthesis	proc	IMP	other cellular processes | other metabolic processes | other physiological processes	Publication:501706965|PMID:12805604	TAIR	2003-08-01
AT3G27830	RPL12-A	GO:0000311	plastid large ribosomal subunit	comp	ISS	plastid | ribosome	Publication:4917|PMID:8125949	TAIR	2004-05-12
	AT3G27830.1	GO:0015934	large ribosomal subunit	comp	ISS	ribosome	Communication:501714663	TIGR	2003-09-26
	AT3G27830.1	GO:0003735	structural constituent of ribosome	func	ISS	structural molecule activity	Communication:501714663	TIGR	2003-09-26
	RPL12-A	GO:0006412	protein biosynthesis	proc	TAS	protein metabolism | other cellular processes | other metabolic processes | other physiological processes	Publication:4917|PMID:8125949	TAIR	2004-05-12
	AT3G27830.1	GO:0006412	protein biosynthesis	proc	ISS	protein metabolism | other cellular processes | other metabolic processes | other physiological processes	Communication:501714663	TIGR	2003-09-26
AT1G50480	AT1G50480.1	GO:0008372	cellular_component unknown	comp	ND	cellular component unknown	Communication:1345790	TAIR	2004-03-03
	AT1G50480.1	GO:0004329	formate-tetrahydrofolate ligase activity	func	ISS	other enzyme activity	Communication:501714663	TIGR	2002-10-31
	AT1G50480.1	GO:0005524	ATP binding	func	ISS	nucleotide binding	Communication:501714663	TIGR	2002-10-31
	AT1G50480.1	GO:0009396	folic acid and derivative biosynthesis	proc	ISS	other cellular processes | other metabolic processes | other physiological processes	Communication:501714663	TIGR	2002-10-31
AT3G53260	PAL2	GO:0045548	phenylalanine ammonia-lyase activity	func	TAS	other enzyme activity	Publication:4577|PMID:7888622	TAIR	2004-02-10
	AT3G53260.1	GO:0006952	defense response	proc	TAS	response to abiotic or biotic stimulus	Publication:4577|PMID:7888622	TIGR	2003-04-17
	PAL2	GO:0009699	phenylpropanoid biosynthesis	proc	TAS	other cellular processes | other metabolic processes | other physiological processes	Publication:4577|PMID:7888622	TAIR	2004-05-12
	AT3G53260.1	GO:0009611	response to wounding	proc	TAS	response to stress | other physiological processes	Publication:4577|PMID:7888622	TIGR	2003-04-17
	AT3G53260.1	GO:0005737	cytoplasm	comp	IEA	other cytoplasmic components	AnalysisReference:501714662	TAIR	2005-03-04
	AT3G53260.1	GO:0045548	phenylalanine ammonia-lyase activity	func	IEP	other enzyme activity	Publication:4577|PMID:7888622	TIGR	2003-04-17
AT1G09970	AT1G09970.1	GO:0012505	endomembrane system	comp	IEA	other membranes	AnalysisReference:501712015	TAIR	2004-10-22
	AT1G09970.1	GO:0007169	transmembrane receptor protein tyrosine kinase signaling pathway	proc	ISS	signal transduction	Communication:501714663	TIGR	2002-06-25
	AT1G09970.1	GO:0016301	kinase activity	func	ISS	kinase activity	Communication:1674994	TAIR	2003-03-29
	AT1G09970.2	GO:0012505	endomembrane system	comp	IEA	other membranes	AnalysisReference:501712015	TAIR	2004-10-22
	AT1G09970.1	GO:0004674	protein serine/threonine kinase activity	func	ISS	kinase activity | transferase activity	Communication:501714663	TIGR	2002-06-25
	AT1G09970.1	GO:0006468	protein amino acid phosphorylation	proc	ISS	protein metabolism | other cellular processes | other metabolic processes | other physiological processes	Communication:501714663	TIGR	2002-06-25
	AT1G09970.1	GO:0005524	ATP binding	func	ISS	nucleotide binding	Communication:501714663	TIGR	2002-06-26
AT5G37370	AT5G37370.1	GO:0006396	RNA processing	proc	ISS	other cellular processes | other metabolic processes | other physiological processes	Communication:501714663	TIGR	2003-10-02
	AT5G37370.2	GO:0008372	cellular_component unknown	comp	ND	cellular component unknown	Communication:1345790	TAIR	2004-03-03
	AT5G37370.1	GO:0008372	cellular_component unknown	comp	ND	cellular component unknown	Communication:1345790	TAIR	2004-03-03
	AT5G37370.1	GO:0005488	binding	func	ISS	other binding	Communication:501714663	TIGR	2003-10-02
AT1G11260	AT1G11260.1	GO:0006811	ion transport	proc	IEA	transport	AnalysisReference:501714662	TAIR	2005-03-04
	AT1G11260.1	GO:0015711	organic anion transport	proc	IEA	transport	AnalysisReference:501714662	TAIR	2005-03-04
	AT1G11260.1	GO:0006810	transport	proc	IEA	transport	AnalysisReference:501714662	TAIR	2005-03-04
	AT1G11260.1	GO:0015803	branched-chain aliphatic amino acid transport	proc	IEA	transport	AnalysisReference:501714662	TAIR	2005-03-04
	AT1G11260.1	GO:0006817	phosphate transport	proc	IEA	transport	AnalysisReference:501714662	TAIR	2005-03-04
	AT1G11260.1	GO:0015698	inorganic anion transport	proc	IEA	transport	AnalysisReference:501714662	TAIR	2005-03-04
	AT1G11260.1	GO:0015144	carbohydrate transporter activity	func	ISS	transporter activity	Communication:501714663	TIGR	2003-09-09
	AT1G11260.1	GO:0005351	sugar porter activity	func	ISS	transporter activity	Communication:501714663	TIGR	2003-09-09
	AT1G11260.1	GO:0015144	carbohydrate transporter activity	func	ISS	transporter activity	Communication:1674994	TAIR	2003-03-29
	AT1G11260.1	GO:0016020	membrane	comp	ISS	other membranes	Communication:501714663	TIGR	2003-09-09
	AT1G11260.1	GO:0008643	carbohydrate transport	proc	IEA	transport	AnalysisReference:501714662	TAIR	2005-03-04
AT3G09390	MT2A	GO:0005507	copper ion binding	func	IDA	other binding	Publication:3330|PMID:9112777	TAIR	2003-05-05
	MT2A	GO:0006878	copper ion homeostasis	proc	ISS	other cellular processes | other physiological processes	Publication:4597|PMID:7612924	TAIR	2003-05-05
	MT2A	GO:0008372	cellular_component unknown	comp	ND	cellular component unknown	Communication:1345790	TAIR	2003-05-05
AT3G63490	AT3G63490.1	GO:0005840	ribosome	comp	ISS	ribosome	Communication:501714663	TIGR	2003-09-30
	AT3G63490.1	GO:0003735	structural constituent of ribosome	func	ISS	structural molecule activity	Communication:501714663	TIGR	2003-09-30
	AT3G63490.1	GO:0006412	protein biosynthesis	proc	ISS	protein metabolism | other cellular processes | other metabolic processes | other physiological processes	Communication:501714663	TIGR	2003-09-30
AT2G03120	AT2G03120.1	GO:0000004	biological_process unknown	proc	ND	biological process unknown	Communication:501683652	TIGR	2003-09-27
	AT2G03120.1	GO:0008717	D-alanyl-D-alanine endopeptidase activity	func	IEA	hydrolase activity	AnalysisReference:501714662	TAIR	2005-03-04
	AT2G03120.1	GO:0012505	endomembrane system	comp	IEA	other membranes	AnalysisReference:501712015	TAIR	2004-10-22
	AT2G03120.1	GO:0016021	integral to membrane	comp	IEA	other membranes	AnalysisReference:501714662	TAIR	2005-03-04
AT3G57010	AT3G57010.1	GO:0009821	alkaloid biosynthesis	proc	ISS	other cellular processes | other metabolic processes | other physiological processes	Communication:501714663	TIGR	2003-09-22
	AT3G57010.1	GO:0012505	endomembrane system	comp	IEA	other membranes	AnalysisReference:501712015	TAIR	2004-10-22
	AT3G57010.1	GO:0016844	strictosidine synthase activity	func	ISS	other enzyme activity	Communication:501714663	TIGR	2003-09-22
AT3G25870	AT3G25870.1	GO:0008372	cellular_component unknown	comp	ND	cellular component unknown	Communication:1345790	TAIR	2004-03-03
	AT3G25870.1	GO:0000004	biological_process unknown	proc	ND	biological process unknown	Communication:1345790	TAIR	2004-03-03
	AT3G25870.1	GO:0005554	molecular_function unknown	func	ND	molecular function unknown	Communication:501683652	TIGR	2003-10-04
AT3G10230	AT3G10230.1	GO:0016120	carotene biosynthesis	proc	IGI	other cellular processes | other metabolic processes | other physiological processes	Publication:3716|PMID:8837512	TIGR	2003-09-11
	AT3G10230.1	GO:0009507	chloroplast	comp	TAS	chloroplast	Publication:3716|PMID:8837512	TIGR	2003-09-11
	AT3G10230.1	GO:0045436	lycopene beta cyclase activity	func	IGI	other enzyme activity	Publication:3716|PMID:8837512	TIGR	2003-09-11
AT5G42740	AT5G42740.1	GO:0006094	gluconeogenesis	proc	ISS	other cellular processes | other metabolic processes | other physiological processes | electron transport or energy pathways	Communication:501714663	TIGR	2003-08-28
	AT5G42740.1	GO:0006096	glycolysis	proc	ISS	other cellular processes | other metabolic processes | other physiological processes | electron transport or energy pathways	Communication:501714663	TIGR	2003-08-28
	AT5G42740.1	GO:0008372	cellular_component unknown	comp	ND	cellular component unknown	Communication:1345790	TAIR	2004-03-03
	AT5G42740.1	GO:0004347	glucose-6-phosphate isomerase activity	func	ISS	other enzyme activity	Communication:501714663	TIGR	2003-08-28
AT3G14600	AT3G14600.1	GO:0005840	ribosome	comp	ISS	ribosome	Communication:501714663	TIGR	2003-09-29
	AT3G14600.1	GO:0003735	structural constituent of ribosome	func	ISS	structural molecule activity	Communication:501714663	TIGR	2003-09-29
	AT3G14600.1	GO:0007046	ribosome biogenesis	proc	ISS	cell organization and biogenesis	Communication:501714663	TIGR	2003-09-29
	AT3G14600.1	GO:0006412	protein biosynthesis	proc	ISS	protein metabolism | other cellular processes | other metabolic processes | other physiological processes	Communication:501714663	TIGR	2003-09-29
	AT3G14600.1	GO:0006499	N-terminal protein myristoylation	proc	IEA	protein metabolism | other cellular processes | other metabolic processes | other physiological processes	Publication:501710157|PMID:12912986	TAIR	2004-02-05
AT1G23740	AT1G23740.1	GO:0008270	zinc ion binding	func	ISS	other binding	Communication:501714663	TIGR	2002-08-20
	AT1G23740.1	GO:0009401	phosphoenolpyruvate-dependent sugar phosphotransferase system	proc	IEA	transport	AnalysisReference:501714662	TAIR	2005-03-04
	AT1G23740.1	GO:0006744	ubiquinone biosynthesis	proc	IEA	other cellular processes | other metabolic processes | other physiological processes	AnalysisReference:501714662	TAIR	2005-03-04
	AT1G23740.1	GO:0006567	threonine catabolism	proc	IEA	other cellular processes | other metabolic processes | other physiological processes	AnalysisReference:501714662	TAIR	2005-03-04
	AT1G23740.1	GO:0009507	chloroplast	comp	IEA	chloroplast	AnalysisReference:501712015	TAIR	2004-10-22
AT3G18410	AT3G18410.1	GO:0005739	mitochondrion	comp	IDA	mitochondria	Publication:501711651|PMID:14671022	NA	2005-01-10
	AT3G18410.1	GO:0005739	mitochondrion	comp	IDA	mitochondria	Publication:501707751|PMID:12837548	NA	2005-01-10
	AT3G18410.1	GO:0005554	molecular_function unknown	func	ND	molecular function unknown	Communication:501683652	TIGR	2004-02-06
	AT3G18410.1	GO:0000004	biological_process unknown	proc	ND	biological process unknown	Communication:1345790	TAIR	2004-03-03
AT1G22140	AT1G22140.2	GO:0000004	biological_process unknown	proc	ND	biological process unknown	Communication:1345790	TAIR	2004-03-03
	AT1G22140.2	GO:0008372	cellular_component unknown	comp	ND	cellular component unknown	Communication:1345790	TAIR	2004-03-03
	AT1G22140.1	GO:0005554	molecular_function unknown	func	ND	molecular function unknown	Communication:501683652	TIGR	2003-10-04
	AT1G22140.1	GO:0000004	biological_process unknown	proc	ND	biological process unknown	Communication:1345790	TAIR	2004-03-03
	AT1G22140.1	GO:0008372	cellular_component unknown	comp	ND	cellular component unknown	Communication:1345790	TAIR	2004-03-03
AT5G42980	AT5G42980.1	GO:0030508	thiol-disulfide exchange intermediate activity	func	ISS	other enzyme activity	Communication:501714663	TIGR	2003-08-25
	ATTRX3	GO:0042542	response to hydrogen peroxide	proc	IGI	response to stress | other cellular processes | other metabolic processes | other physiological processes | response to abiotic or biotic stimulus	Publication:501675023|PMID:10906327	TAIR	2003-05-29
	ATTRX3	GO:0016671	oxidoreductase activity, acting on sulfur group of donors, disulfide as acceptor	func	IDA	other enzyme activity	Publication:4378|PMID:7777559	TAIR	2003-05-29
	ATTRX3	GO:0005829	cytosol	comp	TAS	cytosol	Publication:4378|PMID:7777559	TAIR	2003-05-29
AT3G53530	AT3G53530.1	GO:0030001	metal ion transport	proc	ISS	transport	Communication:501714663	TIGR	2002-09-19
	AT3G53530.1	GO:0009507	chloroplast	comp	IEA	chloroplast	AnalysisReference:501712015	TAIR	2004-10-22
	AT3G53530.1	GO:0046872	metal ion binding	func	ISS	other binding	Communication:501714663	TIGR	2002-09-19
AT4G29400	AT4G29400.1	GO:0009507	chloroplast	comp	IEA	chloroplast	AnalysisReference:501712015	TAIR	2004-10-22
	AT4G29400.1	GO:0000004	biological_process unknown	proc	ND	biological process unknown	Communication:1345790	TAIR	2004-03-03
AT5G06330	AT5G06330.1	GO:0008372	cellular_component unknown	comp	ND	cellular component unknown	Communication:1345790	TAIR	2004-03-03
	AT5G06330.1	GO:0000004	biological_process unknown	proc	ND	biological process unknown	Communication:1345790	TAIR	2004-03-03
	AT5G06330.1	GO:0005554	molecular_function unknown	func	ND	molecular function unknown	Communication:501683652	TIGR	2003-10-04
AT3G17390	AT3G17390.1	GO:0006556	S-adenosylmethionine biosynthesis	proc	ISS	other cellular processes | other metabolic processes | other physiological processes	Communication:501714663	TIGR	2003-09-11
	MTO3	GO:0008372	cellular_component unknown	comp	ND	cellular component unknown	Communication:1345790	TAIR	2003-02-05
	AT3G17390.1	GO:0004478	methionine adenosyltransferase activity	func	ISS	transferase activity	Communication:501714663	TIGR	2003-09-11
	MTO3	GO:0009809	lignin biosynthesis	proc	IMP	other cellular processes | other metabolic processes | other physiological processes	Publication:1547298|PMID:11844113	TAIR	2003-03-26
	MTO3	GO:0006555	methionine metabolism	proc	IMP	other cellular processes | other metabolic processes | other physiological processes	Publication:1547298|PMID:11844113	TAIR	2003-03-26
	MTO3	GO:0004478	methionine adenosyltransferase activity	func	ISS	transferase activity	Publication:1547298|PMID:11844113	TAIR	2004-02-10
AT5G17540
AT1G68530	AT1G68530.1	GO:0008415	acyltransferase activity	func	IEA	transferase activity	AnalysisReference:501714662	TAIR	2005-03-04
	AT1G68530.1	GO:0004315	3-oxoacyl-[acyl-carrier protein] synthase activity	func	IEA	transferase activity	AnalysisReference:501714662	TAIR	2005-03-04
	AT1G68530.1	GO:0000038	very-long-chain fatty acid metabolism	proc	IDA	other cellular processes | other metabolic processes | other physiological processes	Publication:1519|PMID:10330468	TIGR	2003-04-17
	AT1G68530.2	GO:0008415	acyltransferase activity	func	IEA	transferase activity	AnalysisReference:501714662	TAIR	2005-03-04
	CUT1	GO:0010025	wax biosynthesis	proc	IMP	other cellular processes | other metabolic processes | other physiological processes	Publication:1519|PMID:10330468	TAIR	2003-07-11
	AT1G68530.1	GO:0042335	cuticle biosynthesis	proc	IDA	other metabolic processes	Publication:1519|PMID:10330468	TIGR	2003-04-17
AT5G24770	VSP2	GO:0009625	response to insect	proc	IEP	other physiological processes | response to abiotic or biotic stimulus	Publication:501682120|PMID:0011982938	TAIR	2004-06-09
	VSP2	GO:0006979	response to oxidative stress	proc	IEP	response to stress | other cellular processes | other metabolic processes | other physiological processes | response to abiotic or biotic stimulus	Publication:501681371|PMID:11941471	TAIR	2004-06-09
	VSP2	GO:0010149	senescence (sensu Magnoliophyta)	proc	IEP	developmental processes | other physiological processes	Publication:501681371|PMID:11941471	TAIR	2004-06-09
	AT5G24770.1	GO:0009753	response to jasmonic acid stimulus	proc	TAS	response to stress | other physiological processes | response to abiotic or biotic stimulus	Publication:501680471|PMID:11340179	NA	2005-02-18
	VSP2	GO:0046688	response to copper ion	proc	IEP	response to abiotic or biotic stimulus	Publication:501681371|PMID:11941471	TAIR	2004-06-09
	VSP2	GO:0009611	response to wounding	proc	IEP	response to stress | other physiological processes	Publication:2182|PMID:9747802	TAIR	2004-06-09
	VSP2	GO:0042538	hyperosmotic salinity response	proc	IGI	response to stress | response to abiotic or biotic stimulus	Publication:501680485|PMID:11351099	TAIR	2004-06-09
	AT5G24770.1	GO:0003993	acid phosphatase activity	func	ISS	hydrolase activity	Communication:501714663	TIGR	2003-09-10
	AT5G24770.1	GO:0012505	endomembrane system	comp	IEA	other membranes	AnalysisReference:501712015	TAIR	2004-10-22
AT4G30690	AT4G30690.1	GO:0003743	translation initiation factor activity	func	ISS	nucleic acid binding | other molecular functions	Communication:501714663	TIGR	2003-09-02
	AT4G30690.1	GO:0006413	translational initiation	proc	ISS	protein metabolism | other cellular processes | other metabolic processes | other physiological processes	Communication:501714663	TIGR	2003-09-02
	AT4G30690.1	GO:0009507	chloroplast	comp	IEA	chloroplast	AnalysisReference:501712015	TAIR	2004-10-22
AT1G20620	CAT3	GO:0005777	peroxisome	comp	TAS	other cellular components | other cytoplasmic components | other intracellular components	Publication:3724|PMID:8819328	TAIR	2003-08-29
	AT1G20620.1	GO:0005739	mitochondrion	comp	IDA	mitochondria	Publication:501711651|PMID:14671022	NA	2005-01-10
	AT1G20620.1	GO:0004096	catalase activity	func	ISS	other enzyme activity | other molecular functions	Communication:501714663	TIGR	2002-01-18
	CAT3	GO:0004096	catalase activity	func	ISS	other enzyme activity | other molecular functions	Publication:3724|PMID:8819328	TAIR	2004-11-24
	CAT3	GO:0042744	hydrogen peroxide catabolism	proc	TAS	response to stress | other cellular processes | other metabolic processes | other physiological processes | response to abiotic or biotic stimulus	Publication:3724|PMID:8819328	TAIR	2003-09-05
AT3G04120	GAPC	GO:0009744	response to sucrose stimulus	proc	IEP	other physiological processes	Publication:5281|PMID:8278495	TAIR	2002-10-23
	AT3G04120.1	GO:0006096	glycolysis	proc	ISS	other cellular processes | other metabolic processes | other physiological processes | electron transport or energy pathways	Communication:501714663	TIGR	2002-10-09
	AT3G04120.1	GO:0005739	mitochondrion	comp	IDA	mitochondria	Publication:501711651|PMID:14671022	NA	2005-01-10
	GAPC	GO:0006096	glycolysis	proc	TAS	other cellular processes | other metabolic processes | other physiological processes | electron transport or energy pathways	Publication:5706|PMID:3055302	TAIR	2002-10-23
	GAPC	GO:0006979	response to oxidative stress	proc	IEP	response to stress | other cellular processes | other metabolic processes | other physiological processes | response to abiotic or biotic stimulus	Publication:5281|PMID:8278495	TAIR	2002-10-23
	GAPC	GO:0006950	response to stress	proc	IEP	response to stress	Publication:5281|PMID:8278495	TAIR	2002-10-23
	AT3G04120.1	GO:0005739	mitochondrion	comp	IDA	mitochondria	Publication:501682846|PMID:12492832	NA	2005-01-10
	GAPC	GO:0004365	glyceraldehyde-3-phosphate dehydrogenase (phosphorylating) activity	func	TAS	other enzyme activity	Publication:5706|PMID:3055302	TAIR	2004-02-10
	AT3G04120.1	GO:0008943	glyceraldehyde-3-phosphate dehydrogenase activity	func	ISS	other enzyme activity	Communication:501714663	TIGR	2003-08-22
	GAPC	GO:0009408	response to heat	proc	IEP	response to stress | response to abiotic or biotic stimulus	Publication:5281|PMID:8278495	TAIR	2002-10-23
AT1G04430	AT1G04430.1	GO:0012505	endomembrane system	comp	IEA	other membranes	AnalysisReference:501712015	TAIR	2004-10-22
	AT1G04430.1	GO:0000004	biological_process unknown	proc	ND	biological process unknown	Communication:1345790	TAIR	2004-03-03
	AT1G04430.1	GO:0008168	methyltransferase activity	func	IEA	transferase activity	AnalysisReference:501714662	TAIR	2005-03-04
AT5G50350	AT5G50350.1	GO:0009507	chloroplast	comp	IEA	chloroplast	AnalysisReference:501712015	TAIR	2004-10-22
	AT5G50350.1	GO:0000004	biological_process unknown	proc	ND	biological process unknown	Communication:1345790	TAIR	2004-03-03
	AT5G50350.1	GO:0005554	molecular_function unknown	func	ND	molecular function unknown	Communication:501683652	TIGR	2003-10-04
AT2G39770	CYT1	GO:0004475	mannose-1-phosphate guanylyltransferase activity	func	ISS	transferase activity	Publication:501680278|PMID:11226227	TAIR	2003-09-04
	AT2G39770.1	GO:0016779	nucleotidyltransferase activity	func	ISS	transferase activity	Communication:501714663	TIGR	2003-08-25
	CYT1	GO:0030244	cellulose biosynthesis	proc	IMP	other cellular processes | other metabolic processes | other physiological processes	Publication:501680278|PMID:11226227	TAIR	2003-09-04
	AT2G39770.1	GO:0005739	mitochondrion	comp	IEA	mitochondria	AnalysisReference:501712015	TAIR	2004-10-22
	AT2G39770.1	GO:0009058	biosynthesis	proc	ISS	other metabolic processes	Communication:501714663	TIGR	2003-08-25
AT5G49280	AT5G49280.1	GO:0031225	anchored to membrane	comp	TAS	other membranes	Publication:501681566|PMID:12068095	NA	2005-03-04
	AT5G49280.1	GO:0031225	anchored to membrane	comp	TAS	other membranes	Publication:501706978|PMID:12805588	NA	2005-03-04
AT4G28940	AT4G28940.1	GO:0005554	molecular_function unknown	func	ND	molecular function unknown	Communication:501683652	TIGR	2004-02-06
	AT4G28940.1	GO:0012505	endomembrane system	comp	IEA	other membranes	AnalysisReference:501712015	TAIR	2004-10-22
	AT4G28940.1	GO:0000004	biological_process unknown	proc	ND	biological process unknown	Communication:1345790	TAIR	2004-03-03
AT5G05590	PAI2	GO:0000162	tryptophan biosynthesis	proc	IMP	other cellular processes | other metabolic processes | other physiological processes	Publication:4451|PMID:7773017	TAIR	2003-03-27
	AT5G05590.1	GO:0004640	phosphoribosylanthranilate isomerase activity	func	IGI	other enzyme activity	Publication:4451|PMID:7773017	TIGR	2003-04-17
	AT5G05590.1	GO:0009507	chloroplast	comp	IDA	chloroplast	Publication:4471|PMID:7890741	TIGR	2003-04-17
	PAI2	GO:0004640	phosphoribosylanthranilate isomerase activity	func	ISS	other enzyme activity	Publication:4451|PMID:7773017	TAIR	2004-02-10
	AT5G05590.1	GO:0000162	tryptophan biosynthesis	proc	TAS	other cellular processes | other metabolic processes | other physiological processes	Publication:4451|PMID:7773017	TIGR	2003-04-17
	PAI2	GO:0009507	chloroplast	comp	ISS	chloroplast	Publication:4451|PMID:7773017	TAIR	2003-03-24
AT3G28007	AT3G28007.1	GO:0016740	transferase activity	func	IEA	transferase activity	AnalysisReference:501714662	TAIR	2005-03-04
	AT3G28007.1	GO:0016020	membrane	comp	ISS	other membranes	Communication:501714663	TIGR	2002-09-16
	AT3G28007.1	GO:0009249	protein-lipoylation	proc	IEA	protein metabolism | other cellular processes | other metabolic processes | other physiological processes	AnalysisReference:501714662	TAIR	2005-03-04
	AT3G28007.1	GO:0006811	ion transport	proc	IEA	transport	AnalysisReference:501714662	TAIR	2005-03-04
	AT3G28007.1	GO:0005216	ion channel activity	func	IEA	transporter activity	AnalysisReference:501714662	TAIR	2005-03-04
AT5G60390	AT5G60390.1	GO:0006414	translational elongation	proc	IEA	protein metabolism | other cellular processes | other metabolic processes | other physiological processes	AnalysisReference:501714662	TAIR	2005-03-04
	AT5G60390.1	GO:0006412	protein biosynthesis	proc	IEA	protein metabolism | other cellular processes | other metabolic processes | other physiological processes	AnalysisReference:501714662	TAIR	2005-03-04
	AT5G60390.1	GO:0001514	selenocysteine incorporation	proc	IEA	protein metabolism | other cellular processes | other metabolic processes | other biological processes | other physiological processes	AnalysisReference:501714662	TAIR	2005-03-04
	AT5G60390.1	GO:0005516	calmodulin binding	func	ISS	protein binding	Publication:1546140|PMID:11782485	TIGR	2003-04-17
	AT5G60390.1	GO:0003746	translation elongation factor activity	func	ISS	nucleic acid binding | other molecular functions	Communication:501714663	TIGR	2002-03-06
	AT5G60390.1	GO:0006520	amino acid metabolism	proc	IEA	other cellular processes | other metabolic processes | other physiological processes	AnalysisReference:501714662	TAIR	2005-03-04
	AT5G60390.1	GO:0005739	mitochondrion	comp	IDA	mitochondria	Publication:501711651|PMID:14671022	NA	2005-01-10
AT1G58110	AT1G58110.1	GO:0005739	mitochondrion	comp	IEA	mitochondria	AnalysisReference:501712015	TAIR	2004-10-22
	AT1G58110.1	GO:0003700	transcription factor activity	func	ISS	transcription factor activity	Communication:501714663	TIGR	2002-02-11
	AT1G58110.1	GO:0003677	DNA binding	func	ISS	DNA or RNA binding	Communication:501714663	TIGR	2002-02-11
	AT1G58110.1	GO:0005634	nucleus	comp	IEA	nucleus	AnalysisReference:501714662	TAIR	2005-03-04
	AT1G58110.1	GO:0006355	regulation of transcription, DNA-dependent	proc	ISS	transcription | other cellular processes | other metabolic processes | other biological processes | other physiological processes	Communication:501714663	TIGR	2002-01-03
AT4G15000	AT4G15000.1	GO:0006412	protein biosynthesis	proc	ISS	protein metabolism | other cellular processes | other metabolic processes | other physiological processes	Communication:501714663	TIGR	2003-09-16
	AT4G15000.1	GO:0003735	structural constituent of ribosome	func	ISS	structural molecule activity	Communication:501714663	TIGR	2003-09-16
	AT4G15000.1	GO:0005622	intracellular	comp	ISS	other intracellular components	Communication:501714663	TIGR	2003-09-16
	AT4G15000.1	GO:0005840	ribosome	comp	ISS	ribosome	Communication:501714663	TIGR	2003-09-16
AT3G60240	AT3G60240.1	GO:0006412	protein biosynthesis	proc	ISS	protein metabolism | other cellular processes | other metabolic processes | other physiological processes	Communication:501714663	TIGR	2003-09-09
	EIF4G	GO:0003743	translation initiation factor activity	func	ISS	nucleic acid binding | other molecular functions	Communication:1674993	TAIR	2003-03-29
	AT3G60240.1	GO:0005739	mitochondrion	comp	IEA	mitochondria	AnalysisReference:501712015	TAIR	2004-10-22
	AT3G60240.1	GO:0003723	RNA binding	func	ISS	DNA or RNA binding	Communication:501714663	TIGR	2003-09-09
	AT3G60240.1	GO:0009928	cell surface (sensu Magnoliophyta)	comp	IEA	other cellular components	AnalysisReference:501714662	TAIR	2005-03-04
AT4G26300	AT4G26300.1	GO:0006420	arginyl-tRNA aminoacylation	proc	ISS	protein metabolism | other cellular processes | other metabolic processes | other physiological processes	Communication:501714663	TIGR	2003-09-02
	AT4G26300.1	GO:0005524	ATP binding	func	ISS	nucleotide binding	Communication:501714663	TIGR	2003-09-02
	AT4G26300.1	GO:0008372	cellular_component unknown	comp	ND	cellular component unknown	Communication:1345790	TAIR	2004-03-03
	AT4G26300.1	GO:0004814	arginine-tRNA ligase activity	func	ISS	other enzyme activity	Communication:501714663	TIGR	2003-09-02
AT4G08900	AT4G08900.1	GO:0008783	agmatinase activity	func	ISS	hydrolase activity	Communication:501714663	TIGR	2003-09-15
	AT4G08900.1	GO:0005739	mitochondrion	comp	IEA	mitochondria	AnalysisReference:501712015	TAIR	2004-10-22
	AT4G08900.1	GO:0006595	polyamine metabolism	proc	ISS	other cellular processes | other metabolic processes | other physiological processes	Communication:501714663	TIGR	2003-09-15
	AT4G08900.1	GO:0006527	arginine catabolism	proc	IGI	other cellular processes | other metabolic processes | other physiological processes	Publication:4453|PMID:7770544	TAIR	2004-12-08
	AT4G08900.1	GO:0004053	arginase activity	func	IGI	hydrolase activity	Publication:4453|PMID:7770544	TAIR	2004-12-08
AT3G56590	AT3G56590.1	GO:0000004	biological_process unknown	proc	ND	biological process unknown	Communication:501683652	TAIR	2003-10-28
	AT3G56590.1	GO:0008372	cellular_component unknown	comp	ND	cellular component unknown	Communication:501683652	TAIR	2003-10-28
	AT3G56590.1	GO:0005554	molecular_function unknown	func	ND	molecular function unknown	Communication:501683652	TAIR	2003-10-28
AT3G06310	AT3G06310.1	GO:0008372	cellular_component unknown	comp	ND	cellular component unknown	Communication:1345790	TAIR	2004-03-03
	AT3G06310.1	GO:0006120	mitochondrial electron transport, NADH to ubiquinone	proc	ISS	other cellular processes | other metabolic processes | other physiological processes | electron transport or energy pathways	Communication:501714663	TIGR	2003-10-02
	AT3G06310.1	GO:0008137	NADH dehydrogenase (ubiquinone) activity	func	ISS	transporter activity | other enzyme activity	Communication:501714663	TIGR	2003-10-02
AT4G15560	AT4G15560.1	GO:0009507	chloroplast	comp	IEA	chloroplast	AnalysisReference:501712015	TAIR	2004-10-22
	CLA1	GO:0008661	1-deoxy-D-xylulose-5-phosphate synthase activity	func	TAS	transferase activity	Publication:46|PMID:10982425	TAIR	2004-02-10
	AT4G15560.1	GO:0016114	terpenoid biosynthesis	proc	IEA	other cellular processes | other metabolic processes | other physiological processes	AnalysisReference:501714662	TAIR	2005-03-04
AT3G10770	AT3G10770.2	GO:0008372	cellular_component unknown	comp	ND	cellular component unknown	Communication:1345790	TAIR	2004-03-03
	AT3G10770.1	GO:0008372	cellular_component unknown	comp	ND	cellular component unknown	Communication:1345790	TAIR	2004-03-03
	AT3G10770.2	GO:0003676	nucleic acid binding	func	IEA	nucleic acid binding	AnalysisReference:501714662	TAIR	2005-03-04
	AT3G10770.1	GO:0000004	biological_process unknown	proc	ND	biological process unknown	Communication:1345790	TAIR	2004-03-03
	AT3G10770.1	GO:0003676	nucleic acid binding	func	IEA	nucleic acid binding	AnalysisReference:501714662	TAIR	2005-03-04
	AT3G10770.2	GO:0000004	biological_process unknown	proc	ND	biological process unknown	Communication:1345790	TAIR	2004-03-03
AT4G28760	AT4G28760.1	GO:0006470	protein amino acid dephosphorylation	proc	IEA	protein metabolism | other cellular processes | other metabolic processes | other physiological processes	AnalysisReference:501714662	TAIR	2005-03-04
	AT4G28760.1	GO:0004725	protein tyrosine phosphatase activity	func	IEA	hydrolase activity	AnalysisReference:501714662	TAIR	2005-03-04
	AT4G28760.2	GO:0005622	intracellular	comp	IEA	other intracellular components	AnalysisReference:501714662	TAIR	2005-03-04
	AT4G28760.1	GO:0000087	M phase of mitotic cell cycle	proc	IEA	other cellular processes | other physiological processes	AnalysisReference:501714662	TAIR	2005-03-04
	AT4G28760.2	GO:0006470	protein amino acid dephosphorylation	proc	IEA	protein metabolism | other cellular processes | other metabolic processes | other physiological processes	AnalysisReference:501714662	TAIR	2005-03-04
	AT4G28760.2	GO:0004725	protein tyrosine phosphatase activity	func	IEA	hydrolase activity	AnalysisReference:501714662	TAIR	2005-03-04
	AT4G28760.2	GO:0000087	M phase of mitotic cell cycle	proc	IEA	other cellular processes | other physiological processes	AnalysisReference:501714662	TAIR	2005-03-04
	AT4G28760.1	GO:0005622	intracellular	comp	IEA	other intracellular components	AnalysisReference:501714662	TAIR	2005-03-04
AT3G25070	RIN4	GO:0016020	membrane	comp	IDA	other membranes	Publication:501681891|PMID:0011955429	TAIR	2004-08-06
	RIN4	GO:0009626	hypersensitive response	proc	IMP	response to stress | other cellular processes | other physiological processes | response to abiotic or biotic stimulus	Publication:501683405|PMID:12581527	TAIR	2003-10-04
	RIN4	GO:0005515	protein binding	func	IPI	protein binding	Publication:501683406|PMID:12581526	TAIR	2004-08-06
	RIN4	GO:0005515	protein binding	func	IPI	protein binding	Publication:501681891|PMID:0011955429	TAIR	2004-08-06
AT1G14360	AT1G14360.1	GO:0015165	pyrimidine nucleotide sugar transporter activity	func	ISS	transporter activity	Communication:501714663	TIGR	2003-10-03
	AT1G14360.1	GO:0012505	endomembrane system	comp	IEA	other membranes	AnalysisReference:501712015	TAIR	2004-10-22
	AT1G14360.1	GO:0015780	nucleotide-sugar transport	proc	IEA	transport	AnalysisReference:501714662	TAIR	2005-03-04
	AT1G14360.1	GO:0016021	integral to membrane	comp	IEA	other membranes	AnalysisReference:501714662	TAIR	2005-03-04
AT5G59310	LTP4	GO:0006869	lipid transport	proc	TAS	transport	Publication:501679991|PMID:10940464	TAIR	2005-03-15
	AT5G59310.1	GO:0012505	endomembrane system	comp	IEA	other membranes	AnalysisReference:501712015	TAIR	2004-10-22
	LTP4	GO:0009737	response to abscisic acid stimulus	proc	IEP	other physiological processes	Publication:501679991|PMID:10940464	TAIR	2005-03-15
	LTP4	GO:0005554	molecular_function unknown	func	ND	molecular function unknown	Communication:1345790	TAIR	2005-03-15
AT2G43620	AT2G43620.1	GO:0007275	development	proc	IEA	developmental processes	AnalysisReference:501714662	TAIR	2005-03-04
	AT2G43620.1	GO:0004568	chitinase activity	func	ISS	hydrolase activity	Communication:501714663	TIGR	2002-07-09
	AT2G43620.1	GO:0016998	cell wall catabolism	proc	IEA	other cellular processes | other metabolic processes | other physiological processes	AnalysisReference:501714662	TAIR	2005-03-04
	AT2G43620.1	GO:0009613	response to pest, pathogen or parasite	proc	IEA	response to stress | other physiological processes | response to abiotic or biotic stimulus	AnalysisReference:501714662	TAIR	2005-03-04
	AT2G43620.1	GO:0012505	endomembrane system	comp	IEA	other membranes	AnalysisReference:501712015	TAIR	2004-10-22
AT2G30000	AT2G30000.1	GO:0005554	molecular_function unknown	func	ISS	molecular function unknown	Communication:501714663	TIGR	2003-08-29
	AT2G30000.1	GO:0006355	regulation of transcription, DNA-dependent	proc	IEA	transcription | other cellular processes | other metabolic processes | other biological processes | other physiological processes	AnalysisReference:501714662	TAIR	2005-03-04
	AT2G30000.1	GO:0008372	cellular_component unknown	comp	ND	cellular component unknown	Communication:1345790	TAIR	2004-03-03
AT2G26080	AT2G26080.1	GO:0005961	glycine dehydrogenase complex (decarboxylating)	comp	ISS	other cellular components | other cytoplasmic components	Communication:501714663	TIGR	2003-09-09
	AT2G26080.1	GO:0005739	mitochondrion	comp	IDA	mitochondria	Publication:501711651|PMID:14671022	NA	2005-01-10
	AT2G26080.1	GO:0019464	glycine decarboxylation via glycine cleavage system	proc	ISS	other cellular processes | other metabolic processes | other physiological processes	Communication:501714663	TIGR	2003-09-09
	AT2G26080.1	GO:0004375	glycine dehydrogenase (decarboxylating) activity	func	ISS	other enzyme activity	Communication:501714663	TIGR	2003-09-09
AT4G19410	AT4G19410.1	GO:0012505	endomembrane system	comp	IEA	other membranes	AnalysisReference:501712015	TAIR	2004-10-22
	AT4G19410.1	GO:0000004	biological_process unknown	proc	ND	biological process unknown	Communication:1345790	TAIR	2004-03-03
	AT4G19410.1	GO:0016789	carboxylic ester hydrolase activity	func	ISS	hydrolase activity	Communication:501714663	TIGR	2002-06-19
AT3G12500	AT3G12500.1	GO:0012505	endomembrane system	comp	IEA	other membranes	AnalysisReference:501712015	TAIR	2004-10-22
	ATHCHIB	GO:0009871	jasmonic acid and ethylene-dependent systemic resistance, ethylene mediated signaling pathway	proc	IGI	transcription | response to stress | signal transduction | other cellular processes | other metabolic processes | other biological processes | other physiological processes | response to abiotic or biotic stimulus	Publication:4398|PMID:7610160	TAIR	2003-07-09
	ATHCHIB	GO:0004568	chitinase activity	func	IDA	hydrolase activity	Publication:501678049	TAIR	2004-03-10
	AT3G12500.1	GO:0004568	chitinase activity	func	ISS	hydrolase activity	Communication:501714663	TIGR	2002-07-09
	ATHCHIB	GO:0050832	defense response to fungi	proc	IDA	other physiological processes | response to abiotic or biotic stimulus	Publication:501678049	TAIR	2004-03-10
AT1G22270	AT1G22270.1	GO:0000004	biological_process unknown	proc	ND	biological process unknown	Communication:501683652	TIGR	2003-09-27
	AT1G22270.1	GO:0008372	cellular_component unknown	comp	ND	cellular component unknown	Communication:501683652	TIGR	2003-09-27
	AT1G22270.1	GO:0005554	molecular_function unknown	func	ND	molecular function unknown	Communication:501683652	TIGR	2003-09-27
AT5G55530	AT5G55530.1	GO:0005554	molecular_function unknown	func	ND	molecular function unknown	Communication:501683652	TIGR	2003-08-30
	AT5G55530.3	GO:0009507	chloroplast	comp	IEA	chloroplast	AnalysisReference:501712015	TAIR	2004-10-22
	AT5G55530.1	GO:0009507	chloroplast	comp	IEA	chloroplast	AnalysisReference:501712015	TAIR	2004-10-22
	AT5G55530.2	GO:0009507	chloroplast	comp	IEA	chloroplast	AnalysisReference:501712015	TAIR	2004-10-22
	AT5G55530.1	GO:0000004	biological_process unknown	proc	ND	biological process unknown	Communication:501683652	TIGR	2003-08-30
AT5G24770	VSP2	GO:0009625	response to insect	proc	IEP	other physiological processes | response to abiotic or biotic stimulus	Publication:501682120|PMID:0011982938	TAIR	2004-06-09
	VSP2	GO:0006979	response to oxidative stress	proc	IEP	response to stress | other cellular processes | other metabolic processes | other physiological processes | response to abiotic or biotic stimulus	Publication:501681371|PMID:11941471	TAIR	2004-06-09
	VSP2	GO:0010149	senescence (sensu Magnoliophyta)	proc	IEP	developmental processes | other physiological processes	Publication:501681371|PMID:11941471	TAIR	2004-06-09
	AT5G24770.1	GO:0009753	response to jasmonic acid stimulus	proc	TAS	response to stress | other physiological processes | response to abiotic or biotic stimulus	Publication:501680471|PMID:11340179	NA	2005-02-18
	VSP2	GO:0046688	response to copper ion	proc	IEP	response to abiotic or biotic stimulus	Publication:501681371|PMID:11941471	TAIR	2004-06-09
	VSP2	GO:0009611	response to wounding	proc	IEP	response to stress | other physiological processes	Publication:2182|PMID:9747802	TAIR	2004-06-09
	VSP2	GO:0042538	hyperosmotic salinity response	proc	IGI	response to stress | response to abiotic or biotic stimulus	Publication:501680485|PMID:11351099	TAIR	2004-06-09
	AT5G24770.1	GO:0003993	acid phosphatase activity	func	ISS	hydrolase activity	Communication:501714663	TIGR	2003-09-10
	AT5G24770.1	GO:0012505	endomembrane system	comp	IEA	other membranes	AnalysisReference:501712015	TAIR	2004-10-22
AT5G06260	AT5G06260.1	GO:0006499	N-terminal protein myristoylation	proc	IEA	protein metabolism | other cellular processes | other metabolic processes | other physiological processes	Publication:501710157|PMID:12912986	TAIR	2004-02-05
	AT5G06260.1	GO:0005509	calcium ion binding	func	IEA	other binding	AnalysisReference:501714662	TAIR	2005-03-04
	AT5G06260.1	GO:0008372	cellular_component unknown	comp	ND	cellular component unknown	Communication:1345790	TAIR	2004-03-03
AT2G27900	AT2G27900.1	GO:0008372	cellular_component unknown	comp	ND	cellular component unknown	Communication:1345790	TAIR	2004-03-03
	AT2G27900.1	GO:0000004	biological_process unknown	proc	ND	biological process unknown	Communication:1345790	TAIR	2004-03-03
	AT2G27900.1	GO:0005554	molecular_function unknown	func	ND	molecular function unknown	Communication:501683652	TIGR	2003-10-04
AT3G27690	AT3G27690.1	GO:0015979	photosynthesis	proc	ISS	other physiological processes	Communication:501714663	TIGR	2002-04-17
	AT3G27690.1	GO:0016168	chlorophyll binding	func	ISS	other binding	Communication:1674994	TAIR	2003-03-29
	AT3G27690.1	GO:0030076	light-harvesting complex	comp	ISS	other cellular components | other intracellular components	Communication:501714663	TIGR	2002-04-17
AT1G31650	AT1G31650.1	GO:0005739	mitochondrion	comp	IEA	mitochondria	AnalysisReference:501712015	TAIR	2004-10-22
	AT1G31650.1	GO:0005554	molecular_function unknown	func	ISS	molecular function unknown	Communication:501714663	TIGR	2003-08-29
	AT1G31650.1	GO:0000004	biological_process unknown	proc	ND	biological process unknown	Communication:1345790	TAIR	2004-03-03
AT3G47340	ASN1	GO:0009063	amino acid catabolism	proc	TAS	other cellular processes | other metabolic processes | other physiological processes	Publication:5882|PMID:11080291	TAIR	2004-05-06
	ASN1	GO:0009744	response to sucrose stimulus	proc	IEP	other physiological processes	Publication:4643|PMID:7846154	TAIR	2003-03-21
	AT3G47340.3	GO:0005737	cytoplasm	comp	IEA	other cytoplasmic components	AnalysisReference:501714662	TAIR	2005-03-04
	ASN1	GO:0009416	response to light	proc	IEP	response to abiotic or biotic stimulus	Publication:4643|PMID:7846154	TAIR	2003-03-21
	AT3G47340.1	GO:0005737	cytoplasm	comp	IEA	other cytoplasmic components	AnalysisReference:501714662	TAIR	2005-03-04
	ASN1	GO:0004066	asparagine synthase (glutamine-hydrolyzing) activity	func	ISS	other enzyme activity	Publication:4643|PMID:7846154	TAIR	2004-02-10
	AT3G47340.2	GO:0005737	cytoplasm	comp	IEA	other cytoplasmic components	AnalysisReference:501714662	TAIR	2005-03-04
AT2G40100	AT2G40100.1	GO:0015979	photosynthesis	proc	ISS	other physiological processes	Communication:501714663	TIGR	2002-04-16
	AT2G40100.1	GO:0030076	light-harvesting complex	comp	ISS	other cellular components | other intracellular components	Communication:501714663	TIGR	2002-04-16
	AT2G40100.1	GO:0016168	chlorophyll binding	func	ISS	other binding	Communication:1674994	TAIR	2003-03-29
AT5G20250	AT5G20250.1	GO:0004553	hydrolase activity, hydrolyzing O-glycosyl compounds	func	ISS	hydrolase activity	Communication:501714663	TIGR	2002-07-10
	DIN10	GO:0007568	aging	proc	IEP	developmental processes | other physiological processes	Publication:501683242|PMID:11240919	TAIR	2003-06-03
	DIN10	GO:0009416	response to light	proc	IEP	response to abiotic or biotic stimulus	Publication:501683242|PMID:11240919	TAIR	2003-06-03
	DIN10	GO:0009744	response to sucrose stimulus	proc	IEP	other physiological processes	Publication:501683242|PMID:11240919	TAIR	2003-06-03
	AT5G20250.1	GO:0009507	chloroplast	comp	IEA	chloroplast	AnalysisReference:501712015	TAIR	2004-10-22
AT5G65620	AT5G65620.1	GO:0009507	chloroplast	comp	IEA	chloroplast	AnalysisReference:501712015	TAIR	2004-10-22
	AT5G65620.1	GO:0006508	proteolysis and peptidolysis	proc	ISS	protein metabolism | other cellular processes | other metabolic processes | other physiological processes	Communication:501714663	TIGR	2003-09-05
	AT5G65620.1	GO:0004222	metalloendopeptidase activity	func	ISS	hydrolase activity	Communication:501714663	TIGR	2003-09-05
AT3G55610	AT3G55610.1	GO:0042538	hyperosmotic salinity response	proc	IEP	response to stress | response to abiotic or biotic stimulus	Publication:3009|PMID:9351242	TIGR	2003-04-17
	AT3G55610.1	GO:0005737	cytoplasm	comp	IEA	other cytoplasmic components	AnalysisReference:501714662	TAIR	2005-03-04
	AT3G55610.1	GO:0006561	proline biosynthesis	proc	TAS	other cellular processes | other metabolic processes | other physiological processes	Publication:3009|PMID:9351242	TIGR	2003-04-17
	AT3G55610.1	GO:0009737	response to abscisic acid stimulus	proc	IEP	other physiological processes	Publication:3009|PMID:9351242	TIGR	2003-04-17
AT4G10340	LHCB5	GO:0009533	chloroplast stromal thylakoid	comp	IDA	plastid | chloroplast | other cellular components | other intracellular components	Publication:501675639	TAIR	2003-01-29
	AT4G10340.1	GO:0030076	light-harvesting complex	comp	ISS	other cellular components | other intracellular components	Communication:501714663	TIGR	2002-04-17
	AT4G10340.1	GO:0015979	photosynthesis	proc	ISS	other physiological processes	Communication:501714663	TIGR	2002-04-17
	LHCB5	GO:0009517	PSII associated light-harvesting complex II	comp	IDA	chloroplast | other membranes | other cellular components | other intracellular components	Publication:3454|PMID:9003179	TAIR	2003-01-29
	AT4G10340.1	GO:0016168	chlorophyll binding	func	ISS	other binding	Communication:1674994	TAIR	2003-03-29
	LHCB5	GO:0016168	chlorophyll binding	func	ISS	other binding	Publication:501675639	TAIR	2003-02-26
	LHCB5	GO:0009783	photosystem II antenna complex	comp	IMP	other cellular components | other intracellular components	Publication:501680477|PMID:11340191	TAIR	2005-03-24
AT5G54270	AT5G54270.1	GO:0015979	photosynthesis	proc	ISS	other physiological processes	Communication:501714663	TIGR	2002-04-17
	AT5G54270.1	GO:0030076	light-harvesting complex	comp	ISS	other cellular components | other intracellular components	Communication:501714663	TIGR	2002-04-17
	LHCB3	GO:0005198	structural molecule activity	func	IDA	structural molecule activity	Publication:501679492|PMID:11245797	TAIR	2004-02-10
AT3G22290	AT3G22290.1	GO:0008372	cellular_component unknown	comp	ND	cellular component unknown	Communication:1345790	TAIR	2004-03-03
	AT3G22290.1	GO:0000004	biological_process unknown	proc	ND	biological process unknown	Communication:1345790	TAIR	2004-03-03
	AT3G22290.1	GO:0005554	molecular_function unknown	func	ND	molecular function unknown	Communication:501683652	TIGR	2003-10-04
AT3G29320	AT3G29320.1	GO:0016757	transferase activity, transferring glycosyl groups	func	ISS	transferase activity	Communication:1674999	TAIR	2004-04-21
	AT3G29320.1	GO:0004645	phosphorylase activity	func	ISS	transferase activity	Communication:501714663	TIGR	2002-06-13
	AT3G29320.1	GO:0009507	chloroplast	comp	IEA	chloroplast	AnalysisReference:501712015	TAIR	2004-10-22
	AT3G29320.1	GO:0005975	carbohydrate metabolism	proc	IEA	other metabolic processes	AnalysisReference:501714662	TAIR	2005-03-04
AT4G26130	AT4G26130.1	GO:0012505	endomembrane system	comp	IEA	other membranes	AnalysisReference:501712015	TAIR	2004-10-22
	AT4G26130.1	GO:0005554	molecular_function unknown	func	ND	molecular function unknown	Communication:501683652	TIGR	2003-10-04
	AT4G26130.1	GO:0000004	biological_process unknown	proc	ND	biological process unknown	Communication:1345790	TAIR	2004-03-03
AT5G43940	AT5G43940.1	GO:0004327	formaldehyde dehydrogenase (glutathione) activity	func	IDA	other enzyme activity	Publication:3180|PMID:9215914	TIGR	2003-04-17
	AT5G43940.1	GO:0006567	threonine catabolism	proc	IEA	other cellular processes | other metabolic processes | other physiological processes	AnalysisReference:501714662	TAIR	2005-03-04
	AT5G43940.1	GO:0004327	formaldehyde dehydrogenase (glutathione) activity	func	IDA	other enzyme activity	Publication:3630|PMID:8944774	TIGR	2003-04-17
AT1G03370	AT1G03370.1	GO:0016020	membrane	comp	IEA	other membranes	AnalysisReference:501714662	TAIR	2005-03-04
	AT1G03370.1	GO:0046933	hydrogen-transporting ATP synthase activity, rotational mechanism	func	IEA	transporter activity	AnalysisReference:501714662	TAIR	2005-03-04
	AT1G03370.1	GO:0006810	transport	proc	IEA	transport	AnalysisReference:501714662	TAIR	2005-03-04
	AT1G03370.1	GO:0016567	protein ubiquitination	proc	IEA	protein metabolism | other cellular processes | other metabolic processes | other physiological processes	AnalysisReference:501714662	TAIR	2005-03-04
	AT1G03370.1	GO:0004842	ubiquitin-protein ligase activity	func	IEA	other enzyme activity	AnalysisReference:501714662	TAIR	2005-03-04
	AT1G03370.1	GO:0003774	motor activity	func	IEA	other molecular functions	AnalysisReference:501714662	TAIR	2005-03-04
	AT1G03370.1	GO:0008270	zinc ion binding	func	IEA	other binding	AnalysisReference:501714662	TAIR	2005-03-04
	AT1G03370.1	GO:0016469	hydrogen-transporting two-sector ATPase complex	comp	IEA	other membranes | other cellular components	AnalysisReference:501714662	TAIR	2005-03-04
	AT1G03370.1	GO:0008092	cytoskeletal protein binding	func	IEA	protein binding	AnalysisReference:501714662	TAIR	2005-03-04
	AT1G03370.1	GO:0005737	cytoplasm	comp	IEA	other cytoplasmic components	AnalysisReference:501714662	TAIR	2005-03-04
	AT1G03370.1	GO:0015986	ATP synthesis coupled proton transport	proc	IEA	transport | other cellular processes | other metabolic processes | other physiological processes | electron transport or energy pathways	AnalysisReference:501714662	TAIR	2005-03-04
	AT1G03370.1	GO:0000151	ubiquitin ligase complex	comp	IEA	other cellular components | other intracellular components	AnalysisReference:501714662	TAIR	2005-03-04
	AT1G03370.1	GO:0005215	transporter activity	func	IEA	transporter activity	AnalysisReference:501714662	TAIR	2005-03-04
	AT1G03370.1	GO:0016459	myosin	comp	IEA	other cellular components | other intracellular components	AnalysisReference:501714662	TAIR	2005-03-04
	AT1G03370.1	GO:0046961	hydrogen-transporting ATPase activity, rotational mechanism	func	IEA	hydrolase activity | transporter activity	AnalysisReference:501714662	TAIR	2005-03-04
AT3G18490	AT3G18490.1	GO:0006508	proteolysis and peptidolysis	proc	ISS	protein metabolism | other cellular processes | other metabolic processes | other physiological processes	Communication:501714663	TIGR	2003-09-29
	AT3G18490.1	GO:0004194	pepsin A activity	func	ISS	hydrolase activity	Communication:501714663	TIGR	2003-09-29
	AT3G18490.1	GO:0009507	chloroplast	comp	IEA	chloroplast	AnalysisReference:501712015	TAIR	2004-10-22
AT5G56030	AT5G56030.1	GO:0003754	chaperone activity	func	ISS	other molecular functions	Communication:501714663	TIGR	2003-08-27
	AT5G56030.1	GO:0005524	ATP binding	func	ISS	nucleotide binding	Communication:501714663	TIGR	2003-08-27
	AT5G56030.1	GO:0012505	endomembrane system	comp	IEA	other membranes	AnalysisReference:501712015	TAIR	2004-10-22
	AT5G56030.1	GO:0006457	protein folding	proc	ISS	protein metabolism | other cellular processes | other metabolic processes | other physiological processes	Communication:501714663	TIGR	2003-08-27
	AT5G56030.1	GO:0005634	nucleus	comp	IEA	nucleus	AnalysisReference:501714662	TAIR	2005-03-04
	AT5G56030.1	GO:0003773	heat shock protein activity	func	ISS	other molecular functions	Communication:501714663	TIGR	2003-01-09
AT1G04000	AT1G04000.1	GO:0005554	molecular_function unknown	func	ND	molecular function unknown	Communication:501683652	TIGR	2003-10-04
	AT1G04000.1	GO:0005739	mitochondrion	comp	IEA	mitochondria	AnalysisReference:501712015	TAIR	2004-10-22
	AT1G04000.1	GO:0000004	biological_process unknown	proc	ND	biological process unknown	Communication:1345790	TAIR	2004-03-03
AT5G57360	AT5G57360.1	GO:0006511	ubiquitin-dependent protein catabolism	proc	TAS	protein metabolism | other cellular processes | other metabolic processes | other physiological processes	Publication:501683127|PMID:11019805	TIGR	2003-05-12
	AT5G57360.1	GO:0007623	circadian rhythm	proc	TAS	other physiological processes	Publication:501679409|PMID:11260718	TIGR	2003-05-12
	ZTL	GO:0005634	nucleus	comp	IDA	nucleus	Publication:16|PMID:10998191	TAIR	2003-04-14
	ZTL	GO:0007623	circadian rhythm	proc	IMP	other physiological processes	Publication:501679409|PMID:11260718	TAIR	2003-04-04
	AT5G57360.1	GO:0005634	nucleus	comp	TAS	nucleus	Publication:16|PMID:10998191	NA	2005-02-18
	ZTL	GO:0005829	cytosol	comp	IDA	cytosol	Publication:16|PMID:10998191	TAIR	2003-04-14
	AT5G57360.1	GO:0004842	ubiquitin-protein ligase activity	func	ISS	other enzyme activity	Communication:501714663	TIGR	2002-01-03
	AT5G57360.1	GO:0007623	circadian rhythm	proc	TAS	other physiological processes	Publication:363|PMID:10847686	TIGR	2003-05-12
	AT5G57360.1	GO:0007623	circadian rhythm	proc	ISS	other physiological processes	Communication:501714663	TIGR	2002-01-03
	ZTL	GO:0009908	flower development	proc	IMP	developmental processes	Publication:16|PMID:10998191	TAIR	2003-03-26
	ZTL	GO:0005515	protein binding	func	IPI	protein binding	Publication:501679409|PMID:11260718	TAIR	2003-04-04
AT4G37800	AT4G37800.1	GO:0048046	apoplast	comp	IEA	extracellular	AnalysisReference:501714662	TAIR	2005-03-04
	AT4G37800.1	GO:0006073	glucan metabolism	proc	IEA	other cellular processes | other metabolic processes | other physiological processes	AnalysisReference:501714662	TAIR	2005-03-04
	AT4G37800.1	GO:0005618	cell wall	comp	IEA	cell wall	AnalysisReference:501714662	TAIR	2005-03-04
	AT4G37800.1	GO:0005975	carbohydrate metabolism	proc	IEA	other metabolic processes	AnalysisReference:501714662	TAIR	2005-03-04
	AT4G37800.1	GO:0012505	endomembrane system	comp	IEA	other membranes	AnalysisReference:501712015	TAIR	2004-10-22
	AT4G37800.1	GO:0016798	hydrolase activity, acting on glycosyl bonds	func	ISS	hydrolase activity	Communication:501714663	TIGR	2002-01-31
AT4G34120	AT4G34120.1	GO:0005554	molecular_function unknown	func	ND	molecular function unknown	Communication:501683652	TIGR	2003-08-30
	AT4G34120.1	GO:0000004	biological_process unknown	proc	ND	biological process unknown	Communication:501683652	TIGR	2003-08-30
	AT4G34120.1	GO:0009507	chloroplast	comp	IEA	chloroplast	AnalysisReference:501712015	TAIR	2004-10-22
AT3G45140	LOX2	GO:0016165	lipoxygenase activity	func	IMP	other enzyme activity	Publication:4278|PMID:7567995	TAIR	2004-02-10
	AT3G45140.1	GO:0009611	response to wounding	proc	IEP	response to stress | other physiological processes	Publication:5019|PMID:8290626	TIGR	2003-04-17
	AT3G45140.1	GO:0009414	response to water deprivation	proc	TAS	response to stress | response to abiotic or biotic stimulus	Publication:5019|PMID:8290626	TIGR	2003-04-17
	AT3G45140.1	GO:0009695	jasmonic acid biosynthesis	proc	TAS	response to stress | other cellular processes | other metabolic processes | other physiological processes | response to abiotic or biotic stimulus	Publication:4278|PMID:7567995	TIGR	2003-04-17
	LOX2	GO:0009611	response to wounding	proc	TAS	response to stress | other physiological processes	Publication:4278|PMID:7567995	TAIR	2002-10-11
	LOX2	GO:0009507	chloroplast	comp	TAS	chloroplast	Publication:4278|PMID:7567995	TAIR	2002-10-11
	LOX2	GO:0009695	jasmonic acid biosynthesis	proc	TAS	response to stress | other cellular processes | other metabolic processes | other physiological processes | response to abiotic or biotic stimulus	Publication:4278|PMID:7567995	TAIR	2003-10-02
	LOX2	GO:0009507	chloroplast	comp	ISS	chloroplast	Publication:5019|PMID:8290626	TAIR	2003-03-28
	AT3G45140.1	GO:0009613	response to pest, pathogen or parasite	proc	TAS	response to stress | other physiological processes | response to abiotic or biotic stimulus	Publication:5019|PMID:8290626	TIGR	2003-04-17
	AT3G45140.1	GO:0009695	jasmonic acid biosynthesis	proc	TAS	response to stress | other cellular processes | other metabolic processes | other physiological processes | response to abiotic or biotic stimulus	Publication:5019|PMID:8290626	NA	2005-02-18
	AT3G45140.1	GO:0009695	jasmonic acid biosynthesis	proc	TAS	response to stress | other cellular processes | other metabolic processes | other physiological processes | response to abiotic or biotic stimulus	Publication:5019|PMID:8290626	TIGR	2003-04-17
	AT3G45140.1	GO:0009688	abscisic acid biosynthesis	proc	TAS	other cellular processes | other metabolic processes | other physiological processes	Publication:5019|PMID:8290626	TIGR	2003-04-17
	AT3G45140.1	GO:0009753	response to jasmonic acid stimulus	proc	IEP	response to stress | other physiological processes | response to abiotic or biotic stimulus	Publication:5019|PMID:8290626	TIGR	2003-04-17
	LOX2	GO:0009695	jasmonic acid biosynthesis	proc	IMP	response to stress | other cellular processes | other metabolic processes | other physiological processes | response to abiotic or biotic stimulus	Publication:4278|PMID:7567995	TAIR	2003-03-28
AT3G05530	AT3G05530.1	GO:0016887	ATPase activity	func	IGI	hydrolase activity	Publication:1327|PMID:10417703	TIGR	2003-07-02
	AT3G05530.1	GO:0008540	proteasome regulatory particle, base subcomplex (sensu Eukaryota)	comp	IDA	ER | cytosol | nucleus | other cellular components	Publication:501683232|PMID:9741626	TIGR	2003-04-17
	AT3G05530.1	GO:0016887	ATPase activity	func	ISS	hydrolase activity	Communication:501714663	TIGR	2001-12-27
	AT3G05530.1	GO:0005634	nucleus	comp	TAS	nucleus	Publication:1546228|PMID:11742986	NA	2005-02-18
	AT3G05530.1	GO:0006511	ubiquitin-dependent protein catabolism	proc	TAS	protein metabolism | other cellular processes | other metabolic processes | other physiological processes	Publication:1445|PMID:10363660	TIGR	2003-04-17
	AT3G05530.1	GO:0005516	calmodulin binding	func	TAS	protein binding	Publication:1546140|PMID:11782485	TIGR	2003-04-17
AT5G08690	AT5G08690.1	GO:0005739	mitochondrion	comp	IDA	mitochondria	Publication:501711651|PMID:14671022	NA	2005-01-10
	AT5G08690.1	GO:0015031	protein transport	proc	IEA	transport | other physiological processes	AnalysisReference:501714662	TAIR	2005-03-04
	AT5G08690.1	GO:0009058	biosynthesis	proc	IEA	other metabolic processes	AnalysisReference:501714662	TAIR	2005-03-04
	AT5G08690.1	GO:0005739	mitochondrion	comp	IDA	mitochondria	Publication:501705871|PMID:12681508	NA	2005-01-10
	AT5G08690.1	GO:0006353	transcription termination	proc	IEA	transcription	AnalysisReference:501714662	TAIR	2005-03-04
	AT5G08690.1	GO:0006754	ATP biosynthesis	proc	IEA	other cellular processes | other metabolic processes | other physiological processes	AnalysisReference:501714662	TAIR	2005-03-04
	AT5G08690.1	GO:0015988	energy coupled proton transport, against electrochemical gradient	proc	IEA	transport	AnalysisReference:501714662	TAIR	2005-03-04
	AT5G08690.1	GO:0015986	ATP synthesis coupled proton transport	proc	IEA	transport | other cellular processes | other metabolic processes | other physiological processes | electron transport or energy pathways	AnalysisReference:501714662	TAIR	2005-03-04
	AT5G08690.1	GO:0046933	hydrogen-transporting ATP synthase activity, rotational mechanism	func	ISS	transporter activity	Communication:501714663	TIGR	2003-08-21
AT4G34920	AT4G34920.1	GO:0007242	intracellular signaling cascade	proc	IEA	signal transduction	AnalysisReference:501714662	TAIR	2005-03-04
	AT4G34920.1	GO:0008372	cellular_component unknown	comp	ND	cellular component unknown	Communication:1345790	TAIR	2004-03-03
	AT4G34920.1	GO:0007165	signal transduction	proc	IEA	signal transduction	AnalysisReference:501714662	TAIR	2005-03-04
	AT4G34920.1	GO:0019432	triacylglycerol biosynthesis	proc	IEA	other cellular processes | other metabolic processes | other physiological processes	AnalysisReference:1445901	TAIR	2003-03-18
	AT4G34920.1	GO:0008654	phospholipid biosynthesis	proc	IEA	other cellular processes | other metabolic processes | other physiological processes	AnalysisReference:1445901	TAIR	2003-03-18
	AT4G34920.1	GO:0004629	phospholipase C activity	func	IEA	hydrolase activity	AnalysisReference:501714662	TAIR	2005-03-04
AT4G31530	AT4G31530.1	GO:0006694	steroid biosynthesis	proc	IEA	other cellular processes | other metabolic processes | other physiological processes	AnalysisReference:501714662	TAIR	2005-03-04
	AT4G31530.1	GO:0009507	chloroplast	comp	IEA	chloroplast	AnalysisReference:501712015	TAIR	2004-10-22
	AT4G31530.1	GO:0003854	3-beta-hydroxy-delta5-steroid dehydrogenase activity	func	IEA	other enzyme activity	AnalysisReference:501714662	TAIR	2005-03-04
AT5G43720	AT5G43720.1	GO:0000004	biological_process unknown	proc	ND	biological process unknown	Communication:1345790	TAIR	2004-03-03
	AT5G43720.1	GO:0005554	molecular_function unknown	func	ND	molecular function unknown	Communication:501683652	TIGR	2003-10-04
	AT5G43720.1	GO:0009507	chloroplast	comp	IEA	chloroplast	AnalysisReference:501712015	TAIR	2004-10-22
AT2G36830	AT2G36830.1	GO:0015250	water channel activity	func	ISS	transporter activity	Communication:1674994	TAIR	2003-03-29
	GAMMA-TIP	GO:0009705	vacuolar membrane (sensu Magnoliophyta)	comp	IDA	other membranes | other cellular components | other cytoplasmic components | other intracellular components	Publication:1547302|PMID:11844103	TAIR	2003-04-14
	AT2G36830.1	GO:0006810	transport	proc	ISS	transport	Communication:501714663	TIGR	2002-07-25
	AT2G36830.1	GO:0016020	membrane	comp	ISS	other membranes	Communication:501714663	TIGR	2002-07-26
AT1G47540	AT1G47540.1	GO:0030304	trypsin inhibitor activity	func	ISS	other molecular functions	Communication:501714663	TIGR	2003-10-03
	AT1G47540.2	GO:0012505	endomembrane system	comp	IEA	other membranes	AnalysisReference:501712015	TAIR	2004-10-22
	AT1G47540.2	GO:0006952	defense response	proc	IEA	response to abiotic or biotic stimulus	AnalysisReference:501714662	TAIR	2005-03-04
	AT1G47540.1	GO:0005576	extracellular region	comp	IEA	extracellular	AnalysisReference:501714662	TAIR	2005-03-04
	AT1G47540.1	GO:0012505	endomembrane system	comp	IEA	other membranes	AnalysisReference:501712015	TAIR	2004-10-22
	AT1G47540.1	GO:0006952	defense response	proc	IEA	response to abiotic or biotic stimulus	AnalysisReference:501714662	TAIR	2005-03-04
	AT1G47540.1	GO:0009405	pathogenesis	proc	IEA	other physiological processes	AnalysisReference:501714662	TAIR	2005-03-04
	AT1G47540.2	GO:0005576	extracellular region	comp	IEA	extracellular	AnalysisReference:501714662	TAIR	2005-03-04
	AT1G47540.2	GO:0009405	pathogenesis	proc	IEA	other physiological processes	AnalysisReference:501714662	TAIR	2005-03-04
AT4G06599	AT4G06599.1	GO:0009507	chloroplast	comp	IEA	chloroplast	AnalysisReference:501712015	TAIR	2004-10-22
	AT4G06599.1	GO:0005554	molecular_function unknown	func	ND	molecular function unknown	Communication:501683652	TIGR	2004-02-06
	AT4G06599.1	GO:0006464	protein modification	proc	IEA	protein metabolism | other cellular processes | other metabolic processes | other physiological processes	AnalysisReference:501714662	TAIR	2005-03-04
AT1G67090	AT1G67090.1	GO:0009573	ribulose bisphosphate carboxylase complex (sensu Magnoliophyta)	comp	ISS	plastid | chloroplast | other cellular components | other cytoplasmic components	Communication:501714663	TIGR	2003-09-26
	AT1G67090.1	GO:0015977	carbon utilization by fixation of carbon dioxide	proc	ISS	other metabolic processes	Communication:501714663	TIGR	2003-09-26
	AT1G67090.1	GO:0016984	ribulose-bisphosphate carboxylase activity	func	ISS	other enzyme activity	Communication:501714663	TIGR	2003-09-26
AT3G52580	AT3G52580.1	GO:0006412	protein biosynthesis	proc	ISS	protein metabolism | other cellular processes | other metabolic processes | other physiological processes	Publication:1545953|PMID:11598216	TIGR	2003-05-12
	AT3G52580.1	GO:0003735	structural constituent of ribosome	func	ISS	structural molecule activity	Publication:1545953|PMID:11598216	TIGR	2003-05-12
	AT3G52580.1	GO:0005843	cytosolic small ribosomal subunit (sensu Eukaryota)	comp	ISS	cytosol | ribosome | other cellular components | other cytoplasmic components	Publication:1545953|PMID:11598216	TIGR	2003-05-12
AT4G36940	AT4G36940.1	GO:0008372	cellular_component unknown	comp	ND	cellular component unknown	Communication:1345790	TAIR	2004-03-03
	AT4G36940.1	GO:0004516	nicotinate phosphoribosyltransferase activity	func	ISS	transferase activity	Communication:501714663	TIGR	2003-09-17
	AT4G36940.1	GO:0019358	nicotinate nucleotide salvage	proc	ISS	other cellular processes | other metabolic processes | other physiological processes	Communication:501714663	TIGR	2003-09-17
AT4G27000	AT4G27000.1	GO:0005634	nucleus	comp	IEA	nucleus	AnalysisReference:501714662	TAIR	2005-03-04
	AT4G27000.1	GO:0003723	RNA binding	func	ISS	DNA or RNA binding	Publication:501679503|PMID:11105760	TIGR	2003-04-17
	AT4G27000.1	GO:0006397	mRNA processing	proc	IEA	other cellular processes | other metabolic processes | other physiological processes	AnalysisReference:501714662	TAIR	2005-03-04
AT3G59010	AT3G59010.1	GO:0030599	pectinesterase activity	func	ISS	hydrolase activity	Communication:501714663	TIGR	2002-06-18
	AT3G59010.1	GO:0009505	cell wall (sensu Magnoliophyta)	comp	ISS	cell wall	Communication:501714663	TIGR	2002-06-18
	AT3G59010.1	GO:0042545	cell wall modification	proc	IEA	cell organization and biogenesis	AnalysisReference:501714662	TAIR	2005-03-04
AT5G37780	CAM1	GO:0005509	calcium ion binding	func	NAS	other binding	Publication:501676060	TAIR	2004-07-08
	CAM1	GO:0009612	response to mechanical stimulus	proc	IEP	other physiological processes	Publication:5647|PMID:2302732	TAIR	2003-10-27
	AT5G37780.1	GO:0005509	calcium ion binding	func	ISS	other binding	Communication:501714663	TIGR	2003-09-26
	CAM1	GO:0008372	cellular_component unknown	comp	ND	cellular component unknown	Communication:1345790	TAIR	2004-04-29
	CAM1	GO:0005513	calcium ion sensing	proc	ISS	other physiological processes | response to abiotic or biotic stimulus	Publication:5647|PMID:2302732	TAIR	2004-02-19
AT1G09340	AT1G09340.1	GO:0003978	UDP-glucose 4-epimerase activity	func	IEA	other enzyme activity	AnalysisReference:501714662	TAIR	2005-03-04
	AT1G09340.1	GO:0009225	nucleotide-sugar metabolism	proc	IEA	other cellular processes | other metabolic processes | other physiological processes	AnalysisReference:501714662	TAIR	2005-03-04
	AT1G09340.1	GO:0008372	cellular_component unknown	comp	ND	cellular component unknown	Communication:1345790	TAIR	2004-03-03
	AT1G09340.1	GO:0008152	metabolism	proc	IEA	other metabolic processes	AnalysisReference:501714662	TAIR	2005-03-04
	AT1G09340.1	GO:0004043	L-aminoadipate-semialdehyde dehydrogenase activity	func	IEA	other enzyme activity	AnalysisReference:501714662	TAIR	2005-03-04
	AT1G09340.1	GO:0003854	3-beta-hydroxy-delta5-steroid dehydrogenase activity	func	IEA	other enzyme activity	AnalysisReference:501714662	TAIR	2005-03-04
	AT1G09340.1	GO:0008460	dTDP-glucose 4,6-dehydratase activity	func	IEA	other enzyme activity	AnalysisReference:501714662	TAIR	2005-03-04
	AT1G09340.1	GO:0006012	galactose metabolism	proc	IEA	other cellular processes | other metabolic processes | other physiological processes	AnalysisReference:501714662	TAIR	2005-03-04
	AT1G09340.1	GO:0003824	catalytic activity	func	IEA	other enzyme activity	AnalysisReference:501714662	TAIR	2005-03-04
	AT1G09340.1	GO:0016491	oxidoreductase activity	func	IEA	other enzyme activity	AnalysisReference:501714662	TAIR	2005-03-04
	AT1G09340.1	GO:0008831	dTDP-4-dehydrorhamnose reductase activity	func	IEA	other enzyme activity	AnalysisReference:501714662	TAIR	2005-03-04
	AT1G09340.1	GO:0006694	steroid biosynthesis	proc	IEA	other cellular processes | other metabolic processes | other physiological processes	AnalysisReference:501714662	TAIR	2005-03-04
AT5G59310	LTP4	GO:0006869	lipid transport	proc	TAS	transport	Publication:501679991|PMID:10940464	TAIR	2005-03-15
	AT5G59310.1	GO:0012505	endomembrane system	comp	IEA	other membranes	AnalysisReference:501712015	TAIR	2004-10-22
	LTP4	GO:0009737	response to abscisic acid stimulus	proc	IEP	other physiological processes	Publication:501679991|PMID:10940464	TAIR	2005-03-15
	LTP4	GO:0005554	molecular_function unknown	func	ND	molecular function unknown	Communication:1345790	TAIR	2005-03-15
AT3G15970	AT3G15970.1	GO:0008372	cellular_component unknown	comp	ND	cellular component unknown	Communication:501683652	TIGR	2003-09-06
	AT3G15970.1	GO:0000004	biological_process unknown	proc	ND	biological process unknown	Communication:501683652	TIGR	2003-09-06
	AT3G15970.1	GO:0005554	molecular_function unknown	func	ND	molecular function unknown	Communication:501683652	TIGR	2003-09-06
AT1G75300	AT1G75300.1	GO:0006694	steroid biosynthesis	proc	IEA	other cellular processes | other metabolic processes | other physiological processes	AnalysisReference:501714662	TAIR	2005-03-04
	AT1G75300.1	GO:0009089	lysine biosynthesis via diaminopimelate	proc	IEA	other cellular processes | other metabolic processes | other physiological processes	AnalysisReference:501714662	TAIR	2005-03-04
	AT1G75300.1	GO:0006072	glycerol-3-phosphate metabolism	proc	IEA	other cellular processes | other metabolic processes | other physiological processes	AnalysisReference:501714662	TAIR	2005-03-04
	AT1G75300.1	GO:0009225	nucleotide-sugar metabolism	proc	IEA	other cellular processes | other metabolic processes | other physiological processes	AnalysisReference:501714662	TAIR	2005-03-04
	AT1G75300.1	GO:0009331	glycerol-3-phosphate dehydrogenase complex	comp	IEA	other cellular components	AnalysisReference:501714662	TAIR	2005-03-04
AT3G55410	AT3G55410.1	GO:0008152	metabolism	proc	IEA	other metabolic processes	AnalysisReference:501714662	TAIR	2005-03-04
	AT3G55410.1	GO:0005739	mitochondrion	comp	IDA	mitochondria	Publication:501711651|PMID:14671022	NA	2005-01-10
	AT3G55410.1	GO:0004591	oxoglutarate dehydrogenase (succinyl-transferring) activity	func	ISS	other enzyme activity	Communication:501714663	TIGR	2003-09-09
AT5G20290	AT5G20290.1	GO:0003735	structural constituent of ribosome	func	ISS	structural molecule activity	Communication:501714663	TIGR	2002-08-01
	AT5G20290.1	GO:0006412	protein biosynthesis	proc	ISS	protein metabolism | other cellular processes | other metabolic processes | other physiological processes	Publication:1545953|PMID:11598216	TIGR	2003-04-17
	AT5G20290.1	GO:0005843	cytosolic small ribosomal subunit (sensu Eukaryota)	comp	ISS	cytosol | ribosome | other cellular components | other cytoplasmic components	Publication:1545953|PMID:11598216	TIGR	2003-04-17
	AT5G20290.1	GO:0005840	ribosome	comp	ISS	ribosome	Communication:501714663	TIGR	2003-09-29
	AT5G20290.1	GO:0003735	structural constituent of ribosome	func	ISS	structural molecule activity	Publication:1545953|PMID:11598216	TIGR	2003-04-17
	AT5G20290.1	GO:0007046	ribosome biogenesis	proc	ISS	cell organization and biogenesis	Communication:501714663	TIGR	2003-09-29
	AT5G20290.1	GO:0006412	protein biosynthesis	proc	ISS	protein metabolism | other cellular processes | other metabolic processes | other physiological processes	Communication:501714663	TIGR	2002-08-01
AT5G65730	AT5G65730.1	GO:0005618	cell wall	comp	IEA	cell wall	AnalysisReference:501714662	TAIR	2005-03-04
	AT5G65730.1	GO:0048046	apoplast	comp	IEA	extracellular	AnalysisReference:501714662	TAIR	2005-03-04
	AT5G65730.1	GO:0016798	hydrolase activity, acting on glycosyl bonds	func	ISS	hydrolase activity	Communication:501714663	TIGR	2002-02-01
	AT5G65730.1	GO:0012505	endomembrane system	comp	IEA	other membranes	AnalysisReference:501712015	TAIR	2004-10-22
	AT5G65730.1	GO:0006073	glucan metabolism	proc	IEA	other cellular processes | other metabolic processes | other physiological processes	AnalysisReference:501714662	TAIR	2005-03-04
	AT5G65730.1	GO:0005975	carbohydrate metabolism	proc	IEA	other metabolic processes	AnalysisReference:501714662	TAIR	2005-03-04
AT5G17540
AT4G29270	AT4G29270.1	GO:0012505	endomembrane system	comp	IEA	other membranes	AnalysisReference:501712015	TAIR	2004-10-22
	AT4G29270.1	GO:0000004	biological_process unknown	proc	ND	biological process unknown	Communication:1345790	TAIR	2004-03-03
	AT4G29270.1	GO:0003993	acid phosphatase activity	func	ISS	hydrolase activity	Communication:501714663	TIGR	2003-09-10
AT5G23120	AT5G23120.1	GO:0009543	thylakoid lumen (sensu Viridiplantae)	comp	ISS	chloroplast | other cellular components | other intracellular components	Publication:1545989|PMID:11719511	TIGR	2003-04-17
	HCF136	GO:0009533	chloroplast stromal thylakoid	comp	IDA	plastid | chloroplast | other cellular components | other intracellular components	Publication:2200|PMID:9736608	TAIR	2003-04-04
	AT5G23120.1	GO:0009543	thylakoid lumen (sensu Viridiplantae)	comp	IDA	chloroplast | other cellular components | other intracellular components	Publication:501681963|PMID:11826309	TIGR	2003-04-17
	HCF136	GO:0009657	plastid organization and biogenesis	proc	IMP	cell organization and biogenesis	Publication:2200|PMID:9736608	TAIR	2003-04-04
	HCF136	GO:0006461	protein complex assembly	proc	IMP	protein metabolism | other cellular processes | other metabolic processes | other physiological processes	Publication:501682946|PMID:12459468	TAIR	2003-04-04
	HCF136	GO:0005515	protein binding	func	IDA	protein binding	Publication:501682946|PMID:12459468	TAIR	2005-01-26
	AT5G23120.1	GO:0009543	thylakoid lumen (sensu Viridiplantae)	comp	IDA	chloroplast | other cellular components | other intracellular components	Publication:1545989|PMID:11719511	TIGR	2003-04-17
	AT5G23120.1	GO:0030095	photosystem II (sensu Viridiplantae)	comp	ISS	chloroplast | other membranes | other cellular components | other intracellular components	Communication:501714663	TIGR	2002-01-04
AT3G16140	AT3G16140.1	GO:0005554	molecular_function unknown	func	ND	molecular function unknown	Communication:501683652	TIGR	2003-09-13
	AT3G16140.1	GO:0009538	photosystem I reaction center	comp	ISS	other cellular components | other intracellular components	Communication:501714663	TIGR	2003-09-10
	AT3G16140.1	GO:0015979	photosynthesis	proc	ISS	other physiological processes	Communication:501714663	TIGR	2003-09-10
AT3G48610	AT3G48610.1	GO:0012505	endomembrane system	comp	IEA	other membranes	AnalysisReference:501712015	TAIR	2004-10-22
	AT3G48610.1	GO:0016788	hydrolase activity, acting on ester bonds	func	ISS	hydrolase activity	Communication:501714663	TIGR	2003-09-11
	AT3G48610.1	GO:0008152	metabolism	proc	IEA	other metabolic processes	AnalysisReference:501714662	TAIR	2005-03-04
AT2G43620	AT2G43620.1	GO:0007275	development	proc	IEA	developmental processes	AnalysisReference:501714662	TAIR	2005-03-04
	AT2G43620.1	GO:0004568	chitinase activity	func	ISS	hydrolase activity	Communication:501714663	TIGR	2002-07-09
	AT2G43620.1	GO:0016998	cell wall catabolism	proc	IEA	other cellular processes | other metabolic processes | other physiological processes	AnalysisReference:501714662	TAIR	2005-03-04
	AT2G43620.1	GO:0009613	response to pest, pathogen or parasite	proc	IEA	response to stress | other physiological processes | response to abiotic or biotic stimulus	AnalysisReference:501714662	TAIR	2005-03-04
	AT2G43620.1	GO:0012505	endomembrane system	comp	IEA	other membranes	AnalysisReference:501712015	TAIR	2004-10-22
N
A
AT1G55760	AT1G55760.1	GO:0005515	protein binding	func	ISS	protein binding	Communication:501714663	TIGR	2003-08-29
	AT1G55760.1	GO:0005739	mitochondrion	comp	IEA	mitochondria	AnalysisReference:501712015	TAIR	2004-10-22
	AT1G55760.1	GO:0000004	biological_process unknown	proc	ND	biological process unknown	Communication:1345790	TAIR	2004-03-03
AT1G72290	AT1G72290.1	GO:0000004	biological_process unknown	proc	ND	biological process unknown	Communication:1345790	TAIR	2004-03-03
	AT1G72290.1	GO:0012505	endomembrane system	comp	IEA	other membranes	AnalysisReference:501712015	TAIR	2004-10-22
	AT1G72290.1	GO:0004866	endopeptidase inhibitor activity	func	ISS	other molecular functions	Communication:501714663	TIGR	2003-08-27
AT5G47190	AT5G47190.1	GO:0006412	protein biosynthesis	proc	ISS	protein metabolism | other cellular processes | other metabolic processes | other physiological processes	Communication:501714663	TIGR	2003-09-29
	AT5G47190.1	GO:0007046	ribosome biogenesis	proc	ISS	cell organization and biogenesis	Communication:501714663	TIGR	2003-09-29
	AT5G47190.1	GO:0003735	structural constituent of ribosome	func	ISS	structural molecule activity	Communication:501714663	TIGR	2003-09-29
	AT5G47190.1	GO:0005840	ribosome	comp	ISS	ribosome	Communication:501714663	TIGR	2003-09-29
AT1G68300	AT1G68300.1	GO:0006950	response to stress	proc	ISS	response to stress	Communication:501714663	TIGR	2003-09-02
	AT1G68300.1	GO:0005554	molecular_function unknown	func	ND	molecular function unknown	Communication:501683652	TIGR	2003-09-06
	AT1G68300.1	GO:0008372	cellular_component unknown	comp	ND	cellular component unknown	Communication:1345790	TAIR	2004-03-03
AT4G13940	AT4G13940.1	GO:0006730	one-carbon compound metabolism	proc	ISS	other cellular processes | other metabolic processes | other physiological processes	Communication:501714663	TIGR	2003-09-02
	AT4G13940.1	GO:0004013	adenosylhomocysteinase activity	func	ISS	hydrolase activity	Communication:501714663	TIGR	2003-09-02
AT1G61520	AT1G61520.1	GO:0016168	chlorophyll binding	func	ISS	other binding	Communication:1674994	TAIR	2003-03-29
	AT1G61520.1	GO:0015979	photosynthesis	proc	ISS	other physiological processes	Communication:501714663	TIGR	2002-04-16
	AT1G61520.1	GO:0030076	light-harvesting complex	comp	ISS	other cellular components | other intracellular components	Communication:501714663	TIGR	2002-04-16
AT2G34430	AT2G34430.1	GO:0016168	chlorophyll binding	func	ISS	other binding	Communication:1674994	TAIR	2004-12-10
	LHB1B1	GO:0042651	thylakoid membrane	comp	TAS	other membranes | other cellular components | other intracellular components	Publication:501682433	TAIR	2003-10-30
	LHB1B1	GO:0016168	chlorophyll binding	func	TAS	other binding	Publication:501682433	TAIR	2003-10-30
	LHB1B1	GO:0009769	photosynthesis light harvesting in photosystem II	proc	TAS	other physiological processes | electron transport or energy pathways	Publication:501682433	TAIR	2003-10-30
	AT2G34430.1	GO:0030076	light-harvesting complex	comp	ISS	other cellular components | other intracellular components	Communication:501714663	TIGR	2002-04-17
	AT2G34430.1	GO:0015979	photosynthesis	proc	ISS	other physiological processes	Publication:5372|PMID:1643279	TAIR	2004-12-10
AT3G12580	AT3G12580.1	GO:0006457	protein folding	proc	TAS	protein metabolism | other cellular processes | other metabolic processes | other physiological processes	Publication:501680755|PMID:11402207	TIGR	2003-04-17
	AT3G12580.1	GO:0009408	response to heat	proc	IEP	response to stress | response to abiotic or biotic stimulus	Publication:501680755|PMID:11402207	TAIR	2005-02-01
	AT3G12580.1	GO:0005829	cytosol	comp	TAS	cytosol	Publication:501680755|PMID:11402207	TIGR	2003-04-17
AT2G44230	AT2G44230.1	GO:0006499	N-terminal protein myristoylation	proc	IEA	protein metabolism | other cellular processes | other metabolic processes | other physiological processes	Publication:501710157|PMID:12912986	TAIR	2004-02-05
	AT2G44230.1	GO:0009507	chloroplast	comp	IEA	chloroplast	AnalysisReference:501712015	TAIR	2004-10-22
	AT2G44230.1	GO:0005554	molecular_function unknown	func	ND	molecular function unknown	Communication:501683652	TIGR	2003-10-04
AT1G66100	AT1G66100.1	GO:0050827	toxin receptor binding	func	ISS	receptor binding or activity	Communication:501714663	TIGR	2002-08-14
	AT1G66100.1	GO:0005554	molecular_function unknown	func	ISS	molecular function unknown	Communication:501714663	TIGR	2002-08-14
	AT1G66100.1	GO:0012505	endomembrane system	comp	IEA	other membranes	AnalysisReference:501712015	TAIR	2004-10-22
	AT1G66100.1	GO:0006952	defense response	proc	ISS	response to abiotic or biotic stimulus	Communication:501714663	TIGR	2002-08-14
AT1G21780	AT1G21780.1	GO:0005515	protein binding	func	ISS	protein binding	Communication:501714663	TIGR	2003-08-29
	AT1G21780.1	GO:0000004	biological_process unknown	proc	ND	biological process unknown	Communication:1345790	TAIR	2004-03-03
	AT1G21780.1	GO:0008372	cellular_component unknown	comp	ND	cellular component unknown	Communication:1345790	TAIR	2004-03-03
AT2G26670	HY1	GO:0010024	phytochromobilin biosynthesis	proc	TAS	other cellular processes | other metabolic processes | other physiological processes	Publication:501680743|PMID:11402195	TAIR	2003-07-11
	HY1	GO:0009507	chloroplast	comp	IDA	chloroplast	Publication:1717|PMID:10072395	TAIR	2003-04-14
	AT2G26670.1	GO:0006788	heme oxidation	proc	ISS	other cellular processes | other metabolic processes | other physiological processes	Communication:501714663	TIGR	2003-09-24
	HY1	GO:0010019	chloroplast-nucleus signaling pathway	proc	IMP	signal transduction	Publication:5102|PMID:7690685	TAIR	2005-02-09
	HY1	GO:0004392	heme oxygenase (decyclizing) activity	func	TAS	other enzyme activity	Publication:501680743|PMID:11402195	TAIR	2004-02-10
AT1G20340	DRT112	GO:0042221	response to chemical substance	proc	IGI	response to abiotic or biotic stimulus	Publication:5209|PMID:8479917	TAIR	2002-10-11
	DRT112	GO:0009411	response to UV	proc	IGI	response to abiotic or biotic stimulus	Publication:5209|PMID:8479917	TAIR	2002-10-11
	AT1G20340.1	GO:0009543	thylakoid lumen (sensu Viridiplantae)	comp	IDA	chloroplast | other cellular components | other intracellular components	Publication:1545989|PMID:11719511	TIGR	2003-04-17
	AT1G20340.1	GO:0009543	thylakoid lumen (sensu Viridiplantae)	comp	IDA	chloroplast | other cellular components | other intracellular components	Publication:501681963|PMID:11826309	TIGR	2003-04-17
	AT1G20340.1	GO:0005489	electron transporter activity	func	IEA	transporter activity	AnalysisReference:501714662	TAIR	2005-03-04
	AT1G20340.1	GO:0005507	copper ion binding	func	IEA	other binding	AnalysisReference:501714662	TAIR	2005-03-04
	AT1G20340.1	GO:0006118	electron transport	proc	ISS	electron transport or energy pathways	Communication:501714663	TIGR	2002-01-11
AT1G55670	AT1G55670.1	GO:0009522	photosystem I	comp	ISS	other cellular components | other intracellular components	Communication:501714663	TIGR	2003-09-04
	AT1G55670.1	GO:0005554	molecular_function unknown	func	ND	molecular function unknown	Communication:501683652	TAIR	2004-12-03
	AT1G55670.1	GO:0016020	membrane	comp	ISS	other membranes	Communication:501714663	TIGR	2003-09-04
	AT1G55670.1	GO:0015979	photosynthesis	proc	ISS	other physiological processes	Communication:501714663	TIGR	2003-09-04
AT5G52650	AT5G52650.1	GO:0005843	cytosolic small ribosomal subunit (sensu Eukaryota)	comp	ISS	cytosol | ribosome | other cellular components | other cytoplasmic components	Publication:1545953|PMID:11598216	TIGR	2003-04-17
	AT5G52650.1	GO:0006412	protein biosynthesis	proc	ISS	protein metabolism | other cellular processes | other metabolic processes | other physiological processes	Publication:1545953|PMID:11598216	TIGR	2003-04-17
	AT5G52650.1	GO:0003735	structural constituent of ribosome	func	ISS	structural molecule activity	Publication:1545953|PMID:11598216	TIGR	2003-04-17
AT3G14720	AT3G14720.1	GO:0016020	membrane	comp	IEA	other membranes	AnalysisReference:501714662	TAIR	2005-03-04
	ATMPK19	GO:0004707	MAP kinase activity	func	ISS	kinase activity | transferase activity | other molecular functions	Publication:501680501|PMID:11544109	TAIR	2003-10-29
	AT3G14720.1	GO:0004707	MAP kinase activity	func	ISS	kinase activity | transferase activity | other molecular functions	Publication:501683496|PMID:12119167	TIGR	2003-04-17
	AT3G14720.1	GO:0007165	signal transduction	proc	IC	signal transduction	Publication:501683496|PMID:12119167	TIGR	2003-04-17
AT3G14210	AT3G14210.1	GO:0012505	endomembrane system	comp	IEA	other membranes	AnalysisReference:501712015	TAIR	2004-10-22
	AT3G14210.1	GO:0016789	carboxylic ester hydrolase activity	func	ISS	hydrolase activity	Communication:501714663	TIGR	2003-08-28
	AT3G14210.1	GO:0000004	biological_process unknown	proc	ND	biological process unknown	Communication:1345790	TAIR	2004-03-03
AT1G32060	AT1G32060.1	GO:0005524	ATP binding	func	ISS	nucleotide binding	Communication:501714663	TIGR	2003-08-29
	AT1G32060.1	GO:0008974	phosphoribulokinase activity	func	ISS	kinase activity | transferase activity	Communication:501714663	TIGR	2003-08-29
	AT1G32060.1	GO:0009507	chloroplast	comp	IEA	chloroplast	AnalysisReference:501712015	TAIR	2004-10-22
	AT1G32060.1	GO:0009058	biosynthesis	proc	ISS	other metabolic processes	Communication:501714663	TIGR	2003-08-29
AT3G47340	ASN1	GO:0009063	amino acid catabolism	proc	TAS	other cellular processes | other metabolic processes | other physiological processes	Publication:5882|PMID:11080291	TAIR	2004-05-06
	ASN1	GO:0009744	response to sucrose stimulus	proc	IEP	other physiological processes	Publication:4643|PMID:7846154	TAIR	2003-03-21
	AT3G47340.3	GO:0005737	cytoplasm	comp	IEA	other cytoplasmic components	AnalysisReference:501714662	TAIR	2005-03-04
	ASN1	GO:0009416	response to light	proc	IEP	response to abiotic or biotic stimulus	Publication:4643|PMID:7846154	TAIR	2003-03-21
	AT3G47340.1	GO:0005737	cytoplasm	comp	IEA	other cytoplasmic components	AnalysisReference:501714662	TAIR	2005-03-04
	ASN1	GO:0004066	asparagine synthase (glutamine-hydrolyzing) activity	func	ISS	other enzyme activity	Publication:4643|PMID:7846154	TAIR	2004-02-10
	AT3G47340.2	GO:0005737	cytoplasm	comp	IEA	other cytoplasmic components	AnalysisReference:501714662	TAIR	2005-03-04
AT3G27690	AT3G27690.1	GO:0015979	photosynthesis	proc	ISS	other physiological processes	Communication:501714663	TIGR	2002-04-17
	AT3G27690.1	GO:0016168	chlorophyll binding	func	ISS	other binding	Communication:1674994	TAIR	2003-03-29
	AT3G27690.1	GO:0030076	light-harvesting complex	comp	ISS	other cellular components | other intracellular components	Communication:501714663	TIGR	2002-04-17
AT1G06700	AT1G06700.1	GO:0006468	protein amino acid phosphorylation	proc	IEA	protein metabolism | other cellular processes | other metabolic processes | other physiological processes	AnalysisReference:501714662	TAIR	2005-03-04
	AT1G06700.1	GO:0008372	cellular_component unknown	comp	ND	cellular component unknown	Communication:1345790	TAIR	2004-03-03
	AT1G06700.1	GO:0016301	kinase activity	func	ISS	kinase activity	Communication:501714663	TIGR	2003-08-29
AT1G79040	AT1G79040.1	GO:0009523	photosystem II	comp	ISS	other cellular components | other intracellular components	Communication:501714663	TIGR	2003-10-02
	AT1G79040.1	GO:0005554	molecular_function unknown	func	ND	molecular function unknown	Communication:501683652	TIGR	2003-10-04
	AT1G79040.1	GO:0015979	photosynthesis	proc	ISS	other physiological processes	Communication:501714663	TIGR	2003-10-02
AT1G42970	GAPB	GO:0008886	glyceraldehyde-3-phosphate dehydrogenase (NADP+) activity	func	ISS	other enzyme activity	Publication:5346|PMID:1398114	TAIR	2004-02-10
	AT1G42970.1	GO:0008943	glyceraldehyde-3-phosphate dehydrogenase activity	func	ISS	other enzyme activity	Communication:501714663	TIGR	2003-08-22
	GAPB	GO:0009507	chloroplast	comp	ISS	chloroplast	Publication:5346|PMID:1398114	TAIR	2003-02-26
	AT1G42970.1	GO:0006096	glycolysis	proc	ISS	other cellular processes | other metabolic processes | other physiological processes | electron transport or energy pathways	Communication:501714663	TIGR	2003-08-22
AT5G17510	AT5G17510.1	GO:0006626	protein-mitochondrial targeting	proc	IEA	transport | other physiological processes	AnalysisReference:501714662	TAIR	2005-03-04
	AT5G17510.1	GO:0045039	mitochondrial inner membrane protein import	proc	IEA	transport | other physiological processes | cell organization and biogenesis	AnalysisReference:501714662	TAIR	2005-03-04
	AT5G17510.1	GO:0042721	mitochondrial inner membrane protein insertion complex	comp	IEA	mitochondria | other membranes | other cellular components	AnalysisReference:501714662	TAIR	2005-03-04
AT3G03480	AT3G03480.1	GO:0008372	cellular_component unknown	comp	ND	cellular component unknown	Communication:1345790	TAIR	2004-11-18
AT1G72290	AT1G72290.1	GO:0000004	biological_process unknown	proc	ND	biological process unknown	Communication:1345790	TAIR	2004-03-03
	AT1G72290.1	GO:0012505	endomembrane system	comp	IEA	other membranes	AnalysisReference:501712015	TAIR	2004-10-22
	AT1G72290.1	GO:0004866	endopeptidase inhibitor activity	func	ISS	other molecular functions	Communication:501714663	TIGR	2003-08-27
AT4G39260	CCR1	GO:0009409	response to cold	proc	IEP	response to stress | response to abiotic or biotic stimulus	Publication:4937|PMID:7513083	TAIR	2003-10-31
	AT4G39260.1	GO:0003723	RNA binding	func	ISS	DNA or RNA binding	Communication:501714663	TIGR	2002-03-22
	ATGRP8	GO:0008372	cellular_component unknown	comp	ND	cellular component unknown	Communication:1345790	TAIR	2003-10-31
AT5G36910	AT5G36910.1	GO:0050827	toxin receptor binding	func	TAS	receptor binding or activity	Publication:4184|PMID:8552715	TIGR	2004-02-07
	AT5G36910.1	GO:0005554	molecular_function unknown	func	TAS	molecular function unknown	Publication:4184|PMID:8552715	TIGR	2003-04-17
	AT5G36910.1	GO:0012505	endomembrane system	comp	IEA	other membranes	AnalysisReference:501712015	TAIR	2004-10-22
	AT5G36910.1	GO:0006952	defense response	proc	IEA	response to abiotic or biotic stimulus	AnalysisReference:501714662	TAIR	2005-03-04
AT1G72290	AT1G72290.1	GO:0000004	biological_process unknown	proc	ND	biological process unknown	Communication:1345790	TAIR	2004-03-03
	AT1G72290.1	GO:0012505	endomembrane system	comp	IEA	other membranes	AnalysisReference:501712015	TAIR	2004-10-22
	AT1G72290.1	GO:0004866	endopeptidase inhibitor activity	func	ISS	other molecular functions	Communication:501714663	TIGR	2003-08-27
AT3G21350	AT3G21350.1	GO:0005634	nucleus	comp	IEA	nucleus	AnalysisReference:501714662	TAIR	2005-03-04
	AT3G21350.1	GO:0045449	regulation of transcription	proc	IEA	transcription | other cellular processes | other metabolic processes | other biological processes | other physiological processes	AnalysisReference:501714662	TAIR	2005-03-04
	AT3G21350.1	GO:0030528	transcription regulator activity	func	IEA	other molecular functions	AnalysisReference:501714662	TAIR	2005-03-04
AT5G42270	AT5G42270.1	GO:0004176	ATP-dependent peptidase activity	func	ISS	hydrolase activity	Publication:501679453|PMID:11299370	TAIR	2004-03-01
	AT5G42270.1	GO:0016887	ATPase activity	func	ISS	hydrolase activity	Communication:501714663	TIGR	2002-01-07
	AT5G42270.1	GO:0016020	membrane	comp	IEA	other membranes	AnalysisReference:501714662	TAIR	2005-03-04
	AT5G42270.1	GO:0005618	cell wall	comp	IEA	cell wall	AnalysisReference:501714662	TAIR	2005-03-04
	AT5G42270.1	GO:0006281	DNA repair	proc	IEA	response to stress | DNA or RNA metabolism | other physiological processes	AnalysisReference:501714662	TAIR	2005-03-04
	AT5G42270.1	GO:0009376	HslUV protease complex	comp	IEA	other cellular components	AnalysisReference:501714662	TAIR	2005-03-04
	AT5G42270.1	GO:0030163	protein catabolism	proc	IEA	protein metabolism | other metabolic processes	AnalysisReference:501714662	TAIR	2005-03-04
	AT5G42270.1	GO:0006310	DNA recombination	proc	IEA	DNA or RNA metabolism	AnalysisReference:501714662	TAIR	2005-03-04
	AT5G42270.1	GO:0005737	cytoplasm	comp	IEA	other cytoplasmic components	AnalysisReference:501714662	TAIR	2005-03-04
	AT5G42270.1	GO:0008237	metallopeptidase activity	func	ISS	hydrolase activity	Communication:501714663	TIGR	2002-01-07
	VAR1	GO:0016887	ATPase activity	func	IDA	hydrolase activity	Publication:501681845|PMID:0012167156	TAIR	2004-02-10
	AT5G42270.1	GO:0006508	proteolysis and peptidolysis	proc	IEA	protein metabolism | other cellular processes | other metabolic processes | other physiological processes	AnalysisReference:501714662	TAIR	2005-03-04
	AT5G42270.1	GO:0005634	nucleus	comp	IEA	nucleus	AnalysisReference:501714662	TAIR	2005-03-04
	AT5G42270.1	GO:0009507	chloroplast	comp	IEA	chloroplast	AnalysisReference:501712015	TAIR	2004-10-22
AT3G23810	AT3G23810.1	GO:0008372	cellular_component unknown	comp	ND	cellular component unknown	Communication:1345790	TAIR	2004-03-03
	AT3G23810.1	GO:0006730	one-carbon compound metabolism	proc	ISS	other cellular processes | other metabolic processes | other physiological processes	Communication:501714663	TIGR	2003-09-02
	AT3G23810.1	GO:0004013	adenosylhomocysteinase activity	func	ISS	hydrolase activity	Communication:501714663	TIGR	2003-09-02
AT3G48140	AT3G48140.1	GO:0012505	endomembrane system	comp	IEA	other membranes	AnalysisReference:501712015	TAIR	2004-10-22
	AT3G48140.1	GO:0010150	leaf senescence	proc	ISS	developmental processes | other physiological processes	Communication:501714663	TIGR	2003-10-03
	AT3G48140.1	GO:0005554	molecular_function unknown	func	ND	molecular function unknown	Communication:501683652	TIGR	2003-10-04
AT3G45140	LOX2	GO:0016165	lipoxygenase activity	func	IMP	other enzyme activity	Publication:4278|PMID:7567995	TAIR	2004-02-10
	AT3G45140.1	GO:0009611	response to wounding	proc	IEP	response to stress | other physiological processes	Publication:5019|PMID:8290626	TIGR	2003-04-17
	AT3G45140.1	GO:0009414	response to water deprivation	proc	TAS	response to stress | response to abiotic or biotic stimulus	Publication:5019|PMID:8290626	TIGR	2003-04-17
	AT3G45140.1	GO:0009695	jasmonic acid biosynthesis	proc	TAS	response to stress | other cellular processes | other metabolic processes | other physiological processes | response to abiotic or biotic stimulus	Publication:4278|PMID:7567995	TIGR	2003-04-17
	LOX2	GO:0009611	response to wounding	proc	TAS	response to stress | other physiological processes	Publication:4278|PMID:7567995	TAIR	2002-10-11
	LOX2	GO:0009507	chloroplast	comp	TAS	chloroplast	Publication:4278|PMID:7567995	TAIR	2002-10-11
	LOX2	GO:0009695	jasmonic acid biosynthesis	proc	TAS	response to stress | other cellular processes | other metabolic processes | other physiological processes | response to abiotic or biotic stimulus	Publication:4278|PMID:7567995	TAIR	2003-10-02
	LOX2	GO:0009507	chloroplast	comp	ISS	chloroplast	Publication:5019|PMID:8290626	TAIR	2003-03-28
	AT3G45140.1	GO:0009613	response to pest, pathogen or parasite	proc	TAS	response to stress | other physiological processes | response to abiotic or biotic stimulus	Publication:5019|PMID:8290626	TIGR	2003-04-17
	AT3G45140.1	GO:0009695	jasmonic acid biosynthesis	proc	TAS	response to stress | other cellular processes | other metabolic processes | other physiological processes | response to abiotic or biotic stimulus	Publication:5019|PMID:8290626	NA	2005-02-18
	AT3G45140.1	GO:0009695	jasmonic acid biosynthesis	proc	TAS	response to stress | other cellular processes | other metabolic processes | other physiological processes | response to abiotic or biotic stimulus	Publication:5019|PMID:8290626	TIGR	2003-04-17
	AT3G45140.1	GO:0009688	abscisic acid biosynthesis	proc	TAS	other cellular processes | other metabolic processes | other physiological processes	Publication:5019|PMID:8290626	TIGR	2003-04-17
	AT3G45140.1	GO:0009753	response to jasmonic acid stimulus	proc	IEP	response to stress | other physiological processes | response to abiotic or biotic stimulus	Publication:5019|PMID:8290626	TIGR	2003-04-17
	LOX2	GO:0009695	jasmonic acid biosynthesis	proc	IMP	response to stress | other cellular processes | other metabolic processes | other physiological processes | response to abiotic or biotic stimulus	Publication:4278|PMID:7567995	TAIR	2003-03-28
AT3G53400	AT3G53400.1	GO:0005554	molecular_function unknown	func	ND	molecular function unknown	Communication:501683652	TIGR	2003-10-04
	AT3G53400.1	GO:0000004	biological_process unknown	proc	ND	biological process unknown	Communication:1345790	TAIR	2004-03-03
	AT3G53400.1	GO:0005739	mitochondrion	comp	IEA	mitochondria	AnalysisReference:501712015	TAIR	2004-10-22
AT5G23020	AT5G23020.1	GO:0009507	chloroplast	comp	IEA	chloroplast	AnalysisReference:501712015	TAIR	2004-10-22
	MAM-L	GO:0009098	leucine biosynthesis	proc	TAS	other cellular processes | other metabolic processes | other physiological processes	Publication:501682507|PMID:0012432038	TAIR	2003-02-26
	MAM-L	GO:0003852	2-isopropylmalate synthase activity	func	IGI	transferase activity	Publication:501682507|PMID:0012432038	TAIR	2003-03-29
AT1G66100	AT1G66100.1	GO:0050827	toxin receptor binding	func	ISS	receptor binding or activity	Communication:501714663	TIGR	2002-08-14
	AT1G66100.1	GO:0005554	molecular_function unknown	func	ISS	molecular function unknown	Communication:501714663	TIGR	2002-08-14
	AT1G66100.1	GO:0012505	endomembrane system	comp	IEA	other membranes	AnalysisReference:501712015	TAIR	2004-10-22
	AT1G66100.1	GO:0006952	defense response	proc	ISS	response to abiotic or biotic stimulus	Communication:501714663	TIGR	2002-08-14
AT4G24340	AT4G24340.1	GO:0009116	nucleoside metabolism	proc	ISS	other cellular processes | other metabolic processes | other physiological processes	Communication:501714663	TIGR	2003-09-24
	AT4G24340.1	GO:0003824	catalytic activity	func	ISS	other enzyme activity	Communication:501714663	TIGR	2003-09-24
	AT4G24340.1	GO:0012505	endomembrane system	comp	IEA	other membranes	AnalysisReference:501712015	TAIR	2004-10-22
AT3G28270	AT3G28270.2	GO:0016020	membrane	comp	IEA	other membranes	AnalysisReference:501714662	TAIR	2005-03-04
	AT3G28270.1	GO:0006810	transport	proc	IEA	transport	AnalysisReference:501714662	TAIR	2005-03-04
	AT3G28270.2	GO:0006810	transport	proc	IEA	transport	AnalysisReference:501714662	TAIR	2005-03-04
	AT3G28270.1	GO:0008565	protein transporter activity	func	IEA	transporter activity	AnalysisReference:501714662	TAIR	2005-03-04
	AT3G28270.1	GO:0016020	membrane	comp	IEA	other membranes	AnalysisReference:501714662	TAIR	2005-03-04
	AT3G28270.2	GO:0008565	protein transporter activity	func	IEA	transporter activity	AnalysisReference:501714662	TAIR	2005-03-04
AT5G14320	AT5G14320.1	GO:0003735	structural constituent of ribosome	func	ISS	structural molecule activity	Communication:501714663	TIGR	2003-09-26
	AT5G14320.1	GO:0006412	protein biosynthesis	proc	ISS	protein metabolism | other cellular processes | other metabolic processes | other physiological processes	Communication:501714663	TIGR	2003-09-26
	AT5G14320.1	GO:0015935	small ribosomal subunit	comp	ISS	ribosome	Communication:501714663	TIGR	2003-09-26
AT1G16410	CYP79F1	GO:0016709	oxidoreductase activity, acting on paired donors, with incorporation or reduction of molecular oxygen, NAD or NADH as one donor, and incorporation of one atom of oxygen	func	IDA	other enzyme activity	Publication:501683637|PMID:12609033	TAIR	2003-09-26
	CYP79F1	GO:0005783	endoplasmic reticulum	comp	IDA	ER	Publication:501680274|PMID:11226190	TAIR	2003-09-26
	CYP79F1	GO:0019761	glucosinolate biosynthesis	proc	IMP	other cellular processes | other metabolic processes | other physiological processes	Publication:501683637|PMID:12609033	TAIR	2003-09-26
AT5G65730	AT5G65730.1	GO:0005618	cell wall	comp	IEA	cell wall	AnalysisReference:501714662	TAIR	2005-03-04
	AT5G65730.1	GO:0048046	apoplast	comp	IEA	extracellular	AnalysisReference:501714662	TAIR	2005-03-04
	AT5G65730.1	GO:0016798	hydrolase activity, acting on glycosyl bonds	func	ISS	hydrolase activity	Communication:501714663	TIGR	2002-02-01
	AT5G65730.1	GO:0012505	endomembrane system	comp	IEA	other membranes	AnalysisReference:501712015	TAIR	2004-10-22
	AT5G65730.1	GO:0006073	glucan metabolism	proc	IEA	other cellular processes | other metabolic processes | other physiological processes	AnalysisReference:501714662	TAIR	2005-03-04
	AT5G65730.1	GO:0005975	carbohydrate metabolism	proc	IEA	other metabolic processes	AnalysisReference:501714662	TAIR	2005-03-04
AT1G72290	AT1G72290.1	GO:0000004	biological_process unknown	proc	ND	biological process unknown	Communication:1345790	TAIR	2004-03-03
	AT1G72290.1	GO:0012505	endomembrane system	comp	IEA	other membranes	AnalysisReference:501712015	TAIR	2004-10-22
	AT1G72290.1	GO:0004866	endopeptidase inhibitor activity	func	ISS	other molecular functions	Communication:501714663	TIGR	2003-08-27
AT5G17380	AT5G17380.1	GO:0008372	cellular_component unknown	comp	ND	cellular component unknown	Communication:1345790	TAIR	2004-03-03
	AT5G17380.1	GO:0009234	menaquinone biosynthesis	proc	IEA	other cellular processes | other metabolic processes | other physiological processes	AnalysisReference:501714662	TAIR	2005-03-04
	AT5G17380.1	GO:0004737	pyruvate decarboxylase activity	func	ISS	other enzyme activity	Communication:501714663	TIGR	2003-09-26
	AT5G17380.1	GO:0009436	glyoxylate catabolism	proc	IEA	other cellular processes | other metabolic processes | other physiological processes	AnalysisReference:501714662	TAIR	2005-03-04
	AT5G17380.1	GO:0008152	metabolism	proc	IEA	other metabolic processes	AnalysisReference:501714662	TAIR	2005-03-04
AT2G34420	LHB1B2	GO:0016168	chlorophyll binding	func	TAS	other binding	Publication:501682433	TAIR	2003-10-30
	LHB1B2	GO:0042651	thylakoid membrane	comp	TAS	other membranes | other cellular components | other intracellular components	Publication:501682433	TAIR	2003-10-30
	AT2G34420.1	GO:0016168	chlorophyll binding	func	ISS	other binding	Communication:1674994	TAIR	2003-03-29
	LHB1B2	GO:0009769	photosynthesis light harvesting in photosystem II	proc	TAS	other physiological processes | electron transport or energy pathways	Publication:501682433	TAIR	2003-10-30
	AT2G34420.1	GO:0015979	photosynthesis	proc	ISS	other physiological processes	Publication:5372|PMID:1643279	TIGR	2003-05-12
	AT2G34420.1	GO:0030076	light-harvesting complex	comp	ISS	other cellular components | other intracellular components	Communication:501714663	TIGR	2002-04-17
AT2G44080	AT2G44080.1	GO:0000004	biological_process unknown	proc	ND	biological process unknown	Communication:1345790	TAIR	2004-03-03
	AT2G44080.1	GO:0005554	molecular_function unknown	func	ND	molecular function unknown	Communication:501683652	TIGR	2003-10-04
	AT2G44080.1	GO:0008372	cellular_component unknown	comp	ND	cellular component unknown	Communication:1345790	TAIR	2004-03-03
AT5G38430	AT5G38430.1	GO:0015977	carbon utilization by fixation of carbon dioxide	proc	ISS	other metabolic processes	Communication:501714663	TIGR	2003-08-25
	AT5G38430.1	GO:0016984	ribulose-bisphosphate carboxylase activity	func	ISS	other enzyme activity	Communication:501714663	TIGR	2003-08-25
	AT5G38430.1	GO:0009573	ribulose bisphosphate carboxylase complex (sensu Magnoliophyta)	comp	ISS	plastid | chloroplast | other cellular components | other cytoplasmic components	Communication:501714663	TIGR	2003-08-25
AT1G29700	AT1G29700.1	GO:0000004	biological_process unknown	proc	ND	biological process unknown	Communication:1345790	TAIR	2004-03-03
	AT1G29700.1	GO:0005554	molecular_function unknown	func	ND	molecular function unknown	Communication:501683652	TIGR	2003-10-04
	AT1G29700.1	GO:0009507	chloroplast	comp	IEA	chloroplast	AnalysisReference:501712015	TAIR	2004-10-22
AT1G09130	AT1G09130.1	GO:0006510	ATP-dependent proteolysis	proc	TAS	protein metabolism | other cellular processes | other metabolic processes | other physiological processes	Publication:501680449|PMID:11278690	TIGR	2003-04-17
	AT1G09130.1	GO:0008462	endopeptidase Clp activity	func	ISS	hydrolase activity	Publication:501679453|PMID:11299370	TIGR	2003-04-17
	AT1G09130.1	GO:0008462	endopeptidase Clp activity	func	ISS	hydrolase activity	Communication:501714663	TIGR	2002-01-04
	AT1G09130.1	GO:0005739	mitochondrion	comp	IDA	mitochondria	Publication:501711651|PMID:14671022	NA	2005-01-10
	AT1G09130.1	GO:0009570	chloroplast stroma	comp	IDA	plastid | chloroplast	Publication:501680449|PMID:11278690	TIGR	2003-04-17
	AT1G09130.1	GO:0006510	ATP-dependent proteolysis	proc	TAS	protein metabolism | other cellular processes | other metabolic processes | other physiological processes	Publication:501679453|PMID:11299370	TIGR	2003-04-17
AT1G75180	AT1G75180.1	GO:0005554	molecular_function unknown	func	ND	molecular function unknown	Communication:501683652	TIGR	2003-10-04
	AT1G75180.2	GO:0008372	cellular_component unknown	comp	ND	cellular component unknown	Communication:1345790	TAIR	2004-03-03
	AT1G75180.1	GO:0000004	biological_process unknown	proc	ND	biological process unknown	Communication:1345790	TAIR	2004-03-03
	AT1G75180.2	GO:0000004	biological_process unknown	proc	ND	biological process unknown	Communication:1345790	TAIR	2004-03-03
	AT1G75180.3	GO:0008372	cellular_component unknown	comp	ND	cellular component unknown	Communication:1345790	TAIR	2004-03-03
	AT1G75180.3	GO:0000004	biological_process unknown	proc	ND	biological process unknown	Communication:1345790	TAIR	2004-03-03
	AT1G75180.1	GO:0008372	cellular_component unknown	comp	ND	cellular component unknown	Communication:1345790	TAIR	2004-03-03
AT5G53370	AT5G53370.1	GO:0042545	cell wall modification	proc	IEA	cell organization and biogenesis	AnalysisReference:501714662	TAIR	2005-03-04
	AT5G53370.1	GO:0030599	pectinesterase activity	func	ISS	hydrolase activity	Publication:2119|PMID:9767082	TAIR	2003-05-28
	AT5G53370.1	GO:0005618	cell wall	comp	IEA	cell wall	AnalysisReference:501714662	TAIR	2005-03-04
AT4G11320	AT4G11320.1	GO:0006508	proteolysis and peptidolysis	proc	ISS	protein metabolism | other cellular processes | other metabolic processes | other physiological processes	Communication:501714663	TIGR	2003-09-05
	AT4G11320.1	GO:0008234	cysteine-type peptidase activity	func	ISS	hydrolase activity	Communication:501714663	TIGR	2002-01-16
	AT4G11320.1	GO:0012505	endomembrane system	comp	IEA	other membranes	AnalysisReference:501712015	TAIR	2004-10-22
AT2G41430	ERD15	GO:0009644	response to high light intensity	proc	IEP	response to abiotic or biotic stimulus	Publication:1546068|PMID:11683875	TAIR	2004-03-17
	ERD15	GO:0009617	response to bacteria	proc	IEP	other physiological processes | response to abiotic or biotic stimulus	Publication:1037|PMID:10550893	TAIR	2004-03-17
	ERD15	GO:0005737	cytoplasm	comp	ISS	other cytoplasmic components	Publication:1546068|PMID:11683875	TAIR	2004-03-17
	ERD15	GO:0009414	response to water deprivation	proc	NAS	response to stress | response to abiotic or biotic stimulus	Publication:4637|PMID:7846179	TAIR	2004-03-17
	ERD15	GO:0005515	protein binding	func	IPI	protein binding	Publication:501714384|PMID:15650869	TAIR	2005-03-22
AT1G16320	AT1G16320.1	GO:0000004	biological_process unknown	proc	ND	biological process unknown	Communication:1345790	TAIR	2004-03-03
	AT1G16320.1	GO:0009507	chloroplast	comp	IEA	chloroplast	AnalysisReference:501712015	TAIR	2004-10-22
	AT1G16320.1	GO:0005554	molecular_function unknown	func	ND	molecular function unknown	Communication:501683652	TIGR	2003-10-04
AT5G05690	CBB3	GO:0009826	unidimensional cell growth	proc	IMP	developmental processes | other cellular processes | other physiological processes | cell organization and biogenesis	Publication:501675225	TAIR	2003-04-07
	AT5G05690.1	GO:0016020	membrane	comp	IEA	other membranes	AnalysisReference:501714662	TAIR	2005-03-04
	AT5G05690.1	GO:0019825	oxygen binding	func	ISS	other binding	Communication:501714663	TIGR	2002-05-01
	CBB3	GO:0016132	brassinosteroid biosynthesis	proc	IMP	other cellular processes | other metabolic processes | other physiological processes	Publication:3931|PMID:8612270	TAIR	2004-12-21
	AT5G05690.1	GO:0005739	mitochondrion	comp	IEA	mitochondria	AnalysisReference:501712015	TAIR	2004-10-22
AT2G46550	AT2G46550.1	GO:0009507	chloroplast	comp	IEA	chloroplast	AnalysisReference:501712015	TAIR	2004-10-22
	AT2G46550.1	GO:0000004	biological_process unknown	proc	ND	biological process unknown	Communication:1345790	TAIR	2004-03-03
AT1G73325	AT1G73325.1	GO:0012505	endomembrane system	comp	IEA	other membranes	AnalysisReference:501712015	TAIR	2004-10-22
	AT1G73325.1	GO:0000004	biological_process unknown	proc	ND	biological process unknown	Communication:1345790	TAIR	2004-03-03
	AT1G73325.1	GO:0004866	endopeptidase inhibitor activity	func	ISS	other molecular functions	Communication:501714663	TIGR	2003-08-27
AT4G05320	AT4G05320.3	GO:0005634	nucleus	comp	IEA	nucleus	AnalysisReference:501714662	TAIR	2005-03-04
	AT4G05320.1	GO:0006464	protein modification	proc	ISS	protein metabolism | other cellular processes | other metabolic processes | other physiological processes	Communication:501714663	TIGR	2004-02-05
	AT4G05320.5	GO:0005634	nucleus	comp	IEA	nucleus	AnalysisReference:501714662	TAIR	2005-03-04
	UBQ10	GO:0005515	protein binding	func	ISS	protein binding	Publication:5280|PMID:8382544	TAIR	2005-01-25
	AT4G05320.1	GO:0005634	nucleus	comp	IEA	nucleus	AnalysisReference:501714662	TAIR	2005-03-04
	AT4G05320.1	GO:0007568	aging	proc	IEP	developmental processes | other physiological processes	Publication:2555|PMID:9617812	TIGR	2003-04-17
	AT4G05320.4	GO:0005634	nucleus	comp	IEA	nucleus	AnalysisReference:501714662	TAIR	2005-03-04
	UBQ10	GO:0006464	protein modification	proc	TAS	protein metabolism | other cellular processes | other metabolic processes | other physiological processes	Publication:5234|PMID:8385509	TAIR	2004-03-22
	AT4G05320.2	GO:0005634	nucleus	comp	IEA	nucleus	AnalysisReference:501714662	TAIR	2005-03-04
	AT4G05320.1	GO:0005515	protein binding	func	ISS	protein binding	Communication:501714663	TIGR	2001-12-28
AT1G80870	AT1G80870.1	GO:0016020	membrane	comp	IEA	other membranes	AnalysisReference:501714662	TAIR	2005-03-04
	AT1G80870.1	GO:0006468	protein amino acid phosphorylation	proc	IEA	protein metabolism | other cellular processes | other metabolic processes | other physiological processes	AnalysisReference:501714662	TAIR	2005-03-04
	AT1G80870.1	GO:0015979	photosynthesis	proc	IEA	other physiological processes	AnalysisReference:501714662	TAIR	2005-03-04
	AT1G80870.1	GO:0006118	electron transport	proc	IEA	electron transport or energy pathways	AnalysisReference:501714662	TAIR	2005-03-04
	AT1G80870.1	GO:0009539	photosystem II reaction center	comp	IEA	other cellular components | other intracellular components	AnalysisReference:501714662	TAIR	2005-03-04
	AT1G80870.1	GO:0005739	mitochondrion	comp	IEA	mitochondria	AnalysisReference:501712015	TAIR	2004-10-22
	AT1G80870.1	GO:0016301	kinase activity	func	ISS	kinase activity	Communication:501714663	TIGR	2003-08-29
AT1G43170	AT1G43170.1	GO:0003735	structural constituent of ribosome	func	ISS	structural molecule activity	Communication:501714663	TIGR	2003-09-26
	ARP1	GO:0005842	cytosolic large ribosomal subunit (sensu Eukaryota)	comp	TAS	cytosol | ribosome	Publication:5603|PMID:2227432	TAIR	2003-11-11
	AT1G43170.1	GO:0006412	protein biosynthesis	proc	ISS	protein metabolism | other cellular processes | other metabolic processes | other physiological processes	Communication:501714663	TIGR	2003-09-26
	AT1G43170.1	GO:0005840	ribosome	comp	ISS	ribosome	Communication:501714663	TIGR	2003-09-26
AT5G22830	ATMGT10	GO:0015693	magnesium ion transport	proc	IGI	transport	Publication:1546187|PMID:11752386	TAIR	2003-08-28
	AT5G22830.1	GO:0016020	membrane	comp	ISS	other membranes	Communication:501714663	TIGR	2003-09-23
	ATMGT10	GO:0015095	magnesium ion transporter activity	func	IGI	transporter activity	Publication:1546187|PMID:11752386	TAIR	2003-08-28
AT5G24780	AT5G24780.1	GO:0009753	response to jasmonic acid stimulus	proc	TAS	response to stress | other physiological processes | response to abiotic or biotic stimulus	Publication:501680471|PMID:11340179	NA	2005-02-18
	AT5G24780.1	GO:0012505	endomembrane system	comp	IEA	other membranes	AnalysisReference:501712015	TAIR	2004-10-22
	AT5G24780.1	GO:0005737	cytoplasm	comp	IEA	other cytoplasmic components	AnalysisReference:501714662	TAIR	2005-03-04
	VSP1	GO:0006952	defense response	proc	IEP	response to abiotic or biotic stimulus	Publication:501682120|PMID:0011982938	TAIR	2003-02-27
	VSP1	GO:0008134	transcription factor binding	func	IDA	protein binding	Publication:1546062|PMID:11689012	TAIR	2003-02-27
	AT5G24780.1	GO:0003993	acid phosphatase activity	func	ISS	hydrolase activity	Communication:501714663	TIGR	2003-09-10
AT1G66100	AT1G66100.1	GO:0050827	toxin receptor binding	func	ISS	receptor binding or activity	Communication:501714663	TIGR	2002-08-14
	AT1G66100.1	GO:0005554	molecular_function unknown	func	ISS	molecular function unknown	Communication:501714663	TIGR	2002-08-14
	AT1G66100.1	GO:0012505	endomembrane system	comp	IEA	other membranes	AnalysisReference:501712015	TAIR	2004-10-22
	AT1G66100.1	GO:0006952	defense response	proc	ISS	response to abiotic or biotic stimulus	Communication:501714663	TIGR	2002-08-14
AT4G05180	AT4G05180.1	GO:0009543	thylakoid lumen (sensu Viridiplantae)	comp	IDA	chloroplast | other cellular components | other intracellular components	Publication:501681963|PMID:11826309	TIGR	2003-05-12
	AT4G05180.1	GO:0015979	photosynthesis	proc	IEA	other physiological processes	AnalysisReference:501714662	TAIR	2005-03-04
	AT4G05180.1	GO:0009654	oxygen evolving complex	comp	ISS	other cellular components | other intracellular components	Communication:501714663	TIGR	2002-02-14
	AT4G05180.1	GO:0005509	calcium ion binding	func	IEA	other binding	AnalysisReference:501714662	TAIR	2005-03-04
	AT4G05180.1	GO:0009543	thylakoid lumen (sensu Viridiplantae)	comp	IDA	chloroplast | other cellular components | other intracellular components	Publication:1545989|PMID:11719511	TIGR	2003-05-12
	AT4G05180.1	GO:0030095	photosystem II (sensu Viridiplantae)	comp	ISS	chloroplast | other membranes | other cellular components | other intracellular components	Communication:501714663	TIGR	2002-02-12
AT3G62030	ROC4	GO:0007165	signal transduction	proc	ISS	signal transduction	Publication:2893|PMID:9426607	TAIR	2002-11-08
	AT3G62030.1	GO:0003755	peptidyl-prolyl cis-trans isomerase activity	func	ISS	other enzyme activity	Communication:501714663	TIGR	2003-09-09
	ROC4	GO:0009570	chloroplast stroma	comp	IDA	plastid | chloroplast	Publication:4912|PMID:8132503	TAIR	2003-04-14
	ROC4	GO:0003755	peptidyl-prolyl cis-trans isomerase activity	func	IDA	other enzyme activity	Publication:4912|PMID:8132503	TAIR	2003-03-29
	AT3G62030.1	GO:0006457	protein folding	proc	ISS	protein metabolism | other cellular processes | other metabolic processes | other physiological processes	Communication:501714663	TIGR	2003-09-09
AT5G66570	PSBO	GO:0009654	oxygen evolving complex	comp	ISS	other cellular components | other intracellular components	Publication:2066|PMID:9802567	TAIR	2003-11-05
	AT5G66570.1	GO:0009543	thylakoid lumen (sensu Viridiplantae)	comp	IDA	chloroplast | other cellular components | other intracellular components	Publication:1545989|PMID:11719511	TIGR	2003-04-17
	PSBO	GO:0009543	thylakoid lumen (sensu Viridiplantae)	comp	IDA	chloroplast | other cellular components | other intracellular components	Publication:501675211	TAIR	2003-11-05
	AT5G66570.1	GO:0009543	thylakoid lumen (sensu Viridiplantae)	comp	IDA	chloroplast | other cellular components | other intracellular components	Publication:501681963|PMID:11826309	TIGR	2003-04-17
	PSBO	GO:0009781	photosynthetic water oxidation	proc	IDA	other physiological processes | electron transport or energy pathways	Publication:4725|PMID:7948862	TAIR	2003-11-05
	PSBO	GO:0009543	thylakoid lumen (sensu Viridiplantae)	comp	IDA	chloroplast | other cellular components | other intracellular components	Publication:4803|PMID:8034593	TAIR	2003-11-12
	PSBO	GO:0010242	oxygen evolving activity	func	IDA	other enzyme activity	Publication:4725|PMID:7948862	TAIR	2005-02-17
	AT5G66570.1	GO:0030095	photosystem II (sensu Viridiplantae)	comp	ISS	chloroplast | other membranes | other cellular components | other intracellular components	Communication:501714663	TIGR	2002-01-04
	AT5G66570.1	GO:0009654	oxygen evolving complex	comp	ISS	other cellular components | other intracellular components	Communication:501714663	TIGR	2004-02-09
AT1G70160	AT1G70160.1	GO:0005554	molecular_function unknown	func	ND	molecular function unknown	Communication:501683652	TIGR	2003-10-04
	AT1G70160.1	GO:0012505	endomembrane system	comp	IEA	other membranes	AnalysisReference:501712015	TAIR	2004-10-22
	AT1G70160.1	GO:0000004	biological_process unknown	proc	ND	biological process unknown	Communication:1345790	TAIR	2004-03-03
AT3G57020	AT3G57020.1	GO:0012505	endomembrane system	comp	IEA	other membranes	AnalysisReference:501712015	TAIR	2004-10-22
	AT3G57020.1	GO:0009821	alkaloid biosynthesis	proc	ISS	other cellular processes | other metabolic processes | other physiological processes	Communication:501714663	TIGR	2003-09-22
	AT3G57020.1	GO:0016844	strictosidine synthase activity	func	ISS	other enzyme activity	Communication:501714663	TIGR	2003-09-22
AT1G23310	GGT1	GO:0005777	peroxisome	comp	IDA	other cellular components | other cytoplasmic components | other intracellular components	Publication:501682993|PMID:12529529	TAIR	2003-09-22
	GGT1	GO:0005777	peroxisome	comp	IDA	other cellular components | other cytoplasmic components | other intracellular components	Publication:501683563|PMID:12631323	TAIR	2005-02-08
	GGT1	GO:0009853	photorespiration	proc	TAS	other cellular processes | other metabolic processes | other physiological processes	Publication:501682993|PMID:12529529	TAIR	2003-09-22
	GGT1	GO:0009853	photorespiration	proc	IMP	other cellular processes | other metabolic processes | other physiological processes	Publication:501682443	TAIR	2005-02-08
	GGT1	GO:0047958	glycine transaminase activity	func	IDA	transferase activity	Publication:501682993|PMID:12529529	TAIR	2003-10-21
	GGT1	GO:0047958	glycine transaminase activity	func	IMP	transferase activity	Publication:501683563|PMID:12631323	TAIR	2005-02-08
	GGT1	GO:0004021	alanine transaminase activity	func	IDA	transferase activity	Publication:501682993|PMID:12529529	TAIR	2003-09-22
AT4G01850	AT4G01850.1	GO:0006556	S-adenosylmethionine biosynthesis	proc	ISS	other cellular processes | other metabolic processes | other physiological processes	Communication:501714663	TIGR	2003-09-11
	AT4G01850.1	GO:0008372	cellular_component unknown	comp	ND	cellular component unknown	Communication:1345790	TAIR	2004-03-03
	AT4G01850.1	GO:0004478	methionine adenosyltransferase activity	func	ISS	transferase activity	Communication:501714663	TIGR	2003-09-11
AT1G53280	AT1G53280.1	GO:0009507	chloroplast	comp	IEA	chloroplast	AnalysisReference:501712015	TAIR	2004-10-22
	AT1G53280.1	GO:0000004	biological_process unknown	proc	ND	biological process unknown	Communication:501683652	TIGR	2003-04-17
	AT1G53280.1	GO:0016798	hydrolase activity, acting on glycosyl bonds	func	IEA	hydrolase activity	AnalysisReference:501714662	TAIR	2005-03-04
AT4G02770	AT4G02770.1	GO:0009538	photosystem I reaction center	comp	ISS	other cellular components | other intracellular components	Communication:501714663	TIGR	2003-09-09
	AT4G02770.1	GO:0015979	photosynthesis	proc	ISS	other physiological processes	Communication:501714663	TIGR	2003-09-09
	AT4G02770.1	GO:0005554	molecular_function unknown	func	ND	molecular function unknown	Communication:501683652	TAIR	2004-12-10
AT5G42100	AT5G42100.1	GO:0031225	anchored to membrane	comp	TAS	other membranes	Publication:501706978|PMID:12805588	NA	2005-03-04
	AT5G42100.1	GO:0004553	hydrolase activity, hydrolyzing O-glycosyl compounds	func	ISS	hydrolase activity	Communication:501714663	TIGR	2002-06-21
	AT5G42100.2	GO:0005975	carbohydrate metabolism	proc	IEA	other metabolic processes	AnalysisReference:501714662	TAIR	2005-03-04
	AT5G42100.2	GO:0006508	proteolysis and peptidolysis	proc	IEA	protein metabolism | other cellular processes | other metabolic processes | other physiological processes	AnalysisReference:501714662	TAIR	2005-03-04
	AT5G42100.1	GO:0031225	anchored to membrane	comp	TAS	other membranes	Publication:501681566|PMID:12068095	NA	2005-03-04
	AT5G42100.1	GO:0006508	proteolysis and peptidolysis	proc	IEA	protein metabolism | other cellular processes | other metabolic processes | other physiological processes	AnalysisReference:501714662	TAIR	2005-03-04
AT1G04690	AT1G04690.1	GO:0005267	potassium channel activity	func	ISS	transporter activity	Communication:501714663	TIGR	2003-08-27
	AT1G04690.1	GO:0006813	potassium ion transport	proc	ISS	transport	Communication:501714663	TIGR	2003-08-27
	AT1G04690.1	GO:0005737	cytoplasm	comp	IEA	other cytoplasmic components	AnalysisReference:501714662	TAIR	2005-03-04
	AT1G04690.1	GO:0016021	integral to membrane	comp	IEA	other membranes	AnalysisReference:501714662	TAIR	2005-03-04
AT2G01490	AT2G01490.1	GO:0048244	phytanoyl-CoA dioxygenase activity	func	ISS	other enzyme activity	Communication:501714663	TIGR	2003-10-09
	AT2G01490.1	GO:0008372	cellular_component unknown	comp	ND	cellular component unknown	Communication:1345790	TAIR	2004-03-03
	AT2G01490.1	GO:0006499	N-terminal protein myristoylation	proc	IEA	protein metabolism | other cellular processes | other metabolic processes | other physiological processes	Publication:501710157|PMID:12912986	TAIR	2004-02-05
AT2G46620	AT2G46620.1	GO:0016887	ATPase activity	func	ISS	hydrolase activity	Communication:501714663	TIGR	2003-08-26
	AT2G46620.1	GO:0005737	cytoplasm	comp	IEA	other cytoplasmic components	AnalysisReference:501714662	TAIR	2005-03-04
	AT2G46620.1	GO:0005524	ATP binding	func	ISS	nucleotide binding	Communication:501714663	TIGR	2002-08-08
	AT2G46620.1	GO:0012505	endomembrane system	comp	IEA	other membranes	AnalysisReference:501712015	TAIR	2004-10-22
	AT2G46620.1	GO:0005634	nucleus	comp	IEA	nucleus	AnalysisReference:501714662	TAIR	2005-03-04
	AT2G46620.1	GO:0030163	protein catabolism	proc	IEA	protein metabolism | other metabolic processes	AnalysisReference:501714662	TAIR	2005-03-04
AT1G27090	AT1G27090.1	GO:0003677	DNA binding	func	IEA	DNA or RNA binding	AnalysisReference:501714662	TAIR	2005-03-04
	AT1G27090.1	GO:0007275	development	proc	IEA	developmental processes	AnalysisReference:501714662	TAIR	2005-03-04
	AT1G27090.1	GO:0005634	nucleus	comp	IEA	nucleus	AnalysisReference:501714662	TAIR	2005-03-04
AT2G22300	AT2G22300.1	GO:0005516	calmodulin binding	func	TAS	protein binding	Publication:1546140|PMID:11782485	TIGR	2003-04-17
	AT2G22300.1	GO:0005516	calmodulin binding	func	IEP	protein binding	Publication:1546140|PMID:11782485	TAIR	2004-09-29
	AT2G22300.1	GO:0005739	mitochondrion	comp	IEA	mitochondria	AnalysisReference:501712015	TAIR	2004-10-22
	AT2G22300.1	GO:0030528	transcription regulator activity	func	TAS	other molecular functions	Publication:501682352|PMID:12218065	NA	2005-01-14
	AT2G22300.1	GO:0005634	nucleus	comp	IEA	nucleus	AnalysisReference:501714662	TAIR	2005-03-04
AT1G29470	AT1G29470.1	GO:0005739	mitochondrion	comp	IEA	mitochondria	AnalysisReference:501712015	TAIR	2004-10-22
	AT1G29470.1	GO:0008168	methyltransferase activity	func	IEA	transferase activity	AnalysisReference:501714662	TAIR	2005-03-04
	AT1G29470.1	GO:0000004	biological_process unknown	proc	ND	biological process unknown	Communication:1345790	TAIR	2004-03-03
AT5G27860	AT5G27860.1	GO:0005554	molecular_function unknown	func	ND	molecular function unknown	Communication:501683652	TIGR	2003-10-04
	AT5G27860.1	GO:0009507	chloroplast	comp	IEA	chloroplast	AnalysisReference:501712015	TAIR	2004-10-22
	AT5G27860.1	GO:0000004	biological_process unknown	proc	ND	biological process unknown	Communication:1345790	TAIR	2004-03-03
AT2G41700	AT2G41700.1	GO:0015833	peptide transport	proc	IEA	transport	AnalysisReference:501714662	TAIR	2005-03-04
	AT2G41700.1	GO:0017004	cytochrome complex assembly	proc	IEA	protein metabolism | other cellular processes | other metabolic processes | other physiological processes	AnalysisReference:501714662	TAIR	2005-03-04
	AT2G41700.1	GO:0004009	ATP-binding cassette (ABC) transporter activity	func	ISS	other molecular functions	Communication:501714663	TIGR	2002-07-15
	AT2G41700.1	GO:0009877	nodulation	proc	IEA	other physiological processes	AnalysisReference:501714662	TAIR	2005-03-04
	AT2G41700.1	GO:0006865	amino acid transport	proc	IEA	transport	AnalysisReference:501714662	TAIR	2005-03-04
	AT2G41700.1	GO:0005739	mitochondrion	comp	IEA	mitochondria	AnalysisReference:501712015	TAIR	2004-10-22
	AT2G41700.1	GO:0005887	integral to plasma membrane	comp	IEA	other membranes | plasma membrane	AnalysisReference:501714662	TAIR	2005-03-04
	AT2G41700.1	GO:0006817	phosphate transport	proc	IEA	transport	AnalysisReference:501714662	TAIR	2005-03-04
	AT2G41700.1	GO:0016020	membrane	comp	IEA	other membranes	AnalysisReference:501714662	TAIR	2005-03-04
	AT2G41700.1	GO:0015359	amino acid permease activity	func	ISS	transporter activity	Communication:1674994	TAIR	2003-03-29
	AT2G41700.1	GO:0015706	nitrate transport	proc	IEA	transport	AnalysisReference:501714662	TAIR	2005-03-04
	AT2G41700.1	GO:0015979	photosynthesis	proc	IEA	other physiological processes	AnalysisReference:501714662	TAIR	2005-03-04
	AT2G41700.1	GO:0009539	photosystem II reaction center	comp	IEA	other cellular components | other intracellular components	AnalysisReference:501714662	TAIR	2005-03-04
	AT2G41700.1	GO:0016021	integral to membrane	comp	IEA	other membranes	AnalysisReference:501714662	TAIR	2005-03-04
	AT2G41700.1	GO:0042626	ATPase activity, coupled to transmembrane movement of substances	func	ISS	hydrolase activity | transporter activity	Communication:1674994	TAIR	2005-01-26
	AT2G41700.1	GO:0006810	transport	proc	IEA	transport	AnalysisReference:501714662	TAIR	2005-03-04
	AT2G41700.1	GO:0015031	protein transport	proc	IEA	transport | other physiological processes	AnalysisReference:501714662	TAIR	2005-03-04
	AT2G41700.1	GO:0006824	cobalt ion transport	proc	IEA	transport	AnalysisReference:501714662	TAIR	2005-03-04
	AT2G41700.1	GO:0015846	polyamine transport	proc	IEA	transport	AnalysisReference:501714662	TAIR	2005-03-04
AT1G01430	AT1G01430.1	GO:0005554	molecular_function unknown	func	ND	molecular function unknown	Communication:501683652	TIGR	2004-02-06
	AT1G01430.1	GO:0000004	biological_process unknown	proc	ND	biological process unknown	Communication:501683652	TIGR	2003-09-27
	AT1G01430.1	GO:0008372	cellular_component unknown	comp	ND	cellular component unknown	Communication:501683652	TIGR	2003-09-27
AT2G15530	AT2G15530.2	GO:0000151	ubiquitin ligase complex	comp	IEA	other cellular components | other intracellular components	AnalysisReference:501714662	TAIR	2005-03-04
	AT2G15530.1	GO:0006355	regulation of transcription, DNA-dependent	proc	IEA	transcription | other cellular processes | other metabolic processes | other biological processes | other physiological processes	AnalysisReference:501714662	TAIR	2005-03-04
	AT2G15530.1	GO:0000151	ubiquitin ligase complex	comp	IEA	other cellular components | other intracellular components	AnalysisReference:501714662	TAIR	2005-03-04
	AT2G15530.1	GO:0005515	protein binding	func	ISS	protein binding	Communication:501714663	TIGR	2003-09-08
	AT2G15530.1	GO:0008270	zinc ion binding	func	ISS	other binding	Communication:501714663	TIGR	2003-08-28
	AT2G15530.2	GO:0016567	protein ubiquitination	proc	IEA	protein metabolism | other cellular processes | other metabolic processes | other physiological processes	AnalysisReference:501714662	TAIR	2005-03-04
	AT2G15530.1	GO:0016567	protein ubiquitination	proc	IEA	protein metabolism | other cellular processes | other metabolic processes | other physiological processes	AnalysisReference:501714662	TAIR	2005-03-04
	AT2G15530.2	GO:0006355	regulation of transcription, DNA-dependent	proc	IEA	transcription | other cellular processes | other metabolic processes | other biological processes | other physiological processes	AnalysisReference:501714662	TAIR	2005-03-04
AT5G53970	AT5G53970.1	GO:0008372	cellular_component unknown	comp	ND	cellular component unknown	Communication:1345790	TAIR	2004-03-03
	AT5G53970.1	GO:0009058	biosynthesis	proc	ISS	other metabolic processes	Communication:501714663	TIGR	2002-11-01
	AT5G53970.1	GO:0008483	transaminase activity	func	ISS	transferase activity	Communication:501714663	TIGR	2002-11-01
AT5G28540	AT5G28540.1	GO:0006457	protein folding	proc	TAS	protein metabolism | other cellular processes | other metabolic processes | other physiological processes	Publication:501680755|PMID:11402207	TIGR	2003-04-17
	AT5G28540.1	GO:0006457	protein folding	proc	ISS	protein metabolism | other cellular processes | other metabolic processes | other physiological processes	Communication:501714663	TIGR	2002-08-09
	AT5G28540.1	GO:0003773	heat shock protein activity	func	ISS	other molecular functions	Communication:501714663	TIGR	2002-08-09
	AT5G28540.1	GO:0009408	response to heat	proc	IDA	response to stress | response to abiotic or biotic stimulus	Publication:3712|PMID:8888624	TIGR	2003-04-17
	AT5G28540.1	GO:0005788	endoplasmic reticulum lumen	comp	TAS	ER | other cellular components	Publication:501680755|PMID:11402207	TIGR	2003-04-17
AT4G35100	PIP3	GO:0005886	plasma membrane	comp	TAS	plasma membrane	Publication:3127|PMID:9276952	TAIR	2002-08-04
	PIP3	GO:0015250	water channel activity	func	IDA	transporter activity	Publication:3127|PMID:9276952	TAIR	2003-03-29
	AT4G35100.1	GO:0015250	water channel activity	func	ISS	transporter activity	Communication:1674994	TAIR	2003-03-29
	AT4G35100.1	GO:0006810	transport	proc	ISS	transport	Communication:501714663	TIGR	2002-07-26
	AT4G35100.1	GO:0016020	membrane	comp	ISS	other membranes	Communication:501714663	TIGR	2002-07-26
AT5G25980	TGG2	GO:0019137	thioglucosidase activity	func	TAS	hydrolase activity	Publication:4485|PMID:7766881	TAIR	2003-05-22
	TGG2	GO:0019762	glucosinolate catabolism	proc	NAS	other cellular processes | other metabolic processes | other physiological processes	Publication:4485|PMID:7766881	TAIR	2003-05-22
	AT5G25980.1	GO:0004553	hydrolase activity, hydrolyzing O-glycosyl compounds	func	ISS	hydrolase activity	Communication:501714663	TIGR	2002-06-11
	AT5G25980.2	GO:0012505	endomembrane system	comp	IEA	other membranes	AnalysisReference:501712015	TAIR	2004-10-22
	AT5G25980.1	GO:0012505	endomembrane system	comp	IEA	other membranes	AnalysisReference:501712015	TAIR	2004-10-22
AT3G24190	AT3G24190.1	GO:0006744	ubiquinone biosynthesis	proc	IEA	other cellular processes | other metabolic processes | other physiological processes	AnalysisReference:501714662	TAIR	2005-03-04
	AT3G24190.1	GO:0009507	chloroplast	comp	IEA	chloroplast	AnalysisReference:501712015	TAIR	2004-10-22
	AT3G24190.1	GO:0005524	ATP binding	func	IEA	nucleotide binding	AnalysisReference:501714662	TAIR	2005-03-04
	AT3G24190.1	GO:0004672	protein kinase activity	func	IEA	kinase activity | transferase activity	AnalysisReference:501714662	TAIR	2005-03-04
	AT3G24190.1	GO:0006468	protein amino acid phosphorylation	proc	IEA	protein metabolism | other cellular processes | other metabolic processes | other physiological processes	AnalysisReference:501714662	TAIR	2005-03-04
AT5G19510	AT5G19510.1	GO:0006414	translational elongation	proc	ISS	protein metabolism | other cellular processes | other metabolic processes | other physiological processes	Communication:501714663	TIGR	2003-09-02
	AT5G19510.1	GO:0005853	eukaryotic translation elongation factor 1 complex	comp	ISS	other cellular components | other cytoplasmic components	Communication:501714663	TIGR	2003-09-02
	AT5G19510.1	GO:0003746	translation elongation factor activity	func	ISS	nucleic acid binding | other molecular functions	Communication:501714663	TIGR	2003-09-02
AT4G33780	AT4G33780.1	GO:0005554	molecular_function unknown	func	ND	molecular function unknown	Communication:501683652	TIGR	2003-10-04
	AT4G33780.1	GO:0009507	chloroplast	comp	IEA	chloroplast	AnalysisReference:501712015	TAIR	2004-10-22
	AT4G33780.1	GO:0000004	biological_process unknown	proc	ND	biological process unknown	Communication:1345790	TAIR	2004-03-03
AT2G47020	AT2G47020.1	GO:0003747	translation release factor activity	func	ISS	nucleic acid binding | other molecular functions	Communication:501714663	TIGR	2003-08-29
	AT2G47020.1	GO:0005739	mitochondrion	comp	IEA	mitochondria	AnalysisReference:501712015	TAIR	2004-10-22
	AT2G47020.2	GO:0005737	cytoplasm	comp	IEA	other cytoplasmic components	AnalysisReference:501714662	TAIR	2005-03-04
	AT2G47020.1	GO:0006415	translational termination	proc	ISS	protein metabolism | other cellular processes | other metabolic processes | other physiological processes	Communication:501714663	TIGR	2003-08-29
	AT2G47020.1	GO:0005737	cytoplasm	comp	IEA	other cytoplasmic components	AnalysisReference:501714662	TAIR	2005-03-04
AT1G72290	AT1G72290.1	GO:0004866	endopeptidase inhibitor activity	func	ISS	other molecular functions	Communication:501714663	TIGR	2003-08-27
	AT1G72290.1	GO:0000004	biological_process unknown	proc	ND	biological process unknown	Communication:1345790	TAIR	2004-03-03
	AT1G72290.1	GO:0012505	endomembrane system	comp	IEA	other membranes	AnalysisReference:501712015	TAIR	2004-10-22
AT2G35680	AT2G35680.1	GO:0006470	protein amino acid dephosphorylation	proc	IEA	protein metabolism | other cellular processes | other metabolic processes | other physiological processes	AnalysisReference:501714662	TAIR	2005-03-04
	AT2G35680.1	GO:0008138	protein tyrosine/serine/threonine phosphatase activity	func	ISS	hydrolase activity	Communication:501714663	TIGR	2003-08-25
	AT2G35680.1	GO:0008372	cellular_component unknown	comp	ND	cellular component unknown	Communication:1345790	TAIR	2004-03-03
AT1G67590	AT1G67590.1	GO:0000004	biological_process unknown	proc	ND	biological process unknown	Communication:1345790	TAIR	2004-03-03
	AT1G67590.1	GO:0003677	DNA binding	func	ISS	DNA or RNA binding	Communication:501714663	TIGR	2003-09-26
	AT1G67590.1	GO:0008372	cellular_component unknown	comp	ND	cellular component unknown	Communication:1345790	TAIR	2004-03-03
AT3G57020	AT3G57020.1	GO:0012505	endomembrane system	comp	IEA	other membranes	AnalysisReference:501712015	TAIR	2004-10-22
	AT3G57020.1	GO:0009821	alkaloid biosynthesis	proc	ISS	other cellular processes | other metabolic processes | other physiological processes	Communication:501714663	TIGR	2003-09-22
	AT3G57020.1	GO:0016844	strictosidine synthase activity	func	ISS	other enzyme activity	Communication:501714663	TIGR	2003-09-22
AT1G55490	CPN60B	GO:0009507	chloroplast	comp	NAS	chloroplast	Publication:5447|PMID:1347275	TAIR	2003-08-12
	CPN60B	GO:0051085	chaperone cofactor dependent protein folding	proc	IDA	protein metabolism | other cellular processes | other metabolic processes | other physiological processes	Publication:501705920|PMID:12668771	TAIR	2005-03-23
	CPN60B	GO:0009627	systemic acquired resistance	proc	IMP	response to stress | other physiological processes | response to abiotic or biotic stimulus	Publication:501705920|PMID:12668771	TAIR	2005-03-23
	AT1G55490.1	GO:0003754	chaperone activity	func	ISS	other molecular functions	Communication:501714663	TIGR	2003-09-09
	CPN60B	GO:0008219	cell death	proc	IMP	other cellular processes | other physiological processes	Publication:501705920|PMID:12668771	TAIR	2005-03-23
	CPN60B	GO:0006457	protein folding	proc	TAS	protein metabolism | other cellular processes | other metabolic processes | other physiological processes	Publication:501679270	TAIR	2005-01-31
AT1G12570	AT1G12570.1	GO:0006118	electron transport	proc	IEA	electron transport or energy pathways	AnalysisReference:501714662	TAIR	2005-03-04
	AT1G12570.1	GO:0016832	aldehyde-lyase activity	func	ISS	other enzyme activity	Communication:501714663	TIGR	2002-10-17
	AT1G12570.1	GO:0012505	endomembrane system	comp	IEA	other membranes	AnalysisReference:501712015	TAIR	2004-10-22
AT2G36830	AT2G36830.1	GO:0016020	membrane	comp	ISS	other membranes	Communication:501714663	TIGR	2002-07-26
	AT2G36830.1	GO:0015250	water channel activity	func	ISS	transporter activity	Communication:1674994	TAIR	2003-03-29
	GAMMA-TIP	GO:0009705	vacuolar membrane (sensu Magnoliophyta)	comp	IDA	other membranes | other cellular components | other cytoplasmic components | other intracellular components	Publication:1547302|PMID:11844103	TAIR	2003-04-14
	AT2G36830.1	GO:0006810	transport	proc	ISS	transport	Communication:501714663	TIGR	2002-07-25
AT1G72290	AT1G72290.1	GO:0004866	endopeptidase inhibitor activity	func	ISS	other molecular functions	Communication:501714663	TIGR	2003-08-27
	AT1G72290.1	GO:0000004	biological_process unknown	proc	ND	biological process unknown	Communication:1345790	TAIR	2004-03-03
	AT1G72290.1	GO:0012505	endomembrane system	comp	IEA	other membranes	AnalysisReference:501712015	TAIR	2004-10-22
AT1G76380	AT1G76380.1	GO:0003677	DNA binding	func	ISS	DNA or RNA binding	Communication:501714663	TIGR	2003-09-11
AT4G27020	AT4G27020.1	GO:0042829	defense response to pathogen	proc	IEA	response to stress | other physiological processes | response to abiotic or biotic stimulus	AnalysisReference:501714662	TAIR	2005-03-04
	AT4G27020.1	GO:0012505	endomembrane system	comp	IEA	other membranes	AnalysisReference:501712015	TAIR	2004-10-22
	AT4G27020.1	GO:0005554	molecular_function unknown	func	ND	molecular function unknown	Communication:501683652	TIGR	2003-10-04
	AT4G27020.1	GO:0005576	extracellular region	comp	IEA	extracellular	AnalysisReference:501714662	TAIR	2005-03-04
AT1G09960	AT1G09960.1	GO:0008643	carbohydrate transport	proc	IEA	transport	AnalysisReference:501714662	TAIR	2005-03-04
	AT1G09960.1	GO:0006810	transport	proc	IEA	transport	AnalysisReference:501714662	TAIR	2005-03-04
	AT1G09960.1	GO:0015144	carbohydrate transporter activity	func	ISS	transporter activity	Communication:501714663	TIGR	2003-09-09
	AT1G09960.1	GO:0006857	oligopeptide transport	proc	IEA	transport	AnalysisReference:501714662	TAIR	2005-03-04
	AT1G09960.1	GO:0008506	sucrose:hydrogen symporter activity	func	ISS	transporter activity	Communication:1674994	TAIR	2003-03-29
	AT1G09960.1	GO:0017004	cytochrome complex assembly	proc	IEA	protein metabolism | other cellular processes | other metabolic processes | other physiological processes	AnalysisReference:501714662	TAIR	2005-03-04
	AT1G09960.1	GO:0015770	sucrose transport	proc	IEA	transport	AnalysisReference:501714662	TAIR	2005-03-04
	AT1G09960.1	GO:0006814	sodium ion transport	proc	IEA	transport	AnalysisReference:501714662	TAIR	2005-03-04
	SUT4	GO:0005886	plasma membrane	comp	IDA	plasma membrane	Publication:102|PMID:10948254	TAIR	2002-04-22
	AT1G09960.1	GO:0005351	sugar porter activity	func	ISS	transporter activity	Communication:501714663	TIGR	2003-09-09
	AT1G09960.1	GO:0016020	membrane	comp	ISS	other membranes	Communication:501714663	TIGR	2003-09-09
	SUT4	GO:0008515	sucrose transporter activity	func	IGI	transporter activity	Publication:102|PMID:10948254	TAIR	2003-03-29
AT5G18130	AT5G18130.1	GO:0008372	cellular_component unknown	comp	ND	cellular component unknown	Communication:1345790	TAIR	2004-03-03
	AT5G18130.1	GO:0005554	molecular_function unknown	func	ND	molecular function unknown	Communication:501683652	TIGR	2003-10-04
	AT5G18130.1	GO:0000004	biological_process unknown	proc	ND	biological process unknown	Communication:1345790	TAIR	2004-03-03
	AT5G18130.2	GO:0000004	biological_process unknown	proc	ND	biological process unknown	Communication:1345790	TAIR	2004-03-03
	AT5G18130.2	GO:0008372	cellular_component unknown	comp	ND	cellular component unknown	Communication:1345790	TAIR	2004-03-03
AT5G28540	AT5G28540.1	GO:0006457	protein folding	proc	TAS	protein metabolism | other cellular processes | other metabolic processes | other physiological processes	Publication:501680755|PMID:11402207	TIGR	2003-04-17
	AT5G28540.1	GO:0006457	protein folding	proc	ISS	protein metabolism | other cellular processes | other metabolic processes | other physiological processes	Communication:501714663	TIGR	2002-08-09
	AT5G28540.1	GO:0003773	heat shock protein activity	func	ISS	other molecular functions	Communication:501714663	TIGR	2002-08-09
	AT5G28540.1	GO:0009408	response to heat	proc	IDA	response to stress | response to abiotic or biotic stimulus	Publication:3712|PMID:8888624	TIGR	2003-04-17
	AT5G28540.1	GO:0005788	endoplasmic reticulum lumen	comp	TAS	ER | other cellular components	Publication:501680755|PMID:11402207	TIGR	2003-04-17
AT5G41410	BEL1	GO:0005829	cytosol	comp	IDA	cytosol	Publication:4161|PMID:8521490	TAIR	2003-04-14
	BEL1	GO:0005634	nucleus	comp	IDA	nucleus	Publication:4161|PMID:8521490	TAIR	2003-04-14
	AT5G41410.1	GO:0006355	regulation of transcription, DNA-dependent	proc	IEA	transcription | other cellular processes | other metabolic processes | other biological processes | other physiological processes	AnalysisReference:501714662	TAIR	2005-03-04
	AT5G41410.1	GO:0003700	transcription factor activity	func	ISS	transcription factor activity	Publication:1345963|PMID:11118137	TAIR	2003-06-06
	AT5G41410.1	GO:0003677	DNA binding	func	ISS	DNA or RNA binding	Communication:501714663	TIGR	2002-03-01
AT4G39800	AT4G39800.1	GO:0008654	phospholipid biosynthesis	proc	ISS	other cellular processes | other metabolic processes | other physiological processes	Communication:501714663	TIGR	2003-09-08
	AT4G39800.1	GO:0006021	myo-inositol biosynthesis	proc	ISS	other cellular processes | other metabolic processes | other physiological processes	Communication:501714663	TIGR	2003-09-08
	AT4G39800.1	GO:0004512	inositol-3-phosphate synthase activity	func	ISS	other enzyme activity	Communication:501714663	TIGR	2003-09-08
	AT4G39800.1	GO:0008372	cellular_component unknown	comp	ND	cellular component unknown	Communication:1345790	TAIR	2002-06-24
	MI-1-P SYNTHASE	GO:0004512	inositol-3-phosphate synthase activity	func	IDA	other enzyme activity	Publication:501682277|PMID:12228386	TAIR	2004-12-03
	MI-1-P SYNTHASE	GO:0006021	myo-inositol biosynthesis	proc	IDA	other cellular processes | other metabolic processes | other physiological processes	Publication:501682277|PMID:12228386	TAIR	2004-12-03
	AT4G39800.1	GO:0004512	inositol-3-phosphate synthase activity	func	ISS	other enzyme activity	Publication:4818|PMID:8058832	TAIR	2003-03-29
AT5G36910	AT5G36910.1	GO:0050827	toxin receptor binding	func	TAS	receptor binding or activity	Publication:4184|PMID:8552715	TIGR	2004-02-07
	AT5G36910.1	GO:0005554	molecular_function unknown	func	TAS	molecular function unknown	Publication:4184|PMID:8552715	TIGR	2003-04-17
	AT5G36910.1	GO:0012505	endomembrane system	comp	IEA	other membranes	AnalysisReference:501712015	TAIR	2004-10-22
	AT5G36910.1	GO:0006952	defense response	proc	IEA	response to abiotic or biotic stimulus	AnalysisReference:501714662	TAIR	2005-03-04
AT3G02830	AT3G02830.1	GO:0008372	cellular_component unknown	comp	ND	cellular component unknown	Communication:1345790	TAIR	2004-03-03
	AT3G02830.1	GO:0000004	biological_process unknown	proc	ND	biological process unknown	Communication:1345790	TAIR	2004-03-03
	AT3G02830.1	GO:0003676	nucleic acid binding	func	ISS	nucleic acid binding	Communication:501714663	TIGR	2003-09-24
AT3G25500	AFH1	GO:0030036	actin cytoskeleton organization and biogenesis	proc	TAS	cell organization and biogenesis	Publication:161|PMID:10929945	TAIR	2003-04-24
	AFH1	GO:0016020	membrane	comp	IDA	other membranes	Publication:161|PMID:10929945	TAIR	2003-04-24
	AT3G25500.1	GO:0003779	actin binding	func	ISS	protein binding	Communication:501714663	TIGR	2003-09-15
AT5G39440	AT5G39440.1	GO:0016301	kinase activity	func	ISS	kinase activity	Communication:501714663	TIGR	2003-08-25
	AT5G39440.1	GO:0006468	protein amino acid phosphorylation	proc	IEA	protein metabolism | other cellular processes | other metabolic processes | other physiological processes	AnalysisReference:501714662	TAIR	2005-03-04
	AT5G39440.1	GO:0008372	cellular_component unknown	comp	ND	cellular component unknown	Communication:1345790	TAIR	2004-03-03
AT5G20150	AT5G20150.1	GO:0000004	biological_process unknown	proc	ND	biological process unknown	Communication:1345790	TAIR	2004-03-03
	AT5G20150.1	GO:0005554	molecular_function unknown	func	ND	molecular function unknown	Communication:501683652	TIGR	2003-09-27
	AT5G20150.1	GO:0008372	cellular_component unknown	comp	ND	cellular component unknown	Communication:1345790	TAIR	2004-03-03
AT1G14150	AT1G14150.1	GO:0005509	calcium ion binding	func	IEA	other binding	AnalysisReference:501714662	TAIR	2005-03-04
	AT1G14150.2	GO:0015979	photosynthesis	proc	IEA	other physiological processes	AnalysisReference:501714662	TAIR	2005-03-04
	AT1G14150.1	GO:0030095	photosystem II (sensu Viridiplantae)	comp	ISS	chloroplast | other membranes | other cellular components | other intracellular components	Communication:501714663	TIGR	2002-01-09
	AT1G14150.2	GO:0005509	calcium ion binding	func	IEA	other binding	AnalysisReference:501714662	TAIR	2005-03-04
	AT1G14150.1	GO:0015979	photosynthesis	proc	IEA	other physiological processes	AnalysisReference:501714662	TAIR	2005-03-04
	AT1G14150.1	GO:0009543	thylakoid lumen (sensu Viridiplantae)	comp	TAS	chloroplast | other cellular components | other intracellular components	Publication:1545989|PMID:11719511	TAIR	2004-10-01
AT2G28470	AT2G28470.1	GO:0005975	carbohydrate metabolism	proc	IEA	other metabolic processes	AnalysisReference:501714662	TAIR	2005-03-04
	AT2G28470.1	GO:0009341	beta-galactosidase complex	comp	IEA	other cellular components	AnalysisReference:501714662	TAIR	2005-03-04
	AT2G28470.1	GO:0004565	beta-galactosidase activity	func	ISS	hydrolase activity	Communication:501714663	TIGR	2002-07-01
	AT2G28470.1	GO:0016469	hydrogen-transporting two-sector ATPase complex	comp	IEA	other membranes | other cellular components	AnalysisReference:501714662	TAIR	2005-03-04
	AT2G28470.1	GO:0015986	ATP synthesis coupled proton transport	proc	IEA	transport | other cellular processes | other metabolic processes | other physiological processes | electron transport or energy pathways	AnalysisReference:501714662	TAIR	2005-03-04
	AT2G28470.1	GO:0012505	endomembrane system	comp	IEA	other membranes	AnalysisReference:501712015	TAIR	2004-10-22
AT4G17040	AT4G17040.1	GO:0006510	ATP-dependent proteolysis	proc	TAS	protein metabolism | other cellular processes | other metabolic processes | other physiological processes	Publication:501679453|PMID:11299370	TIGR	2003-04-17
	AT4G17040.1	GO:0006510	ATP-dependent proteolysis	proc	TAS	protein metabolism | other cellular processes | other metabolic processes | other physiological processes	Publication:501680449|PMID:11278690	TIGR	2003-04-17
	AT4G17040.1	GO:0008462	endopeptidase Clp activity	func	ISS	hydrolase activity	Communication:501714663	TIGR	2002-01-04
	AT4G17040.1	GO:0009570	chloroplast stroma	comp	IDA	plastid | chloroplast	Publication:501680449|PMID:11278690	TIGR	2003-04-17
	AT4G17040.1	GO:0008462	endopeptidase Clp activity	func	ISS	hydrolase activity	Publication:501679453|PMID:11299370	TIGR	2003-04-17
AT3G46200	AT3G46200.1	GO:0016787	hydrolase activity	func	ISS	hydrolase activity	Communication:501714663	TIGR	2002-01-31
	AT3G46200.1	GO:0008372	cellular_component unknown	comp	ND	cellular component unknown	Communication:1345790	TAIR	2004-03-03
	AT3G46200.1	GO:0000004	biological_process unknown	proc	ND	biological process unknown	Communication:1345790	TAIR	2004-03-03
AT5G42570	AT5G42570.1	GO:0006886	intracellular protein transport	proc	IEA	transport | other physiological processes	AnalysisReference:501714662	TAIR	2005-03-04
	AT5G42570.1	GO:0005783	endoplasmic reticulum	comp	IEA	ER	AnalysisReference:501714662	TAIR	2005-03-04
	AT5G42570.1	GO:0006915	apoptosis	proc	IEA	other cellular processes | other physiological processes	AnalysisReference:501714662	TAIR	2005-03-04
	AT5G42570.1	GO:0005554	molecular_function unknown	func	ND	molecular function unknown	Communication:501683652	TIGR	2003-10-04
	AT5G42570.1	GO:0012505	endomembrane system	comp	IEA	other membranes	AnalysisReference:501712015	TAIR	2004-10-22
	AT5G42570.1	GO:0016021	integral to membrane	comp	IEA	other membranes	AnalysisReference:501714662	TAIR	2005-03-04
AT4G21960	AT4G21960.1	GO:0004601	peroxidase activity	func	ISS	other enzyme activity | other molecular functions	Communication:501714663	TIGR	2002-07-15
	AT4G21960.1	GO:0006979	response to oxidative stress	proc	IEA	response to stress | other cellular processes | other metabolic processes | other physiological processes | response to abiotic or biotic stimulus	AnalysisReference:501714662	TAIR	2005-03-04
	AT4G21960.1	GO:0012505	endomembrane system	comp	IEA	other membranes	AnalysisReference:501712015	TAIR	2004-10-22
AT3G14210	AT3G14210.1	GO:0012505	endomembrane system	comp	IEA	other membranes	AnalysisReference:501712015	TAIR	2004-10-22
	AT3G14210.1	GO:0016789	carboxylic ester hydrolase activity	func	ISS	hydrolase activity	Communication:501714663	TIGR	2003-08-28
	AT3G14210.1	GO:0000004	biological_process unknown	proc	ND	biological process unknown	Communication:1345790	TAIR	2004-03-03
AT1G64660	AT1G64660.1	GO:0006520	amino acid metabolism	proc	ISS	other cellular processes | other metabolic processes | other physiological processes	Communication:501714663	TIGR	2003-09-03
	AT1G64660.1	GO:0005737	cytoplasm	comp	IEA	other cytoplasmic components	AnalysisReference:501714662	TAIR	2005-03-04
	AT1G64660.1	GO:0003824	catalytic activity	func	ISS	other enzyme activity	Communication:501714663	TIGR	2003-09-03
AT5G47780	AT5G47780.1	GO:0012505	endomembrane system	comp	IEA	other membranes	AnalysisReference:501712015	TAIR	2004-10-22
	AT5G47780.1	GO:0016051	carbohydrate biosynthesis	proc	ISS	other cellular processes | other metabolic processes | other physiological processes	Communication:501714663	TIGR	2002-10-02
	AT5G47780.1	GO:0016757	transferase activity, transferring glycosyl groups	func	ISS	transferase activity	Communication:1674999	TAIR	2004-04-21
	AT5G47780.1	GO:0016757	transferase activity, transferring glycosyl groups	func	ISS	transferase activity	Communication:501714663	TIGR	2002-10-02
AT3G09440	AT3G09440.1	GO:0005829	cytosol	comp	TAS	cytosol	Publication:501680755|PMID:11402207	TIGR	2003-05-12
	AT3G09440.1	GO:0006457	protein folding	proc	TAS	protein metabolism | other cellular processes | other metabolic processes | other physiological processes	Publication:501680755|PMID:11402207	TIGR	2003-05-12
	AT3G09440.1	GO:0009408	response to heat	proc	IEP	response to stress | response to abiotic or biotic stimulus	Publication:501680755|PMID:11402207	TAIR	2005-02-01
AT3G13750	AT3G13750.1	GO:0005975	carbohydrate metabolism	proc	IEA	other metabolic processes	AnalysisReference:501714662	TAIR	2005-03-04
	AT3G13750.1	GO:0006979	response to oxidative stress	proc	IEA	response to stress | other cellular processes | other metabolic processes | other physiological processes | response to abiotic or biotic stimulus	AnalysisReference:501714662	TAIR	2005-03-04
	AT3G13750.1	GO:0009341	beta-galactosidase complex	comp	IEA	other cellular components	AnalysisReference:501714662	TAIR	2005-03-04
	AT3G13750.1	GO:0004565	beta-galactosidase activity	func	ISS	hydrolase activity	Communication:501714663	TIGR	2002-07-01
	AT3G13750.1	GO:0012505	endomembrane system	comp	IEA	other membranes	AnalysisReference:501712015	TAIR	2004-10-22
AT4G40060	ATHB16	GO:0003700	transcription factor activity	func	NAS	transcription factor activity	Publication:501707425	TAIR	2004-02-10
	AT4G40060.1	GO:0003700	transcription factor activity	func	ISS	transcription factor activity	Publication:1345963|PMID:11118137	TAIR	2003-06-06
	AT4G40060.1	GO:0006355	regulation of transcription, DNA-dependent	proc	ISS	transcription | other cellular processes | other metabolic processes | other biological processes | other physiological processes	Communication:501714663	TIGR	2003-08-21
	ATHB16	GO:0009910	negative regulation of flower development	proc	NAS	developmental processes | other biological processes	Publication:1547010	TAIR	2004-02-10
	AT4G40060.1	GO:0005634	nucleus	comp	ISS	nucleus	Communication:501714663	TIGR	2003-08-21
	ATHB16	GO:0009825	multidimensional cell growth	proc	NAS	developmental processes | other cellular processes | other physiological processes | cell organization and biogenesis	Publication:1547010	TAIR	2004-02-10
AT4G08980	AT4G08980.1	GO:0006511	ubiquitin-dependent protein catabolism	proc	TAS	protein metabolism | other cellular processes | other metabolic processes | other physiological processes	Publication:5891|PMID:11077244	TIGR	2003-05-12
	AT4G08980.1	GO:0006511	ubiquitin-dependent protein catabolism	proc	TAS	protein metabolism | other cellular processes | other metabolic processes | other physiological processes	Publication:501683127|PMID:11019805	TIGR	2003-05-12
	AT4G08980.1	GO:0004842	ubiquitin-protein ligase activity	func	ISS	other enzyme activity	Communication:501714663	TIGR	2002-01-03
	AT4G08980.1	GO:0008372	cellular_component unknown	comp	ND	cellular component unknown	Communication:1345790	TAIR	2004-10-01
AT5G60390	AT5G60390.1	GO:0006412	protein biosynthesis	proc	IEA	protein metabolism | other cellular processes | other metabolic processes | other physiological processes	AnalysisReference:501714662	TAIR	2005-03-04
	AT5G60390.1	GO:0001514	selenocysteine incorporation	proc	IEA	protein metabolism | other cellular processes | other metabolic processes | other biological processes | other physiological processes	AnalysisReference:501714662	TAIR	2005-03-04
	AT5G60390.1	GO:0005739	mitochondrion	comp	IDA	mitochondria	Publication:501711651|PMID:14671022	NA	2005-01-10
	AT5G60390.1	GO:0006414	translational elongation	proc	IEA	protein metabolism | other cellular processes | other metabolic processes | other physiological processes	AnalysisReference:501714662	TAIR	2005-03-04
	AT5G60390.1	GO:0005516	calmodulin binding	func	ISS	protein binding	Publication:1546140|PMID:11782485	TIGR	2003-04-17
	AT5G60390.1	GO:0003746	translation elongation factor activity	func	ISS	nucleic acid binding | other molecular functions	Communication:501714663	TIGR	2002-03-06
	AT5G60390.1	GO:0006520	amino acid metabolism	proc	IEA	other cellular processes | other metabolic processes | other physiological processes	AnalysisReference:501714662	TAIR	2005-03-04
AT3G07560	AT3G07560.1	GO:0005554	molecular_function unknown	func	ND	molecular function unknown	Communication:501683652	TIGR	2003-10-04
	AT3G07560.1	GO:0009507	chloroplast	comp	IEA	chloroplast	AnalysisReference:501712015	TAIR	2004-10-22
	AT3G07560.1	GO:0000004	biological_process unknown	proc	ND	biological process unknown	Communication:1345790	TAIR	2004-03-03
AT5G41270	AT5G41270.1	GO:0005554	molecular_function unknown	func	ND	molecular function unknown	Communication:501683652	TIGR	2003-10-04
	AT5G41270.1	GO:0000004	biological_process unknown	proc	ND	biological process unknown	Communication:1345790	TAIR	2004-03-03
AT5G04550	AT5G04550.1	GO:0005554	molecular_function unknown	func	ND	molecular function unknown	Communication:501683652	TIGR	2003-09-27
	AT5G04550.1	GO:0000004	biological_process unknown	proc	ND	biological process unknown	Communication:501683652	TIGR	2003-09-27
	AT5G04550.1	GO:0008372	cellular_component unknown	comp	ND	cellular component unknown	Communication:501683652	TIGR	2003-09-27
AT5G57345	AT5G57345.1	GO:0005554	molecular_function unknown	func	ND	molecular function unknown	Communication:501683652	TIGR	2003-10-04
	AT5G57345.1	GO:0009507	chloroplast	comp	IEA	chloroplast	AnalysisReference:501712015	TAIR	2004-10-22
	AT5G57345.1	GO:0000004	biological_process unknown	proc	ND	biological process unknown	Communication:1345790	TAIR	2004-03-03
AT4G21280	AT4G21280.1	GO:0009654	oxygen evolving complex	comp	ISS	other cellular components | other intracellular components	Communication:501714663	TIGR	2002-02-14
	AT4G21280.1	GO:0009543	thylakoid lumen (sensu Viridiplantae)	comp	IDA	chloroplast | other cellular components | other intracellular components	Publication:1545989|PMID:11719511	TIGR	2003-05-12
	AT4G21280.1	GO:0030095	photosystem II (sensu Viridiplantae)	comp	ISS	chloroplast | other membranes | other cellular components | other intracellular components	Communication:501714663	TIGR	2002-02-12
	AT4G21280.1	GO:0005509	calcium ion binding	func	IEA	other binding	AnalysisReference:501714662	TAIR	2005-03-04
	AT4G21280.1	GO:0009543	thylakoid lumen (sensu Viridiplantae)	comp	IDA	chloroplast | other cellular components | other intracellular components	Publication:501681963|PMID:11826309	TIGR	2003-05-12
	AT4G21280.1	GO:0015979	photosynthesis	proc	IEA	other physiological processes	AnalysisReference:501714662	TAIR	2005-03-04
AT2G39050	AT2G39050.1	GO:0005554	molecular_function unknown	func	ND	molecular function unknown	Communication:501683652	TIGR	2003-10-04
	AT2G39050.1	GO:0000004	biological_process unknown	proc	ND	biological process unknown	Communication:501683652	TIGR	2003-10-04
	AT2G39050.1	GO:0008372	cellular_component unknown	comp	ND	cellular component unknown	Communication:501683652	TIGR	2003-10-04
AT1G71090	AT1G71090.1	GO:0016021	integral to membrane	comp	IEA	other membranes	AnalysisReference:501714662	TAIR	2005-03-04
	AT1G71090.1	GO:0009672	auxin:hydrogen symporter activity	func	ISS	transporter activity	Communication:501714663	TIGR	2003-08-29
	AT1G71090.1	GO:0009926	auxin polar transport	proc	ISS	transport	Communication:501714663	TIGR	2003-08-29
	AT1G71090.1	GO:0012505	endomembrane system	comp	IEA	other membranes	AnalysisReference:501712015	TAIR	2004-10-22
AT5G59310	LTP4	GO:0006869	lipid transport	proc	TAS	transport	Publication:501679991|PMID:10940464	TAIR	2005-03-15
	AT5G59310.1	GO:0012505	endomembrane system	comp	IEA	other membranes	AnalysisReference:501712015	TAIR	2004-10-22
	LTP4	GO:0009737	response to abscisic acid stimulus	proc	IEP	other physiological processes	Publication:501679991|PMID:10940464	TAIR	2005-03-15
	LTP4	GO:0005554	molecular_function unknown	func	ND	molecular function unknown	Communication:1345790	TAIR	2005-03-15
AT3G51440	AT3G51440.1	GO:0009821	alkaloid biosynthesis	proc	ISS	other cellular processes | other metabolic processes | other physiological processes	Communication:501714663	TIGR	2003-09-22
	AT3G51440.1	GO:0012505	endomembrane system	comp	IEA	other membranes	AnalysisReference:501712015	TAIR	2004-10-22
	AT3G51440.1	GO:0016844	strictosidine synthase activity	func	ISS	other enzyme activity	Communication:501714663	TIGR	2003-09-22
AT3G08510	AT3G08510.1	GO:0007165	signal transduction	proc	ISS	signal transduction	Communication:501714663	TIGR	2002-06-21
	AT3G08510.1	GO:0005739	mitochondrion	comp	IEA	mitochondria	AnalysisReference:501712015	TAIR	2004-10-22
	AT3G08510.1	GO:0004629	phospholipase C activity	func	TAS	hydrolase activity	Publication:3269|PMID:9177324	TIGR	2003-04-17
AT3G51240	F3H	GO:0009813	flavonoid biosynthesis	proc	ISS	other cellular processes | other metabolic processes | other physiological processes	Publication:3902|PMID:8685272	TAIR	2004-09-29
	AT3G51240.1	GO:0009813	flavonoid biosynthesis	proc	IMP	other cellular processes | other metabolic processes | other physiological processes	Publication:2115|PMID:9770503	TIGR	2003-04-17
	F3H	GO:0008372	cellular_component unknown	comp	ND	cellular component unknown	Communication:1345790	TAIR	2004-10-14
	AT3G51240.1	GO:0045486	naringenin 3-dioxygenase activity	func	IMP	other enzyme activity	Publication:2115|PMID:9770503	TIGR	2003-04-17
AT1G78680	AT1G78680.1	GO:0008464	gamma-glutamyl hydrolase activity	func	ISS	hydrolase activity	Communication:501714663	TIGR	2003-08-25
	AT1G78680.1	GO:0000004	biological_process unknown	proc	ND	biological process unknown	Communication:1345790	TAIR	2004-03-03
	AT1G78680.1	GO:0012505	endomembrane system	comp	IEA	other membranes	AnalysisReference:501712015	TAIR	2004-10-22
AT2G28190	AT2G28190.1	GO:0019430	removal of superoxide radicals	proc	IC	other cellular processes | other metabolic processes | other physiological processes	Publication:2124|PMID:9765550	TIGR	2003-04-17
	AT2G28190.1	GO:0004785	copper, zinc superoxide dismutase activity	func	IDA	other enzyme activity	Publication:2124|PMID:9765550	TIGR	2003-04-17
	AT2G28190.1	GO:0009507	chloroplast	comp	IDA	chloroplast	Publication:2124|PMID:9765550	TIGR	2003-04-17
	AT2G28190.1	GO:0009416	response to light	proc	IEP	response to abiotic or biotic stimulus	Publication:2124|PMID:9765550	TIGR	2003-04-17
AT3G10060	AT3G10060.1	GO:0009543	thylakoid lumen (sensu Viridiplantae)	comp	ISS	chloroplast | other cellular components | other intracellular components	Publication:1545989|PMID:11719511	TIGR	2003-04-17
	AT3G10060.1	GO:0003755	peptidyl-prolyl cis-trans isomerase activity	func	ISS	other enzyme activity	Communication:501714663	TIGR	2003-03-03
	AT3G10060.1	GO:0006457	protein folding	proc	IEA	protein metabolism | other cellular processes | other metabolic processes | other physiological processes	AnalysisReference:501714662	TAIR	2005-03-04
	AT3G10060.1	GO:0005528	FK506 binding	func	ISS	other binding	Communication:501714663	TIGR	2003-03-03
	AT3G10060.1	GO:0009543	thylakoid lumen (sensu Viridiplantae)	comp	IDA	chloroplast | other cellular components | other intracellular components	Publication:501681963|PMID:11826309	TIGR	2003-04-17
AT1G66100	AT1G66100.1	GO:0050827	toxin receptor binding	func	ISS	receptor binding or activity	Communication:501714663	TIGR	2002-08-14
	AT1G66100.1	GO:0005554	molecular_function unknown	func	ISS	molecular function unknown	Communication:501714663	TIGR	2002-08-14
	AT1G66100.1	GO:0012505	endomembrane system	comp	IEA	other membranes	AnalysisReference:501712015	TAIR	2004-10-22
	AT1G66100.1	GO:0006952	defense response	proc	ISS	response to abiotic or biotic stimulus	Communication:501714663	TIGR	2002-08-14
AT5G59310	LTP4	GO:0006869	lipid transport	proc	TAS	transport	Publication:501679991|PMID:10940464	TAIR	2005-03-15
	AT5G59310.1	GO:0012505	endomembrane system	comp	IEA	other membranes	AnalysisReference:501712015	TAIR	2004-10-22
	LTP4	GO:0009737	response to abscisic acid stimulus	proc	IEP	other physiological processes	Publication:501679991|PMID:10940464	TAIR	2005-03-15
	LTP4	GO:0005554	molecular_function unknown	func	ND	molecular function unknown	Communication:1345790	TAIR	2005-03-15
AT4G19160	AT4G19160.2	GO:0009507	chloroplast	comp	IEA	chloroplast	AnalysisReference:501712015	TAIR	2004-10-22
	AT4G19160.2	GO:0000004	biological_process unknown	proc	ND	biological process unknown	Communication:1345790	TAIR	2004-03-03
	AT4G19160.1	GO:0000004	biological_process unknown	proc	ND	biological process unknown	Communication:1345790	TAIR	2004-03-03
	AT4G19160.3	GO:0000004	biological_process unknown	proc	ND	biological process unknown	Communication:1345790	TAIR	2004-03-03
	AT4G19160.1	GO:0005554	molecular_function unknown	func	ND	molecular function unknown	Communication:501683652	TIGR	2003-10-04
	AT4G19160.3	GO:0009507	chloroplast	comp	IEA	chloroplast	AnalysisReference:501712015	TAIR	2004-10-22
AT4G22990	AT4G22990.1	GO:0015698	inorganic anion transport	proc	IEA	transport	AnalysisReference:501714662	TAIR	2005-03-04
	AT4G22990.1	GO:0006885	regulation of pH	proc	IEA	other cellular processes | other physiological processes	AnalysisReference:501714662	TAIR	2005-03-04
	AT4G22990.1	GO:0008643	carbohydrate transport	proc	IEA	transport	AnalysisReference:501714662	TAIR	2005-03-04
	AT4G22990.1	GO:0015299	solute:hydrogen antiporter activity	func	IEA	transporter activity	AnalysisReference:501714662	TAIR	2005-03-04
	AT4G22990.1	GO:0009405	pathogenesis	proc	IEA	other physiological processes	AnalysisReference:501714662	TAIR	2005-03-04
	AT4G22990.1	GO:0015711	organic anion transport	proc	IEA	transport	AnalysisReference:501714662	TAIR	2005-03-04
	AT4G22990.1	GO:0016020	membrane	comp	IEA	other membranes	AnalysisReference:501714662	TAIR	2005-03-04
	AT4G22990.1	GO:0015144	carbohydrate transporter activity	func	IEA	transporter activity	AnalysisReference:501714662	TAIR	2005-03-04
	AT4G22990.1	GO:0030001	metal ion transport	proc	IEA	transport	AnalysisReference:501714662	TAIR	2005-03-04
	AT4G22990.1	GO:0015658	branched-chain aliphatic amino acid transporter activity	func	IEA	transporter activity	AnalysisReference:501714662	TAIR	2005-03-04
	AT4G22990.1	GO:0046873	metal ion transporter activity	func	IEA	transporter activity	AnalysisReference:501714662	TAIR	2005-03-04
	AT4G22990.1	GO:0005215	transporter activity	func	IEA	transporter activity	AnalysisReference:501714662	TAIR	2005-03-04
	AT4G22990.1	GO:0015103	inorganic anion transporter activity	func	IEA	transporter activity	AnalysisReference:501714662	TAIR	2005-03-04
	AT4G22990.1	GO:0015803	branched-chain aliphatic amino acid transport	proc	IEA	transport	AnalysisReference:501714662	TAIR	2005-03-04
	AT4G22990.1	GO:0015238	drug transporter activity	func	IEA	transporter activity	AnalysisReference:501714662	TAIR	2005-03-04
	AT4G22990.1	GO:0015355	monocarboxylate porter activity	func	IEA	transporter activity	AnalysisReference:501714662	TAIR	2005-03-04
	AT4G22990.1	GO:0006810	transport	proc	IEA	transport	AnalysisReference:501714662	TAIR	2005-03-04
	AT4G22990.1	GO:0005337	nucleoside transporter activity	func	IEA	transporter activity	AnalysisReference:501714662	TAIR	2005-03-04
	AT4G22990.1	GO:0005351	sugar porter activity	func	IEA	transporter activity	AnalysisReference:501714662	TAIR	2005-03-04
AT3G57260	BGL2	GO:0008810	cellulase activity	func	TAS	hydrolase activity	Publication:1865|PMID:9881167	TAIR	2004-02-10
	AT3G57260.1	GO:0012505	endomembrane system	comp	IEA	other membranes	AnalysisReference:501712015	TAIR	2004-10-22
	AT3G57260.1	GO:0009627	systemic acquired resistance	proc	IEP	response to stress | other physiological processes | response to abiotic or biotic stimulus	Publication:5394|PMID:1392589	TAIR	2003-03-27
	AT3G57260.1	GO:0004338	glucan 1,3-beta-glucosidase activity	func	ISS	hydrolase activity	Publication:5394|PMID:1392589	TAIR	2003-03-29
	AT3G57260.1	GO:0004553	hydrolase activity, hydrolyzing O-glycosyl compounds	func	ISS	hydrolase activity	Communication:501714663	TIGR	2002-06-21
	BGL2	GO:0009627	systemic acquired resistance	proc	NAS	response to stress | other physiological processes | response to abiotic or biotic stimulus	Publication:1546811	TAIR	2003-04-07
AT3G16470	AT3G16470.1	GO:0009753	response to jasmonic acid stimulus	proc	TAS	response to stress | other physiological processes | response to abiotic or biotic stimulus	Publication:501683086	NA	2005-02-18
	AT3G16470.1	GO:0005634	nucleus	comp	IEA	nucleus	AnalysisReference:501714662	TAIR	2005-03-04
	JR1	GO:0009611	response to wounding	proc	TAS	response to stress | other physiological processes	Publication:2455|PMID:9648747	TAIR	2003-04-29
	AT3G16470.1	GO:0003677	DNA binding	func	IEA	DNA or RNA binding	AnalysisReference:501714662	TAIR	2005-03-04
	JR1	GO:0009753	response to jasmonic acid stimulus	proc	IEP	response to stress | other physiological processes | response to abiotic or biotic stimulus	Publication:2455|PMID:9648747	TAIR	2003-04-29
	AT3G16470.1	GO:0003899	DNA-directed RNA polymerase activity	func	IEA	transferase activity	AnalysisReference:501714662	TAIR	2005-03-04
AT4G15440	AT4G15440.1	GO:0004497	monooxygenase activity	func	IEA	other enzyme activity	AnalysisReference:501714662	TAIR	2005-03-04
	AT4G15440.1	GO:0006118	electron transport	proc	IEA	electron transport or energy pathways	AnalysisReference:501714662	TAIR	2005-03-04
	AT4G15440.1	GO:0008372	cellular_component unknown	comp	ND	cellular component unknown	Communication:1345790	TAIR	2004-03-03
AT1G25220	AT1G25220.1	GO:0004049	anthranilate synthase activity	func	IGI	other enzyme activity	Publication:5106|PMID:8400875	TIGR	2003-04-17
	AT1G25220.1	GO:0000162	tryptophan biosynthesis	proc	TAS	other cellular processes | other metabolic processes | other physiological processes	Publication:5106|PMID:8400875	TIGR	2003-04-17
	AT1G25220.1	GO:0009507	chloroplast	comp	IEA	chloroplast	AnalysisReference:501712015	TAIR	2004-10-22
	AT1G25220.1	GO:0005737	cytoplasm	comp	IEA	other cytoplasmic components	AnalysisReference:501714662	TAIR	2005-03-04
	AT1G25220.1	GO:0009618	response to pathogenic bacteria	proc	IEP	response to stress | other physiological processes | response to abiotic or biotic stimulus	Publication:5106|PMID:8400875	TIGR	2003-04-17
AT3G16530	AT3G16530.1	GO:0000004	biological_process unknown	proc	ND	biological process unknown	Communication:1345790	TAIR	2004-03-03
	AT3G16530.1	GO:0012505	endomembrane system	comp	IEA	other membranes	AnalysisReference:501712015	TAIR	2004-10-22
	AT3G16530.1	GO:0030246	carbohydrate binding	func	ISS	other binding	Communication:501714663	TIGR	2003-09-09
AT1G25220	AT1G25220.1	GO:0004049	anthranilate synthase activity	func	IGI	other enzyme activity	Publication:5106|PMID:8400875	TIGR	2003-04-17
	AT1G25220.1	GO:0000162	tryptophan biosynthesis	proc	TAS	other cellular processes | other metabolic processes | other physiological processes	Publication:5106|PMID:8400875	TIGR	2003-04-17
	AT1G25220.1	GO:0009507	chloroplast	comp	IEA	chloroplast	AnalysisReference:501712015	TAIR	2004-10-22
	AT1G25220.1	GO:0005737	cytoplasm	comp	IEA	other cytoplasmic components	AnalysisReference:501714662	TAIR	2005-03-04
	AT1G25220.1	GO:0009618	response to pathogenic bacteria	proc	IEP	response to stress | other physiological processes | response to abiotic or biotic stimulus	Publication:5106|PMID:8400875	TIGR	2003-04-17
AT3G48100	ARR5	GO:0000156	two-component response regulator activity	func	ISS	other molecular functions	Communication:1675000	TAIR	2003-03-29
	AT3G48100.1	GO:0009736	cytokinin mediated signaling	proc	TAS	signal transduction | other cellular processes | other physiological processes	Publication:501681565|PMID:12068096	NA	2005-02-18
	ARR5	GO:0000156	two-component response regulator activity	func	ISS	other molecular functions	Publication:501681565|PMID:12068096	TAIR	2004-02-04
	AT3G48100.1	GO:0000156	two-component response regulator activity	func	ISS	other molecular functions	Publication:501680564|PMID:11574878	TIGR	2003-04-17
	ARR5	GO:0009735	response to cytokinin stimulus	proc	IEP	other physiological processes	Publication:1345976|PMID:11115887	TAIR	2004-04-12
	AT3G48100.1	GO:0030528	transcription regulator activity	func	TAS	other molecular functions	Publication:501681565|PMID:12068096	NA	2005-01-14
	AT3G48100.1	GO:0000156	two-component response regulator activity	func	ISS	other molecular functions	Publication:2577|PMID:9607306	TIGR	2003-04-17
	ARR5	GO:0009735	response to cytokinin stimulus	proc	IEP	other physiological processes	Publication:2483|PMID:9634588	TAIR	2004-04-12
AT1G04310	ERS2	GO:0004673	protein-histidine kinase activity	func	ISS	kinase activity | transferase activity	Communication:1675000	TAIR	2003-03-29
	AT1G04310.1	GO:0016020	membrane	comp	IEA	other membranes	AnalysisReference:501714662	TAIR	2005-03-04
	AT1G04310.1	GO:0010105	negative regulation of ethylene mediated signaling pathway	proc	TAS	transcription | signal transduction | other cellular processes | other metabolic processes | other biological processes | other physiological processes	Publication:4272|PMID:7569898	NA	2005-01-19
	AT1G04310.1	GO:0012505	endomembrane system	comp	IEA	other membranes	AnalysisReference:501712015	TAIR	2004-10-22
	AT1G04310.1	GO:0004872	receptor activity	func	TAS	receptor binding or activity	Publication:4272|PMID:7569898	NA	2005-01-19
AT1G52400	AT1G52400.1	GO:0012505	endomembrane system	comp	IEA	other membranes	AnalysisReference:501712015	TAIR	2004-10-22
	AT1G52400.1	GO:0005975	carbohydrate metabolism	proc	IEA	other metabolic processes	AnalysisReference:501714662	TAIR	2005-03-04
	AT1G52400.1	GO:0004553	hydrolase activity, hydrolyzing O-glycosyl compounds	func	ISS	hydrolase activity	Communication:501714663	TIGR	2002-06-11
AT4G17090	CT-BMY	GO:0005983	starch catabolism	proc	TAS	other cellular processes | other metabolic processes | other physiological processes	Publication:785|PMID:10652124	TAIR	2003-03-31
	CT-BMY	GO:0016161	beta-amylase activity	func	IDA	hydrolase activity	Publication:785|PMID:10652124	TAIR	2003-03-31
	AT4G17090.1	GO:0009570	chloroplast stroma	comp	IDA	plastid | chloroplast	Publication:785|PMID:10652124	TIGR	2003-04-17
	CT-BMY	GO:0009570	chloroplast stroma	comp	IDA	plastid | chloroplast	Publication:785|PMID:10652124	TAIR	2003-03-31
	CT-BMY	GO:0009570	chloroplast stroma	comp	IDA	plastid | chloroplast	Publication:785|PMID:10652124	TAIR	2003-04-14
	AT4G17090.1	GO:0016161	beta-amylase activity	func	ISS	hydrolase activity	Communication:501714663	TIGR	2002-07-12
	AT4G17090.1	GO:0016161	beta-amylase activity	func	IDA	hydrolase activity	Publication:785|PMID:10652124	TIGR	2003-04-17
AT3G62600	AT3G62600.1	GO:0003754	chaperone activity	func	ISS	other molecular functions	Communication:501714663	TIGR	2003-08-26
	AT3G62600.1	GO:0006457	protein folding	proc	ISS	protein metabolism | other cellular processes | other metabolic processes | other physiological processes	Communication:501714663	TIGR	2003-08-26
	AT3G62600.1	GO:0012505	endomembrane system	comp	IEA	other membranes	AnalysisReference:501712015	TAIR	2004-10-22
AT1G52690	AT1G52690.1	GO:0009793	embryonic development (sensu Magnoliophyta)	proc	ISS	developmental processes	Communication:501714663	TIGR	2003-09-09
	AT1G52690.2	GO:0008372	cellular_component unknown	comp	ND	cellular component unknown	Communication:1345790	TAIR	2004-03-03
	AT1G52690.1	GO:0008372	cellular_component unknown	comp	ND	cellular component unknown	Communication:1345790	TAIR	2004-03-03
	AT1G52690.1	GO:0005554	molecular_function unknown	func	ND	molecular function unknown	Communication:501683652	TIGR	2003-09-13
AT4G39090	AT4G39090.1	GO:0006508	proteolysis and peptidolysis	proc	ISS	protein metabolism | other cellular processes | other metabolic processes | other physiological processes	Communication:501714663	TIGR	2003-09-05
	AT4G39090.1	GO:0008234	cysteine-type peptidase activity	func	ISS	hydrolase activity	Communication:501714663	TIGR	2002-01-16
	RD19	GO:0004197	cysteine-type endopeptidase activity	func	ISS	hydrolase activity	Publication:5141|PMID:8325504	TAIR	2004-02-10
	RD19	GO:0009651	response to salt stress	proc	IEP	response to stress | response to abiotic or biotic stimulus	Publication:5141|PMID:8325504	TAIR	2003-03-17
	AT4G39090.1	GO:0012505	endomembrane system	comp	IEA	other membranes	AnalysisReference:501712015	TAIR	2004-10-22
	RD19	GO:0009269	response to dessication	proc	IEP	response to stress | response to abiotic or biotic stimulus	Publication:501680435	TAIR	2003-03-17
	AT4G39090.1	GO:0009414	response to water deprivation	proc	TAS	response to stress | response to abiotic or biotic stimulus	Publication:5141|PMID:8325504	TIGR	2003-04-17
AT4G38630	AT-MCB1	GO:0030163	protein catabolism	proc	TAS	protein metabolism | other metabolic processes	Publication:2872|PMID:9442033	TAIR	2003-04-30
	AT4G38630.1	GO:0006511	ubiquitin-dependent protein catabolism	proc	TAS	protein metabolism | other cellular processes | other metabolic processes | other physiological processes	Publication:1445|PMID:10363660	TIGR	2003-05-12
	AT4G38630.1	GO:0005634	nucleus	comp	TAS	nucleus	Publication:1546228|PMID:11742986	NA	2005-02-18
	AT4G38630.1	GO:0030163	protein catabolism	proc	TAS	protein metabolism | other metabolic processes	Publication:1546228|PMID:11742986	NA	2005-02-18
	AT4G38630.1	GO:0008540	proteasome regulatory particle, base subcomplex (sensu Eukaryota)	comp	IDA	ER | cytosol | nucleus | other cellular components	Publication:501683232|PMID:9741626	TIGR	2003-05-12
	AT4G38630.1	GO:0008540	proteasome regulatory particle, base subcomplex (sensu Eukaryota)	comp	ISS	ER | cytosol | nucleus | other cellular components	Communication:501714663	TIGR	2001-12-27
	AT-MCB1	GO:0000502	proteasome complex (sensu Eukaryota)	comp	TAS	ER | cytosol | nucleus | other cellular components	Publication:1445|PMID:10363660	TAIR	2004-02-20
	AT-MCB1	GO:0001653	peptide receptor activity	func	IDA	other binding | receptor binding or activity	Publication:2872|PMID:9442033	TAIR	2003-04-30
AT3G03480	AT3G03480.1	GO:0008372	cellular_component unknown	comp	ND	cellular component unknown	Communication:1345790	TAIR	2004-11-18
AT5G59310	LTP4	GO:0006869	lipid transport	proc	TAS	transport	Publication:501679991|PMID:10940464	TAIR	2005-03-15
	AT5G59310.1	GO:0012505	endomembrane system	comp	IEA	other membranes	AnalysisReference:501712015	TAIR	2004-10-22
	LTP4	GO:0009737	response to abscisic acid stimulus	proc	IEP	other physiological processes	Publication:501679991|PMID:10940464	TAIR	2005-03-15
	LTP4	GO:0005554	molecular_function unknown	func	ND	molecular function unknown	Communication:1345790	TAIR	2005-03-15
AT3G15970	AT3G15970.1	GO:0008372	cellular_component unknown	comp	ND	cellular component unknown	Communication:501683652	TIGR	2003-09-06
	AT3G15970.1	GO:0005554	molecular_function unknown	func	ND	molecular function unknown	Communication:501683652	TIGR	2003-09-06
	AT3G15970.1	GO:0000004	biological_process unknown	proc	ND	biological process unknown	Communication:501683652	TIGR	2003-09-06
AT4G30550	AT4G30550.1	GO:0003824	catalytic activity	func	ISS	other enzyme activity	Communication:501714663	TIGR	2003-08-25
	AT4G30550.1	GO:0012505	endomembrane system	comp	IEA	other membranes	AnalysisReference:501712015	TAIR	2004-10-22
	AT4G30550.1	GO:0008152	metabolism	proc	IEA	other metabolic processes	AnalysisReference:501714662	TAIR	2005-03-04
	AT4G30550.1	GO:0006177	GMP biosynthesis	proc	IEA	other cellular processes | other metabolic processes | other physiological processes	AnalysisReference:501714662	TAIR	2005-03-04
AT1G32060	AT1G32060.1	GO:0009058	biosynthesis	proc	ISS	other metabolic processes	Communication:501714663	TIGR	2003-08-29
	AT1G32060.1	GO:0005524	ATP binding	func	ISS	nucleotide binding	Communication:501714663	TIGR	2003-08-29
	AT1G32060.1	GO:0008974	phosphoribulokinase activity	func	ISS	kinase activity | transferase activity	Communication:501714663	TIGR	2003-08-29
	AT1G32060.1	GO:0009507	chloroplast	comp	IEA	chloroplast	AnalysisReference:501712015	TAIR	2004-10-22
AT4G20890	TUB9	GO:0045298	tubulin	comp	ISS	other cellular components | other intracellular components	Publication:5410|PMID:1498609	TAIR	2003-03-24
	AT4G20890.1	GO:0007018	microtubule-based movement	proc	IEA	transport | cell organization and biogenesis	AnalysisReference:501714662	TAIR	2005-03-04
	AT4G20890.1	GO:0046785	microtubule polymerization	proc	IEA	protein metabolism | other cellular processes | other metabolic processes | other physiological processes | cell organization and biogenesis	AnalysisReference:501714662	TAIR	2005-03-04
	AT4G20890.1	GO:0005198	structural molecule activity	func	ISS	structural molecule activity	Communication:501714663	TIGR	2003-08-25
AT3G50970	AT3G50970.1	GO:0005554	molecular_function unknown	func	ND	molecular function unknown	Communication:1345790	TAIR	2004-03-03
	AT3G50970.1	GO:0006950	response to stress	proc	ISS	response to stress	Communication:501714663	TIGR	2003-09-05
	AT3G50970.1	GO:0009415	response to water	proc	ISS	response to abiotic or biotic stimulus	Communication:501714663	TIGR	2003-09-05
	AT3G50970.1	GO:0008372	cellular_component unknown	comp	ND	cellular component unknown	Communication:1345790	TAIR	2004-03-03
AT1G01470	AT1G01470.1	GO:0005554	molecular_function unknown	func	ND	molecular function unknown	Communication:501683652	TIGR	2003-09-13
	AT1G01470.1	GO:0009269	response to dessication	proc	ISS	response to stress | response to abiotic or biotic stimulus	Communication:501714663	TIGR	2003-09-10
	LEA14	GO:0009611	response to wounding	proc	IEP	response to stress | other physiological processes	Publication:501681551|PMID:12068110	TAIR	2003-07-18
	LEA14	GO:0009644	response to high light intensity	proc	IEP	response to abiotic or biotic stimulus	Publication:1546068|PMID:11683875	TAIR	2003-07-18
	LEA14	GO:0005554	molecular_function unknown	func	ND	molecular function unknown	Communication:1345790	TAIR	2003-07-18
	LEA14	GO:0008372	cellular_component unknown	comp	ND	cellular component unknown	Communication:1345790	TAIR	2003-07-18
	AT1G01470.1	GO:0009793	embryonic development (sensu Magnoliophyta)	proc	ISS	developmental processes	Communication:501714663	TIGR	2003-09-10
AT4G15440	AT4G15440.1	GO:0004497	monooxygenase activity	func	IEA	other enzyme activity	AnalysisReference:501714662	TAIR	2005-03-04
	AT4G15440.1	GO:0006118	electron transport	proc	IEA	electron transport or energy pathways	AnalysisReference:501714662	TAIR	2005-03-04
	AT4G15440.1	GO:0008372	cellular_component unknown	comp	ND	cellular component unknown	Communication:1345790	TAIR	2004-03-03
AT3G16400	AT3G16400.1	GO:0008372	cellular_component unknown	comp	ND	cellular component unknown	Communication:501683652	TIGR	2003-09-06
	AT3G16400.1	GO:0000004	biological_process unknown	proc	ND	biological process unknown	Communication:501683652	TIGR	2003-09-06
	AT3G16400.1	GO:0005554	molecular_function unknown	func	ND	molecular function unknown	Communication:501683652	TIGR	2004-02-06
AT1G20440	AT1G20440.1	GO:0006950	response to stress	proc	ISS	response to stress	Communication:501714663	TIGR	2003-09-05
	COR47	GO:0009631	cold acclimation	proc	ISS	response to stress | response to abiotic or biotic stimulus	Publication:5466|PMID:1731964	TAIR	2002-11-18
	COR47	GO:0005554	molecular_function unknown	func	ND	molecular function unknown	Communication:1345790	TAIR	2002-11-18
	COR47	GO:0009409	response to cold	proc	IEP	response to stress | response to abiotic or biotic stimulus	Publication:2374|PMID:9668134	TAIR	2003-03-26
	COR47	GO:0009414	response to water deprivation	proc	IMP	response to stress | response to abiotic or biotic stimulus	Publication:1546145|PMID:11779861	TAIR	2003-03-28
	COR47	GO:0009737	response to abscisic acid stimulus	proc	IMP	other physiological processes	Publication:1611|PMID:10205894	TAIR	2003-03-28
	AT1G20440.1	GO:0009415	response to water	proc	ISS	response to abiotic or biotic stimulus	Communication:501714663	TIGR	2003-09-05
	COR47	GO:0008372	cellular_component unknown	comp	ND	cellular component unknown	Communication:1345790	TAIR	2002-11-18
AT5G52310	COR78	GO:0009269	response to dessication	proc	IMP	response to stress | response to abiotic or biotic stimulus	Publication:501680435	TAIR	2003-05-01
	COR78	GO:0005554	molecular_function unknown	func	ND	molecular function unknown	Communication:1345790	TAIR	2002-11-05
	COR78	GO:0009737	response to abscisic acid stimulus	proc	IEP	other physiological processes	Publication:5218|PMID:8479424	TAIR	2003-05-01
	COR78	GO:0009409	response to cold	proc	IEP	response to stress | response to abiotic or biotic stimulus	Publication:5252|PMID:8448363	TAIR	2002-11-05
	COR78	GO:0042538	hyperosmotic salinity response	proc	IEP	response to stress | response to abiotic or biotic stimulus	Publication:4954|PMID:8148648	TAIR	2003-05-01
	COR78	GO:0008372	cellular_component unknown	comp	ND	cellular component unknown	Communication:1345790	TAIR	2002-11-05
AT1G72260	AT1G72260.1	GO:0012505	endomembrane system	comp	IEA	other membranes	AnalysisReference:501712015	TAIR	2004-10-22
	AT1G72260.1	GO:0050827	toxin receptor binding	func	TAS	receptor binding or activity	Publication:4184|PMID:8552715	TIGR	2004-02-07
	THI2.1	GO:0042829	defense response to pathogen	proc	IMP	response to stress | other physiological processes | response to abiotic or biotic stimulus	Publication:3323|PMID:9144959	TAIR	2003-08-25
	AT1G72260.1	GO:0005554	molecular_function unknown	func	TAS	molecular function unknown	Publication:4184|PMID:8552715	TIGR	2003-04-17
	AT1G72260.1	GO:0006952	defense response	proc	IEP	response to abiotic or biotic stimulus	Publication:4184|PMID:8552715	TIGR	2003-04-17
AT1G52400	AT1G52400.1	GO:0012505	endomembrane system	comp	IEA	other membranes	AnalysisReference:501712015	TAIR	2004-10-22
	AT1G52400.1	GO:0005975	carbohydrate metabolism	proc	IEA	other metabolic processes	AnalysisReference:501714662	TAIR	2005-03-04
	AT1G52400.1	GO:0004553	hydrolase activity, hydrolyzing O-glycosyl compounds	func	ISS	hydrolase activity	Communication:501714663	TIGR	2002-06-11
AT1G09130	AT1G09130.1	GO:0006510	ATP-dependent proteolysis	proc	TAS	protein metabolism | other cellular processes | other metabolic processes | other physiological processes	Publication:501680449|PMID:11278690	TIGR	2003-04-17
	AT1G09130.1	GO:0008462	endopeptidase Clp activity	func	ISS	hydrolase activity	Publication:501679453|PMID:11299370	TIGR	2003-04-17
	AT1G09130.1	GO:0008462	endopeptidase Clp activity	func	ISS	hydrolase activity	Communication:501714663	TIGR	2002-01-04
	AT1G09130.1	GO:0005739	mitochondrion	comp	IDA	mitochondria	Publication:501711651|PMID:14671022	NA	2005-01-10
	AT1G09130.1	GO:0009570	chloroplast stroma	comp	IDA	plastid | chloroplast	Publication:501680449|PMID:11278690	TIGR	2003-04-17
	AT1G09130.1	GO:0006510	ATP-dependent proteolysis	proc	TAS	protein metabolism | other cellular processes | other metabolic processes | other physiological processes	Publication:501679453|PMID:11299370	TIGR	2003-04-17
AT3G47850	AT3G47850.1	GO:0005554	molecular_function unknown	func	ND	molecular function unknown	Communication:501683652	TIGR	2003-10-04
	AT3G47850.1	GO:0008372	cellular_component unknown	comp	ND	cellular component unknown	Communication:1345790	TAIR	2004-03-03
	AT3G47850.1	GO:0000004	biological_process unknown	proc	ND	biological process unknown	Communication:1345790	TAIR	2004-03-03
AT3G15210	ATERF4	GO:0005634	nucleus	comp	IC	nucleus	Publication:501680601|PMID:11487705	TIGR	2003-04-17
	ATERF4	GO:0006355	regulation of transcription, DNA-dependent	proc	TAS	transcription | other cellular processes | other metabolic processes | other biological processes | other physiological processes	Publication:665|PMID:10715325	TIGR	2003-04-17
	ATERF4	GO:0006355	regulation of transcription, DNA-dependent	proc	IDA	transcription | other cellular processes | other metabolic processes | other biological processes | other physiological processes	Publication:665|PMID:10715325	TIGR	2003-04-17
	ATERF4	GO:0003677	DNA binding	func	TAS	DNA or RNA binding	Publication:665|PMID:10715325	TIGR	2003-04-17
	ATERF4	GO:0016564	transcriptional repressor activity	func	TAS	other molecular functions	Publication:665|PMID:10715325	TIGR	2003-04-17
	ATERF4	GO:0003700	transcription factor activity	func	TAS	transcription factor activity	Publication:665|PMID:10715325	TIGR	2003-04-17
	ATERF4	GO:0005634	nucleus	comp	TAS	nucleus	Publication:665|PMID:10715325	NA	2005-01-19
	ATERF4	GO:0016564	transcriptional repressor activity	func	IDA	other molecular functions	Publication:665|PMID:10715325	TIGR	2003-04-17
	ATERF4	GO:0003700	transcription factor activity	func	ISS	transcription factor activity	Publication:1345963|PMID:11118137	TAIR	2003-06-06
	ATERF4	GO:0010105	negative regulation of ethylene mediated signaling pathway	proc	TAS	transcription | signal transduction | other cellular processes | other metabolic processes | other biological processes | other physiological processes	Publication:665|PMID:10715325	NA	2005-01-19
AT5G41940	AT5G41940.1	GO:0012505	endomembrane system	comp	IEA	other membranes	AnalysisReference:501712015	TAIR	2004-10-22
	AT5G41940.1	GO:0000004	biological_process unknown	proc	ND	biological process unknown	Communication:501683652	TIGR	2003-09-06
	AT5G41930.1	GO:0000004	biological_process unknown	proc	ND	biological process unknown	Communication:1345790	TAIR	2004-03-03
AT2G02990	AT2G02990.1	GO:0016036	cellular response to phosphate starvation	proc	IEP	response to stress | other cellular processes | other physiological processes	Publication:1877|PMID:9880376	TIGR	2003-04-17
	RNS1	GO:0016036	cellular response to phosphate starvation	proc	IEP	response to stress | other cellular processes | other physiological processes	Publication:1877|PMID:9880376	TAIR	2003-01-23
	AT2G02990.1	GO:0016036	cellular response to phosphate starvation	proc	IEP	response to stress | other cellular processes | other physiological processes	Publication:4661|PMID:8000425	TIGR	2003-04-17
	RNS1	GO:0016036	cellular response to phosphate starvation	proc	IEP	response to stress | other cellular processes | other physiological processes	Publication:4661|PMID:8000425	TAIR	2003-01-23
	AT2G02990.1	GO:0004521	endoribonuclease activity	func	ISS	hydrolase activity	Communication:501714663	TIGR	2002-01-17
	RNS1	GO:0005576	extracellular region	comp	IDA	extracellular	Publication:1877|PMID:9880376	TAIR	2003-01-23
	RNS1	GO:0009611	response to wounding	proc	IEP	response to stress | other physiological processes	Publication:1547296|PMID:11846873	TAIR	2003-01-23
	AT2G02990.1	GO:0007568	aging	proc	IEP	developmental processes | other physiological processes	Publication:4661|PMID:8000425	TIGR	2003-04-17
	RNS1	GO:0009718	anthocyanin biosynthesis	proc	IMP	other cellular processes | other metabolic processes | other physiological processes	Publication:1877|PMID:9880376	TAIR	2003-01-23
	RNS1	GO:0004540	ribonuclease activity	func	IDA	hydrolase activity	Publication:4661|PMID:8000425	TAIR	2004-02-10
AT2G41100	TCH3	GO:0009652	thigmotropism	proc	IEP	other physiological processes	Publication:4240|PMID:8564305	TAIR	2004-04-20
	TCH3	GO:0009646	response to absence of light	proc	IEP	response to abiotic or biotic stimulus	Publication:4671|PMID:7827491	TAIR	2003-01-16
	TCH3	GO:0008372	cellular_component unknown	comp	ND	cellular component unknown	Communication:1345790	TAIR	2005-01-06
	TCH3	GO:0009612	response to mechanical stimulus	proc	IEP	other physiological processes	Publication:4671|PMID:7827491	TAIR	2003-01-16
	TCH3	GO:0009266	response to temperature	proc	NAS	response to abiotic or biotic stimulus	Publication:1547126	TAIR	2003-04-07
	TCH3	GO:0005509	calcium ion binding	func	IDA	other binding	Publication:4671|PMID:7827491	TAIR	2004-04-20
AT3G30775	ERD5	GO:0005739	mitochondrion	comp	IDA	mitochondria	Publication:3770|PMID:8776899	TAIR	2003-02-19
	AT3G30775.1	GO:0006537	glutamate biosynthesis	proc	ISS	other cellular processes | other metabolic processes | other physiological processes	Communication:501714663	TIGR	2003-09-26
	ERD5	GO:0006562	proline catabolism	proc	TAS	other cellular processes | other metabolic processes | other physiological processes	Publication:3770|PMID:8776899	TAIR	2003-02-19
	ERD5	GO:0004657	proline dehydrogenase activity	func	ISS	other enzyme activity	Publication:3770|PMID:8776899	TAIR	2004-02-10
	AT3G30775.1	GO:0006562	proline catabolism	proc	ISS	other cellular processes | other metabolic processes | other physiological processes	Communication:501714663	TIGR	2003-09-26
	AT3G30775.1	GO:0004657	proline dehydrogenase activity	func	ISS	other enzyme activity	Communication:501714663	TIGR	2003-09-26
AT3G54420	AT3G54420.1	GO:0012505	endomembrane system	comp	IEA	other membranes	AnalysisReference:501712015	TAIR	2004-10-22
	AT3G54420.1	GO:0004568	chitinase activity	func	ISS	hydrolase activity	Communication:501714663	TIGR	2002-07-08
	AT3G54420.1	GO:0009626	hypersensitive response	proc	TAS	response to stress | other cellular processes | other physiological processes | response to abiotic or biotic stimulus	Publication:2897|PMID:9426222	TIGR	2003-05-12
	ATEP3	GO:0004568	chitinase activity	func	ISS	hydrolase activity	Publication:501680255|PMID:11525512	TAIR	2003-09-16
AT1G02930	ATGSTF6	GO:0005737	cytoplasm	comp	NAS	other cytoplasmic components	Publication:501681713|PMID:12090627	TAIR	2004-02-26
	AT1G02930.1	GO:0005739	mitochondrion	comp	IDA	mitochondria	Publication:501711651|PMID:14671022	NA	2005-01-10
	ATGSTF6	GO:0006950	response to stress	proc	IEP	response to stress	Publication:501675565	TAIR	2003-11-06
	AT1G02930.1	GO:0004364	glutathione transferase activity	func	ISS	transferase activity	Communication:501714663	TIGR	2002-04-03
	ATGSTF6	GO:0009407	toxin catabolism	proc	TAS	other cellular processes | other metabolic processes | other physiological processes | response to abiotic or biotic stimulus	Publication:501681713|PMID:12090627	TAIR	2004-02-26
	AT1G02930.1	GO:0005739	mitochondrion	comp	IDA	mitochondria	Publication:501682846|PMID:12492832	NA	2005-01-10
	ATGSTF6	GO:0004364	glutathione transferase activity	func	ISS	transferase activity	Publication:501675565	TAIR	2003-11-06
AT1G76680	OPR1	GO:0008372	cellular_component unknown	comp	ND	cellular component unknown	Communication:1345790	TAIR	2004-05-20
	OPR1	GO:0016629	12-oxophytodienoate reductase activity	func	IDA	other enzyme activity	Publication:1507|PMID:10333582	TAIR	2004-05-20
	AT1G76680.1	GO:0009695	jasmonic acid biosynthesis	proc	TAS	response to stress | other cellular processes | other metabolic processes | other physiological processes | response to abiotic or biotic stimulus	Publication:1507|PMID:10333582	NA	2005-02-18
	OPR1	GO:0010150	leaf senescence	proc	TAS	developmental processes | other physiological processes	Publication:501706612	TAIR	2004-05-20
	AT1G76680.1	GO:0009695	jasmonic acid biosynthesis	proc	IMP	response to stress | other cellular processes | other metabolic processes | other physiological processes | response to abiotic or biotic stimulus	Publication:1507|PMID:10333582	TIGR	2003-04-17
	OPR1	GO:0009695	jasmonic acid biosynthesis	proc	TAS	response to stress | other cellular processes | other metabolic processes | other physiological processes | response to abiotic or biotic stimulus	Publication:1507|PMID:10333582	TAIR	2004-05-20
	AT1G76680.1	GO:0016629	12-oxophytodienoate reductase activity	func	IMP	other enzyme activity	Publication:1507|PMID:10333582	TIGR	2003-04-17
AT3G15210	ATERF4	GO:0005634	nucleus	comp	IC	nucleus	Publication:501680601|PMID:11487705	TIGR	2003-04-17
	ATERF4	GO:0006355	regulation of transcription, DNA-dependent	proc	TAS	transcription | other cellular processes | other metabolic processes | other biological processes | other physiological processes	Publication:665|PMID:10715325	TIGR	2003-04-17
	ATERF4	GO:0006355	regulation of transcription, DNA-dependent	proc	IDA	transcription | other cellular processes | other metabolic processes | other biological processes | other physiological processes	Publication:665|PMID:10715325	TIGR	2003-04-17
	ATERF4	GO:0003677	DNA binding	func	TAS	DNA or RNA binding	Publication:665|PMID:10715325	TIGR	2003-04-17
	ATERF4	GO:0016564	transcriptional repressor activity	func	TAS	other molecular functions	Publication:665|PMID:10715325	TIGR	2003-04-17
	ATERF4	GO:0003700	transcription factor activity	func	TAS	transcription factor activity	Publication:665|PMID:10715325	TIGR	2003-04-17
	ATERF4	GO:0005634	nucleus	comp	TAS	nucleus	Publication:665|PMID:10715325	NA	2005-01-19
	ATERF4	GO:0016564	transcriptional repressor activity	func	IDA	other molecular functions	Publication:665|PMID:10715325	TIGR	2003-04-17
	ATERF4	GO:0003700	transcription factor activity	func	ISS	transcription factor activity	Publication:1345963|PMID:11118137	TAIR	2003-06-06
	ATERF4	GO:0010105	negative regulation of ethylene mediated signaling pathway	proc	TAS	transcription | signal transduction | other cellular processes | other metabolic processes | other biological processes | other physiological processes	Publication:665|PMID:10715325	NA	2005-01-19
AT3G50980	AT3G50980.1	GO:0008372	cellular_component unknown	comp	ND	cellular component unknown	Communication:1345790	TAIR	2004-03-03
	AT3G50980.1	GO:0009415	response to water	proc	ISS	response to abiotic or biotic stimulus	Communication:501714663	TIGR	2003-09-05
	AT3G50980.1	GO:0005554	molecular_function unknown	func	ND	molecular function unknown	Communication:1345790	TAIR	2004-03-03
	AT3G50980.1	GO:0006950	response to stress	proc	ISS	response to stress	Communication:501714663	TIGR	2003-09-05
AT1G64350	AT1G64350.1	GO:0005834	heterotrimeric G-protein complex	comp	ISS	other membranes | plasma membrane | other cellular components	Communication:501714663	TIGR	2002-03-19
	AT1G64350.1	GO:0000166	nucleotide binding	func	ISS	nucleotide binding	Communication:501714663	TIGR	2003-09-25
AT2G10940	AT2G10940.1	GO:0009928	cell surface (sensu Magnoliophyta)	comp	IEA	other cellular components	AnalysisReference:501714662	TAIR	2005-03-04
	AT2G10940.1	GO:0008289	lipid binding	func	ISS	other binding	Communication:501714663	TIGR	2003-08-27
	AT2G10940.2	GO:0009928	cell surface (sensu Magnoliophyta)	comp	IEA	other cellular components	AnalysisReference:501714662	TAIR	2005-03-04
	AT2G10940.1	GO:0006869	lipid transport	proc	ISS	transport	Communication:501714663	TIGR	2003-08-27
	AT2G10940.2	GO:0012505	endomembrane system	comp	IEA	other membranes	AnalysisReference:501712015	TAIR	2004-10-22
	AT2G10940.1	GO:0012505	endomembrane system	comp	IEA	other membranes	AnalysisReference:501712015	TAIR	2004-10-22
AT1G56650	AT1G56650.1	GO:0003700	transcription factor activity	func	ISS	transcription factor activity	Publication:1345963|PMID:11118137	TAIR	2003-06-06
	AT1G56650.1	GO:0006355	regulation of transcription, DNA-dependent	proc	ISS	transcription | other cellular processes | other metabolic processes | other biological processes | other physiological processes	Publication:1979|PMID:9839469	TIGR	2003-04-17
	AT1G56650.1	GO:0003677	DNA binding	func	ISS	DNA or RNA binding	Communication:501714663	TIGR	2002-01-07
	AT1G56650.1	GO:0005634	nucleus	comp	IEA	nucleus	AnalysisReference:501714662	TAIR	2005-03-04
AT3G53460	CP29	GO:0003723	RNA binding	func	ISS	DNA or RNA binding	Publication:4512|PMID:7894017	TAIR	2003-02-26
	AT3G53460.1	GO:0006397	mRNA processing	proc	IEA	other cellular processes | other metabolic processes | other physiological processes	AnalysisReference:501714662	TAIR	2005-03-04
	AT3G53460.2	GO:0006397	mRNA processing	proc	IEA	other cellular processes | other metabolic processes | other physiological processes	AnalysisReference:501714662	TAIR	2005-03-04
	AT3G53460.1	GO:0003723	RNA binding	func	ISS	DNA or RNA binding	Publication:4512|PMID:7894017	TIGR	2003-04-17
	CP29	GO:0009507	chloroplast	comp	IDA	chloroplast	Publication:4512|PMID:7894017	TAIR	2002-10-15
	AT3G53460.1	GO:0009507	chloroplast	comp	IDA	chloroplast	Publication:4512|PMID:7894017	TIGR	2003-04-17
	AT3G53460.1	GO:0003723	RNA binding	func	ISS	DNA or RNA binding	Communication:501714663	TIGR	2002-03-15
AT2G14560	AT2G14560.1	GO:0008372	cellular_component unknown	comp	ND	cellular component unknown	Communication:501683652	TIGR	2003-09-06
	AT2G14560.1	GO:0005554	molecular_function unknown	func	ND	molecular function unknown	Communication:501683652	TIGR	2003-09-06
	AT2G14560.1	GO:0000004	biological_process unknown	proc	ND	biological process unknown	Communication:501683652	TIGR	2003-09-06
AT3G26180	AT3G26180.2	GO:0012505	endomembrane system	comp	IEA	other membranes	AnalysisReference:501712015	TAIR	2004-10-22
	AT3G26180.2	GO:0006118	electron transport	proc	IEA	electron transport or energy pathways	AnalysisReference:501714662	TAIR	2005-03-04
	AT3G26180.1	GO:0012505	endomembrane system	comp	IEA	other membranes	AnalysisReference:501712015	TAIR	2004-10-22
	AT3G26180.1	GO:0006118	electron transport	proc	IEA	electron transport or energy pathways	AnalysisReference:501714662	TAIR	2005-03-04
	AT3G26180.1	GO:0019825	oxygen binding	func	ISS	other binding	Communication:501714663	TIGR	2002-05-06
AT5G57150	AT5G57150.1	GO:0045449	regulation of transcription	proc	TAS	transcription | other cellular processes | other metabolic processes | other biological processes | other physiological processes	Publication:1345963|PMID:11118137	TAIR	2003-12-03
	AT5G57150.1	GO:0003700	transcription factor activity	func	ISS	transcription factor activity	Publication:501705886|PMID:12679534	TAIR	2004-03-01
	AT5G57150.1	GO:0008372	cellular_component unknown	comp	ND	cellular component unknown	Communication:1345790	TAIR	2003-12-03
	AT5G57150.1	GO:0003700	transcription factor activity	func	ISS	transcription factor activity	Publication:1345963|PMID:11118137	TAIR	2003-06-06
	AT5G57150.1	GO:0003677	DNA binding	func	ISS	DNA or RNA binding	Communication:501714663	TIGR	2002-03-20
AT2G24230	AT2G24230.1	GO:0007169	transmembrane receptor protein tyrosine kinase signaling pathway	proc	ISS	signal transduction	Communication:501714663	TIGR	2002-06-25
	AT2G24230.1	GO:0005524	ATP binding	func	ISS	nucleotide binding	Communication:501714663	TIGR	2002-06-25
	AT2G24230.1	GO:0006468	protein amino acid phosphorylation	proc	ISS	protein metabolism | other cellular processes | other metabolic processes | other physiological processes	Communication:501714663	TIGR	2002-06-25
	AT2G24230.1	GO:0012505	endomembrane system	comp	IEA	other membranes	AnalysisReference:501712015	TAIR	2004-10-22
	AT2G24230.1	GO:0004674	protein serine/threonine kinase activity	func	ISS	kinase activity | transferase activity	Communication:501714663	TIGR	2002-06-25
AT2G24850	TAT3	GO:0004838	tyrosine transaminase activity	func	ISS	transferase activity	Publication:3027|PMID:9342878	TAIR	2004-07-26
	TAT3	GO:0009611	response to wounding	proc	IEP	response to stress | other physiological processes	Publication:3027|PMID:9342878	TAIR	2004-07-26
	TAT3	GO:0009753	response to jasmonic acid stimulus	proc	IEP	response to stress | other physiological processes | response to abiotic or biotic stimulus	Publication:3027|PMID:9342878	TAIR	2004-07-26
	AT2G24850.1	GO:0009058	biosynthesis	proc	ISS	other metabolic processes	Communication:501714663	TIGR	2002-11-01
	TAT3	GO:0008372	cellular_component unknown	comp	ND	cellular component unknown	Communication:1345790	TAIR	2004-07-26
	AT2G24850.1	GO:0008483	transaminase activity	func	ISS	transferase activity	Communication:501714663	TIGR	2002-11-01
AT3G26170	AT3G26170.1	GO:0006118	electron transport	proc	IEA	electron transport or energy pathways	AnalysisReference:501714662	TAIR	2005-03-04
	AT3G26170.1	GO:0019825	oxygen binding	func	ISS	other binding	Communication:501714663	TIGR	2002-05-06
	AT3G26170.1	GO:0012505	endomembrane system	comp	IEA	other membranes	AnalysisReference:501712015	TAIR	2004-10-22
AT5G45510	AT5G45510.1	GO:0006952	defense response	proc	IEA	response to abiotic or biotic stimulus	AnalysisReference:501714662	TAIR	2005-03-04
	AT5G45510.1	GO:0008372	cellular_component unknown	comp	ND	cellular component unknown	Communication:1345790	TAIR	2004-03-03
	AT5G45510.1	GO:0042829	defense response to pathogen	proc	IEA	response to stress | other physiological processes | response to abiotic or biotic stimulus	AnalysisReference:501714662	TAIR	2005-03-04
AT1G02920	ATGSTF7	GO:0009407	toxin catabolism	proc	TAS	other cellular processes | other metabolic processes | other physiological processes | response to abiotic or biotic stimulus	Publication:501681713|PMID:12090627	TAIR	2004-02-26
	AT1G02920.1	GO:0004364	glutathione transferase activity	func	ISS	transferase activity	Communication:501714663	TIGR	2002-04-02
	ATGSTF7	GO:0005737	cytoplasm	comp	NAS	other cytoplasmic components	Publication:501681713|PMID:12090627	TAIR	2004-02-26
AT2G02960	AT2G02960.2	GO:0000151	ubiquitin ligase complex	comp	IEA	other cellular components | other intracellular components	AnalysisReference:501714662	TAIR	2005-03-04
	AT2G02960.2	GO:0016567	protein ubiquitination	proc	IEA	protein metabolism | other cellular processes | other metabolic processes | other physiological processes	AnalysisReference:501714662	TAIR	2005-03-04
	AT2G02960.3	GO:0000151	ubiquitin ligase complex	comp	IEA	other cellular components | other intracellular components	AnalysisReference:501714662	TAIR	2005-03-04
	AT2G02960.1	GO:0008270	zinc ion binding	func	ISS	other binding	Communication:501714663	TIGR	2003-08-29
	AT2G02960.3	GO:0016567	protein ubiquitination	proc	IEA	protein metabolism | other cellular processes | other metabolic processes | other physiological processes	AnalysisReference:501714662	TAIR	2005-03-04
	AT2G02960.5	GO:0000151	ubiquitin ligase complex	comp	IEA	other cellular components | other intracellular components	AnalysisReference:501714662	TAIR	2005-03-04
	AT2G02960.5	GO:0016567	protein ubiquitination	proc	IEA	protein metabolism | other cellular processes | other metabolic processes | other physiological processes	AnalysisReference:501714662	TAIR	2005-03-04
	AT2G02960.1	GO:0016567	protein ubiquitination	proc	IEA	protein metabolism | other cellular processes | other metabolic processes | other physiological processes	AnalysisReference:501714662	TAIR	2005-03-04
	AT2G02960.1	GO:0000151	ubiquitin ligase complex	comp	IEA	other cellular components | other intracellular components	AnalysisReference:501714662	TAIR	2005-03-04
	AT2G02960.4	GO:0000151	ubiquitin ligase complex	comp	IEA	other cellular components | other intracellular components	AnalysisReference:501714662	TAIR	2005-03-04
	AT2G02960.1	GO:0005515	protein binding	func	ISS	protein binding	Communication:501714663	TIGR	2003-09-08
	AT2G02960.4	GO:0016567	protein ubiquitination	proc	IEA	protein metabolism | other cellular processes | other metabolic processes | other physiological processes	AnalysisReference:501714662	TAIR	2005-03-04
AT5G51070	AT5G51070.1	GO:0006510	ATP-dependent proteolysis	proc	TAS	protein metabolism | other cellular processes | other metabolic processes | other physiological processes	Publication:501679453|PMID:11299370	TIGR	2003-04-17
	AT5G51070.1	GO:0016887	ATPase activity	func	ISS	hydrolase activity	Communication:501714663	TIGR	2002-01-04
	AT5G51070.1	GO:0005524	ATP binding	func	ISS	nucleotide binding	Communication:501714663	TIGR	2002-01-04
	ERD1	GO:0009507	chloroplast	comp	IDA	chloroplast	Publication:501681127	TAIR	2003-04-14
	AT5G51070.1	GO:0009570	chloroplast stroma	comp	TAS	plastid | chloroplast	Publication:501679453|PMID:11299370	TIGR	2003-04-17
AT1G72610	AT1G72610.1	GO:0031012	extracellular matrix	comp	IDA	other cellular components	Publication:28|PMID:10987552	TAIR	2004-11-30
	AT1G72610.1	GO:0045735	nutrient reservoir activity	func	IEA	other molecular functions	AnalysisReference:501714662	TAIR	2005-03-04
	AT1G72610.1	GO:0000004	biological_process unknown	proc	ND	biological process unknown	Communication:501683652	TIGR	2003-04-17
AT5G45500	AT5G45500.1	GO:0000004	biological_process unknown	proc	ND	biological process unknown	Communication:1345790	TAIR	2004-03-03
	AT5G45500.1	GO:0005554	molecular_function unknown	func	ND	molecular function unknown	Communication:501683652	TIGR	2003-10-04
	AT5G45500.1	GO:0008372	cellular_component unknown	comp	ND	cellular component unknown	Communication:1345790	TAIR	2004-03-03
AT1G23130	AT1G23130.1	GO:0005554	molecular_function unknown	func	ND	molecular function unknown	Communication:501683652	TIGR	2004-02-06
	AT1G23130.1	GO:0000004	biological_process unknown	proc	ND	biological process unknown	Communication:1345790	TAIR	2004-03-03
	AT1G23130.1	GO:0008372	cellular_component unknown	comp	ND	cellular component unknown	Communication:1345790	TAIR	2004-03-03
AT4G02340	AT4G02340.1	GO:0005737	cytoplasm	comp	IEA	other cytoplasmic components	AnalysisReference:501714662	TAIR	2005-03-04
	AT4G02340.1	GO:0006725	aromatic compound metabolism	proc	IEA	other cellular processes | other metabolic processes | other physiological processes	AnalysisReference:501714662	TAIR	2005-03-04
	AT4G02340.1	GO:0004301	epoxide hydrolase activity	func	ISS	hydrolase activity	Communication:501714663	TIGR	2003-09-02
	AT4G02340.1	GO:0009086	methionine biosynthesis	proc	IEA	other cellular processes | other metabolic processes | other physiological processes	AnalysisReference:501714662	TAIR	2005-03-04
AT2G22430	AT2G22430.1	GO:0006355	regulation of transcription, DNA-dependent	proc	ISS	transcription | other cellular processes | other metabolic processes | other biological processes | other physiological processes	Communication:501714663	TIGR	2003-08-21
	AT2G22430.1	GO:0005634	nucleus	comp	ISS	nucleus	Communication:501714663	TIGR	2003-08-21
	ATHB6	GO:0009788	negative regulation of abscisic acid mediated signaling	proc	IMP	signal transduction | other cellular processes | other biological processes | other physiological processes	Publication:501681575|PMID:12065416	TAIR	2003-04-15
	AT2G22430.1	GO:0003700	transcription factor activity	func	TAS	transcription factor activity	Publication:501681575|PMID:12065416	NA	2005-01-14
	AT2G22430.1	GO:0003700	transcription factor activity	func	ISS	transcription factor activity	Publication:1345963|PMID:11118137	TAIR	2003-06-06
	ATHB6	GO:0003677	DNA binding	func	IDA	DNA or RNA binding	Publication:501681575|PMID:12065416	TAIR	2003-04-15
	ATHB6	GO:0005515	protein binding	func	IPI	protein binding	Publication:501681575|PMID:12065416	TAIR	2003-04-15
	AT2G22430.1	GO:0009738	abscisic acid mediated signaling	proc	TAS	signal transduction | other cellular processes | other physiological processes	Publication:501681575|PMID:12065416	NA	2005-01-14
AT2G28190	AT2G28190.1	GO:0019430	removal of superoxide radicals	proc	IC	other cellular processes | other metabolic processes | other physiological processes	Publication:2124|PMID:9765550	TIGR	2003-04-17
	AT2G28190.1	GO:0004785	copper, zinc superoxide dismutase activity	func	IDA	other enzyme activity	Publication:2124|PMID:9765550	TIGR	2003-04-17
	AT2G28190.1	GO:0009507	chloroplast	comp	IDA	chloroplast	Publication:2124|PMID:9765550	TIGR	2003-04-17
	AT2G28190.1	GO:0009416	response to light	proc	IEP	response to abiotic or biotic stimulus	Publication:2124|PMID:9765550	TIGR	2003-04-17
AT1G07890	APX1	GO:0005829	cytosol	comp	TAS	cytosol	Publication:5264|PMID:8422923	TAIR	2003-02-26
	AT1G07890.3	GO:0006979	response to oxidative stress	proc	IEA	response to stress | other cellular processes | other metabolic processes | other physiological processes | response to abiotic or biotic stimulus	AnalysisReference:501714662	TAIR	2005-03-04
	AT1G07890.2	GO:0006979	response to oxidative stress	proc	IEA	response to stress | other cellular processes | other metabolic processes | other physiological processes | response to abiotic or biotic stimulus	AnalysisReference:501714662	TAIR	2005-03-04
	AT1G07890.1	GO:0016688	L-ascorbate peroxidase activity	func	ISS	other enzyme activity | other molecular functions	Communication:501714663	TIGR	2002-07-10
	APX1	GO:0016688	L-ascorbate peroxidase activity	func	TAS	other enzyme activity | other molecular functions	Publication:3088|PMID:9291097	TAIR	2004-02-10
	APX1	GO:0005829	cytosol	comp	TAS	cytosol	Publication:5264|PMID:8422923	TAIR	2003-10-02
	AT1G07890.1	GO:0006979	response to oxidative stress	proc	IEA	response to stress | other cellular processes | other metabolic processes | other physiological processes | response to abiotic or biotic stimulus	AnalysisReference:501714662	TAIR	2005-03-04
AT3G44610	AT3G44610.1	GO:0016020	membrane	comp	IEA	other membranes	AnalysisReference:501714662	TAIR	2005-03-04
	AT3G44610.1	GO:0016301	kinase activity	func	ISS	kinase activity	Communication:501714663	TIGR	2003-08-29
	AT3G44610.1	GO:0009507	chloroplast	comp	IEA	chloroplast	AnalysisReference:501712015	TAIR	2004-10-22
	AT3G44610.1	GO:0009103	lipopolysaccharide biosynthesis	proc	IEA	other cellular processes | other metabolic processes | other physiological processes	AnalysisReference:501714662	TAIR	2005-03-04
	AT3G44610.1	GO:0016301	kinase activity	func	ISS	kinase activity	Publication:501710530|PMID:13678909	TAIR	2004-02-26
AT3G16770	ATEBP	GO:0003700	transcription factor activity	func	ISS	transcription factor activity	Publication:1345963|PMID:11118137	TAIR	2005-02-16
	ATEBP	GO:0003700	transcription factor activity	func	IEP	transcription factor activity	Publication:988|PMID:10571872	TAIR	2003-09-05
	ATEBP	GO:0003677	DNA binding	func	ISS	DNA or RNA binding	Communication:501714663	TIGR	2002-02-22
	ATEBP	GO:0005634	nucleus	comp	TAS	nucleus	Publication:3234|PMID:9159183	TAIR	2005-02-16
	ATEBP	GO:0009723	response to ethylene stimulus	proc	IEP	other physiological processes	Publication:3234|PMID:9159183	TAIR	2003-05-23
	ATEBP	GO:0003700	transcription factor activity	func	TAS	transcription factor activity	Publication:3234|PMID:9159183	TAIR	2005-02-16
	ATEBP	GO:0009613	response to pest, pathogen or parasite	proc	IEP	response to stress | other physiological processes | response to abiotic or biotic stimulus	Publication:988|PMID:10571872	TAIR	2003-05-23
	ATEBP	GO:0003700	transcription factor activity	func	TAS	transcription factor activity	Publication:3195|PMID:9192694	TAIR	2005-02-16
	ATEBP	GO:0009873	ethylene mediated signaling pathway	proc	TAS	transcription | signal transduction | other cellular processes | other metabolic processes | other biological processes | other physiological processes	Publication:3234|PMID:9159183	TAIR	2005-02-16
	ATEBP	GO:0003700	transcription factor activity	func	ISS	transcription factor activity	Communication:501714663	TIGR	2002-02-22
	ATEBP	GO:0003677	DNA binding	func	TAS	DNA or RNA binding	Publication:3195|PMID:9192694	TAIR	2005-02-16
	ATEBP	GO:0003677	DNA binding	func	IDA	DNA or RNA binding	Publication:3234|PMID:9159183	TAIR	2003-05-23
AT3G14230	AT3G14230.1	GO:0003677	DNA binding	func	TAS	DNA or RNA binding	Publication:3195|PMID:9192694	TIGR	2003-04-17
	AT3G14230.1	GO:0003700	transcription factor activity	func	ISS	transcription factor activity	Publication:1345963|PMID:11118137	TAIR	2003-06-06
	AT3G14230.1	GO:0005634	nucleus	comp	IC	nucleus	Publication:3195|PMID:9192694	TIGR	2003-04-17
	AT3G14230.1	GO:0003700	transcription factor activity	func	TAS	transcription factor activity	Publication:3195|PMID:9192694	TIGR	2003-04-17
	AT3G14230.3	GO:0003700	transcription factor activity	func	ISS	transcription factor activity	Publication:1345963|PMID:11118137	TAIR	2003-06-06
	AT3G14230.1	GO:0006355	regulation of transcription, DNA-dependent	proc	ISS	transcription | other cellular processes | other metabolic processes | other biological processes | other physiological processes	Communication:501714663	TIGR	2002-10-28
	AT3G14230.2	GO:0003700	transcription factor activity	func	ISS	transcription factor activity	Publication:1345963|PMID:11118137	TAIR	2003-06-06
AT5G66320	AT5G66320.2	GO:0005634	nucleus	comp	IEA	nucleus	AnalysisReference:501714662	TAIR	2005-03-04
	AT5G66320.1	GO:0003700	transcription factor activity	func	ISS	transcription factor activity	Communication:501714663	TIGR	2002-05-09
	AT5G66320.2	GO:0006355	regulation of transcription, DNA-dependent	proc	IEA	transcription | other cellular processes | other metabolic processes | other biological processes | other physiological processes	AnalysisReference:501714662	TAIR	2005-03-04
	AT5G66320.1	GO:0006355	regulation of transcription, DNA-dependent	proc	IEA	transcription | other cellular processes | other metabolic processes | other biological processes | other physiological processes	AnalysisReference:501714662	TAIR	2005-03-04
	AT5G66320.1	GO:0005634	nucleus	comp	IEA	nucleus	AnalysisReference:501714662	TAIR	2005-03-04
	AT5G66320.2	GO:0006354	RNA elongation	proc	IEA	transcription	AnalysisReference:501714662	TAIR	2005-03-04
	AT5G66320.1	GO:0003700	transcription factor activity	func	ISS	transcription factor activity	Publication:1345963|PMID:11118137	TAIR	2003-06-06
	AT5G66320.1	GO:0006354	RNA elongation	proc	IEA	transcription	AnalysisReference:501714662	TAIR	2005-03-04
AT4G02380	AT4G02380.1	GO:0009790	embryonic development	proc	ISS	developmental processes	Communication:501714663	TIGR	2002-07-23
	SAG21	GO:0000302	response to reactive oxygen species	proc	IEP	response to stress | other cellular processes | other metabolic processes | other physiological processes | response to abiotic or biotic stimulus	Publication:1276|PMID:10444084	TAIR	2003-05-02
	SAG21	GO:0009409	response to cold	proc	IEP	response to stress | response to abiotic or biotic stimulus	Publication:501680321|PMID:11158529	TAIR	2003-05-02
	AT4G02380.1	GO:0005554	molecular_function unknown	func	ND	molecular function unknown	Communication:501683652	TIGR	2003-04-17
	AT4G02380.1	GO:0009507	chloroplast	comp	IEA	chloroplast	AnalysisReference:501712015	TAIR	2004-10-22
AT5G28627
AT2G28190	AT2G28190.1	GO:0019430	removal of superoxide radicals	proc	IC	other cellular processes | other metabolic processes | other physiological processes	Publication:2124|PMID:9765550	TIGR	2003-04-17
	AT2G28190.1	GO:0004785	copper, zinc superoxide dismutase activity	func	IDA	other enzyme activity	Publication:2124|PMID:9765550	TIGR	2003-04-17
	AT2G28190.1	GO:0009507	chloroplast	comp	IDA	chloroplast	Publication:2124|PMID:9765550	TIGR	2003-04-17
	AT2G28190.1	GO:0009416	response to light	proc	IEP	response to abiotic or biotic stimulus	Publication:2124|PMID:9765550	TIGR	2003-04-17
AT4G19160	AT4G19160.2	GO:0009507	chloroplast	comp	IEA	chloroplast	AnalysisReference:501712015	TAIR	2004-10-22
	AT4G19160.2	GO:0000004	biological_process unknown	proc	ND	biological process unknown	Communication:1345790	TAIR	2004-03-03
	AT4G19160.1	GO:0000004	biological_process unknown	proc	ND	biological process unknown	Communication:1345790	TAIR	2004-03-03
	AT4G19160.3	GO:0000004	biological_process unknown	proc	ND	biological process unknown	Communication:1345790	TAIR	2004-03-03
	AT4G19160.1	GO:0005554	molecular_function unknown	func	ND	molecular function unknown	Communication:501683652	TIGR	2003-10-04
	AT4G19160.3	GO:0009507	chloroplast	comp	IEA	chloroplast	AnalysisReference:501712015	TAIR	2004-10-22
AT2G34330	AT2G34330.1	GO:0005179	hormone activity	func	IEA	receptor binding or activity	AnalysisReference:501714662	TAIR	2005-03-04
	AT2G34330.1	GO:0005576	extracellular region	comp	IEA	extracellular	AnalysisReference:501714662	TAIR	2005-03-04
	AT2G34330.1	GO:0050791	regulation of physiological process	proc	IEA	other biological processes | other physiological processes	AnalysisReference:501714662	TAIR	2005-03-04
	AT2G34330.1	GO:0009507	chloroplast	comp	IEA	chloroplast	AnalysisReference:501712015	TAIR	2004-10-22
AT1G75800	AT1G75800.1	GO:0005554	molecular_function unknown	func	ND	molecular function unknown	Communication:501683652	TIGR	2003-09-13
	AT1G75800.1	GO:0042828	response to pathogen	proc	ISS	response to stress | other physiological processes | response to abiotic or biotic stimulus	Communication:501714663	TIGR	2003-09-10
	AT1G75800.1	GO:0012505	endomembrane system	comp	IEA	other membranes	AnalysisReference:501712015	TAIR	2004-10-22
AT4G35770	AT4G35770.1	GO:0007568	aging	proc	ISS	developmental processes | other physiological processes	Communication:501714663	TIGR	2003-09-26
	SEN1	GO:0009416	response to light	proc	IEP	response to abiotic or biotic stimulus	Publication:5882|PMID:11080291	TAIR	2003-06-03
	AT4G35770.1	GO:0007568	aging	proc	IEP	developmental processes | other physiological processes	Publication:4044|PMID:8624406	TAIR	2003-10-23
	SEN1	GO:0005554	molecular_function unknown	func	ND	molecular function unknown	Communication:1345790	TAIR	2002-11-25
	SEN1	GO:0007568	aging	proc	IEP	developmental processes | other physiological processes	Publication:4044|PMID:8624406	TAIR	2003-10-03
	SEN1	GO:0009744	response to sucrose stimulus	proc	IEP	other physiological processes	Publication:5882|PMID:11080291	TAIR	2003-06-03
	AT4G35770.1	GO:0005554	molecular_function unknown	func	ND	molecular function unknown	Communication:501683652	TIGR	2004-02-06
	AT4G35770.1	GO:0009507	chloroplast	comp	IEA	chloroplast	AnalysisReference:501712015	TAIR	2004-10-22
AT5G42200	AT5G42200.1	GO:0000151	ubiquitin ligase complex	comp	IEA	other cellular components | other intracellular components	AnalysisReference:501714662	TAIR	2005-03-04
	AT5G42200.1	GO:0016567	protein ubiquitination	proc	IEA	protein metabolism | other cellular processes | other metabolic processes | other physiological processes	AnalysisReference:501714662	TAIR	2005-03-04
	AT5G42200.1	GO:0008270	zinc ion binding	func	ISS	other binding	Communication:501714663	TIGR	2003-08-28
	AT5G42200.1	GO:0006355	regulation of transcription, DNA-dependent	proc	IEA	transcription | other cellular processes | other metabolic processes | other biological processes | other physiological processes	AnalysisReference:501714662	TAIR	2005-03-04
	AT5G42200.1	GO:0006814	sodium ion transport	proc	IEA	transport	AnalysisReference:501714662	TAIR	2005-03-04
	AT5G42200.1	GO:0016020	membrane	comp	IEA	other membranes	AnalysisReference:501714662	TAIR	2005-03-04
	AT5G42200.1	GO:0005515	protein binding	func	ISS	protein binding	Communication:501714663	TIGR	2003-09-08
AT2G33830	AT2G33830.2	GO:0005524	ATP binding	func	IEA	nucleotide binding	AnalysisReference:501714662	TAIR	2005-03-04
	AT2G33830.2	GO:0008372	cellular_component unknown	comp	ND	cellular component unknown	Communication:1345790	TAIR	2004-03-03
	AT2G33830.2	GO:0004672	protein kinase activity	func	IEA	kinase activity | transferase activity	AnalysisReference:501714662	TAIR	2005-03-04
	AT2G33830.1	GO:0007582	physiological process	proc	ISS	other physiological processes	Communication:501714663	TIGR	2003-10-14
	AT2G33830.1	GO:0008372	cellular_component unknown	comp	ND	cellular component unknown	Communication:1345790	TAIR	2004-03-03
AT2G33830	AT2G33830.2	GO:0005524	ATP binding	func	IEA	nucleotide binding	AnalysisReference:501714662	TAIR	2005-03-04
	AT2G33830.2	GO:0008372	cellular_component unknown	comp	ND	cellular component unknown	Communication:1345790	TAIR	2004-03-03
	AT2G33830.2	GO:0004672	protein kinase activity	func	IEA	kinase activity | transferase activity	AnalysisReference:501714662	TAIR	2005-03-04
	AT2G33830.1	GO:0007582	physiological process	proc	ISS	other physiological processes	Communication:501714663	TIGR	2003-10-14
	AT2G33830.1	GO:0008372	cellular_component unknown	comp	ND	cellular component unknown	Communication:1345790	TAIR	2004-03-03
AT5G24140	AT5G24140.1	GO:0012505	endomembrane system	comp	IEA	other membranes	AnalysisReference:501712015	TAIR	2004-10-22
	AT5G24140.1	GO:0016126	sterol biosynthesis	proc	TAS	other cellular processes | other metabolic processes | other physiological processes	Publication:1473|PMID:10350086	TIGR	2003-04-17
AT2G33380	RD20	GO:0009651	response to salt stress	proc	IEP	response to stress | response to abiotic or biotic stimulus	Publication:73|PMID:10965948	TAIR	2004-03-11
	AT2G33380.1	GO:0005509	calcium ion binding	func	TAS	other binding	Publication:73|PMID:10965948	TIGR	2003-04-17
	RD20	GO:0008372	cellular_component unknown	comp	ND	cellular component unknown	Communication:1345790	TAIR	2004-03-11
	RD20	GO:0009269	response to dessication	proc	IEP	response to stress | response to abiotic or biotic stimulus	Publication:73|PMID:10965948	TAIR	2004-03-11
	RD20	GO:0005509	calcium ion binding	func	IDA	other binding	Publication:73|PMID:10965948	TAIR	2004-03-11
	RD20	GO:0009737	response to abscisic acid stimulus	proc	IEP	other physiological processes	Publication:73|PMID:10965948	TAIR	2004-03-11
	AT2G33380.1	GO:0009269	response to dessication	proc	TAS	response to stress | response to abiotic or biotic stimulus	Publication:73|PMID:10965948	TIGR	2003-04-17
AT1G01470	AT1G01470.1	GO:0005554	molecular_function unknown	func	ND	molecular function unknown	Communication:501683652	TIGR	2003-09-13
	AT1G01470.1	GO:0009269	response to dessication	proc	ISS	response to stress | response to abiotic or biotic stimulus	Communication:501714663	TIGR	2003-09-10
	LEA14	GO:0009611	response to wounding	proc	IEP	response to stress | other physiological processes	Publication:501681551|PMID:12068110	TAIR	2003-07-18
	LEA14	GO:0009644	response to high light intensity	proc	IEP	response to abiotic or biotic stimulus	Publication:1546068|PMID:11683875	TAIR	2003-07-18
	LEA14	GO:0005554	molecular_function unknown	func	ND	molecular function unknown	Communication:1345790	TAIR	2003-07-18
	LEA14	GO:0008372	cellular_component unknown	comp	ND	cellular component unknown	Communication:1345790	TAIR	2003-07-18
	AT1G01470.1	GO:0009793	embryonic development (sensu Magnoliophyta)	proc	ISS	developmental processes	Communication:501714663	TIGR	2003-09-10
AT1G20450	LTI29	GO:0009737	response to abscisic acid stimulus	proc	IEP	other physiological processes	Publication:501680304|PMID:11292073	TAIR	2002-11-05
	ERD10	GO:0009414	response to water deprivation	proc	IEP	response to stress | response to abiotic or biotic stimulus	Publication:4932|PMID:8069491	TAIR	2003-09-11
	LTI29	GO:0005554	molecular_function unknown	func	ND	molecular function unknown	Communication:1345790	TAIR	2002-11-05
	AT1G20450.1	GO:0009415	response to water	proc	ISS	response to abiotic or biotic stimulus	Communication:501714663	TIGR	2003-09-05
	LTI29	GO:0008372	cellular_component unknown	comp	ND	cellular component unknown	Communication:1345790	TAIR	2002-11-05
	AT1G20450.1	GO:0006950	response to stress	proc	ISS	response to stress	Communication:501714663	TIGR	2003-09-05
	LTI29	GO:0009409	response to cold	proc	IEP	response to stress | response to abiotic or biotic stimulus	Publication:4252|PMID:7579189	TAIR	2002-11-05
AT4G23560	AT4G23560.1	GO:0012505	endomembrane system	comp	IEA	other membranes	AnalysisReference:501712015	TAIR	2004-10-22
	AT4G23560.1	GO:0005975	carbohydrate metabolism	proc	IEA	other metabolic processes	AnalysisReference:501714662	TAIR	2005-03-04
	AT4G23560.1	GO:0004553	hydrolase activity, hydrolyzing O-glycosyl compounds	func	ISS	hydrolase activity	Communication:501714663	TIGR	2002-06-14
AT1G75750	GASA1	GO:0009741	response to brassinosteroid stimulus	proc	IMP	other physiological processes	Publication:1546280	TAIR	2003-01-17
	AT1G75750.1	GO:0005554	molecular_function unknown	func	ND	molecular function unknown	Communication:501683652	TIGR	2003-09-13
	GASA1	GO:0009826	unidimensional cell growth	proc	TAS	developmental processes | other cellular processes | other physiological processes | cell organization and biogenesis	Publication:1546280	TAIR	2003-02-26
	AT1G75750.1	GO:0012505	endomembrane system	comp	IEA	other membranes	AnalysisReference:501712015	TAIR	2004-10-22
	GASA1	GO:0009737	response to abscisic acid stimulus	proc	IDA	other physiological processes	Publication:346|PMID:10849358	TAIR	2003-04-14
	GASA1	GO:0009739	response to gibberellic acid stimulus	proc	IMP	other physiological processes	Publication:4522|PMID:7727751	TAIR	2003-01-17
	GASA1	GO:0009739	response to gibberellic acid stimulus	proc	IDA	other physiological processes	Publication:346|PMID:10849358	TAIR	2003-04-14
AT4G04460	AT4G04460.1	GO:0006508	proteolysis and peptidolysis	proc	ISS	protein metabolism | other cellular processes | other metabolic processes | other physiological processes	Communication:501714663	TIGR	2003-09-15
	AT4G04460.1	GO:0012505	endomembrane system	comp	IEA	other membranes	AnalysisReference:501712015	TAIR	2004-10-22
[truncated: 1,142 more rows]
