# Supplementary material for: Different Transcript Patterns in Response to Specialist and Generalist Herbivores in the Wild Arabidopsis Relative Boechera divaricarpa
Source: PLoS One. 2007 Oct 24;2(10):e1081. doi: 10.1371/journal.pone.0001081 (PMC2031921; doi:10.1371/journal.pone.0001081)
Supplement: Table S2 — Custom macroarray setup. Worksheet 1 gives information on unambiguous setup identifiers (‘Clone Plate ID’), spot numbers (‘SPOT No.’), the original feature name (‘Clone Name’), the GenBank accession number (‘Accession No.’), its source (‘Species’, either B. divaricarpa or A. thaliana), TAIR identifiers (when possible), together with a description of the ‘Best BLAST Hit’ or other information, ‘E-values’ as an indicator for match quality, cDNA ‘Sequence’ and ‘Size’. For controls, no best BLAST matches, E-values, sequences, or sizes are given. Worksheet 2 contains information on the dilution series of RNA spikes corresponding to ALIEN cDNAs used for data normalization after hybridization. Worksheets 3 and 4 contain information on the plate setups for two 384-well plates containing samples for spotting of the array. Each feature is represented by ‘Clone Plate IDs’ (see above). Worksheet 5 contains information on the final spot pattern. (0.50 MB XLS) [file pone.0001081.s002.xls]

## Sheet: 1- Macroarray Setup
Clone Plate ID	SPOT No.	Clone Name	Accession No.	Species	TAIR Identifier	Best BLAST Hit		E-value	Sequence	Size
MA1-A01	1	ALIEN1				Alien PCR control, PCR1 ! WITH DYE CONTROL!
MA1-A02	2	SLW-1-A03	DQ226545	Boechera divaricarpa	At4g15790.1	emb|CAB78621.1| (AL161542) hypothetical protein [Arabidopsis thaliana]		2e-52	GTCCTGTTGATTCGAAGCTCACGGAATTGAACGAATCAAGGGCTGAGTTGCTTAACAGGATCCAGAATCTGAAACAGGACTTGCAAAGTTGGAAAATTGGACACCCAAGTTAAAGTCTACCGTGAGGGGCTCTCTGGGCTCAAGAAGACTCTGAATCTTGAAGTTGAGCAGCTCCGTGAGGAATTCAAAGATCTGAAAACCACCTTAAATCAGCAACAAGATGATGTTTCTGCTAGCCTGAAAAGCTTAGGCGTGAGTCTCATGATACTCTCTTCTTTCTAATACTATTTTCAATAGTTAAAAAGTTGTATAACCCAGGGAAAAGACCGGTTCCATGGTTCTCTGTTTTTGCGCCTTGCAGTTACAAGATAATCCCAAAGAGTCAAAAGAGCAAATGGA…	532
MA1-A03	3	SLW-1-A04	DQ226546	Boechera divaricarpa	At2g30280.1	gb|AAC16933.1| (AC002338) hypothetical protein [Arabidopsis thaliana]		5e-82	ACACAAAACTCATCGGTAAGACCATTTACTAGACTCAAACTCCTCATCGCTCTCCCTATAACCATCCACATCCTCTGCATAACCATCAAACTCGTCATCTCCAAGGACCCTTCTCACATGTCTTTCTGAAGTCTCCTCGTCGTCTGATTCATCAGAGGCTTCACTCTTTTCTTCTTCTGTTTCATCATCTTCTTCTTCTTCTTCTTCTTCCTCGTCTTCGGAGATCTCCTCTGGGTAATCGTTCTTTGGGTGATCTTCAGCGTTTGAATCATCAGAGCCGTAGTCTGATTCATCAGGTCCATCGCAGAAATCTTCTTCATCCTTGACTATGACAAGAGGAAACTGGCTCTTGGAACTATCTTCGCTGATATCCATCTCTTCGTTCACAGCATAATAATC…	684
MA1-A04	4	SLW-1-A12		insect	n.a.	gb|AF173078.1|AF173078 Leucania dorsalis 16S ribosomal RNA gene, partial sequence; mitochondrial (insect sequence)			ACAGTCAAAATACTGCAGCCCTTTAATTTTCATCAGTGGGCAGATTAGACTTTAAATTATTATCGAAAAGACATGTTTTTGATAAACAGGTAAATATAAATTTTTGCCGAATTCCTTTTTATAAATTAATATATTATCTT-AATTATAAATTATCAATGT	200
MA1-A05	5	SLW-1-B07	DQ226547	Boechera divaricarpa	At2g28400.1	gb|AAD20686.1| (AC006283) hypothetical protein [Arabidopsis thaliana]		1e-28	CAAAAACAAAAACAAAAGAGAGTTTAATTCATTTCTTCTTCTTCTTCTTCTTCTTGAAATGGCGACGAGCAAGTGCTACTATCCACGGCCAAGCCACCGTTTCTTCTCCTCCGACCAACACGTCACCGCCGCTTCTGATTTCGAGCTAGACGAATGGGATCTTTACAATACCGGTTCTGATTCAGCTTCCAATTTCAGCTTCAGTGATCTTACAATCACCTCCGGTCGAACCAAAGCTAACCGTAAAGGTTCGGTTTCGGGT	272
MA1-A06	6	SLW-1-B11	DQ226548	Boechera divaricarpa	At5g08130.1	emb|CAB93714.1| (AL357612) myc-like protein [Arabidopsis thaliana]		8e-30	ACAAAAGAAAAAAAATCAAGATATAACTATAATAATAAATTATAATCCCTTTCTGAGATAAAAGAAAGAAAAAAACAGAGGAATCAATTTTGGTGTTTTACCGGATTGGTTGTTTGAGTATTTTTAAAAAACTTCTATTGTCCCGTCTTGAGCCGTTTTGGTTTCCGAGTTTGCTTGACATCGTCGTTTCTGGTTCGAGAAACCAGTTCACGAACTTCACGATCCTTGGGTTTGAAGGAAGGGGAGGATTGTTTAGCGAGCTCGATTTCAACGGAGATGCTTGCTTCCGTTAAGTCCACTCCTGAATTCTCCAATGCTTCTCTCAGTGTTTTCACTAATCCTTGTGAATAAACACTTGAAATACTGATGTTACCCTCAAGAACTTCCTCATCTTCTACT…	453
MA1-A07	7	SLW-1-C03	DQ226549	Boechera divaricarpa	At2g30250.1	gb|AAC16930.1| (AC002338) putative WRKY-type DNA-binding protein [Arabidopsis thaliana]		6e-57	ACAAAACAAAGTATTGACTATTGACTGTGTTACAAACAAATAAACAAACTGTAATGAGCACAAAAGATAAGCCATAGTAAGAGTTTTTTTTTTCTTTTCCAAATTCTAGATAAGATTACTAATGACTAAGTCCCAAGAATGTTGTTTTTATGAGCGACGTAGCGCAGTTGGGATATCGTGATTGTGTCTTCCTTCATAGGTAGTGAGAACTGCTCTCTCGTCTGCTGCGGATCTTTCCACTTGCTTCCTCACTCCACAGCCTTGGTATGTGCACTTGTAGTAGCTCCTTGGATTAGTATTTCCCTTGACAACTTTTTGACCATATTTCCTCCATCTAAAGCCATCTATAAGAACATCAATGTCACTTAGTGTTTGAACCACAACTCTTGGTTCTTTCAC…	485
MA1-A08	8	SLW-1-C06	DQ226550	Boechera divaricarpa	At5g57015.1	emb|CAB79465.1| (AL161564) Col-0 casein kinase I-like protein [Arabidopsis thaliana]		1e-61	ACTAGTTCCAACCGCAGGACTTACTAAGCTACGGGATGGAGGAGCTGTTAGTTGTGACTGTTGATATTTCAATATGGTCCAGTCAAACACGTAATCAAATTGAAACCCTTCACGGATAAAGAGATCTCGAAATATCCTCTTGAGATAAGCGTAATCTGGTTTATCATCAAAACGAAGCGACCGACAGTAGTGAAAATAGGATGCAAATTCAGACGGGTAACCACGACATAATGCCTCAATGGATGTAGAAACTTTCTTTTCGCTAATCCTCTCATACTTTTGTTTTTTGGTTCCAGCTTTCAGTCCTTGCCACGGAAGACTTCCTTTGAGGAAGT	345
MA1-A09	9	SLW-1-C08	DQ226551	Boechera divaricarpa	At1g03220.1	gb|AAC72119.1| (AC005278) Strong similarity to gb|D14550 extracellular dermal glycoprotein (EDGP) precursor from Daucus carota		2e-60	TTTTTTTTTTTTTTTTTTTTTTTTTAACGCCAAAAAGGGATTCCATTGGCTCTTTATTTATCACATCAAACATAATATAATAGCCACTGAAACACATTTATTTTTTAAGAAAATGATAAAGTAAAAAAATATTCAAGCAGTGGAAGTGAAATTGAAGTTGGCGCAGTTAGTGCGACGGCCCAATAACGTAGAACTAAACCCGAATCTGTTACTCGCCAAATCAAATTCTATCAAATTATCCTCCAACTAATACCCTCCGATCACCACAGAGGTTCTCGCGTTGACTCCTCCGTCAACGAAACCCAAACAGATGACATCATCGCTGACACTCACCATCGAGTTAGCTCCAAAGATACTCCAAACGACGTCGTTGCTGTGAAGCACAAGCTGAATATCCGG…	525
MA1-A10	10	SLW-1-D06	DQ226552	Boechera divaricarpa	At4g29510.1	emb|CAB45311.1| (AL079344) arginine methyltransferase (pam1) [Arabidopsis thaliana]		2e-25	CTTTTTTTTTTTTTTTTTTTTTTTTTTTTTTTTTTTTTTTTTTTTTTTTTTgGGAGCAAAATCATTAATTTAACTTGAGAAGAAAAACAAAAACAAATGTCGCAATGTGAAGCAAATGGAAAGTGGTAAATCTGGAAAAAAGAAAAATACAAAAAAAAACTAAATCACAATTTGAGAATTCTATCTTCTCAGTTTCAGGCTTTCAGCATATTTGAAGTTCTGCATCTTATGAGAGAACTTTAACGCATTTTGAAGTGTTGGGTCCCTGAGATCTTGCAATGCTGGCCATTCAAAGAATAGCTTAGCTTTATGTCAATGTCTCGAGGATTCTTCTTGTTAGGAGAAACGGACATGGTTCCAGTGATCGTCTCACCCTCACATATGGTTAACACATCTTCT…	413
MA1-A11	11	SLW-1-E02	DQ226553	Boechera divaricarpa	At5g47180.2	dbj|BAA97151.1| (AB018117) VAMP (vesicle-associated membrane protein)-associated protein like [Arabidopsis thaliana]		8e-51	ACTTTGCAGGAGAAATTTGTCTTTGCACTGCATATCTGGCGGATACTCTCGTTGCGCTTGTAGAGTAACTCTAATGATGCAGGAGTCCCATGGCTGAATGACACCAGTGTTGGGTCTTACAAAATACTTCTTTGGAGATGTTGTTTTGACCTTGAAAGCAACATAGTTCTCTGTTTTATTGGCAACTTTAAGATCACAGTAGCTTTGCTTCTCGAGTTCAAAGAGAAATTTGAGTTCATCAGGTTGAATGGAGATAAGCTGATTCTCGCCAACACCAGTCATCTTTTTTTGGCTTAAGCTGAGGAAAACAAAAAGTCACAGGTCCAACGCGTGAGGAGGAAGAAGCTGCTTATTTCTTTCTCCCGAGAATCGCTCTCCGCCAAAACCAAAATTCACCTC…	520
MA1-A12	12	ALIEN3				Alien PCR control 3
MA1-B01	13	SLW-1-E04	DQ226554	Boechera divaricarpa	n.a.	gb|AC023912.3|ATAC023912 Arabidopsis thaliana chromosome III BAC F3E22 genomic sequence/putative DAG protein			GAGGATACCTTTTCAAGTAGAGACACGGCGAATCGAGAACGAGAAGAGAGCGTAGAAAAAGAAGAAGAAGGAGAGGAAGCGATGGTTTTGTTTAGGAGTGTCGCTAATGTGCGCCGTGCGGTGATAAGAGCCATCGCCGGTGAGGGTTTCGGCTTCTCTTGTATCTTCT	174
MA1-B02	14	SLW-1-E05	DQ226555	Boechera divaricarpa	At2g47240.1	gb|AAB63824.1| (AC002337) putative acyl-CoA synthetase [Arabidopsis thaliana]		1e-112	ACACGAGTGGCACGAGCGGTGACCCTAAAGGTGTGGTTTTGACTCACCAAGCGGTCGCGACTTTGGTTGTTGGGATGGATCTCTACATGGACCAATTCGAAGATAAGATGACACATGACGATGTCTATCTCTCCTTCTTGCCGTTGGCTCATATTCTTGACCGTATGAATGAGGAATACTTCTTTCGCAAAGGCGCTTCCGTCGGCTATTACCATGGAGATTTGAATGTGTTACGTGACGACATTCAGGAATTGAAACCGACTTATCTAGCTGGAGTTCCAAGAGTGTTTGAGAGAATCCATGAGGGGATTCAAAAGGCTCTTCAAGAACTTAACCCAAGAAGGAGACTCATCTTCAATGCTCTCTACAAACACAAGCTTGCGTGGATGAATCGTGGAT…	600
MA1-B03	15	SLW-1-E06	DQ226556	Boechera divaricarpa	At2g42690.1	gb|AAD21737.1| (AC006931) putative lipase [Arabidopsis thaliana]		9e-62	ACCTTCAACTACACCAGAGCCATTCTGCTCCGGTCCGTGCAGCAATGGGTCAGCTGAAGTGGGCCTAGCCCCCAAAACGTTGACCCACTCGTAGTTCCTACTCGTTCCTCTCAAAGCTACATAGATCTCACGGCGTCCTAAAGCCTTACTCCGTTCATCAGATGTGACAGCAATGTAGCCAAACCAGTTAGACTCACGGTCCCAAGAATCTCGTGATTGTGAGCTGAGAAGCAAACCTTCGGGGAGAGCAACGCGAGCTGTGGCGTAGAGGAAGCTTGCAACCTCATAGTCAGAAGCGGAGTCGAGCATGACCTTGTCGAAGAAAGAAGATTTGCCGTAGCGGCTGGCTCCACAGT	366
MA1-B04	16	SLW-1-E07	DQ226557	Boechera divaricarpa	At2g40880.1	gb|AAB86448.1| (AC002409) putative cysteine proteinase inhibitor B (cystatin B) [Arabidopsis thaliana]		8e-18	TTTTTTTTTTTTTTTTTTTTTTTTTTTTTTTTTTTTAGGGCATAAGAACAAGTTTCTTGATTACATTAACTTCAGCCCTTAGGTTTTGCCTATAGCAATACATTACATTCACATACACACACAGTGGTCCGGAACCAAGTTATCTCAGACTATAATTATTTTCAGAGCATTTGTAATCATAAATGCATCAGTTGTTTGGTTTTTTACCTTTGAACAAGTGAATTTCAAGAAGAGGTTTCCTTAAACTCTTGCAACTGTTTGAAGTTCATCCATGGCTTCACCCACACTTTGGCTTCGAAATTCTTCGTCTGATCACCTTCTTTTGCTTCTAGAGTTAAGTGGT	359
MA1-B05	17	SLW-1-E08	DQ226558	Boechera divaricarpa	At4g26910.2	dbj|BAB08576.1| (AB010071) 2-oxoglutarate dehydrogenase E2 subunit [Arabidopsis thaliana]		5e-59	ACCATGAACACGGCGAATCCGATCGGAAGTGGCGCCAACACCGGGACGTGGGAGTCTCTGGCACTACGTTTGGGGTCAGTGGCAGAGAAGACGGTGTAGACTAGAACGAATGTACCTTCTGAGAGGGGGCAGCATGAGATACAGCCTCAGACTTTGAAATAATGGCGACCTTGGTTCCTGGTTCTACAGTATCTCCTTCCTTGACTAGAAACTCTTGGATCACACCACTTGCTGGGCTAGCAATATCTATTGTCACCTTATCAGTTTCAATTCGTGCAATAGCCTCATCAGCCTCGACTCTCTCACCAGGTTTCTTCAGAAAGTTTGCTAAGGTGCCATCGGTGATCGATTCCCCCATATGAGGCACAACAGCTTCCACGGTGTCTCCACTTTCAGATG…	601
MA1-B06	18	SLW-1-E09	DQ226559	Boechera divaricarpa	At5g18860.1	gb|AAD21435.1| (AC006921) hypothetical protein [Arabidopsis thaliana] {weak similarity}/gb|AC068655.3|AC068655 Genomic Sequence For Arabidopsis thaliana Clone F17K4 From Chromosome V {strong similarity}		1e-107	ACTTACAAATGGACCGTTGACTAGCTTATCCAAGATCCTCTCATCAGATAAAAAAGCATCCTCACTAATCAAGGAAGTTTACGTCGTGGGTGGACATATAAACCCTCAGAAATCAGATAAAGGGAACATATTCACGATGCCTTCGAATGCATACGCGGAATTCAATATGTTTCTTGATCCTTTAGCAGCTAAGACCGTTCTTGAATCCGGTCTAAACATTACACTCATCCCTCTAGCAACCCAACGCAAGTTGAGTTATTTCCAAACAATGCTTAATAGTCTCTATTCCTCGACGAAAACACCCGAAGCTCGGTTTGTGAAACGGCTGCTTACAAGATTGCAAGCTCTTCATCAGAAACACAGGAGATACACGCACATTGACATGTTCTTAGGGGAAAT…	705
MA1-B07	19	SLW-1-F01	DQ226560	Boechera divaricarpa	At5g64710.1	gb|AAD17400.1| (AC006248) unknown protein [Arabidopsis thaliana] {weak similarity}/BLASTn: no sequence similarity!		2e-08	ACAAAGATAAGCCGCCTTACACGATTTTATTAATTACTTCCGACGCTGATTTTGAACCAATAATGACCAAACTTGGGAAAATGGGATTTATAATCCTGTTGGCTTGCGAAGAAAACGCTAGTAACGTCCTTAAATCAGCTGCCAAAATCAAGTGGACTTGGGGGGCCATGATTCATGGAAATGGACCTCTGTCCTACTGATACAAGGGAGTTGGGAGCACATGATACAAGGAAGTGGCTAATTGTTCTTTGTATTGTATTTTTTAGTAATTTCTAATGTTAGGTAAATTTCTAATGTTAGGTAAATTTCTTTTATGTATTATAACTCTGTTTAGTAGTGGATCTTTAATTATGTTCGTTGAAAAAAAAAAAAAAAAAAAAAAAAAAAA	405
MA1-B08	20	SLW-1-F04	DQ226561	Boechera divaricarpa	At1g58100.1	no sequence similarity!		4e-13	TTTTTTTTTGGAAAATGAAAAATAGAAAAACAAATCACGGGTCCTATCATTCCTTCTATACAAAGAAAACATTCTCTACCCACGAGAGTCCATTTGGACCCAACCTAACAATTCCTTCGCACACAAATTCTTGTCTAAAAGACTACTAAACAACACACAAATCTCACAATGAACAATCAACCACAACCGCAACCGCAACCGCTACCAAACGCTTAAATTTAATTTCTTACCAATTTCAATGCTCTCATAAGATTTGTTTACATCACTCACTCAGAGCTATTTGAGTTGTCATCTCTGCTATCCTCATCATGATCACTCTGTTGCGGCTTCTCTTGATGCTCCACCGCATTGTTCGCTTGTTCCGCATTCGCGTTTGCGTTTCCGCCTCTCGAATAAGCT…	471
MA1-B09	21	SLW-1-F05	DQ226562	Boechera divaricarpa	At4g02340.1	pir||T01316 epoxide hydrolase homolog T14P8.15 - Arabidopsis thaliana	Brassica napus soluble epoxide hydrolase (BNSEH1) - Cloning and characterization of the recombinant enzyme expressed in Pichia pastoris Bellevik S, Zhang JM, Meijer J EUROPEAN JOURNAL OF BIOCHEMISTRY 269 (21): 5295-5302 NOV 2002	4e-97	ACTCATGGCGCCACCAGCTTCTCTCTTTCGCCGCTTTAGGTTACCGCGCAATCGCTCCAGATCTCCGAGGTTACGGCGATTCCGACGCGCCTCCGTCTCCTGAATCTTACACCATCCTTCATATCGTCGGAGACCTCGTCGGATTACTGGATTCACTCGGTGTTGATCGGGTTTTCCTCGTCGGTCACGATTGGGGAGCAATTGTCGCGTGGTGGCTTTGTATGATCAGGCCTGATCGAGTCAACGCGTTGGTCAACACTAGCGTTGTTTTTAATCCGAGAAATCCTTCTGTGAAACCTGTTGATGCGTTTAGGGCTTTGTTCGGCGACGATTACTACATCTGCAGGTTTCAGGAGCCTGGAGAGATCGAAGAGGACTTCGCTCAAGTTGATACAAAGA…	>1000
MA1-B10	22	SLW-1-F09	DQ226563	Boechera divaricarpa	At4g27440.1	gb|AAC49044.1| (U29785) NADPH:protochlorophyllide oxidoreductase B [Arabidopsis thaliana]		9e-34	ACGGAGTGGTCTCATCAGAAGAAGAGATTTCCAGTTTATTAGGCCAAGCCAACGAGCTTCTCACTGATCTCCCACACTTTACGAGCCTTCTCAACGTCACTTGCTTCTTCTGATAACTGGTTCTCGAAAGAAGCCGACGCTTTGTTCCAGCTCCAGTAAACCCCTGATTTCGTCAAGCTAGGATCACTCACCACCTGAGCAAGTCTTTTGCCAGACTCTGTCTCGGAGACATATCCTTTAGTGATGT	257
MA1-B11	23	SLW-1-F10	DQ226564	Boechera divaricarpa	sp|P26289|NULC_ARATH	sp|P26289|NULC_ARATH NADH-PLASTOQUINONE OXIDOREDUCTASE CHAIN 4L, CHLOROPLAST		6e-31	ACTTGTTTTGAGTGCCTATTTATTTTTGATTGGTCTTTATGGATTGATCACGAGTCGAAATATGGTTAGGGCTCTTATGTGTCTTGAACTTATACTCAATGCAGTTAATATGAATTTCGTAACATTTTCTGATTTTTTTGATAATTCCCAACTAAAAGGGGATATTTTCTGCATTTTTGTTATAGCAATTGCAGCCGCTGAAGCAGCTATTGGATTAGCTATAGTCTCGTCAATTTATCGTAACAGAAAATCAACTCGCATAAACCAATCGACCTTATTAAATAAGTAGCATAAAAAAAATTATAAATTGAAATTTGCATATATTATAGGTTATGACCTACTAGATTCTATTTGTGAAAATCTAAAAAATCAAAGTATTTTAGCCCCATTTTTTATCAA…	579
MA1-B12	24	SLW-1-H04		insect	n.a.	gb|L32141.1|LYARRLSUB Mitochondrion Lymantria dispar ribosomal RNA large subunit			ACTAAAATATTTTAAATTAAAAAAGATAGAAACCAACCTGGCTCACACCGGTTTGAACTCAGATCATGTAAGATTTTAATGATCGAACAGATCAAAATTTTAAACTTTTGCATTTAAATTTTATCTTAATCCAACATCGAGGTCGCAAACTTTTTTTTATATGAACTAAAAAAAAAAATTACGCTGTTATCCCTAAGGTAATTTAATCATTTAATCATAAATTATGGATCAAATATTCATTTATTTATGGCTATATATCATAAATATATATATATATATATATATTTATAATATAAATAAAAAAAAAAGTTAATTTAATTTTTTTATCACCCCAACAAAATAAAAAATTAAATTTTAATTTAAATTATATAAAAAATTTTAATTTAATTTTTTATAAAA…	484
MA1-C01	25	SLW-1-H08	DQ226565	Boechera divaricarpa	At2g03350.1	gb|AAD17440.1| (AC006284) unknown protein [Arabidopsis thaliana]		8e-69	ACTGTTGAAGAGAAAGCAAAATGGGTTTTCAACAAGCTTAAAGGAAAACCACTGAAAAGCTTACCAGATCTTCTCAAGGAATACAACTTACCACCAGGACTCTTCCCACAAAACATAATCTGCTATGAATTCGATGAGACAAAGAACAAACTCACTGTCTTCTTCTCTTCACCATGCGAAGTCACATTCCAAGATGGATCAGCGATAAGATACGCAACACGCGTGAAAGGGATTTTGCTTCGAGGGAAACTGATGGGTGTGGAAGGAATGAAGACAAAAGTCTTGGTTTGGGTTAAAGTCACAACTATTTCAGTCGAGAGCTCAAAGTCTGACAAGCTCTGGTTCACGGCTGGTGTCAAGAAATCTCGATCTAAGAATGTTTACGATACGCCTCATGAT…	598
MA1-C02	26	SLW-1-H09	DQ226566	Boechera divaricarpa	At2g28660.1	gb|AAD24369.1|AC007171_5 (AC007171) unknown protein [Arabidopsis thaliana]		3e-61	TTTTTTTTTTTTTTTTTTTTTTTTTTTTGGTTTTCTTTAAACTAGATCACCTTGATTAATGTCGCAATATTGATACCAATCACTACATGAGAGATGTCTAATGACAATATcTTTCACACTAAATTACAAGAAAACAAATTAAGATTTGAGGAGGGAATAATTAGGAATGTGAGGAACTGGAGCAGAAGAAGAGGAAGGCCAAAGCTGAGCGAATTTGACCTTTGAGATGCTTTCTACTACTCCCACAGGTGTTATCTTTCCAACCACCGTCACCTTCTTTGTCGCTAAATCAATGGTATATGACGTCACCCCTGTCCCATACTTCCATTTTGGATATATGCTTTCTAACCTTCCCTTCACATCCCTTGCAATGGATCGATACCCTCAAAACCACAACCT…	811
MA1-C03	27	SLW-2-A01	DQ226567	Boechera divaricarpa	At2g43570.1	gb|AAB64049.1| (AC002333) putative endochitinase [Arabidopsis thaliana]		7e-13	ACCACAGTAACCATCTTTGCTGCAACAGAAGTCAGAGGCGCAGCCACAGTTCTGAGAGATGACCGGTTTGGAAACGGTTAGGATCAGGAAAAAGAGAGTTGTGAGAAAAAGGGCAAATCGGTCATTTGGTGGTGTGGTTTTAGCGTAAGTCGCCATTGTTTTTC	174
MA1-C04	28	SLW-2-A04	DQ226568	Boechera divaricarpa	At4g26670.1	emb|CAB79522.1| (AL161565) putative protein [Arabidopsis thaliana]/gb|AAF28360.1|AF223951_1 (AF223951) TIM22 preprotein translocase [Rattus norvegicus]		7e-90	GCGTGGTCGCGGCCGATGATTCTTCAAATGCTATTGACATCGACGGGAATCTCGACTCTGATTCGAACCTTAACACTGATGGTGACGAAGCGACCGATAACGATTCCTCAAAGGCATTGGCTACTATCCCTGCTCCCGCCGTTTGTCTTTTCCTGTTCGCCGGAGATGCTGCTGGAGGCGCCGTCATGGGCTCAATCTTTGGATATGGTTCAGGATTGTTCAAGAAGAAAGGCTTTAAAGGATCATTTGCAGATGCAGGGCAGTCTGCAAAGACTTTTGCTGTTTTATCTGGAGTCCACAGTTTGGTTGTTTGCCTTCTCAAGCAAGTGCGAGGGAAAGATGACGCCATCAATGTTGGAGTTGCTGGGTGCTGCACTGGTCTTGCTCTTAGTTTCCCCG…	715
MA1-C05	29	SLW-2-A05	DQ226569	Boechera divaricarpa	pir||F96809	gb|AAF17689.1|AC009243_16 (AC009243) F28K19.26 [Arabidopsis thaliana]/similar to phosphoglycerate mutase 1 sp|P31217		3e-08	ACATTCAAAGGCTCCTTAAGAAACTGAGAAGCTTTGAAAGGTCTATGAGAGACAATAGACCCGATCGCTTGGTGAGACATAGTCGTAGTAGCCATTTCCAGAAATTCCTGTTCTAATAAAAAGGCTATGGCGACGAAACCAAAGATGGAGAAGAAAAAGGCCAAAACCACCAAATGAGAATTGAGT	196
MA1-C06	30	SLW-2-A08	DQ226570	Boechera divaricarpa	At4g33400.1	pir||T05991 hypothetical protein F17M5.160 - Arabidopsis thaliana/dbj|BAB02965.1| (AP000419) dem protein [Arabidopsis thaliana]		2e-80	ACTAAGAGCCAGAACATTGAAATTTCCTATGTTACAAACAGACTAAAATTCAGATTACGTAAACTTGTGGTCCATCACTTGCTTGTTTCATCGCTTGCTGGATAAGCTGAAAGAGCTGACTTTCATTGGAGTTGCAATGACCAAAGGTGCTTCAGGTGAACCAGAGATTGCAAAGTTGTCATTCATGAAGCGACTGTCCACGATAGATTCATTTCGAAGGACTATCTTGTAGCAGTAGCATTTCTTCAGCCCTTCCTGCTCATGGTAGCATTCATGAGATCCATTCTTCACTTGCTGAAAGTTCCATATCACACTGAACTTTCCAACAGTTGCTACCACATGACGCTCCTGTTTCCCATCCTCTGTGACCCAAGAAAACTGAGCATTGCGGAACTTGTT…	532
MA1-C07	31	SLW-2-A09	DQ226571	Boechera divaricarpa	At3g14990.1	dbj|BAA97062.1| (AP000370) emb|CAA17570.1~gene_id:K15M2.13~similar to unknown protein [Arabidopsis thaliana]/sp|Q46948|THIJ_ECOLI 4-METHYL-5(B-HYDROXYETHYL)-THIAZOLE MONOPHOSPHATE BIOSYNTHESIS ENZYME		2e-43	ACCAAGAGCCAACGCAGGAGCACAACAGATAGCTGCGTTAAGTCGTCCATCTGAGTCTTGTTTCTTTACCATGTTCTCTAATGGTTTACAGTTTTTAAGAGTCTCGCCGCCAGGAAGCCCTCCGGGGAGAACAATAAGGTCGAAAATGGAGTCGGTAATATCAGAGAGAAGAGTATCAGCGACCATCTTGATGCCATGACAAGCATCAACGCCAACTTGATTCTCGACGGAAGCCACCGTCACGTCAGCGCC	262
MA1-C08	32	SLW-2-A10	DQ226572	Boechera divaricarpa	At5g40270.1	sp|Q60710|MG11_MOUSE INTERFERON-GAMMA INDUCIBLE PROTEIN MG11/dbj|AB010699.1|AB010699 Arabidopsis thaliana genomic DNA, chromosome 5, P1 clone: MSN9		4e-60	ACTTGCGAGTATCATATCCTTTACTCTTTTCAGCATTTGTGCATCAACATCGATGTGATGTGTATCGACCATATGGTCAATCATGTTTACAGACATTAACTCATGAGACCACTGACAGTCACTTATGACCTTTGGAAGGAACTCACGCTCAAACATATGACTGAAAGGCCCATGACCAATATCATGGAGAAGTCCAGCAAGTCTCACAGTCCGAAGATCATAATTGTCAATACCAAGCTCCATTCCCTGGAAATTTTTTAGCCTCTGAACAGTTTCGCCTGCAAGCCAATACACGCCTAGAGAGTGCTCAAATCTAGAATGT	332
MA1-C09	33	SLW-2-B03	DQ226573	Boechera divaricarpa	n.a.	pir||T40697 probable tata binding protein-interacting protein - fission yeast (Schizosaccharomyces pombe)/gb|AC009519.4|AC009519 Genomic sequence for Arabidopsis thaliana BAC F1N19 from chromosome I			TCTTCTCATGTGTCTCTATAAAATCCCACAATTTATGTCTTGCAAAACTTAAGCTGTTTAAGAAACAAAAATCAAACATGAGCTATAATACAAAAGAGTTAGTAATTCTCATTGTTCTTGTTTTCACTATCACCTTTGCTGATGTTTCTGACGCTACCCCTCGTCATTTTGTGAATCTCAGGTCGGAGAAGGGTATTGATATTAAGGAGAGTAGTGAAATAAAGGAGAGAGAGCTTGTGGAGTTTCATCTTGACTATGCAAGAACCGGAGCCAATCAAGATCATGAACCAGGGAAAGGAAAACCTTAAAGCAACTTCACTACTCATAGAATAATGAGCTTCACCAAACGT	360
MA1-C10	34	SLW-2-B12	DQ226574	Boechera divaricarpa	At4g21710.1	sp|P38420|RPB2_ARATH DNA-DIRECTED RNA POLYMERASE II 135 KD POLYPEPTIDE (RNA POLYMERASE II SUBUNIT 2)		7e-65	ACTGAGAATTTTGAGGAAATATCTCCATCTGTGATACCCCAAGCCACAAAAATCTTTGTGAATGGAATGTGGGTTGGAGTTCATAGAGATCCTGACATGTTGGTGAAAACGTTGAGACGTTTGAGACGAAGGGTTGATGTCAACACTGAAGTTGGCGTAGTTAGAGATATACGTCTGAAGGAGCTCCGGATATACACTGATTATGTCCGTTGTAGCCGTCCGTTGTTTATTGTGGATAATCAGAGGCTCTTAATAAAGAAGAGAGATATCTATGCTCTGCAACAAAGGGAAAGTGCAGAAGAAGATGGTTGGCATCATCTGGTTGCTAAGGGCTTTATAGAATACATAGACACAGAGGAAGAGGAAACGACCATGATTTCCATGACTATCAGTGATCTG…	440
MA1-C11	35	SLW-2-C08	DQ226575	Boechera divaricarpa	At1g22770.1	gb|AAF00023.1| (AF076686) GIGANTEA [Arabidopsis thaliana]	GIGANTEA and SPINDLY genes linked to the clock pathway that controls circadian characteristics of transpiration in Arabidopsis Sothern RB, Tseng TS, Orcutt SL, Olszewski NE, Koukkari WL CHRONOBIOLOGY INTERNATIONAL 19 (6): 1005-1022 2002	9e-64	ACACAAAAGCTTTTGAGGTCAGTGCTTGCAGAGAAACCGGAGCTGTCTTTCTCCGTTGTTTCATTATTATGGCACAAACTGATTGCTGCTCCTGAAATCCAGCCCACCGCAGAAAGCACCTCTGCACAACAAGGATGGAGACAGGTTGTTGATGCGCTATGCAATGTCGTATCTGCAACGCCAGCAAAAGCAGCTGCAGCAGTTGTTCTTCAGGCTGAGAGGGAGTTGCAGCCTTGGATCGCCAAAGATGATGAAGAAAGTCAGAAAATATGGAAAATCAACCAACGGATAGTCAAAGTGTTGGTGGAACTCATGCGCAATCATGACAGGCCTGAGTCACTGGTGATTCTGGCAAGTGCATCAGATCTTCTTCTGCGGGCAACTGATGGAATGCTTGTT…	424
MA1-C12	36	SLW-2-C09	DQ226576	Boechera divaricarpa	At2g32700.4	pir||T00798 hypothetical protein F24L7.16 - Arabidopsis thaliana		1e-52	ACATCTCCTAGACAACTGCCAGTGGATCCTTCTACAGTTTATGGCCAGGGAATTCTGCAATCAAAGCCTGGGATGGGGAATGCAGGATTAAACCCTGGAGTGAGTGGTCTACCTTTGAAGGGATGGCCATTAACTGGCATCGAGCAAATCCGACCAGGTTTAGGAGGCCCTCAGGTTCAGAAATCTTTTCTACAAAATCAAAGTCAATTTCAGTTCTCGCCGCAGCAGCAACAACAACAACAGATCTTGGCTCAGGTTCAAGCGCAAGGAAATATGACTAATTCACCCATGTATGGTGACATGGACCCTCGAAGATTTACAGGATTACCTAGAGGAAACCTGAACCCGAAAGATGGCCAACAAAATGCAAATGATGGATCTATAGGGTCCCCAATGCAG…	444
MA1-D01	37	SLW-2-C10	DQ226577	Boechera divaricarpa	At4g33680.1	pir||T04985 hypothetical protein T16L1.170 - Arabidopsis thaliana/gb|AAD15433.1| (AC006218) putative aspartate aminotransferase [Arabidopsis thaliana]		6e-30	TTTTTTTTTTTTTTTTTTTTTTTTTTggTTgaaaccTTGGTtttatCACTTGTTAcAATTCCAGAAAAcAaTGGGAGAcaTTATTttAaCccAAaTCATGTCaTtAAaGAGGGtgATGATGAtAAtGATGATAaTGAtGAGGAATGATTACAAGGCTCTTCATTTGTAAAGCTGCTTAAATCTTCGACATGCCTCTAAGATGTTCTCTCTGTGACCAAAGGCACTAACACGAACAAACCCTTCACCACCTGGTCCAAACCCACTTCCTGGAGTTGTAACCACATGAGTCTTCTCTAGAATCTCAGCAAGCACATCCCATGAGCTTTGGTTCGGGAAGTGAACCCAAACGTAAGGCGCATTCTTTCCTCCATATACATCGT	396
MA1-D02	38	SLW-2-D02	DQ226578	Boechera divaricarpa	At2g35100.1	gb|AAC61825.1| (AC004667) unknown protein [Arabidopsis thaliana] {strong similarity}/emb|CAB10449.1| (Z97341) limonene cyclase like protein [Arabidopsis thaliana] {weak similarity}		9e-92	ACAGTAACAGAGTAAGATAGTGTCTGTATAAAGTGTGACACTATCAAGAACGACAAAACTAATAGAATCTACAAAAGAAGAATGACTTCAAACATATCTTCCTTATGAATCCGTTGCCATGCGTATGCTCTTGTCTTCCTTACCGGAGAAGTTAAGCCACGGGAGGCAAATATCCGCTTGTGTAAGTCTCGGTGGTCAAGAAGTTGAGAAGGAGAGAGTTCAAACTCCTCCACAATCCAAAAGGTCTCTTTCAAGAGACGAAGATATTGTTTAAATGGAAGTGATAAGACCGGTTTGGTTTGTGCATAGACATGAGCAGTTTGGTTCGGGTTAAGTTTCTTAGGACGAGGCGTTGtCCGCGGTTACTCATTAGCTTGATGAGTGGTAACTTCTGCGAGA…	968
MA1-D03	39	SLW-2-D07		Boechera divaricarpa	n.a.	no sequence similarity!			ACCTTCTTAAGCATCGATATCTTCATGTCTTTGTAGTTTGT	51
MA1-D04	40	SLW-2-D10	DQ226579	Boechera divaricarpa	At1g18540.1	gb|AAF98420.1|AC026238_12 (AC026238) Putative 60S ribosomal protein L6 [Arabidopsis thaliana]		4e-87	TTTTTTTTAGTGTCTTTTAAGATCCAAGGACGATTAAAGAGGGAAAAACTCAAAGAAACAGATATTCTTGAAATTTGAGAAACAATATGAAATCTAGAAAACAAGCTCATGTGGTTTCATTCCTTGACTCAATGAGAACCTGGCTCCAAGGTAAACCTTGAGCTCTGGGACTGCTTCGATGGATTTGATCAGAGCAGCGTCGACAGTTTTCTGGTCTTCTTTCTTCTCATGTGGGATCTCTTTCTTCTCCTCTTTCTCTCCTTCAAAGAACTCGCCTTCTCCTTTCTTCTTCTTGTCAGCAACCTTTCCAAAATACTTGTCATCGAATTTCTCAATGTTGACTCCAGAGATGTCAACCTTTGTGGAAGTTCCAATCACATAGGCCTGGTTAACACGTCT…	703
MA1-D05	41	SLW-2-E01	DQ226580	Boechera divaricarpa	n.a.	gb|AC008262.4|AC008262 Genomic sequence for Arabidopsis thaliana BAC F4N2 from chromosome I			TCTAAAACCCTACTCTCTCTTCTTCTCCATCCAAATTTCTCGATTCCTTAAACCTAATCACGCTTCTCTAGGCTTCCTTCTTTCTCGCCGGACTCTCCTCGGTTCCATCTTTCTCTGCCGCCAGT	135
MA1-D06	42	SLW-2-E07	DQ226581	Boechera divaricarpa	At4g29060.1	pir||T08961 hypothetical protein F19B15.90 - Arabidopsis thaliana/emb|CAB73435.1| (AL139077) elongation factor TS [Campylobacter jejuni]		4e-66	ACTCCTGAGCTTTGACCATATCGCCCTCACTCTTCGAGAGAGCATTCTTGCAGTCCATCATTCCTGCCCCTGTTTCTTCTCTGAGCTGCTTCACTAGAGCTGGTGAAATGCCTTTGATGCTTTCATCTGCAGTATCGGTGTTGCCACTTTCCTCAGAAGAAGCTTCTGGGACTACAGAGACAGGAGTCTCGGCTTCAGCAACAGGTGCTTCGGCCACCACTTCCTCCTTCTCAACCTCTTCACTATCTACAGTTTCTGAAGATGAAACTTCATCAGTGGCTAAATTCTGAGGAATAGAGTTCTCAACAATTTCCTCTTCACTTTTGGTTTCTGGAATTGGAGGAACCACCTCCTCAGCTTCAGTTGCTGCAGCAAGTGTTTCCGTTTGCTCTTCTTTTT…	837
MA1-D07	43	SLW-2-F03	DQ226582	Boechera divaricarpa	At1g67140.1	gb|AAD10656.1| (AC004146) Unknown protein [Arabidopsis thaliana]		8e-82	CCAAGCTTTTAACACTTGTAAGACAGTAGCCTGAACCTGAACATTGGAATCTTTAATTACTGCTGTTATACTAATTTGGCAACTCTTCAACATGGCAATACAGATAGAATTGGTATTAGTTTCATCTCCTGGACAGTCAAATTCGTAGGCAAGCTTAGCCAGTGAAAAAAGTTGTTCCAGACAGAATACAAGCTTCAACTGAAGAAGCTTGCGTAACCCTGATCTCTTGTTGTCCACAAGATGGATACCGTTGATACAATCTTTAGTCAGATCACCAACCATGTGCAGACAAGCACCAAAAATTGCTCTTAGATGGACGCTACTATCGGCAGCAAAATTAGTGCCATCAGTAGAAGGTTTTTGTGATGAGGCTCTGGTAAGCTCAAGCAATAATTCATT…	502
MA1-D08	44	SLW-2-F07	DQ226583	Boechera divaricarpa	At5g04360.1	emb|CAA58803.1| (X83969) pullulanase [Spinacia oleracea]/dbj|BAA28632.1| (AB012915) starch debranching enzyme [Oryza sativa]		1e-90	GTATGATTGCCCTCTCTCAGGGTATTCCATTCTTCCATGCTGGGGATGAGATTCTACGCTCGAAATCACTTGATCGTGATTCTTACAACTCTGATGACTGGTTCAATAGACTAGACTTCAGCTACAGTTCCAACAATTGGGGTGTTGGGCTTCCTCCAAAAGGGAAAAACGAACACAATTGGCCACTCTCCTGCTGACTATGTCTGTAGGATCAAACCGAGGCTACAAGATCCAACCTTCAAGCCTCAAAGCAGTCACATAGTTGCCACGCTGCACAATTTCTTAGATTTGTTACGCATCAGATACTCTTCACCACTCTTTCGTTTAGATACAGCAAAGGCTATCCAGGAGCGAGTGCGATTTCATAATATAGGCCCCTCATCAATCCCTGGTGCCATT…	564
MA1-D09	45	SLW-2-F12		insect	At2g44480.1	gb|AAC06038.1| (AF052729) beta-glucosidase precursor [Spodoptera frugiperda]		3e-07	AAAACGTCAAGCTGAGTGGGGTCTGTATGCTGAGCCTATTTTCAGCTCAGAAGGAGGCTTCCCAAAAGAATTGGTTCAAAGGGTTGGGGAGAAAAGTGCTCAGCAAGGGTTCCCACGGTCCCGCATGCCTGAGTTCACAGACGAAGAGAGAGAGTATGTTCGAGGAGCGTCAGACTTCTTTGGAGTAAACCACTACACTGGTTCAGACATTTCTGCGACTGAAAATCTTGGACAGCACCCCGTTCCGTCTATGTTAGATGATATAAATGTCGGTTCCTCCACGCCGGCGGAGTGGGCACCGTCCGCATCTGTGTGGCTCAAGCTATCACCAGACAGCATTTACAAGACTTTCACGT	366
MA1-D10	46	SLW-2-G01	DQ226584	Boechera divaricarpa	At1g12240.1	pir||S71276 beta-fructofuranosidase (EC 3.2.1.26) 4, vacuolar - Arabidopsis thaliana		1e-43	ACGACGCTACCGTATATTGGCTTGATGACATCGTTTGCAACAGATGACCTTGTAGTGTCTGTGCAGAAGAAAGTTTTGAGTTTTGAATCTTTTCCCTTAGCTACATAGAAGTAAACCGGTGTTTGTTCCGACAAGCTCTCAGTGGCGAGAACCGAGAATCCGAATGGCCCTAAAGCACCACGAACGGTGGAGCCACCGTTGTTTTGGCAGCTGAATTCCTTGTCAGCCTCCACGGAGTCGTCTCCAAAGATTACTTCGAGATCGTCCTTCTTGATCTTGAACTCAGCCTCTATATCTAGCTGAGCC	310
MA1-D11	47	SLW-2-H01	DQ226585	Boechera divaricarpa	At4g33150.2	gb|AAB96825.1| (U95758) lysine-ketoglutarate reductase/saccharopine dehydrogenase bifunctional enzyme [Arabidopsis thaliana]	New insights into the regulation and functional significance of lysine metabolism in plants Galili G ANNUAL REVIEW OF PLANT BIOLOGY 53: 27-43 2002	9e-95	CACCTTAGAAAGCTTCACAAAGCAGCTCACAGGCATTGCATGATCAAACTCATCGGAGATTATAAGCTTTACATAAAAGATGAATTCAAGTGGCGATGAGGAGAAGAAGTTGGGGAATGGAGTTGTTGGGATATTAGCTGAAACAGTGAACAAATGGGAGAGACGAACGCCCTTGACGCCGTCCCATTGCGCTCGCCTCTTACATGGTGGCAAAGACAGAACTGGCGTTTCCCGCATTGTGGTCCAGCCATCTGCTAAGCGTATCCATCATGATGCGTTGTATCAAGATGTCGGATGTGAAATTTCTGATGATTTGTCTGATTGTGGGCTTATACTCGGAATCAAACAACCTGAGCTAGAAATGATTCTTCCGGAGAGAGCATATGCTTTCTTTTCCCA…	600
MA1-D12	48	SLW-2-H04	DQ226586	Boechera divaricarpa	At2g26010.1	pir||T02622 probable antifungal protein T19L18.18 - Arabidopsis thaliana		1e-28	AA--CAAAGTCCAACCA-AACATTAAAA-CAT-AAACATGCATGTCATCAAGTCACTCATGGAGTGGCAGAGACTTATTTTATGTAAAATACACACACAATTAAGCACAAGAAGTTTTGGTAGATTAACATGGGAAGTAACAGATACATCTGTGATATGGGAAGACATAGTTGCAAGATCCATGTCGTGCTCCCTCAAGGTTAATGCACTGATTCTTGCATGCATTATTGTTACCACAAACTCCTGACCAAGTCCCACTATTCCTCTTGCACAAGTTCTGTGCTTTCACCATTGTTGGTGCTTCAAAAGCAGCAAAGAGAACAAGAGCAGCGAAGATAAGGCTGATGATGGAAGCAAAAC	360
MA1-E01	49	SLW-2-H11	DQ226587	Boechera divaricarpa	At4g22000.1	emb|CAA18103.1| (AL022140) hypothetical protein [Arabidopsis thaliana]		2e-18	TTTTTTTTTTTTTTTTTTTTGGATCCAATTCCACCATCTATAGAATCTCAAAATCCAAGATTTCATAACGATTAACAACTGAGTTATTATTATTCATCAGCCAAGACTATATAGTTTATAATCTCATTAATCAATCACTTGTCTTCTTTAGCTTTCTCTTCTTCCTTCATCTTCTTATCCCACCTTCTCTTCTTGTAATCAAGCAGCATCTGAGGCATCTTCTGCATAAGTTTCGCTGTGTTCTCCCTTTTCTCAGCTGAGATTCTATCGCATTTATGCCCTTTCCTCTTTGTCCTCATCGCTT	320
MA1-E02	50	SLW-2-H12	DQ226588	Boechera divaricarpa	At4g34370.1	dbj|BAB02696.1| (AB018114) RING finger protein-like [Arabidopsis thaliana]		1e-85	ACCAAGATGACAAAGAGAAGCAGATGGAAAGAGCGAAAAGAGATTTAGACAGATATACACATTATCATCACCGATACAAAGCTCATACAGATTCATCAGAGCTAGAAGATAAACTTAGGGATACTATCCTTGAGAAAGTGACGAAATCAGAAAAGAGGGAGCTGAAGCTTAAAGACTTCAGCTGGGTCACCAATGGACTCGACCGGTTATTCAGATCAAGACGGGTCCTTTCATATTCATATGCTTTTGCATATTACATGTTTGGTGAGGAGCTGTTCAAAGATGAGATGAGCCCTGAGGAGAGAGAGATAAAGAAGAATTTGTTTGAGGATCAGCAGCAACAACTTGAGGGTAATGTGGAGAAACTTTCCCAGTTCCTTGCGGAGCCCTTTGATGAAT…	490
MA1-E03	51	SLW-3-A02	DQ226589	Boechera divaricarpa	n.a.	emb|AL021961.2|ATF28A23 Arabidopsis thaliana DNA chromosome 4, BAC clone F28A23			TTTCAACATTTCCCCCAAATCTCTCACCAAATTATCTTCGATATCGCACGCGCCGCCGCAGGCTTCGCCGCCGGCAACTGCTTTTTACCCTTTTCTTCATCTTCTTCTTCTTCCCTCTCCTCCCTTATCCTCCATAAAAAAAACCATTAAAAAAAAAGAATCTCTCTGCTTCGTCTTCTTAATTCTCCGTTTCAGATTCCTATATCGATTTTGATTTCATTTTCTAGGGTTTTTCAGAAATAACGAGAGGGGAGGGAAGAGTAAAAGAAGGAAAAAAATCCCAAAAAAAAAGAAGAAAAAAACTCTTAAAAACCAAAAAAAAAAAAGAGAAATGGCTCAGGTTCAATCTCAAGGTCAAGGTCAAACTGTGAATGGCTCTGTTCCTCCGGCTATGGCTGC…	442
MA1-E04	52	SLW-3-A07	DQ226590	Boechera divaricarpa	n.a.	gb|AC003113.2|AC003113 Genomic sequence for Arabidopsis thaliana BAC F24O1 from chromosome I			GCTAAGGAAATTTCCAAACATTTTGGTGGAAAAAATGTGGAGGAAATTACCAAAAAAAAAAAAAAAAGACAAATAATAAACTATAGTAATAGTTTATTTTGTAAAATTTTAATTTCTGGCTCAAGTTTTTTTCCAGAAATTCTATTTGCTTCTTTTCTTTTGCATTTTCTTGATTTCTTAATTAATCCTTTTTGAAGGGTATTATACTACCTTTAATATAGATGTTTAATTAGCTACCCTGTAATTTTCTAGTTTACGCCTTTGTATTATAAGACCTAAATGAAATAAATATGTATCATAGGAAAAAAAAAAAAAAAAAAAAAAAAAAAAA	348
MA1-E05	53	SLW-3-A09	DQ226591	Boechera divaricarpa	n.a.	dbj|AB013387.1|AB013387 Arabidopsis thaliana genomic DNA, chromosome 5, TAC clone: K18G13			CTTAGATCTTTTCTTTGAAAAGTATCAGAAATTTCAAAGAGTCTAGAAATTTTAAGATCCAAGAGAAATCAAGAATGATCTCAGTAGTGATTATTACTGAGCTACTAGTTGAGT	124
MA1-E06	54	SLW-3-A12	DQ226592	Boechera divaricarpa	At2g20560.1	gb|AAD25656.1|AC007109_14 (AC007109) putative heat shock protein [Arabidopsis thaliana]		1e-20	TTTTTTTTTTTTTTTTTTTTTTTTTTTTTTTTTTTTTTTTTAAAGCAAATTCAACTTCAATATCGATTCACAATGCTCAAATAAGCAACGAGAATCCAATTACAAGCAAAGAGAGAGATCTCTGCGCAAGCAACCAAGTTTTACAGAGAGAACTACAGAGAAGGTTCTAGAAGAAAGCTTAAACTTCAATATCAATAATTCTGGACTAATACACACACCAAATGCTTAATAGCGTAATTAGAGTCTAACAAACTCTAACAGCCTGCCACGTCACCATCTTATGCCATCTTCATGCGCTTATTAACAAACACTTAACCAGTTTCTAAACCGACTTCAATCCAGCTTCTTAACCAAGCAATTCTCTCAATAATCCGGTATCAAGGAGCTTCTTCACTCCTG…	551
MA1-E07	55	SLW-3-B08	DQ226593	Boechera divaricarpa	n.a.	no sequence similarity!			TTTTTTTTTTTTTTTTTTTTTTTTTTTTTAAgAAACCATAAATAGTTTTATTTTTTTTTATTTACAAGGAACTTCAGGACCTTTAACCTATAACCTcTcTGATTCGGGACCAACCGTTAGTTATACAATTAAAGCGCAAATCATCCCATCATCCCCCGCTCATTACAGATACAAATCCAGCAGACTAGGAAGGAAGATTATGGGTCAAGGCCCAGATAGAGTTTAATTCAAATACCAGATTGGGTCCACTCAAGGCCCAAAATTTTGCAAACGAAAATCTAAAGGCCCAAGGCCCGGGGATAGTTGGAGTTCGCCCTAGACTGTAAACAGCGGCTGTAACCCGAGAGTGATCGCCGTGGATGTTCCTTGTCGACAATGGCGCGGTGTCCTC	402
MA1-E08	56	SLW-3-B09	DQ226594	Boechera divaricarpa	At5g20250.1	emb|CAB66109.1| (AL133248) imbibition protein homolog [Arabidopsis thaliana]		1e-59	ACCGGCGTGAATATACAGAGAGTGAGTAAACGACGACCGTTTAGTCTCGGCGTCACCACTCTCCAAACAAAGCTCAACCTCATCGTTAACGTTTCCTTGAAGACACGAACGGAAAGATCCCTCGATTAACGGCAAGAAAACGGTGTAAACTTTCTGGTTACTCTCGACGCCGTTTGCTCCGTCAGGCTCAAGGTGAGACCCATCGTTGCTCTCGACCAATAAAAACTGCGTTTCGTAGGGAATATCTCGGCCCATTTCGCCCATTCTTTGGGCCATCCACCAAAGCTTAAACCGGAAACAAGACATAAACCGGGAATCGCGTAACGT	337
MA1-E09	57	SLW-3-C04	DQ226595	Boechera divaricarpa	At5g11680.1	emb|CAB87686.1| (AL163814) putative protein [Arabidopsis thaliana]		3e-11	ACGCATGTCTCATCATTTCGTCCACAGGGGTCTGAGCGGCTTGAAGAGGATCAACACGAGGAGCTGCCGCTGCTGCTTCTGCTGCCTGTTGCATTTGTCGATTGTATTGTCTCACCGATGATATGAGATTCAGGAAGAGAGGAACAAATGTCCCGCGACCACGCT	170
MA1-E10	58	SLW-3-C08	DQ226596	Boechera divaricarpa	At5g37020.1	gb|AAD02219.1| (AF042196) auxin response factor 8 [Arabidopsis thaliana]	The roles of auxin response factor domains in auxin-responsive transcription Tiwari SB, Hagen G, Guilfoyle T PLANT CELL 15 (2): 533-543 FEB 2003	3e-11	ACGCCCTAAAGTTTCAGGACCCATACTCACAAATATGATTATGTTTCTTTCTAAAAACGTCAAAATGAGATAGATGCGAACGAATGGTATATAAAGATCAGTGGAAGTGACTTCAAATGGAAACAAAGGTTCCCGCATTGTAGTAGGATGGGACCAACACCGAAGCAGCTTCTAGAGATGGGTGGGGTTCAGCGGGAATGACCCGCCACTGCCTTCGCCATGATCTCCCATTTGCTGCACATCTTCCGGCGAAAGTATCTTTATGT	276
MA1-E11	59	SLW-3-C09	DQ226597	Boechera divaricarpa	At2g44210.1	gb|AAC16072.1| (AC004521) unknown protein [Arabidopsis thaliana/dbj|BAA97179.1| (AB019234) contains similarity to probable carboxyl-terminal proteinase~gene_id:MKN22.4 [Arabidopsis thaliana]		1e-20	TTTTTTTTTTTTTTTTTTTTTTTTTCGAACCTGAAATTAATATACTTAAGAATGTGTATATAACTATATATTTATATATGTTTTATACAATTGATTTGGAATGATCTGCAATGTGAGTAAGTAGATCACATCTTAAGGGCAATTAGGGTTTCGGCCAGGACCACCATAGTAGAAGTAACTTCCCCAAGAACCTCCATTTCCACTTTTGACATTGTAACAGTTCTCTTGATCAGTAAAGACTTGAAGATTTTCCGGGTTTCTCAATTCATTCGATCCATCGACTACTTGAACGTTCTTGAAGTAACTCGCTTTGCCCCAAC	336
MA1-E12	60	SLW-3-C12	DQ226598	Boechera divaricarpa	At3g61640.1	gb|AAD23036.1|AC006526_2 (AC006526) unknown protein [Arabidopsis thaliana]		6e-25	TTTTTTTTTTTTCYTTTTTTTTTTTTTTTTTTTTAAGACACAATTAGAGATTTATCAATCTCCAGAAATCACAATCGAGACAAAAGCACAAATCCAGACTCTTAGAAAATTTATCCACGAAAATTAAAAAAAACAAAAAACATGGAAATGGAGAACGATTAATTAGAAAAAGGAGTAGGAAGAAGAAGAAGAAGAAGAAGCATCAAGAGGATGAATTAGGTAAGTCAGCACTAACGCCACCACCATTAGCAAATACGCTATCCCTTGATCTATCGATGTTCCATCGCTGGTGGGAGCAGGAGCTGGAGCTAAGGATTGAGCGCCGGCGAGAGACAAGATCACGGCGAAAACAAAACTGTATAACGCCAATCCGGCAACGGAGTTTCTTGAAGAAGCCAT…	468
MA1-F01	61	SLW-3-D05	DQ226599	Boechera divaricarpa	At3g32980.1	emb|CAA67313.1| (X98777) peroxidase ATP16a [Arabidopsis thaliana]		1e-67	ACGTAAATCGAAATCGACCAAGACGCTCTGGTTACCATTACGGGGACATTGTCCACGAAGTGTCTGGAGGTAGGTAGTATTGAGAGTAGGATCGGGTAAACCAGTGTTGCTAAAGTTGTATAGCCTATCCATAATAAATTGGCATTGGTTTTTACCAAATGTGTGACCACCAGAGAGTGCAACGAGATCCGAAGGACGGTCAAGTCCAACATTTTGAAAGCTGGCCTTAAGTTGTGGAAGCGTGAAGAATGGAGCGGGAAGATTTGCATTAGCGAGATCAAAAAATGCTTGTAAGCTGTCTCTTCTCCCCAAAGGAGGCCTCCAAGAAGGACCTCCTGCCAAATTTACAGATTGTTGAGCTGCGATGGTAAGT	384
MA1-F02	62	SLW-3-D06	DQ226600	Boechera divaricarpa	n.a.	pir||PARFAS fructose-bisphosphatase (EC 3.1.3.11) A - Rhodobacter sphaeroides {weak similarity}			TTTTTTTTTTTTTTTTTTTTTTTTTTTGGtAAATGTTAAATTTTATATTTTTTTGAATTTTTGCCAGAAGTTACTCGGCAAAGGATCGTGAACCACGAGCCACACAAACACGACAGACTTAAAACCCGATCAAAGACAGGGTCTTAAAGACCAAAGGTTGCCACGGGTTTCGATTCGAACAAGCAGCCTCCTCAAACCACGTGAACCGCCGAAGAAACCTACAGCTGAGGACCTCCTGAACCTTGAACAAGGGAAAAAAGCTCTGAAGCCACTCTGAATTTGGAGAAAACCTTCAAGCCCATCTTTGGCCCAACAAAAATAACTCCATCCACCTAAACAAGCCCAAAACCGTATCTTACAAGTTGGAAGCAGAGGATTAAAATCGTCGTTGGAGCCACC…	536
MA1-F03	63	SLW-3-D10	DQ226601	Boechera divaricarpa	At3g57530.1	emb|CAB66110.1| (AL133248) calcium-dependent protein kinase [Arabidopsis thaliana]	Interaction of NtCDPK1 calcium-dependent protein kinase with NtRpn3 regulatory subunit of the 26S proteasome in Nicotiana tabacum Lee SS, Cho HS, Yoon GM, Ahn JW, Kim HH, Pai HS PLANT JOURNAL 33 (5): 825-840 MAR 2003	5e-83	ACTAGACTTCAGAAGGGACCCATGGCCCAAGGTTTCTGAAAACGCAAAAGACCTTATCAGGAAAATGCTTGACCCTGACCAAAAGCGTCGTCTTACAGCTCAGCAAGTGCTAGATCATCCGTGGTTACAGAATGCAAAGACAGCTCCCAATGTATCATTGGGTGAAACAGTGAGGGCAAGGCTGAAACAGTTCACCGTTATGAACAAGCTCAAGAAAAGAGCACTCAGGGTTATTGCTGAGCATTTATCAGAGGAAGAAGCTTCTGGTATAAGAGAAGGGTTCCAAATAATGGACACAAGCCAAAGAGGGAAGATCAACATCGACGAGCTAAAAATCGGGTTGCAGAAACTTGGTCATGCCGTTCCCCAAGATGATTTACAAATTCTAATGGACGCTGG…	463
MA1-F04	64	SLW-3-E01	DQ226602	Boechera divaricarpa	At1g76490.1	pir||A32107 hydroxymethylglutaryl-CoA reductase (NADPH) (EC 1.1.1.34) - Arabidopsis thaliana	Cloning of hmg1 and hmg2 cDNAs encoding 3-hydroxy-3-methylglutaryl coenzyme A reductase and their expression and activity in relation to alpha-farnesene synthesis in apple Rupasinghe HPV, Almquist KC, Paliyath G, Murr DP PLANT PHYSIOLOGY AND BIOCHEMISTRY 39 (11): 933-947 NOV 2001	1e-112	ACTCATAACCATCGAGCAACAATGGCCCAGCAATCCCAACAGGAATCTGAACATATCCTACAGGCATCTCACAGCATTGCCCAAATATCGAATCATAATCAAATCCATGCAACGGTAATCCTTCCATAGATCTCCCGGTGACTCTCTGTAACGCCTCACGCCGAATCGACGCCGCTCTTTTACAATCTCCGAGACGAGATTCGAGCGAGTAAGAAGGGATAACACCGTCGAGAACAGATTTCACAATCTCCTCGTCTTCCTCAGGAAGCGATTCGGTAACAATAGGTTCCGGATGAGGTAATTTGGAAACGGAAACGATCGGAGTCGGTGGAGAGCACGTGACAAGGCGGTGGTCGTCATCATCATCGATGGTATCGGCGAGATCCCAAGCATCAGGAG…	831
MA1-F05	65	SLW-3-E02	DQ226603	Boechera divaricarpa	At4g38920.1	emb|CAB80189.1| (AL161586) vacuolar H+-transporting ATPase 16K chain [Arabidopsis thaliana]		6e-29	ACTGATGATAACAGCAATAATCAATCCATAGATACCCAACACACCAGCCATAACAACTGGGACAATCGATTTCATCACCAACTCAGGCCTCATCACTCCCATAGAAGCCACACCAACACCACTCTTTGCGGTTCCATAAGCAGCTCCCATACAGGAGAAGACGAGTGCGGCTGCAGCGCCGAGGAAGCCGAAGAACGGAGCTGTTTCATCGCCGCTGAACGTAGACATGGTCGAAGTTTTGTATCTGAGATCTCAAATCTGAAATCGGG	279
MA1-F06	66	SLW-3-E06	DQ226604	Boechera divaricarpa	At1g75830.1	sp|P30224|AFP1_ARATH CYSTEINE-RICH ANTIFUNGAL PROTEIN 1 PRECURSOR (AFP1) (ANTHER-SPECIFIC PROTEIN HOMOLOG)		2e-33	AC-GTAGATTAACATGGGAAGTAGCAGATACATTTGTGAGCTGGAAAGACATAGTTGCAAGATCCATGTTGTGCTTTTTCAAGATTAATGCACTGATTCTTGCACGCGTTACTGTTTCCACATACTCCGGACCATGTCCCACTTGGCCTCTCGCACAACTTC-G--CTTCTACCATTGTTGGTGCTTCGAGAGCAGCAAAGAAAACAAGAGCAGCGAAAAAAAGGGTGACGATGGTAGCAGA-CTTAGCC	255
MA1-F07	67	SLW-3-E08	DQ226605	Boechera divaricarpa	At5g32440.1	gb|AAD55484.1|AC009322_24 (AC009322) Unknown protein [Arabidopsis thaliana]		6e-13	GATCGAGAAGAAGCGAAGAAGAAGGCGGAATCGAAGGAGAAAAACGAGCAGGAGAAGACGAAGAAAAGCAACGGAGTTTCTTGGAGACGGGAGGAGAAGCGGCGGCTAAGTCCTCGAACAGAGATCTCTTCCCGCAAACAATCGCAGACATGTTATCTGCTTCCCCCCTTCTTCTTCTTCCTTCAGATCAGATCTCTCGAACAAGTCTTTTTACTTCTTTTTCTTTTATCGGAT	244
MA1-F08	68	SLW-3-E09	DQ226606	Boechera divaricarpa	n.a.	emb|AL023094.2|ATT4L20 Arabidopsis thaliana DNA chromosome 4, BAC clone T4L20/vacuolar H+-transporting ATPase 16K chain			ACAAATAAATGTATTTAACTTCCTCGGGACAAATACAAGAATACAAAAACATATCAAGCTCCTCAGAGCTCTTTATTACAAAGTCAAACAATAAAAATCCTACATCGGAGAGCAACCACCGGAAGGGAAAAGGAGATGACAATAGGCGGTTTTGCTTCCGAAACAAAGTTCCAATAATCCAGTAAATTTTTTGGTTCCCAATGATACATACTAAGCACGATAAAACAAAACGCACACAGAAGTAAAGGAAGT	262
MA1-F09	69	SLW-3-F01	DQ226607	Boechera divaricarpa	At3g57800.2	emb|CAB67608.1| (AL132977) putative protein [Arabidopsis thaliana]/gb|AAD56411.1|AF185269_1 (AF185269) bHLH transcription factor GBOF-1 [Tulipa gesneriana]		5e-41	ACCTTGAATCTTATCACAGCCTGGGACCAGTTCCTGTAGCAGCTTCATTCGTGCATTTATCTTCTCCCGTCTTGCTCGTTCTGCTAAGCTATGGCTATCGGTTGCTTGACCACGACGAGCTCTAACGTGAACATATGGTAGCTTCTCGGTCTCTTCTGAGCTTTTGGTTTTCTTCGTCGAGCTTTTAACCTTCTTCTCGAAATCTTTCCTCTTGCCAGATCGATTGTTCTGAATAGGGCAAGGGACTTGATTCTCCATAGCTGAATCGGCCTCAGCAGGCTCGGACTTGACTCTATCGAGATTAGCGCTGGAATTCGAAGGT	332
MA1-F10	70	SLW-3-F02	DQ226608	Boechera divaricarpa	At2g16030.1	gb|AAD26946.1|AC007134_4 (AC007134) hypothetical protein [Arabidopsis thaliana]		6e-16	ACATTTGAGCTCTAAAGAGATTGAAGCAAGAACCTCAGCCTCCGACAGAGATGCATGTAATCCCACCAAAGTCTTCAAAAGTTGTTGAAAGTTCTTTACTTGTTTCCAAAGCGCCAAGATTCCTAAGAAATTTTTAGATGAGAACCCAACTTCAAAGAGAAGATATTTCACCACCTTTAGAAAGCTTTTGTTGATCTTGAATTCGCAACAAAAGATTGCAGCTTCCATCAACGTTGCTCTATAGCATTCAAAACAAGTATGGTCTTTTTGAACAAAATGCAACCCACATAATCTGTTGAAACTCCTCATGTAGGAGAGTCTTGAACTTTGAATAGTATACTAGTCTTTTTGGATCCTTCTAGAGTTACATTGGCAACATCAACGACCTTGGAGTTAGTG…	446
MA1-F11	71	SLW-3-F08	DQ226609	Boechera divaricarpa	At3g46660.1	emb|CAB62336.1| (AL133314) glucosyltransferase-like protein [Arabidopsis thaliana]		1e-106	ACTTTCTTCTGTGGAGCCCATTTCACAATGTAACCTCGATCTGAAACCATTTTACTAAAATCCTCTGACAAGGACTCTTTCCATTCTGAACCACGTATCGACTCTGGTCTGATCACCCATAAGAAGTGTTGGTTGCTAGCAGCCAATCCTGAAGCCGTTTCCATCACCTCATTGATTTCCATCAAAGCTAAACTTCCCAAGCTTATGTATAATACCGAGTTTACCTTGTGTTTGTTCAACCATTCGATACAGCTCTTGTTCTCTTCAAGCAGACTTGTAGGAGCTGAGGCCACCACGTGAAGAGGGCCTATAGGATACACTGGAATTTCTAGCCGTTGTTGCAGAAAAGTCAGAGATGAGCTCTCTAGACAGCTCGCCGTGTTGATTAACACAGAGGAA…	674
MA1-F12	72	SLW-3-F10	DQ226610	Boechera divaricarpa	At4g29380.1	emb|CAB79696.1| (AL161574) putative protein [Arabidopsis thaliana]		5e-18	ACTTGCGGCTGCTGCGACAGACACAGCGGGTTGTCACCGTGACTCAGTTCAGTCTCTGGCATCTGTGAAACTGAACCAGAGACTGTTGATATCAAGCAGCAGAGATGGAGCCATTAAGGTCTGGAAGTAAAAAAAACCTGTGATGTGGTCTTTTGTGTAGTGTTATAGTGTTTCTTATTTTTTACCTTTTCATTGTAACATCAAATGCTAAAAGGAATTTTTTAGCCTTGTATCCTTTTCTTTTATTCCATAAACTTTTAATGT	274
MA1-G01	73	SLW-3-F11	DQ226611	Boechera divaricarpa	At1g77510.1	gb|AAF07798.1|AC010704_23 (AC010704) putative thioredoxin; 37263-39954 [Arabidopsis thaliana]		8e-75	TTGGCTGCTCTCAGCATCACCAAGAAGGAAGGCAAGACCTTGACCTTTGTTGGATGTAGCAACTTCACGGTACCTTGATTTTAGAGATTCAGCTGTTGCTCGGGTGAAGTTAATGAACATCATTGCCTTAGTGGCAGGGCTTTCAAAGAATTTGGCAACATATGGGTGGTTGTTTGGATCACTGTCAAAGACGGTGACAAGTGGAATGCTTGATTCTTTGACGAATTTCTCTAGAGCTTCCCCATTGAAATCCTTGGAATCAACAAACAGTTCATCAAAAGGCTTGAATAGTCTCACGACAGGTCCTTCCACAGATGAATCTCCACGAGGAAGATGCTTGGCATCCAAAGTGTGTGCGAAATCATAGTCAGCACGCAATTTCTCAGCAAGGGCCATGAA…	466
MA1-G02	74	SLW-3-G01	DQ226612	Boechera divaricarpa	At2g42975.1	gb|AC006931.5|AC006931 Arabidopsis thaliana chromosome II section 231 of 255 of the complete sequence. Sequence from clones F14N22, F7D19		5e-39	TTTTTTTTTTTTTTTTTTTTTTGTTGAAAAGATCAACTTATATTTATCATTGGACAATCTGATTTCTGAATACAAGCAACTCATTCTGCTATATATGTAATTTTGACAAAGTATAGAAATTTATACTTATGGAAAGAGTTGAACATAGCCAGTTATGATGGCAATCGCTAGAATCACCAAAGGAGGAAGGATTACAAAGGC-GCCAATAGTAGCAAAAAAAACAGAATCATTCCTCTGAGAGACCTCATTAAGGTAGCTTTGTCTCTTAATGTTCCTTTTCTGAGAAGTGGTTAAGAATTTAGGACTCACTTTCTTTAAGTTTTTGCCTAATGGAATGGTGAAATCATCGTCTCTGTCACCAACAAGTCCAGCCAATTGGTCACGAATTGTGAGTCCCC…	435
MA1-G03	75	SLW-3-G03	DQ226613	Boechera divaricarpa	At5g52840.1	dbj|BAB10432.1| (AB009055) gene_id:MXC20.6~unknown protein [Arabidopsis thaliana]		8e-87	ACATAAAATGCAACACTTAGAAGCTACTCACTCCTTCAATTGCGGTTCGCTAGATCTAGCAGCTGGAATCTCCGGTTTGGATTCTGAATTTAGAGCTTGAAAGGTCTTGTAGAACTCTTCAGGAAGAGGCCCAGGACGGTGCTGCGGAACATGTTTGGGTATCGGTGCATCATTCTCAATGACTTCGCACTCGTAATCATCTGGAACACCCCAAGGATCCCATTCGATCATTTTCCCAACAAGAGTGAGCTCATCACGAGCTTCCTCGATAAGCTCCTCCACCTGACCGCAACCAAGTCGCTTCTCAATCGCTTCCCAGTCTTCTTCTTCCTGACACACCTTGAGACGGTGGCGCGTGAAGCTCTCCACTGCCTTCCTGTAGCCTTCATCTTCAGGAAC…	545
MA1-G04	76	SLW-3-G05	DQ226614	Boechera divaricarpa	dbj|BAC42982.1|	emb|Z12170.1|ATYPATT7 A.thaliana telomere associated sequence DNA		9e-30	ACAAAGAAATGATGAGACATGACTGTAAAATCCACCTTCATCTTCCACTTTCAGTTTAACGGCTCTGGCTCCACTACTGGTGGTATGCAATCCACTTTATATCGAAGAGTCTTTTTGAAGAAAGTTGAATATGAATTATCCCAAACAAGTTTGTAGTTTCCAGCCATTAGCGTAGAGAAGTTTCCCTGGTCAGCTTCATACCGACGGTAAGGTAATATCAGAGTCTTTTCCCCTGAAGCACTTATGT	257
MA1-G05	77	SLW-3-G09	DQ226615	Boechera divaricarpa	At5g57050.1	emb|CAA70163.1| (Y08966) ABI2 protein phosphatase 2C [Arabidopsis thaliana]		9e-36	ACATTATATCAAGTTAGCTAAATAAAAAATATTAAATAATGGTGGGTAGATGACAAAGTAAATAATAAAAATTAAGCAGGAAATTAATATTACAAACAATTAATAATATTATTATAACCTGTTCAATTCTTTTTTTTTCTTTAAAGAGATTATTTACCCACCATCAAAACTTTTTTTTTTTCATTATTCTTCCAAACCTTCTTTCTCAATTCATGGATTTGCTCTTGAATTTCCGTATTCCCTTCAAATCAACCACTACCACACTTATATTGTCTTTGCTTCCTTTTTGCAAAGCCATCTTCGACAAATACTCAGCCGCGGACATTGTCGCCGGATCTTTTCCTTCTCCTCTTTTCTCGGGCGGAAGCAAAGCATCTCCGGCCATCGCGTTCTTCTTGT…	451
MA1-G06	78	SLW-3-H05	DQ226616	Boechera divaricarpa	At5g20050.1	gb|AF296836.1|F28I16 Arabidopsis thaliana BAC F28I16		8e-06	GAAAAAATGAAGTCAGAGAAGCTCTAAAGCCCTCTAATGGAGGACAAGAAAGCAAACATAATCGCTACTATATCAATCTTAGCCCTTCTCGTGGTGATAATAGCCGCCCGAGTATCTCTAAAACTCTCCAAAACATTCTATCTCATCGCCGGCGTCGACATTTCGTTG	194
MA1-G07	79	SLW-3-H06	DQ226617	Boechera divaricarpa	At5g20620.1	pir||UQMUM polyubiquitin 5 - Arabidopsis thaliana		1e-138	TTTTTTTTTTTTTTTTTTTTTTTTTAGTTTAACATGCACTTGGATTATTATTGAAAATTGAAACACAAAGGCCCGTTACGAGCCCAACCGAAGGTTATAAGAAAATAAAAGAAAAAGCAGAAAATGAAACTTAAAGACATCGATAGGGGGACAAGTTTTTTCCCGCAGACGGAAACATAAACCAGGTGAAGAAGGCCACCCTCCCAAGTGCATGGGACTCGAACCACCACTTTTAATCAGAGATCACAAAAGCTTAGAAGCTTCCACCACGAAGACGAAGAACCAAGTGAAGAGTCGACTCCTTCTGGATGTTGTAATCTGCAAGAGTCCGACCATCCTCAAGTTGTTTCCCAGCGAAGATGAGTCTCTGCTGATCCGGAGGGATCCCTTCCTTGTCCT…	1027
MA1-G08	80	SLW-3-H10	DQ226618	Boechera divaricarpa	At5g40450.1	dbj|BAB11602.1| (AB006702) contains similarity to heat shock protein~gene_id:MPO12.20/gb|AAD24633.1|AC006919_13 (AC006919) hypothetical protein [Arabidopsis thaliana]		9e-40	ACATAATCCTTCTCCTCATCAGGCTGTGTGTTTTTTAAAATAACAGAACTGTGATTGTTATCGGGTGGGCTTGACATCGATTCCTCTGTGTCCAAGTAAGTTATTTGAATAGAAGGCATCGAGCTTGTTCCAGCGTCAAAGTTACTGCTGGGTACTTTCATCTTCTACCTCGGTAAGTTTTGTTGAGGTCTCAACCTGATCATTTGATTTTTTTATTCCTTCTGCTTCTGATTCTTTTGGATTTGTTTCTCCTACCTTCTCTTCTGTTTCCACAGAAACATGTCGTTCCTCTTGTGTGTCACCTGCACAATTACCTTCTTGTGGAGAAACTGGTTCGTCTTCCCCAGGAGTCAACATGGAAACTGGAGCTTCACTAAATGATTCTCTTGGAACAGTTTC…	628
MA1-G09	81	SLW-4-A06	DQ226619	Boechera divaricarpa	At5g22440.1	dbj|BAB08343.1| (AB007651) 60S ribosomal protein L10A [Arabidopsis thaliana]		3e-95	GCAAATTCGTTTGAGGAAGTGCTAAAATGAGTAAGCTTCAGAGTGAAGCGTTGAGAGAGGCGATATCCGCCATTGTCACTCACTGTAAGGAGACAAAGCCACGCAAGTTCACTGAGACTATTGAACTCCAGATTGGTCTTAAGAACTATGACCCTCAAAAGGATAAGAGATTTAGCGGATCTGTTAAGTTGCCTCACATTCCTAGGCCAAAGATGAAGATTTGCATGCTCGGAGACGCTCAGCATGTTGAAGAGGCTGAAAAGATTGGGTTGGATTCTATGGATgGTTGAAGCTCTTAAGAAGTTGAACAAGAACAAGAAACTTGTTAAGAAGCTTGCTAAGAAGTTCCATGCTTTCCTTGCTTCTGAATCTGTCATTAAGCAGATTCCTCGTCTTCTT…	650
MA1-G10	82	SLW-4-A11	DQ226620	Boechera divaricarpa	At5g43830.1	dbj|BAB11312.1| (AB026651) aluminum-induced protein-like [Arabidopsis thaliana]		3e-48	ACATTCTTATGTTTAAGTCACAGAACTGGATTTGATTGTTGTCAGGACGCAGATGGGAGTGTGCCGTTCTTCTGGGGAACCGATGCTGAAGGGCACCTTGTTCTTTCTGATAACACCGAGATGGTAAAGAAAGGTTGCGCTAAATCTTATGGTCCATTCCCTAAAGGCTGCTTCTTTACATCGTCTGGAGGATTGAGGAGCTTCGAGCACCCAAAGAACGAGTTGAAGCCAGTGCCGAGAGTGGACAGCTCAGGAGACGTGTGTGGTGCAACCTTCAAAGTTGACGCTGAGACTAAGAGAGAGAGT	316
MA1-G11	83	SLW-4-B07		Boechera divaricarpa	At4g15210.1	emb|CAB78563.1| (AL161540) beta-amylase [Arabidopsis thaliana]		3e-10	TTTTTTTTTTTTTTTTTTTTTTTTTTTTTTTTtCYTTATAGAAGATTTATTTATTCATATCACTCAACATTTTTATTTATTATTACACAACGTTTTACAAGAAATAACAGTTCACAAAATACATAGCAAAGACGTTTTATTTCTTCGGGCAAACCAAAACACACGACGAAACTCACGAGTAATATAAGAAGTTTTGTAACTGGCTTTTTTATTTTTTGCAGTTGACTTATTAAAGTCGCAAAAGCCTCTTATTCTCACTTAATTTCATTAATAGACGACTGAATATATAAACAGCAGTGGGAGAGGAGGATCAACCGTCTACCGGCATGTCGGTTTCAGAGTCCCACTTAAATGCTCCACTTGGCTGAGCTGCGTCGGCGATATCCTCCAACGTCAGCT…	419
MA1-G12	84	SLW-4-B09	DQ226621	Boechera divaricarpa	At4g20870.1	emb|CAB79087.1| (AL161553) fatty acid hydroxylase-like protein [Arabidopsis thaliana]		4e-53	ACCAGGAAGTGTTCCAAAGACTTTGTCCCAGAGAGATGAAGTGATTCCATATCCTTTGTCCTGAATCCTAAAGTGATGATTCAGGTGGTATTTCTTAAGATGTTTAAAGGTTGGTTCTTTAGGTTGACCATGGTGTAGATAGTAATGAGTAATATCATACATCACATAACCAAACAATATGCCTCCAAGCAAAGCAGGTGCTGTAGCAGGAGTAGCTAAGAGATGGAGAAGCTTCCATAGTGGAACCAAGAGAATAGCTGTTGCGGTAGGAGGGAAAACAAGACGAAGGCCGTCTTGTGGGTGCTTGTGATGGCATCCATGAAGAAGATAGTGTGCGGTGTTTGCCTTTTGGTTTGGATGTGGAAAAGGAAACGATGAAGCGTGT	395
MA1-H01	85	ALIEN2				Alien PCR control 2
MA1-H02	86	SLW-4-C06	DQ226622	Boechera divaricarpa	At2g03820.1	gb|AAD24816.1|AC007196_2 (AC007196) putative nonsense-mediated mRNA decay protein [Arabidopsis thaliana]		5e-65	ACAAGGATATGTTGAACCTTAGCTCAGGGTTTTCTTCAAGATCCCTCAAAAACTCTTCGTATTCCTTGTCCGTCTTCTCTGGATCAACCCTGCTTCTTGAATCATCCATTTCCATTGGAAGCGACTTGAGCTTCCAGTTACGGGATTTCTTCTTCTTCCTCTCTCTCTGCTCCTCGTAACATTTCTTGATCAGAATTGCTTCAGGAAGCCCATTCTTCACACTCAGACGGTATTTCTCCATTTCATTGTCGTTCACATTGGCTCCGTAGATGTCATAGCCCAGAGCTTGATCCCCCGGTTTCAGAATGTGTCCTAAATGAGTTTGGACATAAAACATCTTACCAATGTCTGATTCACGGGCTATTTGGACATAGGATAGAGCGTAATTTTGCCCGCCAA…	451
MA1-H03	87	SLW-4-C08	DQ226623	Boechera divaricarpa	At5g59310.1	family: SLW-4-C8, SLW-A-D4, SLW-B-D6, SLW-D-D4, SLW-E-A11//dbj|BAB09776.1| (AB016890) lipid transfer protein-like [Arabidopsis thaliana]		1e-55	CACAATGGCTTTCGCTCTGAGGTTCTTCACATGCCTTGCTTTGACGGTGTGCATAGTTGCATCAGTAGATGCAGCAATCTCATGTGGCACAGTGACAAGTAGCTTGGCTCCATGTATGAACTATCTATCAAAAGGtGGGGTGGTGCCGCCTCCGTGTTGTGCAGGAGTCAAAAAGTTGAACGGTATGGCTCAAACCACACCGGACCGCCAACAAGCTTGCCGATGCTTAAAGTCCGCTGCACAGGGCGTTAACCCAAGTCTAGCCTCTAGCCTTCCTGGAAAGTGTGGTGTTAGCATTCCCTATCCCATCTCCACGAGCACTAACTGCGCCACCATCAAGTGAAATGGAAGCTTACCTCATCATCTGCGTTAAGTGTATGGTTTAGCATAAGTAAAATA…	493
MA1-H04	88	SLW-4-C09	DQ226624	Boechera divaricarpa	At5g39590.1	dbj|BAB08890.1| (AB012243) gene_id:MIJ24.8~unknown protein [Arabidopsis thaliana]		1e-103	ACTTCAAGCGAGAGGAAGTGGGTCATTGGTGCAATTTTACAGCAAGGTTTTGAAAACAGAGATGCATTTTATGGAAGCTCAGGGACCTTGTTCTCCATAAGTCCGGTCTTCCACGCATTCTCATCTTCTGGCAAGGAGAAAAACTTTGCGTATAGCYATCTGCATCCCTCTGGTGGAGTCTACGACGCACACCCCAAGCCTGTTGGAATTGGATTCGGTGGAACACTTGGAAACGAGAGAATTTTCATTGATGAAGACTTTGCTAAAATCACAGTCCGTCATCATGCAGTTGATAAAACTTACCAGTCAGGCTCTCTTTTCCCAAACCAGGGTTATTTGCCAGTAGAGGCTTTGGTTTTAGAAATTGAAGCATGGGGGTTAGGTGGAAATAAGGCTAGG…	628
MA1-H05	89	SLW-4-C11	DQ226625	Boechera divaricarpa	At3g52880.1	emb|CAB86892.1| (AL132969) monodehydroascorbate reductase (NADH)-like protein [Arabidopsis thaliana]		7e-62	TTTTTTTTTTTTTTTTTTTTTTTTTTGATTGtAAATGGACTTTATACGCAATACAAATACTAAAATACAGAAAATCAATACATGACCTAAAATGTCAATGtGGGTCAGGTATACTCTGCCGTAgACTTCTCATTGAGTTTAAAGAGGCAAATACAAACACACAACTTATTTTAGCAAACGTGCTTACAAAGACATTTGCTAAACATGTTTTTATTTTAACATAGAAGAGAAAAAGtGAGTTTCTTTGGtGGTTGTGTTCACTCAgATCTTAGCTGCGAAGGAAATGCCTTGTTTGGTGAGCTCGTCGAGACTCTCTGCAGCAGGTCTAGCTTTGGCGACTTTAGCCAAAGCCTTGTTCTCATCACCACTACCTCCCTCCATGAATGCTCCAACCACTTT…	662
MA1-H06	90	SLW-4-C12	DQ226626	Boechera divaricarpa	At4g20070.1	emb|CAA16615.2| (AL021637) hyuC-like protein [Arabidopsis thaliana] (HYDANTOIN UTILIZATION PROTEIN C)		5e-42	ACTTGAATGGGTTGGTTATCCTTTAGGAGTAGTAAAAGGAATTGCAGGGCAGACAAGACTCAAGGTTACTGTAATAGGCTCTCAAGGACATGCTGGAACAGTTCCAATGTCACTGCGTCAGGACCCTATGATTGGTGCCGCGGAGCTGATTGTTTTATTGGAAAGTATTTGCAAAAACCCTAAAGATTACTTATCTTGCGACGGTCAATGCAATGAGGACACAATAGAATCCCTTGCTAATTCACTTGTTTGT	263
MA1-H07	91	SLW-4-D02	DQ226627	Boechera divaricarpa	At5g46420.1	dbj|BAB10810.1| (AB019223) gene_id:K11I1.1~similar to unknown protein~sp|P74035 [Arabidopsis thaliana]		2e-38	ACGGACTCAACCCACTCGTTTTCAACCTTCAGAACATGTGAATTCATCTTCATAACAGCTTCAAACTCAATTTTTCCCTTTAATCTCTTCAGAAACTTCATTGAGAATGTCATTTCGAGGTTCTTGACTTCAGATTCTCCGGTCATCTGGATCCCAATCTCAGCACCTTTTGCGCTAGCAAATCCAACGAGCATCGGATTGATGTAATGTTGTGAAGGTTGTGGTTTTGTTTCAATGCTATGT	253
MA1-H08	92	SLW-4-D11	DQ226628	Boechera divaricarpa	At1g02305.1	emb|CAB77732.1| (AL161492) cathepsin B-like cysteine protease [Arabidopsis thaliana]		1e-51	ACCGCCAGGCAGAAATTGGGTATCCCCCGTTACAACCTTGACCGCAAAGGAATCCACAACATGCTACGAGATCATTGACAGATAAAGAAATATTCATGTTATATTTGATGCAGAATCTGTCAGACAGTGATTCAATGGCACCAAATGCCCAGCAAGAACCACAGTGACCCTGATCTAAGATCCTTCCAATACTGGTGCACTGTGACCAAGCGGTTCTAGCATCAAATTCTTTTGGAAGCTTCAAAGATAAATCATGGCTTACAATAGGT	279
MA1-H09	93	SLW-4-E01	DQ226629	Boechera divaricarpa	At3g14240.1	dbj|BAB01030.1| (AB022220) subtilisin proteinase-like protein [Arabidopsis thaliana]		3e-71	CTTCAATGGCGTGTCCGCACGTGTCGGGTCTCGCTGCTCTACTTAAGGCGGCTCATCCGGATTGGAGCCCCGCGGCGATAAGATCCGCATTGATGACTACGGCTTACACAGTTGATAACCGGGGTGAGCCAATGATGGATGAGTCCACTGGCAATACATCTTCGGTTATGGATTATGGTTCGGGTCATGTTCACCCAACTAAGGCTATGGATCCGGGATTAGTCTACGATATAACACCTTATGATTATATCAACTTCTTGTGTAATTCTAACTACACAGGAACCAACATTGTGACAATAACCCGTCGCAAAGCAGACTGCGACGGTGCGAGACGCGCGGGACACGTCGGGAATTTGAACTACCCGTCGTTCTCCGTCGTGTTTCAGCAGT	400
MA1-H10	94	SLW-4-E09	DQ226630	Boechera divaricarpa	At5g26000.2	sp|P37702|MYRO_ARATH MYROSINASE PRECURSOR (SINIGRINASE) (THIOGLUCOSIDASE)		1e-100	ACGATTTCAAAGATTACGCGGATCTATGTTTTGAAAAATTTGGTGATAGGGTAAAGCATTGGATCACGATTAACCAGCTCTACACAGTGCCTACGCGAGGATATGCATTGGGAACTGATGCACCTGGTCGATGTTCTCCTAAGATTGATGAAAGATGTTACGGTGGAAATTCGTCAACAGAACCCTATCTCGTTGCACATAACCAGCTTCTTGCTCATGCCGCGGCCGTGGATCTTTACAGGACGAAATATAAGGACCAAGGGGGGAAGATTGGACCTGTGATGATAACTAGATGGGTTCTTCCGTATGATGACACTCTAGAGAGCAAAAACGCTACTGAGCGGGCTCTAGAATTTTTCCATGGATGGTTCATGGAGCCGCTAACAAAAGGTAAATACC…	691
MA1-H11	95	SLW-4-G02	DQ226631	Boechera divaricarpa	n.a.	no clear match			ACTTTGAGTCGTTAAGGAATGGCTTTGAAAGATTATTATTAGTCGATGTGTAATTATGCCCGTTGATCCTCTTCTTTTTGTTTGTGTATTAAACTAAAAGATCTTTAGAAAAAAAAAAAAAAAAAAAAAAAAAAAAAAAAAAAAAAAAA	163
MA1-H12	96	ALIEN4				Alien PCR control 4
MA2-A01	97	ALIEN2				Alien PCR control 2
MA2-A02	98	SLW-4-G05	DQ226632	Boechera divaricarpa	At2g26010.1	dbj|BAB09150.1| (AB017065) antifungal protein-like [Arabidopsis thaliana]		4e-29	TTATATATTATTATAAC-AA--CAAAGTCCAACCA-AACATTAAAA-CAT-AAACATGCATGTCATCAAGTCACTCATGGAGTGGCAGAGACTTATTTTATGTAAAATACACACACAATTAAGCACGAGAAGTTTTGGTAGATTAACATGGGAAGTAACAGATACATCTGTGATATGGGAAGACATAGTTGCAAGATCCATGTCGTGCTCCCTCAAGGTTAATGCACTGATTCTTGCATGCATTATTGTTTCCACAAACTCCTGACCATGTCCCACTTGGCCTCTCGCACAACTTCTGTGCTTCTACCATTGCCGGTGCTTCAAAAGCAGCAAAGAGAATAAGAGCAGCGAAGATAAGGGTGATGATGGAAGCAAA-CTTAGCCATGATGAGTATCCC	435
MA2-A03	99	SLW-4-G07	DQ226633	Boechera divaricarpa	n.a.	emb|CAA78715.1| (Z14991) ubiquitin conjugating enzyme [Arabidopsis thaliana]			TTTTTTTTTTTTTTTTTTTTTTTTTGGATTTGAAGCCTGTGATAGACAAATAGATTTGATTAAATCGTAGCTCATCTCATCAAACAACAGAAACATCAAATCATAATTTCACCACAAGACGAAACACCAGAAGATTTTCGGTTTCTAGTTTCACAAAGATGGATGTTTTTTTGGTTTTGTTTACAACAGGACCCACTTCATTTGGTCCTGTCTTCAGAAAGTTAGAAGGACGGAGGAAAGATGTCTATTGAATCATACATAGAAATTAAGGCAGATTTTTCATAAAGAGAATTTAGTAGGTGGAATTTTCCTTTTAGCCCATGGCATACTTCTGAGTCCAGCTCCGTGCAGTGGACTCGT	376
MA2-A04	100	SLW-4-G09	DQ226634	Boechera divaricarpa	At3g17930.1	dbj|BAB02716.1| (AB019230) dbj|BAA18124.1~gene_id:MEB5.15~similar to unknown protein [Arabidopsis thaliana]		2e-44	GGCAACAATTTACAGGATTCAGAGCTGCCAAGAAAGTCTTATATAGATTCGAGGGACATGGATTGTCATCATCAGTAGATAGGAGAGAGAACCAAAGAATGAGATGTAGAGTTAGCTCAAATTCTACTGAAACTGAGGACGACTCTGCGACAAAAACCAAGACGACACCTTTCGGATACACGAGAAAGGATGTTCTGTTGATAGGAGTGGGAGTGACTGCACTTGGTATCGGCCTAGAGAGTGGACTTGAGTATGTGGGAGTGGATCCGCTGCAAGCAGGGAATGCAGT	299
MA2-A05	101	SLW-4-H10	DQ226635	Boechera divaricarpa	n.a.	gb|AAD31571.1|AC006922_3 (AC006922) putative glucan synthase [Arabidopsis thaliana]			AGCGTGGTCGCGGCCTCGAAATCCCCATTATCCTCGCTGGAAACAGAGCTAATGTTGAGACCTGATGAAAGAGAGGGAGAAGTTAGTGTGGAAGTAGAAGAAGTATTTAGACATTTTGTTTGTTGGAATGTAAATGAGCTTTGTAGAGTTTGTAGAACGTCAATGAAAGAAGCTCATCGACTTAGGATTTTATCTGTTTGTATTCTTATTTTTGCTCTCTCTAAGCTTAATTGTGGT	242
MA2-A06	102	SLW-5-A01	DQ226636	Boechera divaricarpa	At1g50480.1	similar: SLW-6-E8f//gb|AAD56290.1|AF162279_1 (AF162279) 10-formyltetrahydrofolate synthetase [Arabidopsis thaliana]	Origins and metabolism of formate in higher plants Igamberdiev AU, Bykova NV, Kleczkowski LA PLANT PHYSIOLOGY AND BIOCHEMISTRY 37 (7-8): 503-513 JUL-AUG 1999	7e-43	CTTCAACGTAAGATCCGACTTAAACCAAATCCAAAAGGGAAGAAGACTTAGA---------GAGAGCAGTGAGAGCGATGAGTTCATCATCAAGAAAGCTTCAGGTTGTTTCACCAGTTCCCGCTGATATTGATATAGCTAATTCCGTCGAGCCTTTACACATCTCCGAGATTGCCAAAGATCTCAATATCAACCCTCTTCACTACGATCTCTACGGCAAGTATAAAGCTAAGGTTTTGTTGTCTGCGTTTGATGAGCTTCAACGACAAGAAGATGGTTACTATGTTGTTGTTGGAGGGATTACTCCAACTCCTCTTGGAGAAGGCAAGAGT	333
MA2-A07	103	SLW-5-A06	DQ226637	Boechera divaricarpa	At1g22620.1	gb|AAF18517.1|AC006551_3 (AC006551) Hypothetical protein [Arabidopsis thaliana]		6e-52	ACTCTCCTCGGTGACCAAGATGAAAACAGCGAAGTTTACAAACATTACGCCCAGTTCTGTCAGTGTCCAGCGATGGAACCATTTGAGAACAATCATGAGTTAGAACAGGACTTTGCAGAAGTTGTCCGCATGAACACAGTCGATGTAATGGACATTGGAGAGGATGAAACGGAGATGGAGAAAGCTTTAAATAACTATGCTCAGATCGGTAGCGATCTCGGGATCATTCCAATGCAATGTAAATACTTTGCCGAAGATCCTTGTTGGCTAGCCAGATGGCTAGTCGGAGATGATAAGGTCCCAAAGGTCATTTAATCACGAAACAATAGTTTTGCCCTCAACAACATAATGTCTCACGCCAGAGACACTTCTCTTTTGGTTGCATGTTTGTGAATGTGT…	417
MA2-A08	104	SLW-5-B03	DQ226638	Boechera divaricarpa	At1g32640.1	dbj|BAA25078.1| (AB000875) RD22BP1 [Arabidopsis thaliana]/bHLH transcription factor		3e-35	CGGTCACCGGTTAATTGAATGACTGATTACCGGCTACAACAACCGATGAATCTCTGGACCACCGACGACGACGCTTCTATGATGGAAGCTTTCATGAGCTCCTCCGATATCTCAACCTTATGGCCATCGGCGACAACGACGACAACCAGGACGGCGACAACATCAACTCCGGCGACGGCGATGGATATTCCGGCACCGGCGGGGTTTAACCAGGAGAGTCTTCAGCAACGTTTACAAGCTTTGATTGAAGGAACACACGAAGGTTGGACCTACGCTATTTTCTGGCAACCGTCGT	307
MA2-A09	105	SLW-5-B06	DQ226639	Boechera divaricarpa	At3g15430.1	gb|AAF35409.1| (AC024081) unknown protein [Arabidopsis thaliana]		1e-110	ACTGGGCTGTCCACGGTATCGCCATGACCAAGCTGCCCATGTGTATTTGATCCACAAGTATACGCATGCCCTTCCCTTGATAGAAACACAGTGAAGTGAAGCCCAGCAGCCACCTGCTTACAAGGAATCCCCTTCAAAGCCTCAACAAGCTTAGGCCTAAATATTGGACGGCTAGTATCTAAATGACCACAGCAATGCGATGAATTATCCCCACATGTGAGAACCTCTCCAGATTGCAATACGAAAGCAGAATGGTTCTGTGTGGCTGAGACTTGAGCCACTTGAGCAGGGAACGGAAACTCTATAGGCGTAAATGCTACACATTGAGTAGTTTCAGGGCCATGAGCAAGAACACCAGACAAACTTACACCACAAGAATAAACCTTTGAGTTGTTGATT…	605
MA2-A10	106	SLW-5-D01	DQ226640	Boechera divaricarpa	At5g23080.1	dbj|BAB09825.1| (AB006708) gene_id:MYJ24.7~unknown protein [Arabidopsis thaliana]		3e-97	ACAACAGACTCCAACAGAGTTAACAGCATGTCGGAATCCGCTCGTGCTCAAGAGAGGCTGGACTTTGAGGCTGCAGCTGAGGCAMTTGAGAAAGGGAAAGCTTACAAGGAGGTCAGACGGGCTACAGAACAGCCTATCGACTTCCTTGCAGGAGGGCTGCAGTTTACCTCTGGTGGAACAGAGCAAACTAAAGACACTGGAGTGGTAGACATGAAATCGAGTAAGACATATCCTAAAAGAGAAGAGTTCCAATGGCGTCCTTCACCTCTTTTGTGCAAACGTTTTGATCTCCCTGATCCTTTCATAGGAAAGCTGCCACCTGCTCCGCGAGCGAGAAACAAAATGGATTCTCTCATATTCTTGCCGGATGCAGTGAAAGCTGCATCTGCACGTCAAGTA…	666
MA2-A11	107	SLW-5-D02	DQ226641	Boechera divaricarpa	n.a.	gb|AAF22909.1|AC013289_3 (AC013289) unknown protein; 30275-30808 [Arabidopsis thaliana]			AGCTGCTAATTATTACaCGTTGCTACAGTcTGAGCTGTTCATGTAGAACTTATCCGATAAAAAAAAAAACGTAAATcTGGAAGATAGGCCAATACAAAAAAAAAGTGGATGTCATTTTTTTATATGGAAATTAATATCATTTTTAATGCCCaCTTTTGTTTTGGCGGAGCTTTACGAAATATCATTTTAATTGATTGATTAATTTGTAATTTTGTAGTAAGGCaATAAAAAAAAAAAAAAAAAAAAAAAAAAAAAAAA	274
MA2-A12	108	ALIEN4				Alien PCR control 4 , ! WITH DYE CONTROL!
MA2-B01	109	SLW-5-D04	DQ226642	Boechera divaricarpa	At5g49720.1	emb|CAB51903.1| (AJ242807) cellulase [Brassica napus]		8e-54	CAACCAAGCACCACCCCAAATGAACTCATCCCAATACATGCTTGAATTATAGAACTTGCTAGATTCCGCAGTGCCTGCACTATATCTGCCTCTCCGAGTCCTTCCAAACTGATACACCGTCTTAGCACCATGGACAAGCTTTTTAGAATATTCCTTGTTGTCCTTGAATACAATGGACGCTGAAGCTAGAGCAGCTGCCATCTCTGCAGCGAGATCCGAGCAGCCACCATTACACGTAGTCACAGGCCTTTTATAATCCATGTCCTCAGGCCGCATCCAACAGTAATGGTCATTAGGATCCGTATTTCCATCATCAGTATTCCCTGATCCGACCTGCGACACAAGATCGTCAATGGAATCAGCAGT	376
MA2-B02	110	SLW-5-E04	DQ226643	Boechera divaricarpa	At4g09650.1	emb|CAB78088.1| (AL161515) H+-transporting ATP synthase-like protein [Arabidopsis thaliana]		2e-25	GTCTCTACAGCAAACTCTATTCTCTCTTCAATCCAAACCTCCACCATCATCCTTCCAAATCGCCAGATCTCTCCCTATGAGAAAGACCTTACCAATCCGAATCAACGGCGGAAACGCCGCCGGAGCGAGAATGTCAGCCTCGGCGGCGTCAAGCTACGCGATGGCTTTAGCAGACGTCGCGAAGAGAAACGATACAATGGAATCAACAGTGACAGACATCGAAAAGCTCGAACAAGTCTTCTCAGATCCACAGGT	265
MA2-B03	111	SLW-5-E07	DQ226644	Boechera divaricarpa	At5g05200.1	dbj|BAB09696.1| (AB018111) contains similarity to unknown protein~gene_id:K2A11.7~pir||D70614 [Arabidopsis thaliana]		1e-91	TTTTTTTTTTTTTTTTTTTTTTTTTTTGCTCATCTGTTGTATATAGTCATGATATGTTTGTAACAAGATTGAATTCATCATCATTCTTGGTTTAATCAATCTACTATAACTTTACCACTTGTAAATTAAAAAAAGTTTGAATAGGTTTAATGAAGTATATCTGTATGAACTCAGTTGAAGCTGTCCTTGTATCGATTCATCCGCTTGTTGGATGCGATAGAGATCCGTTGATCCTGCAGCATGTTCAGGTTTGGGGCTAATAGTCTCGTGTATCGATCGAAATACAGAAGCTGCTTCAATAGAAGTGCAAACTCTCTTGGGAACTTAAGCCCATATGATTCGCTAACACGGATCAGGTCGAGGAAAAGAGTATTCATCTGCCTCTCATCCATAATTATG…	721
MA2-B04	112	SLW-5-E08	DQ226645	Boechera divaricarpa	At1g76260.1	gb|AAF16674.1|AC012394_23 (AC012394) putative WD-repeat protein; 94248-92463 [Arabidopsis thaliana]		7e-75	ACGGAATGCTGATTACAATCTCAAGAGAGAACATATACTCGTCTCTGCAGATGATGAATTTGGCATACATATCTGGGATCTTCGGAAGGCCAAGGTTCCTGTGCAAGAGCTCCCTGGTCATACGCACTGGACATGGGCTGTGAGGTGTAACCCTGAATACGAAGAGCTAATTCTGAGCGTTGGAACAGACTCGGCAGTTAACTTGTGGTTTGCTTCAGCATCTACTGAGAAGAAAACCTCAGAAAGCCCGGTGGAAGCCTCGCGTCTGCGTGTGAACCCGTTGCTTAATTCTTATACTGACTATGAAGACAGTGTCTATGGCCTCGTTTGGAGCTCGCGTGAGCCTTGGATTTTTGCGTCATTGTCATATGATGGGAGGGTTGTGATCGAATCCGTCAA…	433
MA2-B05	113	SLW-5-E12	DQ226646	Boechera divaricarpa	At1g67730.1	gb|AAB82765.1| (U89512) b-keto acyl reductase [Arabidopsis thaliana]		1e-19	ACAAGTCTTACAAAGATTCAGAAACAGAAGCTTTCAAGAAACCAATAACTTCAGAAGAAGAAGTTTTCAAGAAACCAATAACTTCAAAGATAACAAAGTTTTTGCAGTAACTTAAGCCTCAAAGTTTCATTCTTTTTTCATGGAGTCTTTTTGGAGCCCCTTCTTCCGGATCTGGAGGCACCTCTTAATGTTAAACGATTCAAAAACGCTTTCGGGCAATGCAGAGACAACTGCACCCATGAGAGCGTGAGGCCAGT	268
MA2-B06	114	SLW-5-F06	DQ226647	Boechera divaricarpa	At5g47880.1	dbj|BAB11335.1| (AB016886) eukaryotic release factor 1 homolog [Arabidopsis thaliana]		5e-23	ACAGGCGGTTTGGTTGTGCGCTTGAGTTTGTGACCAACAAATCACAAGAAGGTTCTCAGTTTTGCAGAGGGTTTGGAGGAATTGGAGGGATACTTCGTTACCAGCTTGACATGACTGCCTTTGATTCAGAGGATgGGAGAAGTTTATGATGATGACTCTGAATAACAATCAATCAAATCCTCACCATCGCTGGTTGAGGAAGATGGCCCACAGCCATGCCTGAACCA	237
MA2-B07	115	SLW-5-F08	DQ226648	Boechera divaricarpa	At5g46420.1	dbj|BAB10810.1| (AB019223) gene_id:K11I1.1~similar to unknown protein~sp|P74035 [Arabidopsis thaliana]		2e-38	ACGGACTCAACCCACTCGTTTTCAACCTTCAGAACATGTGAATTCATCTTCATAACAGCTTCAAACTCAATTTTTCCCTTTAATCTCTTCAGAAACTTCATTGAGAATGTCATTTCGAGGTTCTTGACTTCAGATTCTCCGGTCATCTGGATCCCAATCTCAGCACCTTTTGCGCTAGCAAATCCAACGAGCATCGGATTGATGTAATGTTGTGAAGGTTGTGGTTTTGTTTCAATGCTATGT	253
MA2-B08	116	SLW-5-F12	DQ226649	Boechera divaricarpa	At2g16500.1	gb|AAC68525.1| (AF045680) arginine decarboxylase [Arabis drummondii]	Induction of the arginine decarboxylase ADC2 gene provides evidence for the involvement of polyamines in the wound response in arabidopsis Perez-Amador MA, Leon J, Green PJ, Carbonell J PLANT PHYSIOLOGY 130 (3): 1454-1463 NOV 2002	2e-13	AGCGTGGTCGCGGCCGAGCCATTGTTTCACATCACTCGGTGCTTATCTTTGAAGCTGTCTCAGCTGGTCAACAACATGATACCCCAACTGATGTTCAGTTTATGCTTGAAGGGT	119
MA2-B09	117	SLW-5-G06	DQ226650	Boechera divaricarpa	sp|P56785|YCF1_ARATH	dbj|BAA84445.1| (AP000423) ycf1 [Arabidopsis thaliana]		1e-66	AAAAAACACCCTCTGACCCAGTTTCTATTTATTGGAGTTTGATCAATGAAGAAAAAAAGGAAAACTTAAAAAAAGACTTTTTAAATCGAATTGAAGCTTTAGATAAGGAATGGTCTGTTGAAAATATACTGGAAAAAACGACTCGATTTTGTCATAACGAAACTAAAAACGAATATTTACCTAAACTTTATGATCCATTTTTACATGGGATCTCTCGGGGAAGAATCAAAAAATTACCTCCATTCTAAATCATAACCAAAACCTATAGAAAAATAATATAGGAGGATCTTGGATAAACAAGATTCATAGTCTACTTCTGAAGATTAATTATCAAAAATTTGAGCAAACAATAGCAAAATTTAATAGAAACTCTTTGTCAATAGAGAATAAACTTTCGTT…	622
MA2-B10	118	SLW-5-G12		Boechera divaricarpa	At3g10300.3	emb|CAC05499.1| (AL391716) EF-hand Calcium binding protein-like [Arabidopsis thaliana]		5e-99	TTTTTTTTTTTTTTTTTTTTTTTTGTTTAAAAGGTTTTTTGCTCACATGGAGAGCTACGTCCAAATCTTACACAAGCAAAGTCGAGAAAGGTAAAAGAAAACTTGGAATTCAACTTAAAAGATTCAAAAGCTGATAAATGAAAGAAAGAGAGTTTGTAGCTATCACACACTCAAGCGACAAGGAATGGTAGAACAGTGAGCATGAACGTCTCGTAATTGAAAGTAGCTGACCCTGATAGAGCCGTATCTTTCTCCTTGAACTTCTCAGTCAGCCCCTTTACAGTCAAGCAGCACTCGATGAAATTGTCATATTCGATAGCCCTGTTCCGGCCTCCGCTTTTGTCAAACTTCGAAACCAGCAGATCCAAAATCACAGGAGACACTGAAAACCCAAGGCTC…	739
MA2-B11	119	SLW-5-H03	DQ226651	Boechera divaricarpa	At4g01370.1	pir||S40470 mitogen-activated protein kinase 4 (EC 2.7.1.-) - Arabidopsis thaliana		5e-86	ACTTGAGCCCACGCAATAACTGATACAGAAAGAACCGACAATGATCATCAGTTAACGGTTGGTTTGAGCGTATAATTTGGTGGAGATCAGTGTCCATTAGCTCATAAACAATGTAAACATCATTGAAGTTCTCCCTCTGCGGTGGTCTTATTATATCCTTTACAGCAATAACATTTTCATGATCCATATGCTTCAGAAGCTTAATCTCTCTTAAAGTTCTTTTAGCGTCGATAATGTTGTCAAAAGCATTACCAATCTTTTTGATAGCTACCTCTTCTCCAGTCTCTGAGTTTATAGCAGCACAGACGATTCCATAAGCGCCTCTACCGATCGGACGAAGAGGAGGAACATATTTTCTAGAAACTTCGAATAGATTCCCATAGACATTATACTGAACAT…	540
MA2-B12	120	SLW-6-A06	DQ226652	Boechera divaricarpa	At2g30600.2	gb|AAB63077.1| (U93215) unknown protein [Arabidopsis thaliana]		4e-42	ACCTGATTCTTCATGCACTTCTTCAATATATCTATACGGGACGAACTCAGATTTTGGAATCAGAACTTGCTCCATTGCGGGATTTAAGTTCTAAGTTTGAAGTGATACCATTGGTAAGACAGTGTGAAGAAAGTATAGACCATTTAAAATTGAGCAAAAAAGCATTTGACCCCAGCAGAAAAGTCAAACTCTCATGTCCTATTTGCCACCCGTTATCTGGTTTTATGTTCCCAAGTGCTTTCCCTGTTGATGTGGGGAAGCTGGTAAAGTTGT	283
MA2-C01	121	SLW-6-A10	DQ226653	Boechera divaricarpa	At3g14240.1	dbj|BAB01030.1| (AB022220) subtilisin proteinase-like protein [Arabidopsis thaliana]		3e-71	CTTCAATGGCGTGTCCGCACGTGTCGGGTCTCGCTGCTCTACTTAAGGCGGCTCATCCGGATTGGAGCCCCGCGGCGATAAGATCCGCATTGATGACTACGGCTTACACAGTTGATAACCGGGGTGAGCCAATGATGGATGAGTCCACTGGCAATACATCTTCGGTTATGGATTATGGTTCGGGTCATGTTCACCCAACTAAGGCTATGGATCCGGGATTAGTCTACGATATAACACCTTATGATTATATCAACTTCTTGTGTAATTCTAACTACACAGGAACCAACATTGTGACAATAACCCGTCGCAAAGCAGACTGCGACGGTGCGAGACGCGCGGGACACGTCGGGAATTTGAACTACCCGTCGTTCTCCGTCGTGTTTCAGCAGT	400
MA2-C02	122	SLW-6-B02	DQ226654	Boechera divaricarpa	At1g51400.1	gb|AAD30649.1|AC006085_22 (AC006085) Putative photosystem II 5 KD protein [Arabidopsis		5e-39	TTTTTTTTTTTTTTTTTTTTTTTTTTTTTTTACATTAACAAAGGGTTTTTATAGATTTGATCAAAATATGATCATTACAAACCACACTGAGAAAAGTTTTACTGACATAAATACAGAGGCATATGAAGTGTTGCTGGTTAAATAGCGAATTCAGTTACGGCATATCCTGGCCGTAGGCATTGTGACACAGACAGGAGCATACTTCTTCTTGGCAGCCTCTGTTCCTCTCTTAGGTTCATCATCCGCCATTGCCACCTTAGCTAAGGAACACACAGCCGCAGCTGCAGCCGTAAACACCAGATCCCTCCTCATCTTCATGCTCTGTTCTTGCTTATTGTTCTCCAAGCTGGTTGTGTTGTCGCTCATGGAGGCTTTGACCACCGTGAGGCTTCTTCTGCT…	506
MA2-C03	123	SLW-6-C06	DQ226655	Boechera divaricarpa	At3g57800.2	emb|CAB67608.1| (AL132977) putative protein [Arabidopsis thaliana] (bHLH transcription factor?)		5e-41	ACCTTGAATCTTATCACAGCCTGGGACCAGTTCCTGTAGCAGCTTCATTCGTGCATTTATCTTCTCCCGTCTTGCTCGTTCTGCTAAGCTATGGCTATCGGTTGCTTGACCACGACGAGCTCTAACGTGAACATATGGTAGCTTCTCGGTCTCTTCTGAGCTTTTGGTTTTCTTCGTCGAGCTTTTAACCTTCTTCTCGAAATCTTTCCTCTTGCCAGATCGATTGTTCTGAATAGGGCAAGGGACTTGATTCTCCATAGCTGAATCGGCCTCAGCAGGCTCGGACTTGACTCTATCGAGATTAGCGCTGGAATTCGAAGGT	332
MA2-C04	124	SLW-6-C09	DQ226656	Boechera divaricarpa	At3g18740.1	dbj|BAB01800.1| (AB026654) 60S ribosomal protein L30-like [Arabidopsis thaliana]		5e-13	TTTTTTTTTTTTTTTTTTTTTTTTTTTTTTAATCCGGAGACGAAAACTTCATTAACCACAAGGGGTTTAGAAACCAAAGCAACCTACAAGAAGTCTTCAAAGATCTTTTCTCAAGTATGACAATTCTAGGCAAAAAGAGAAATCATGAAAAGCACACTACTTCTTTGCATAAAGTAGATAATAGGGTAAAATGATAATGAGCACAAATCACTGGTCTCCCGGAAGTGTCTTGATGATGTCAGAGTCACCTGGGTCAACTATGCTGAGGCATGAAACACGGAAGTATTTACCGCAGGCAGT	316
MA2-C05	125	SLW-6-D01	DQ226657	Boechera divaricarpa	At1g09250.1	gb|AAC24081.1| (AC003114) unknown protein; ESTs gb|T04610, gb|N38459, gb|T45174, gb|R30481 and gb|N64971 come from this gene. [Arabidopsis thaliana]		4e-16	ACGGAGATTTTCCGGCAACCGGGGACTAACCGGCCAAGAATCTTCAGTTTTCTCTCAACCGCCGGTAACTTAATCCGATTCGTGTCAATCGCAGCTTTTCTCGATTTACAATTTCCGGTTGACTTCTTCGCCCTTCTATGTTTCTTCAGCTTCGCTCGGCCG	167?
MA2-C06	126	SLW-6-D10	DQ226658	Boechera divaricarpa	At4g25050.1	emb|CAB36747.1| (AL035523) acyl carrier-like protein [Arabidopsis thaliana]		4e-13	GAAGAGATTACACCTTATCCAATTAAGAGAAGCCATTTTTACTTTTTTTGGTCTCTTGAGTTGTGTGTATTGAGCTTCATCTCCTTCAATGGCTTCCTTATCAACCACTTCTCTAAGCTTCAAAGCTCCGTCCACCAGAATTTCTCAGGTGTTGAGGAAACCCTCAAGTTTTCAGTCTGTGAGCTTTGGTTGTTTCACGTCTTCAAAGAGCCTTCGTCTTCAAATCAATTGTGCAGCGAAAGCAGAGACGGT	262
MA2-C07	127	SLW-6-E01	DQ226659	Boechera divaricarpa	At3g27830.1	pir||A53394 ribosomal protein L12.A precursor, chloroplast - Arabidopsis thaliana		3e-61	CAAATCTAAAGAACTGAAAAGATTGAAAATGGCGTCAACGACTCTCTCAATCGCAAGCTCAATCCGTTCTTCATCATATCTCACTCTCGCTTCAACCAATCACTTCCCTTCCCGAACCACCACAGTCGAATTCCCCTCCCGCCTCGGTGCTTCATCTTCCACACTCACCCACCGTGCAACTCACCTCCGTCCAATCGCCGCCGTCGAAGCTCCGGAGAAAATCGAGAAAATTGGATCCGAAATCTCGTCCCTTACCCTCGAAGAAGCTCGCATTCTCGTCGATTACCTTCAGGACAAGTTCGGTGTTTCGCCACTCTCTTTAGCTCCTGCTGCAGCGGCTGTAGCAGCTCCGGCCGACGGTGGTGCGGCGGCTGTAGTGGAGGAGCAAACCGAGTTCGA…	711
MA2-C08	128	SLW-6-E08	DQ226660	Boechera divaricarpa	At1g50480.1	similar: SLW-5-A1; gb|AAD56290.1|AF162279_1 (AF162279) 10-formyltetrahydrofolate synthetase [Arabidopsis thaliana]		4e-41	CTTCAACGTAAGATCCGACTTAAaCCAAATCCAAAAGGGAAGAAGACTTAGAGAGAGCAGTGAGAGCAGTGAGAGCGATGAGTTCATCATCAAGAAAGCTTCAGGTTGTTTCACCAGTTCCCGCTGATATTGATATAGCTAATTCCGTCGAGCCTTTACACATCTCCGAGATTGCCAAAGATCTCAATATCAACCCTCTTCACTACGATCTCTACGGCAAGTATAAAGCTAAGGTTTTGTTGTCTGCGTTTGATGAGCTTCAAGGACAAGAAGATGGTTACTATGTTGTTGTTGGAGGGATTACTCCAACTCCTCTTGGAGAAGGCAAGAGT	342
MA2-C09	129	SLW-6-F01	DQ226661	Boechera divaricarpa	n.a.	gb|AC016829.5|ATAC016829 Arabidopsis thaliana chromosome III BAC T6K12 genomic sequence, putative O-linked GlcNAc transferase			TTTTTTTTTTTTTTTTTTTTTTTTTTTCTGGTTCAAATGATCGATATATATGTTTTTAAGTAATATTACATTGGGATATTCCACATGCTCCGGTAATGGAAACCATAGGGTAACAGCCAGCTTGTTTTATGGT	148
MA2-C10	130	SLW-6-F06	DQ226662	Boechera divaricarpa	At3g53260.1	emb|CAB64229.1| (AL132958) phenylalanine ammonia-lyase [Arabidopsis thaliana]		9e-42	ACCTTTGTTCATACTCTCCATAACCCAATCACTGCTAGCTTTTACACCGGCTCTTGAAGCCTCAGCTAGGTCAACCTTAACATCACCGCCTACGTTGGAGATGGCCGTAACTTGTCCGATAGTCAGTGTTTCTCCTCCGAGATTCACAACTGGTCTACGATACTCACCAACCATCTTCTTCACTTCATCTAGATGACTACCTTTCATTTTCTCCGCCGTTAAACCCCAATTCAACGGATCCGCCACCGTCTTTGTCATCACCGCCGCTTTGGCCGTCTTCTCTCCTCCGCCGCACAACATTGCTTCAGTCTGATCCATTGGTTTCAAAGTTGTGTGTTAGTGATGAATGTGATCAGATATTTAGATCTCTTGTATTGTTTGGTGAAGGGAGAGAGAGAG…	414
MA2-C11	131	SLW-6-F09	DQ226663	Boechera divaricarpa	At1g09970.1	gb|AAB60752.1| (AC000132) Similar to A. thaliana receptor-like protein kinase		1e-74	ACGAGAGACCGGTGATTCACCGTGACGTTAAGTCGAGTAACATATTGCTAGATGAGTTCTTGAAACCTAGGATAGCAGATTTCGGTCTTGCCAAGATTCTTCAGGCCAGCAATGGCGGTCCAGATTCCACCCATGTCGTTGCGGGAACCTATGGTTACATAGCTCCAGAGTATGGATACGCGTCAAAAGTGACTGAGAAATGCGATGTGTATAGCTTCGGGGTCGTGTTAATGGAGCTGGTCACAGGGAAAAAACCGATAGAGGCAGAGTTTGGAGAGAGCAAAGACATAGTGAATTGGGTGAGCAACAATCTGAAGAGCAAAGAGAGTGTGATGGAGATTGTGGACAAGAAGATAGGAGAAATGTATAGAGAAGACGCGATCAAGATGCTAAGGATCG…	420
MA2-C12	132	SLW-6-G10	DQ226664	Boechera divaricarpa	At5g37370.1	dbj|BAB09109.1| (AB017069) contains similarity to unknown protein~dbj|BAA83585.1~gene_id:MNJ8.19 [Arabidopsis thaliana]		7e-74	ACTACTTTGATACATTGTTTCCTCGTATACCTGTTCCTGTCATGCGCCAGATTGTATCAAACCTTGAGAAAATGAATTTGCCAACTAAACCTTCTGGTTCAACTGGAGACATGAGTCGTGGCTCTGAAGACACTGCCCGTCGTCCACCATCAGTAAAAGCATCTCTCTCTGTTTCATTTGGTCAGCGTGCACCTCACCGTGCTTCCACCAGAGGCTCTTCTCCTATTCGCCGTCCTCCACCGTCTGGTTATGACAGAAATGGAGGCGATGAACTACAGCAGCGGTCCCCACGGAGGAGCCAGAGCCGAGACTATTATTCTGACAGAGACTCAGATAGACAGCGGGAAAGAGAGAGGGAGAAAGACCGTGAAAGGGACAGAGAGAGAGACAGGGAGAGGG…	806
MA2-D01	133	SLW-6-H04	DQ226665	Boechera divaricarpa	At1g11260.1	emb|CAA39037.1| (X55350) glucose transporter [Arabidopsis thaliana]		8e-18	TTTTTTTTTTTTTTTTTTTTTTTTTTTTAAGGGATACTGAATTATATAAACGTAAAAATATCTAGACTAATACATTTTTTTCTTTACCAAATTAGAAATTACAAATCTTTGtCTTTCTTAAATCTTTCTCATTTAGAAAATAATTACAACAAAGATAATCAAACACGCTTAGCTCCTTGGTTGtTGtTCTTACCCATCTCAAGCCCATTCCCATACTCACCATCCTCCACAAACCTTGACCAATACCAATGTGATCTCCACACTTGACCCATCTCCTCTATCGGAATC	304
MA2-D02	134	SLW-6-B04	DQ226666	Boechera divaricarpa	At3g09390.1	gb|AAA50250.1| (U15108) metallothionein-like protein [Arabidopsis thaliana		4e-14	ACAAACTCATCACATGGCAGAGACATCTTATAACATATGATCAAAACACACGCAAGAGATACTATTGTCGGCTAAAAGATAAGCTGCAGCCATTATTACACAATAAACCAAACTAAAACAGCATTAAGGTTTTTTTTTAATTTATTAATAACTTAAATTAAAGACTCGATTATCTCTGCCTATTTAAAATAGATTTCTTCATTTACAGGTGCAAGGGTCACACTTGCAGTCAGATCCACACTTGCAAGCATCGTTCTCAGCGTTGTTACTCTCGCCAGACGCCTCGT	297?
MA2-D03	135	SLW-6-B05	DQ226667	Boechera divaricarpa	At3g63490.1	emb|CAB87802.1| (AL163818) chloroplast ribosomal L1-like protein [Arabidopsis thaliana]		2e-40	ACAATGATCAGCAGCTGCGTGCAACGGTGAGCCTGCCTAAGGGAACTGGCCAGACTGTTAAAGTGGCTGTTCTTGCACAAGGTGAGAAGGTCGATGAAGCCAAGAATGCAGGGGCAGATATTGtGGGAAGTGGATGATTTAATCGAACAAATTAAAGGAGGTTTCATGGAGTTTGACAAGTTGATTGCATCCCCAGATATGATGGTCAAGGTTGCTGGCCTGGGAAAGATTCTCGGCCCACGGGGACTCATGCCAAACCCCAAGGCTGGT	280?
MA2-D04	136	SLW-6-F12	DQ226668	Boechera divaricarpa	At2g03120.1	gb|AAC34490.1| (AC005313) unknown protein [Arabidopsis thaliana]		2e-08	CGTTGATGGCGTTTGATGAATCAAAGACTGAGGAACCAAAGACTGATGAATCAAAGACTAGTGAGGAGGTTAATAAAGCTCATGAAGAATGAGGAAAAATCGAGAAAGAAGGGCAGAGGAGAAATATATACACATAAATGTGTTTTAAAATATGGAAAAAGCAGGAAAACAATTTTGTTTCCAAATGATCAATCAGTCCCTTCTAACCCCTTTTTTGGCTTTTTAGATTTTCAAACTTCTTTTGGTGAAGACTTGTGCCTTTTAAGATAATAGGTTTCCTTTGACTTTAAAAAAAAAAAAAAAAAA	323?
MA2-D05	137	SLW-348-443-B04	DQ226669	Boechera divaricarpa	At3g57010.1	gb|AAC78542.1| (AC005662) putative strictosidine synthase [Arabidopsis thaliana]	The jasmonate-inducible AP2/ERF-domain transcription factor ORCA3 activates gene expression via interaction with a jasmonate-responsive promoter element van der Fits L, Memelink J PLANT JOURNAL 25 (1): 43-53 JAN 2001	1e-53	ACAAAACAAGATGCGTTCCCGCTAATAAACAAATCACACAACTAAGTGATAATTTATTTTTAGCTGATAAAAAAGCCACACAACTAAGTGATAATTTGTTTTTACTCATTTGGAATCATATACTGATGTATCAAGAACCCAAACGGCCGGCCAATATACAGACCCGATCCATAACTTTCCATCTTTTGTCTCATAAGCCTCACTAGCATACTTCACCACTTTCCCTTCAGTGTCCTCAAGTATCTCAAGAATCTCTCCCGTCTCTCCAGAGAGTTTCACGACAATTCCATGAGGTTTTCCTCCGTTCATGAGATGAATCGCAGTCTCCATCTTCACCGCCTTCATGAAAAACCTTCCGACCCAAGGGTGAATCAGAAACAAACGATAGAACAAACTGGT…	451
MA2-D06	138	SLW-348-443-B07		Boechera divaricarpa	n.a.	gb|AF163819.1|AF163819 Arabidopsis thaliana endoxyloglucan transferase (EXGT-A1) gene			TTTTTTTTTTTTTTTTTTTTTTTTTTACGCACACACATTGCATAAATATCAGGGGCCAACAAACAAAACATATATCAATCACTTGAACAGTAGCATAGTTTAAATAGATAGTAATAAACTAATAACACGATCCATTGAATCCCCCAATTTGT	168
MA2-D07	139	SLW-348-443-B10	DQ226670	Boechera divaricarpa	At3g25870.1	dbj|BAB01048.1| (AB023041) gene_id:MPE11.2~unknown protein [Arabidopsis thaliana]		2e-34	ACAAAGCATCGGCGGTTGCGGAGGCGGCGGAGGCAAACCCAGCTCATCGTCAGAAGCTTCAAAAGGATAACCAAGATCCGGATGAGTCTCGCAAGAGCCTTGCACCGTCGTGTTCGACAACTCATCTTCGAAGCTCTTCATCACCGAGTCAAGATCTTGAATCACTGGGTCGTTCGCTGAGTCATCGAACAAATCATCTCTCAAACGCTTCACATCCGGCGAGTCAAGGCCTAACTCGTCTCTGACTCGTTTCTTCCCGACCGAGTCAGTCCGAGTGAGCCTCTCCTCCTGTAAATCCTCCATAGCTTAACAACCGGC	328
MA2-D08	140	SLW-348-443-C01	DQ226671	Boechera divaricarpa	At3g10230.1	gb|AAA81880.1| (L40176) lycopene cyclase [Arabidopsis thaliana]		5e-49	TTTTTTTTTTTTTTTTTTTTTTATGAAGAATAACTAGTAACAATTTGATTTCTCAAGGATTCAGGTTGTGATCTGCGGTTTATACACAATTATCCGACGACTTGCTATGCGAATATACCACTGGGTTAAGAACCAAAGAACAGATGTACTTATATATCTAAGTTTCTGGTCCTTAGTCTCTATCTTGTACCAAATTGTTGATCATCTTAGCAAGAGGAACCGTTCCCTTTGTCATGATCTCCAATCTTGAGGTATTGGAAGCGTGCGAGAAGAGCGACAACCCGAAGAACAACAGTTCCGGGAGAAACAGCCTGGAAGACAAGAATCCGTGCCAGTAATGAGGTTGCAGATCAAAGAATGCATCAAAGAACCTTCTAGTAGCTTCTAAGTCGAGTTTCA…	472
MA2-D09	141	SLW-348-443-C07	DQ226672	Boechera divaricarpa	At5g42740.1	pir||S41808 glucose-6-phosphate isomerase (EC 5.3.1.9), cytosolic - Arabidopsis thaliana		3e-99	ACCTTCCGCCGACCCAATCCCAAAATGCAAATGCATTGTTTGGGTCAATACCAAACTTCTCCACTAACGTAAGATTAGTGCTAACAGCAACCATGTGTTTTGCAACAGCCGAAGCCCCAAGAGCAGTTGTAATCCATTCCCTCAATGTCCTAGCGTTCAGCATTGTTTCAGCAGTTGTAAATGTTTTTGAGACCACCACAACTAGAGTAGTTTCTGGATTTAGTCCATTGATATTTCTAGCAACATCAACAGGGTCAATATTTGCAAGGAATCGCAGCTGGCGTCCTCTAGCACACTCTAGAGCTTCAGGATCTGTTTGAAGAGCCGTGTGCACAAACAGTGGACCTAAGAAGCTGCCACCAATACCAATTGCAACGACATCTTTCAGTGGTTTGCCAG…	566
MA2-D10	142	SLW-348-443-C10	DQ226673	Boechera divaricarpa	At3g14600.1	dbj|BAB02392.1| (AB023038) 60S ribosomal protein L18A-like [Arabidopsis thaliana]		2e-51	ACATGTTATGGTATCCAGTTCGGCTCTGATAACGCAGCCAGATACCATAATTCTTGATTGTCGTCGGGTTCTTCTCGAAAATCTCATTGATGGCAAGCATCTGCCCATTGCTTTTCTTCACCTTCTTCAGTTTCCTCATGAAATACCAAAACTTGGACTTGGCGCATACTTCATTTGTGCCCCATAGCTTCATCCTGTAGATCTTAGGGTGCTCATCTTTCTCTGTCGGAAGGGCTCTCCCAACCACTTGATACTGGTGAAACCGGAAAGCACCCATTTCTAGGGAGAGATCAAGCTCTGACGAAATCAGCC	322
MA2-D11	143	SLW-348-443-D01	DQ226674	Boechera divaricarpa	n.a.	gb|AAD31358.1|AC007443_2 (AC007443) putative chlorophyll a/b binding rotein [Arabidopsis thaliana]/emb|AL162295.1|ATT4C21 Arabidopsis thaliana DNA chromosome 3, BAC clone T4C21			TTTTTTTTTTTTTTTTTTTTTTTTTTTTTTAGCCCACGTCAAATCATTGGATTACAAAAGTTGAAAACAAAGCAAACTGAGTTATGAAACACAAATCTTCTAGGGCACCTTTTTCGGCGAAATTGACAAATACAGAAGAGAAAAAACAAATGTCCGACTGAAAGAGTTAAAAGTCTTTTTTTTTTCCTTCCTTCGTGGCGGTGAGCGGTGGGATAGTTTATGTCCTCTTCATAATGTATCCCAAAATTAGACCGATGAGTCCGACCAGAAgAACGTACTTGGGTCCATTCTCGGAGAACACACCGTCGT	318
MA2-D12	144	SLW-348-443-D04	DQ226675	Boechera divaricarpa	At1g23740.1	gb|AAC98029.1| (AC005990) Strong similarity to gb|U20808 auxin-induced protein from Vigna radiata and a member of the zinc-binding dehydrogenase family PF|00107.		2e-45	TTTTTTTTTTTTTTTTTTTTTTTTACGCTTCTAAAGAGCATTCTTTTATTTCCACCCTCATTGATACAAAGAGAAGATAACACTTTTGACACTTGCTTAGCTTATACACATAGATAAGGCTACAATTAAGCTAACCCCTCAAGAGATGGGATAAACAACGACCTTCCCTGTGGCATGGTTCGTTTCTAAGTATGAAAAAGCCTCAGCAACGCGTGAAAATGGGAACGGCCCTTTGGGATCAACCACAGGCTTTACCTTCCCACTCTCAATGTATgGGGTTCAGTTTCTTCAAAACATCGCCGTTAGATGTCACAACGAATCTGAAACCAGGCGGCGTGACAGCTCCGGTCAAGGCCACAACTTTCCCTCCTTCCTTAATTACCTTCACTGCCTTATCAC…	445
MA2-E01	145	SLW-348-443-D07	DQ226676	Boechera divaricarpa	At3g18410.1	gb|AAF69699.1|AC016041_4 (AC016041) F27J15.9 [Arabidopsis thaliana]/NADH-UBIQUINONE OXIDOREDUCTASE 12 KD SUBUNIT PRECURSOR {weak similarity}		8e-58	GGGATTACCGGAGTTCGAAGAGTCGGCGCCGGATGGCTTTGATCCGGCCAATCCTTACAAGGATCCGGTGGCGATGGTTGAAATGAGAGAACATATCGTTCGAGAGAAATGGATCCAAATCGAGAAGGCTAAGATCTTGCGTGAGAAGGTCAAATGGTGTTACCGTGTCGAAGGAGTCAATCACTACCAGAAATGCCGTCATCTTGTTCAACAGTATCTCGATTCCACTCGTGGCGTCGGTTGGGGAAAGGACCACCGCCCTATCTCGCTGCACGGTCCCAAACCGGAGGCTGTTGAAGCTGAATAATGTTGTGTGCCTCATTCATCTGAGTGGT	345
MA2-E02	146	SLW-348-443-D08	DQ226677	Boechera divaricarpa	At1g22140.1	gb|AAF86554.1|AC069252_13 (AC069252) F2E2.21 [Arabidopsis thaliana]/pir||B75059 probable transmembrane oligosaccharyl transferase PAB0974 - Pyrococcus abyssi		6e-24	ACTACAACAAAAGAGAAACAGAGTTGGATCACAGATCACCGAGGAAATGTCTTTGGTAATGTCTGAATCACCAATGAAGAAGTGAGAATCAATGGTGAGTTTCGTCGAAAACCCATGGCTCATGCAAGAAAAGCTCACGGCCATTCATTTGGACACGGCCTGAAGCTATGTCCTCTTCACGTTTCCTTGCTGCTTCAGCTTGTTTAGCTAACAACTCAGCATCCTTTTGGCGTTTCCAAGAGAGGAATTGATCTTTAGAAATTGAGATCTGCGTAGTTTTTGGCGTTTCTTCATTATCTGCTCCCATCGTTCAACTTTTTGTTTTTGCTCTATCGTCTCTCTCAACGCACAAATTT	366
MA2-E03	147	SLW-348-443-D11	DQ226678	Boechera divaricarpa	At5g42980.1	pir||S58118 thioredoxin (clone GIF1) - Arabidopsis thaliana		1e-44	TTTTTTTTTTTTTTTTTTTTTTTTTTTTTCAACATGAACgAACGATTAGCATAGCTGCgAATTATCAAGTTTGCAACATTTATTCACCACACAAAGAGCACACTTAAGGTCAAAGACTCTGGTGAACAAGGATTTATTAAACACTAAAACATATTTAGCAAAATAGGTAGAGAGAAAGCAAATCAAGCTGCAGCAACGGCTGTGTGCTTTTCGAGCTTGGCAAGGATTTCTTCTTTCGCAGCTCCAACCACCGTATCGAGGACCACTCCTTCTTTCATGAAGATAAACGTTGGCATTGCCTGAACGTCAAAATCCTTAGCAACAGTGTTCAATTCGTCTACATCGACCTTGAAGAACACAACGTTAAGGTGCTTCTTGGCCAACTCGGCAAAGATGGGT…	506
MA2-E04	148	SLW-348-443-E02	DQ226679	Boechera divaricarpa	At3g53530.1	emb|CAB67660.1| (AL132966) putative protein [Arabidopsis thaliana]/gb|AAF15286.1|AF198627_1 (AF198627) copper chaperone homolog CCH [Glycine max] {weak similarity}		9e-73	ACACACACACACAAAAATGTGTTCTTTTAGTTTCCAGGGTTTGCAGTTGGGAGTGATGATTGAGGTGGAGTCCAGAATTGGGCATTTTTGACCTTTGAGAGGCAACCCAATACTTCGAAGGGAGTGATATCTCCAGTCACAGTTACCTTCTTTGAAGCAAAATCTATGTTGAAGGATGTCACACCTTGCATTCTGGATAGATGTTTCTTCACTTTGCCTTCACAGCCTCCGCAGTGACAGTGAAGAGACACTCTAAGAACAACCACCTGGTCTGAACCTGAACCTGAACTAGAAGACTTCTTCTTCTCTTCTACGGCACCAGAAGAGACTCTTTTTAGCCCAGAAGCTTCACCCTCCTCCGTTACAACCGTATCCTGACCCGCAGACCCGGCTAAAGAA…	>640
MA2-E05	149	SLW-348-443-E10	DQ226680	Boechera divaricarpa	At4g29400.1	emb|CAB79698.1| (AL161574) putative protein [Arabidopsis thaliana]		2e-12	TTTTTTTTTTTTTTTTTTTTTTTTCGCATCTAGCAACATTTTATTTCTTCAATTCATCGGCTTCAACAAGCTTCTCATTTGAAATTTGTTAAGATCCATAGATCAAATATATAAACTTTAACCTTCTTTTGAGCTTTCTCTGGGTTATCTAAACAATCTTCGAGAATGGCCGCGAACTCTAGGTCTTTGTCGTAATTTATATCCTCTGTTTTCGCTCCGTAAACGCCTCTCTTCCTCGCCGAGAACTCATCCTCTCCCTCTTCATTTTCTTCTGCAAATTCTTCCACATCTTCTTCCATTTCTCGATCCAGACCATTTACCTCTGATCCACCGCTTCGTCTTGTCGTCCTCTCGTTCCTTCTGTTACTTGTCGGAATGT	395
MA2-E06	150	SLW-348-443-E11	DQ226681	Boechera divaricarpa	At5g06330.1	dbj|BAB08955.1| (AB006700) harpin-induced protein-like [Arabidopsis thaliana]		3e-82	TTTTTTTTTTTTTTTTTTTTTTTTTTTTGGAATAAAATGATCTTATTCTTTTGTCCTTTACTATATATTGNATCTTTTTGAATCTTTACAGCTCGCCATAACAATAACGCAACCGATTAATGTAAGTCTTGCTATTATTTCTCCGtGACGTGGAAACAAAATTATAAAACTTAACTGCTACGAAATTATGAAAATATATTACATAATTAATAATGAAAAATCCGTGACCTGATATCACCGTCACCGTTAAGTGGTCGCTTTTTTCAgACACTAACGCTGCAAATTGtGGtGAGCGTATATTTAACGGCGTTATTTCCCATAATAACACCGGCGGCACTATTCCCGAAGTTTATATACGCCGGACATCTAACGTGGAGATGATATTTTCCGGTGATAAAA…	1010
MA2-E07	151	SLW-348-443-E12	DQ226682	Boechera divaricarpa	n.a.	emb|AL161537.2|ATCHRIV37 Arabidopsis thaliana DNA chromosome 4/hypothetical protein			TTTTTTTTTTTTTTTTTTTTTTTTTTTTAGTTCCATAATTTTTTGTTTCTCTTAGTCTTAAATATAAAAAGGGGAATTACAAGCACATAGATAAAACACGTTGCATGGAGTATACATACTCACCAAACTTATTATACAATATAGCGTTATTAATTTGAAATTATTTTATCGGCGGAGAGTAATCTCAAGATTCTCAACCCCTGCATCTGTAGT	228
MA2-E08	152	SLW-348-443-F04	DQ226683	Boechera divaricarpa	At3g17390.1	S-ADENOSYLMETHIONINE SYNTHETASE 1		1e-56	GGGAAAGGACCCATCGAAAGTGGACCGAAGCGGTGCTTACATAGCTAGACAGGCAGCCAAGAGCATTGTAGCCAGCGACCTAGCACGCAGGGCGCTTGTTCAGGTCTCTTACGCCATTGGTGTCCCCGAGCCATTGTCAGTATTTGTTGATACATATGGAACTGGGAAGATTCCGGACAAGGAAATTCTCAAGATTGTGAAGGAGAATTTTGATTTCAGGCCAGGCATGATGACCATTAACCTTGACCTCACCAGAGGTGGCAATGGGAGGTTCTTGAAGACTGCAGCATACGGACACTTTGGTAGGGAAGATCGTGACTTTACCTGGGAGGTTGTTAAGCCTCTTAAGGCAGAGAAGGCTTAAGAGTCTGCTTATCGTTTAAACTACGTTTATGTTGT…	484
MA2-E09	153	SLW-348-443-F09	DQ226684	Boechera divaricarpa	At5g17540.1	emb|CAC01898.1| (AL391151) putative protein [Arabidopsis thaliana]		1e-12	TTTTTTTTTTTTTTTTTTTTTTTTTTTTTGGCACCAACTCTCGAATTTCTCTTGCTAGTCTACATTGGAACATCATATGATTTACACTCTCCACTACTTCACCGCATATAATTCTCTTAACATCATATGATAGGGTAACCTTGCCTGAAATGCACATGCCTACTTCTAAACCCCAATAATCATTTTACAGAGAAGACAATATCAATTTATCAGGGCTTTTGCTTCCTCCATTGGATGCAAGTTGACTGTTAAACACGCCCTCGAGCTCTTCCACAAAACTTTGCATCGCCTTCTCCGGCAAACAAACGGGT	327
MA2-E10	154	SLW-348-443-F10	DQ226685	Boechera divaricarpa	SORRY	dbj|BAB03000.1| (AP001297) nucleotide sugar epimerase-like protein [Arabidopsis thaliana]			TTTTTTTTTTTTTTTTTTTTTCATATAAACCCAGTTTCATTTATTACATAACAAAGCCCACATATATATATTTTCAATTCTACCCCATTTCTTTCTTTCTCTCCCCATTTCTATATATCTTTCTATTATAACATACAGCTGTAACAATTTAATTCCCACACTTTGATCCCCCTAAAAAAAGGACCACCACAAAAACATTTATGATTTTTTTTCTTTTTTTGGGGGAATTTTTAAATACGGAAAAATACAGAAATCTGTCCCTGTAAATGATTTTAAGTTTTTTGAAAAAAAGAAAAAAGAAAAAACAAGCATGTGATGATGAGAGAGAGAGAACGGTAGAAGAAATTATTAAGCGGAATCTTCGGCGTGAGAGTTTTCCCGTTTTACCCTCGGCTGAAC…	425
MA2-E11	155	SLW-348-443-G03	DQ226686	Boechera divaricarpa	At1g68530.1	gb|AAD37122.1|AF129511_1 (AF129511) very-long-chain fatty acid condensing enzyme CUT1 [Arabidopsis thaliana]		1e-110	ACTATCTACCTAGTTGAATATTCTTGTTACAAGCCACCTGTCACGTGTCGTGTCCCTTTCGCAACTTTCATGGAACACTCTCGTTCGATCCTCAAGGACAATCCTAAGAGCGTTGAGTTCCAAATGAGAATCCTCGAACGTTCTGGCCTCGGTGAAGAGACTTGTCTCCCTCCGGCTATTCATTATATTCCTCCAACACCAACCATGGACGCGGCTAGAAGTGAGGCTCAGATGGTTATCTTCACGGCCATGGACGATCTCTTCCAGAAAACCGGTCTTAAACCTAAAGACGTCGACATCCTCATCGTCAATTGCTCTCTCTTCTCTCCCACCCCATCGCTCTCTGCTATGGTCATCAACAAATATAAGCTTAGGAGCAACATCAAAAGCTTCAATCTC…	>950
MA2-E12	156	SLW-348-443-G04	DQ226687	Boechera divaricarpa	At5g24770.1	dbj|BAA33447.1| (AB006778) vegetative storage protein [Arabidopsis thaliana]		2e-36	ACGATGGGTTCAATCCTGAGTGtTAAGAGGTTTTTATATAGATGCAAGGTCTCTGGGAGCACGGTAGCTTCTCCGAGACCTGCCCACTTCCAGTAAGAGGGGGTCTTCTCTGTCCCGTATCCATATTTGGCGTAAAAGGGAACACTAGAGAGGAGGGTGTCATCAAGATCAAAGATCCAAACATTGACGGTATCGTTCTTTAGGGCTAGTCCGTTGGCGTAGAAATAAGCCTCTTTGCACACCGTTTTGGAGTCCCATTGGT	272
MA2-F01	157	SLW-348-443-G05	DQ226688	Boechera divaricarpa	At4g30690.1	gb|AAC63674.1| (AC005170) putative chloroplast initiation factor 3 [Arabidopsis thaliana]		9e-75	CGCCATGGCTGGGATCACCAGCACCGTCGGATTCAACGCCATTCTCGCCGGAGCCACCAAAACGGTGTCGCATCGTCCATCCTCTGTTAAATCTAGTCTCTTCGGTCTTCGACTCTATCTAGCCGAATTGTCAATTGTTTCTCTCTCCCCTTATCATCACCGTTGCCCCGCCATCACCTGCCGTTACGGAGGTGCTCGATTTCCTGGAGATAGGAGAGGTAGGCAAAAAGAATCCGAGGATGACGATGCGCTTGATATCTCAGCTATTAGGTCAGCCACTGTTAGGCTTATTGATGATCAGCAGAACATGATTGGTTTAGTTTCCAAAGACGAAGCGGTTCGAAGAGCTGAAGAAGCTGAGCTTGATCTGGTGATTCTTTCGCCGGATGCAGATCCTCC…	547
MA2-F02	158	SLW-348-443-G06	DQ226689	Boechera divaricarpa	At1g20620.1	gb|AAC49807.1| (U43147) catalase 3 [Arabidopsis thaliana]		1e-123	ACTGGAGGATTTTGGACTACATGTCCCACTTGCCAGAGAGTTTGCTCACATGGTGCTGGATGTTTGATGATGTTGGTATTCCACAAGATTACAGGCATATGGAAGGTTTCGGTGTCCACACCTACACCCTTGTTGCCAAATCTGGAAAGGTTCTCTTTGTGAAGTTCCACTGGAAACCAACTTGTGGAATCAAGAATCTGACTGACGAAGAGGCGAAGGTGGTTGGAGGAGCCAATCACAGCCACGCCACCAAGGATCTGCACGATGCCATTGCATCGGGTAACTACCCCGAGTGGAAACTTTTCATCCAGACGATGGATCCTGCGGATGAGGACAAGTTTGATTTTGACCCGCTTGATGTGACCAAGATCTGGCCTGAGGATATCTTGCCTCTGCAAC…	>800
MA2-F03	159	SLW-348-443-G08	DQ226690	Boechera divaricarpa	n.a.	dbj|AB011477.1|AB011477 Arabidopsis thaliana genomic DNA, chromosome 5, P1 clone: MHK7			TTTTTTTTTTTTTTTTTTTTTTTTTTTGGGAGAAACGGTAGAACCACATTTTTATTGAGACGATGAACCGATACCGGTTTAGGAGACAAACAAACAAAAAAGAAAATAATATAATCTCAAAATCATGTGTAATATGAGGAGGTTAAAAAAAGCTTTACTTCTTTTCCCTCATTAGACTCTCTAAACGATAAATAATACGGAACATGTCTTTGGAGACAAAAAAAAAGTGGGATTTCACCATTATAACCCTTTCAACATTTATGCTTATTACTCAGAGAAAAGCTGATCTTCACGGGATTAGTTCACGACGTCGAGAACAAGCTTACGGGATTTGAGT	353
MA2-F04	160	SLW-348-443-G10	DQ226691	Boechera divaricarpa	At3g04120.1	gb|AAF26801.1|AC016829_25 (AC016829) glyceraldehyde-3-phosphate dehydrogenase C subunit (GapC) [Arabidopsis thaliana]		2e-48	ACCATGACACCAATTTCACAAACTTGTCGCTCAATGCAATTCCGGCCTTGGCGTCAAAAATGCTCGACCTGTTGTCACCAACGAAGTCAGTTGAGACAACATCATCTTCGGTGTATCCAAGGATTCCCTTTAGTTTGCCTTCAGATTCCTCTTTGATAGCCTTTTTGATTTCGTCATAGGTAGCAGCTTTCTCGAGTCTGACTGTGAGGTCAACAACTGAGACATCAACGGTTGGAACACGGAAAGACATTCCGGTCAACTTTCCGTTAAGGGCTGGAAGT	291
MA2-F05	161	SLW-348-443-G12	DQ226692	Boechera divaricarpa	At1g04430.1	pir||E71405 probable ankyrin - Arabidopsis thaliana		5e-34	TATTAATCGAGATGGATCGTATTCTTAGACCTACAGGATTTGCCATTATCAGAGATAAGCAAAGTGTTGTTGAATCAATCAAGAAGTATTTGCAGGCTTTGCATTGGGAGATTGTGGCATCAGAGAAGGTAACTACAGGTTCAGAACTTGACCAAGAGAACGACGATGGTGAGAACAATGTCGTTTTCATTGTCCAGAAGAAACTTTGGCTCACCAGTGAAAGTCTTAAGGACACTGAGTAAACATATCAAAAGCAGAAGACAAAAACCAAAGAAAAATAAATTGTTTTATTCCACACGTTTTTATATAGTTTTATTCTGATTTTTGTAGTTGATTTGT	349
MA2-F06	162	SLW-348-443-H10	DQ226693	Boechera divaricarpa	At5g50350.1	dbj|BAB09454.1| (AB012248) gene_id:MXI22.6~unknown protein [Arabidopsis thaliana]		2e-44	ACCAATGCTAGTCCCTTGCCCACTTGATGCATCCTGAGTTGTATCCGACTCCCAGACAAGAGATTTTGTATTTGGCGTGTGTGGCGACTTGTTAAGGCATGCTAATGCAGCAGCAGAAGTGTCGTCTGGAGTTTCCCATTGCAACCAAGGAAGCATAACACCATCCATTCCAACAGGAACTCTCTTCAGAACAGTGGCGCTTTGAGAGCTTTGTATTTTAATCATCCCAAAACTTGAACTACTTTCGCTCCTCTCATCCTCCAGTGATGAAAAGTCTGTGTTTTCTATGTTTGAAATGAATTCGTCGATGAATTGCTCTGCTTCATCTGTTAAACACATGGACATCCTTCTGCTCCGATCCTTGCTCCTTTTTCGCGTCCGCATCGGCTTTTCCTCAGC…	417
MA2-F07	163	SLW-348-443-H11	DQ226694	Boechera divaricarpa	At2g39770.1	pir||T01007 mannose-1-phosphate guanylyltransferase (EC 2.7.7.13) - Arabidopsis thaliana		1e-115	TTTTTTTTTTTTTTTTTTTTTTTTTTTTTtCTTTTTTTACAGCGTTTTGATTGATGCTTATTCAAAAGCCAATAAGAATATCCAAAGGTGTTTCAAAGCTGAGAGAAAGACAAAAAAAAAAAGTTGCACATATAATATCACATTTTTCACATCACTATCTCTGGCTTCAAGATGTTTGCTTTGATCTCCTTGTGTGGCAAAACAACTCCTCCGTTGCTATAGATCTCATCGCTCACATGAACATCTTCTCCAAGGATCGTCATGTTCTCAATCCGTGCCCACTGCCCAACCGTTGAGTGCCATCCAATGATACTGCTTGAGATGCACGCGTGCTTCTTGATGCGCACCCCGCGCATGACCGTGCAGCGTGACAGCCTAACTCCTGACTCAACAATGCAT…	788
MA2-F08	164	SLW-348-443-G09	DQ226695	Boechera divaricarpa	At5g49280.1	gb|AAF69828.1|AF229250_1 (AF229250) polygalacturonase inhibiting protein 2; PGIP2 {weak similarity}/dbj|AB016872.1|AB016872 Arabidopsis thaliana genomic DNA, chromosome 5, TAC clone: K21P3 {strong similarity}		1e-07	TTTTTTTTTTTTTTTTTTTTTTTTTTTTGAAGTAAACAATTCTTTATTTCTGCATAgCGAGTAAGTAATATGTTAATTATTAAGAACAATTAAATACAAATTGTCAACAACAAAAGAAAAAGTTTAANCAGATCGAAGAAAAGTAAAAGATATCCATTTGATCTAACATCATCTGGTTTCCATGATCAAATATATTTAAACATTTGTAGATCTACCATTTGTCGCATTATTCCAATTTTTTTTTCGTAATTTTCCGGCAAATTTCCGACGATTTATCTGTCACACTAAACAGAGGAAGACAGCGAAAAGAGCAAAAATAATAGAATAAGAACTCATAAACCGATCTGAGCCAGAACCTGGTGGTGGAGTATGATAGTAAAACGGGAAATAAGGGACGAT…	492?
MA2-F09	165	SLW-A-B01	DQ226696	Boechera divaricarpa	n.a.	gb|AC002337.2|AC002337 Arabidopsis thaliana chromosome II section 252 of 255 of the complete sequence. Sequence from clones T8I13; putative chloroplast protein CP12			ACTATTCATATTCATTAACCATTATCACATTACAATCATCAACCAAAACACAACAAGGACAACAACAAACTTGGATCGATCTGACCATACCTAAATTTTCAGATAATAGCGAGCATCAAAAAACATTTTTAATTATCATAAGT	153
MA2-F10	166	SLW-A-C01	DQ226697	Boechera divaricarpa	At4g28940.1	emb|CAB43908.1| (AL078469) putative protein [Arabidopsis thaliana]		2e-43	ACTACTTGAATCTTGCACGCAAACTCGAGGACACGAAACTGCCGCAGTGCGTGAACACCACGTGCCTCCCTCGACCACCGAAGGTCACCATCGTTGACCGCGGTATGAGTGCAAGCGTCTTCGTCGACAACGCAGCTTACCGGACTTTCCTCAACTCCAAGTTTAACGCCACCGCCGTTGAAATGGAGAGCGCCGCCGTGGCTCTCGTTTCCCACCAGCAAAACCTCCCTTTCATCGTCATCCGTGCCCTATCCGATCTCGCTGGTGGCGGCTCCGACGTGTCCAACGAGGCCAACATATTCAGCAGCCTCGCCGCAGAAAACTCCGTAGATATTCTCGTTAAGTTCGTTGCTTTGTTGCCTCTACACGGAAGCAAGATTCAGTCGGAATGATAAGTGT…	607
MA2-F11	167	SLW-A-D01	DQ226698	Boechera divaricarpa	At5g05590.1	dbj|BAB11548.1| (AB005241) phosphoribosylanthranilate isomerase [Arabidopsis thaliana]	Differential expression of triplicate phosphoribosylanthranilate isomerase isogenes in the tryptophan biosynthetic pathway of Arabidopsis thaliana (L.) Heynh He YK, Li JY PLANTA 212 (5-6): 641-647 APR 2001	1e-49	ACCGCAAATACCGCTGCTAACATCAATTCCATCAGGTTGAAGGATAGAAAGAGCTTCTGAAACATTTGTTGGATTGATTCCCCCAGCTAAGAGCCAACCATTTCTGCTTCTGATGGAGGGTAACTTGAACTGAGCCCAGTTAAATCCTTTACCACTCCCACCCGTTGCACTATCCACAAGAATCCAATCAGCGAGATGACAATCCTCTTCAGGAACTTCATTCAGGAGCTTTCCATCCTCATTTGCATTAAGGACATATATGACTCTCCTTTCTCGT	287
MA2-F12	168	SLW-A-E01	DQ226699	Boechera divaricarpa	At3g28007.1	dbj|BAB10854.1| (AB009053) contains similarity to MtN3 protein~gene_id:MQB2.17 [Arabidopsis thaliana]		2e-58	ACAAAGCTGACCCATACTTAGCCACGGTGCTAAATTGCGCACTATGGGTCTTTTATGGCTTACCAATGGTTCATCCAGATAGTCTCCTTGTGGTCACCATTAATGCCACTGGTCTTACCATTGAGAGTCTCTATCTCGCTATGTTCCTCTACTTTTCTCCCACCACTCGCAAGGTGAAAGTGGGGATATGGTTAATAGGAGAGATGGTGTTTGTAGGAATAGTAGCCACAYGCRCATTGCTATTGTTCCACACACATAACAAGAGATCTTCTTTTGTTGGAATCCTTTGTGTCATATTTGTTAGCCTCATGTATATTGCTCCTCTCACCATCATGAGTAAGGTGATCARGACAAAAAGTGTGAAGT	376
MA2-G01	169	SLW-A-F01	DQ226700	Boechera divaricarpa	At5g60390.1	emb|CAA34456.1| (X16432) translation elongation factor 1-alpha [Arabidopsis thaliana]		3e-54	ACCCTCTCTTAAGATCCTTCACGGCAACATTCTTAACATTGAACCCaACATTGTCACCAGGAAGtGCCTCAAGAAGAGACTCGTGGTGCATCTCAACAGACTTGACCTCAGTGGTCAACCCTGTGGGGGCAAAGGTCACAACCATACCAgGCTTGATCAAACCAGTCTCAACACGTCCCACTGGCACCGTTCCAATACCACCAATCTTGTAGACATCCTGAAGTGGGAGACGAAGGGGCTTGTCTGATGGCCTCTCGGGCTCGTTGATCTGGTCAAGAGCCTCAAGGAGAGTTGGTCCCTTGT	312
MA2-G02	170	SLW-A-G01	DQ226701	Boechera divaricarpa	At1g58110.1	gb|AAG12605.1|AC023064_2 (AC023064) hypothetical protein; 6862-5633 [Arabidopsis thaliana]/bZIP transcriptional activator (?)		6e-50	ACAAACATTGCAGGCAGAAGGCTCCAAAGTTTCAGCTGAACTTGATTTTCTCAACCAGCGGAATCTTATTCTGAGTATGGAAAATAAAGCTCTTAAGCAGCGACTAGAAAGTATAGCTCAGGAGAAGCTGATCAAACAATTGGAACAGGAGGTGTTAGAAAAGGAGATTGGAAGACTACGAGCGCTGTATCGGCAACAACAACAAACTMAAAAACCATCAGCCAGTGGCGGACGTGCTACTAGCAAAGATCTCGAGTCTCAGTTCTCCAGTCTTTCCCTAAACACCAAGGATTCCAACTGTAGGCTTGACTCTGTATCTGTGATGGGTCAATTCCACTTTTAGTCAATGTCTCTCTACCCACTGGTTCATTAGATCTTAAGGGCTTGTTATTCAAATAA…	684
MA2-G03	171	SLW-A-H01	DQ226702	Boechera divaricarpa	At4g15000.1	pir||E71413 ribosomal protein L27, cytosolic - Arabidopsis thaliana		3e-25	CGGCAAAGAAATCTCGAGTCAAATGTTTCATCAAGCGCGTGAATTACCAGCATCTGATGCCTACTCGTTACACGCTCGATGTAGATCTGAAGGAAGTTGCGACTATCGATGCTCTTCAGAGTAAGGATAAGAAGGTCGCTGCTCTTAAGGAAGCTAAGGCTAAGCTTGAGGAGCGTTTCAAGACTGGGAAGAACAGGTGGTTCTTCACCAAGCTCAGGTTCTGAAGAACCTTTGAGATTTTATCCTATCGGATTTATAATTTACTTTTTGTTTAGTTCTAGAATGAATGTGGATCATGGTGTTAAGACTTTTTGGTTGAAATTGATTCTGGATTTTGTCTTTTACTTATGATCATCTGCCMaAAAAAAAAAAAAAAAAAAAAAAAAAA	404
MA2-G04	172	SLW-A-B02	DQ226703	Boechera divaricarpa	At3g60240.1	emb|CAB87861.1| (AL163852) protein synthesis initiation factor-like [Arabidopsis thaliana]		1e-36	ACTCATTAGTTTACAAAGAGCTTCAATATTCTCTTCATGTGGATCTTGATTATACCCGAGCAACTTCTGGATGCAGGCGTGCATGATTTTCTCAGTCAACATCCTTTTCTTGTATAACTCACCAATAAGTCTAATATTACCGAGCATTCTCCTCCGCACCTTGAGTCTTTTCTCTTCCCGTTCCTCCTCGGTTTGTTCTACTTGCCCTTCTTCGGCAACTCTACTGGCTTCCTCCTCTTCTTTCTCCCCTCTCTCAAATTCTTCCTGACATTTATTGAGAAGCAATCTTTTGAAGGTAATCTTTTCACCATTCTCATTAAAATCAGGTAACGCCCCAGACAGATGC	356
MA2-G05	173	SLW-A-C02	DQ226704	Boechera divaricarpa	n.a.	emb|AL161572.2|ATCHRIV68 Arabidopsis thaliana DNA chromosome 4, contig fragment No. 68; similarity to wound-induced protein - tomato			GCCTCAACTGCTGGGCCCAAGGCTAATTCTAACATCTCCATCTTTAGATGATGGTGACTCGCTTATGAACCCGCTTGAGTCAGGTTCAGGATGCAACTGTATATAGTTTGGTTCATCTGTGATGGGTGACTCGCTCATGGACTCGCTGAGTCATGTTTTCTGGATGCAACTGTATATAGTTTGGTTACATCTGTGTGAATATTAGAATGTTTGAAAATAAAAAGAAAAAAAAAAAAAAAAAAA	259
MA2-G06	174	SLW-A-D02	DQ226705	Boechera divaricarpa	At4g26300.1	emb|CAB11469.1| (Z98760) arginyl-tRNA synthetase [Arabidopsis thaliana]		7e-25	ACCTCTACAATTTATCTGACCACTACACCAGATTCTACTCCAATTGTCAGGTCAATGGTTCACCAGAGGAGACGAGCCGTCTCTTACTTTGTGAAGCGACGGCCATAGTCATGCGGAAATGCTTCTACCTTCTTGGAATCACCCCAGTTTACAAGATTTAATGCATCACATCAGAATGAAACGACTCAAAAGATGAAAGCTTTTAATCCGTTTTGACAATTTTCTGCACAATTAGTGAAAAAGGCGTTCTTTAGCCCTAAATTTTCACAATTCTCATTTAGCTTGGGCAACTTGTATACAAATGGATACCAATGTTAAACTGAACCCAGAAGGTTGTTTTGTCATGTCATTGAACTGATTTTCGTGAATCATGAAATGGTTTTAAAGTTAAAAAACAAA…	440
MA2-G07	175	SLW-A-E02	DQ226706	Boechera divaricarpa	At4g08900.1	emb|CAB78014.1| (AL161513) arginase [Arabidopsis thaliana]		3e-73	ACTCTCATGCATCTTCGTTTGCTCGTATCATGGAAGGTGGCTATGCCCGGCGGCTTTTACAGGTTGGGATTAGATCGATAAACCAGGAAGGACGGGAACAGGGCAAGAGGTTTGGAGTAGAACAGTATGAGATGCGAACCTTCTCAAAAGATCGCCCAATGTTGGAAAATCTGAAACTAGGGGAAGGAGTGAAGGGGGTATACATCTCGATAGACGTTGACTGTCTTGATCCGGCATTTGCACCCGGAGTGTCCCACATCGAACCAGGAGGTCTCTCTTTCCGTGACGTCCTTAACATCTTACACAACCTTCAGGCAGATGTTGTCGGGGCTGATGTTGTCGAGTTCAACCCGCAACGTGATACTGTTGACGGCATGACGGCAATGGTTGCGGCTAA	>537
MA2-G08	176	SLW-A-A03	DQ226707	Boechera divaricarpa	At3g56590.1	gb|AAF19568.1|AC011708_11 (AC011708) putative RING zinc finger protein [Arabidopsis thaliana]		1e-45	ACATAACCTTGTCAAATTCCAGAGGTTCAACAGTGGCGCCTCCTACAGTAGTTCATTCTTCTATTCTGCTCACATTTGGTTCTTCTTCGAGGTTGAAGCAACTTGCTCAAACCATCACTAGCTCCCATTCCAAAAATCTCGGCCTAAACCACACCGTATTTGGTAAAGTTAAGCAAGTCCGTCTTTCCTCAATCTTACCACACTCACCTGCCACATCATTATCCCCTTCCCCTACTCCTCAGCCTGAAACCCACGAACACCACCATCATCATCCTCGTCCCCATCATCATCATCATCACCACCATCATGAACTTGCTCCAGAACCTTCACCTTCACCTCCAACTAAAGGCTTTGCACTTGCATCAGCACCAACCAAACACTCACCTTTACCCCCGAGAA…	468
MA2-G09	177	SLW-A-B03	DQ226708	Boechera divaricarpa	At3g06310.1	gb|AAF08582.1|AC011623_15 (AC011623) unknown protein [Arabidopsis thaliana]		3e-45	TTTTGTTTTAATAATAAAAATTAAAATTTGAGTGATTAGACTGTCTTCCATTACTTGAAAAAGAAAAGCAGCAGCGATGAAAGAGTGATTAGAGTAAAGTTCAAGACTCAAAATGAGCATTTGCTTATTAGGAGACAGGTAAACTTGACTTCTCATTACAACGGACACGCTTTCTCGAAGGCTTCTTGCTCTTTCCGACACAAATCAAACTCGTTGGTGTAGTAATACATGCATCCAACGTAAGCATCCATCTCCTTTGGGCATCTCTGGTGAAGATCCTTCAGCAGGCCAAGAACACAGCGAGTGACGTCACGTCCCTTCTCGAGGCATTTCTCTGGATTAGGATCATTCTTCTTGCATTTCAAAACCGCCGACGTAGGGATCGGATTCCCCGTCCCG…	498
MA2-G10	178	SLW-A-C03	DQ226709	Boechera divaricarpa	At4g15560.1	emb|CAA74713.1| (Y14333) transketolase [Arabidopsis thaliana]		4e-12	MCAACTCGATCTGCATCACACCCCTAAACAAAATTACAAAACAAACAGTTTTACCATAATACTAATCTTTGCACAACCTTGCCTTTGCCTTTCTCTGCACCATCTCAGCTTATACGTATATAACTGTKGCCAAAGGACTTTTCTGCTACTTCTTTTCGGCGGGAACCTTGATCAATACTTAGAAGAAATCTTCGGTTGCATTTAGAGCGTTTGGATATATGTTTTAGCCACAGACTCTTACTCTCAAAACAGAGCTTCCCTTGGTGCACCGATTAAGTTAAGTGCGGTTGCTGCGATATGAGATGGCATGAGTCCAGCTTCAGCTAGTTGATCAGCTGGTGT	318
MA2-G11	179	SLW-A-G03	DQ226710	Boechera divaricarpa	At3g10770.1	gb|AAF19572.1|AC011708_15 (AC011708) unknown protein [Arabidopsis thaliana]		7e-61	ACTTAAACACTACTCTTGCCGTCAGGGATTGCTTGCRGAAGGATGCCTGAAAAKATTTGTGTCTGAACCATTCAACGACTGTGCATAGTTCAGAGCAGGTGAGTTTGGCCAAGGTGTATAAGAAGCCGGGTTATTAGTAAARGGACTCAAAGCAGGGTTAAGCGGATGCCCATAGTTTAGGTTGSCTTGATGACCTCTTGGCATCTGAGGGAAAACCCCATCGTGAAACGGAATGTGGATCGGTATTGGATTGAAGCTTTGGCCAGACGGCATAACTCTWACRTACCTSTAGGCGGGATCCACGACATACCTGTCATAGCTCCTGTCATAATCCGGGTCATATCGGTCTTTCTCTCTATCTCTGATAATGGCTACTCGAGAAGTCCTTCCCGATTCTCG…	466
MA2-G12	180	SLW-A-A04	DQ226711	Boechera divaricarpa	At4g28760.1	emb|CAA22976.1| (AL035353) putative protein [Arabidopsis thaliana]		1e-109	ACAGGGTGTTCCTCGGTTCCCCGGTTGACATTGACATAAGACGACGAGTAACCCAGATCACGGTTTCCCCATCTAGTTTCTTGACTTGATGAAGCCAATTTTTTAACTTGCTTGTTCTTCCTCCCTTGAACCACAAACTTTTCAGTTTCAACAGCCTTTGAAGGTCTCAATACTGTGATGCGCTTTGCCTCTGAATGAGAAGGGACAGGGTGAAAGTCAGAGAGGTTCTGCTGAGAGAATGAATTTGATTCCTGGAGAAATTCAACAAATAAATCCTTGTTGGAGCTTAAAAATTCAAGTGCATCTTGGAACTCTTTGGATTGGTGAAGACTGTCATCTGTTACAAGGCGTTTTGCTTCAGTGAACTTTTGACGAACAAGAGCCATCTGTTTCTCAGTC…	729
MA2-H01	181	ALIEN3				Alien PCR control 3
MA2-H02	182	SLW-A-B04	DQ226712	Boechera divaricarpa	At3g25070.1	dbj|BAB02065.1| (AB026647) contains similarity to nitrate-induced NOI protein~gene_id:MJL12.1 [Arabidopsis thaliana]		1e-22	GCCAAAATTCGGAGACTGGGACGAGAATAACCCTGCATCAGCTGATGGATACACACACATCTTTAATAAAGTCCGTGAAGAGAGAAGTTCTGGAGCAAATGTGAGTGGATCTTCAAGAACGCCAACTCATCCAAACCGTAGCCCTTCCAAAACTTCCACATGTTGCTGCTTTGGCTTTGGAGGAAAATGAAAGGGAAATGTTTCCGGAAAATTGTATATAGTTATCGAAAAATCAGTGTGTAATCTTAATGATCAGACATTCGAGCTTCTTTAGATGAAAAATAAGGCATCAGT	304
MA2-H03	183	SLW-A-C04	DQ226713	Boechera divaricarpa	At1g14360.1	gb|AAG10147.1|AF250341_1 (AF250341) putative UDP-galactose transporter MSS4 [Arabidopsis thaliana]		2e-33	ACTGTCTATGCGGCGCAGTGGGCCAAAACTTCATCTTTTTGACAATAAGCAGATTCGGGTCTTTAGCTAACACAACCATAACCACAACCCGGAAGTTTGTTAGCATCGTGGTATCGTCAGTTCTAAGCGGGAATCCATTATCGTCCAAACAATGGGGATGTGTGTCGATGGTGTTTGGTGGATTATCTTACCAAATTTACCTGAAATGGAGGAAGCTGCAGAAAATGCAGAAGAAGAAAAAGACTTGAAGCTGAAGAATGAAGTTCCAGATTTAAATTCTTCACAAAATTGTTTTTGATTGGGAACTTTTTACTTCAAAATATAAACCCAAGAGGTCTGAAAGTTAGAGAGAAGAAAGCTTAGTCACATTAGCAAAATGTAAAACTAATGCATTAGTAG…	413
MA2-H04	184	SLW-A-D04	DQ226714	Boechera divaricarpa	At5g59310.1	family: SLW-4-C8, SLW-A-D4, SLW-B-D6, SLW-D-D4, SLW-E-A11; gb|AAF76930.1| (AF159801) lipid transfer protein 4 [Arabidopsis thaliana]		2e-52	ACTATTATCATATACCTTAAGCACGTTAATACAGCATATGAAAGGAAAATATTACAAAGTATCAAGATCAGCTTAGATAGCCGTCTTTTATTTTACTTATGCTAAACCATACACTTAACGCA-ATGATGAGGTAAGCTTCCATTTCACTTGACGGTGGCGCAGTTAGTGCTCGTGGAGATGGGATAGGGAATGCGAACACCACACTTTCCAGGAAGGCTAGAGGCTAGACtTGGGTTAACGCCCTGTGCAGCGGACTTTAAGCATCGGCAAGCTTGTTGGCGGTCCGGTGTGGTTTGAgCCATACTGTTCAACTTTTTGACTCCTGCaCAACAcGGAGGCGGCACCaCCCCACCTTTTGATAGATAGTTTACACATGAAGCCAAGCtATTTGCCaCTGT…	547
MA2-H05	185	SLW-A-E04	DQ226715	Boechera divaricarpa	At2g43620.1	gb|AAB64044.1| (AC002333) putative endochitinase [Arabidopsis thaliana]		3e-60	GGATTGTCTGATATATTCTTCATTCTATGACAACCGATACAAACAACACATTGACACATTAGGATACACCGCATAATCTTTTATTCGACACCTTTAGTTATAAACTCACATGTGCACGACCACAGTCATACTACGAACCGTGCCATATTAACCACAATCTTTAACAACTAAGACTTGTTCCAGGAGTGATCCCAAGCATCCTGCAGAACTCCAAGTAATGGTTTACTCTGCTCTGCACTGCTGCAGGACGCCGGCCGTTGCATTCGCCACCGTTGATCTTCCTCGTGGTGGCTCCAAAGCCTTGGTCCAAGACTGGGCGAACATTTAGGTTCCAGAACCACATGGCACACTGAAAGGCAACTTCTGGGCTACGAGCCACCATATCTGGATCAGTCAAGA…	500
MA2-H06	186	SLW-A-G04	DQ226716	Boechera divaricarpa	At2g30000.1	gb|AAC31852.1| (AC004680) unknown protein [Arabidopsis thaliana]		3e-21	ACACGGACGCACATAAGAATCACAAATCACGCATTTCCCGTCGCATTTCTCACACAGTCTTCCAATGGCAATGCCAGGTTGTTTCCGGCACATGATCAGATCAGGGTGATGCTTTGCCATGGCTACTGGAACAGTGTTCGACAAGTAAAGGGAGATCTAACTTGAGCGATATCAAGAAGAACGTTGCGACGAGAAATTTTC	211
MA2-H07	187	SLW-A-A05	DQ226717	Boechera divaricarpa	At2g26080.1	gb|AAC31228.1| (AC004747) putative glycine dehydrogenase [Arabidopsis thaliana]		8e-77	ACTGCTCAGGCGTTGCTTGCAAACATGACTGCGATGTATGCTGTTTACCATGGTCCAGAAGGCTTAAAATCTATGGCACAACGGGTTCATGGTCTCGCTGGCGTATTTGCCTTAGGATTGAAGAAACTGGGATCTGCACAAGTCCAAGATCTTCCCTTCTTCGACACTGTCAAAGTTACGTGTTCAGATGCACATGCAATTTTTGATGCAGCAGCCAAAAAAGAAATCAACCTGCGTCTTGTGGACTCCAACACTATTACTGTTGCTTTCGATGAAACAACCACCTTGGATGATGTCGATAAACTTTTTGAAGTTTTTGCTTCCGGAAAGCCGGTTCAATTCACGGCTGAGTCTCTTGCACCGGAGTTTAACAATGCTATTCCTTCTAGCCTAACAAGA…	446
MA2-H08	188	SLW-A-B05	DQ226718	Boechera divaricarpa	At4g19410.1	emb|CAA18628.1| (AL022580) putative pectinacetylesterase protein [Arabidopsis thaliana]		1e-28	ACTCCGTCGAGAGGGTTGTTCTTGGACTCGTGTCACGCTCATTGCCAAGGCGGAAGCGCCGCCTCTTGGTCCGGTGACAAAGGTCCCCAAGTCGCTAATACGAGAATTGCAAAAGCAGTTGGAAACTGGTTTTATGGTCGGAGTGCATTCCAGAAGATAAACTGTCCATCGCCGACTTGTAATCCTACCTGTCCTGCAATCTCTACTGAAGACTAGAATCATCTAAATGTTCAGCTTTTAAATTTCAGTTAAGATCGACCTCTCGAATATTTGGTTTTGTTTTCCAAATCATTGCAATTTATATCGAGGAATAACGAGAGTTGCAGCTGCTGCAAAATTTAAATAAARAGTATATTTTTACTTTGATTTAARATTAATTTTTGTATTTGTCGAGTGTTT…	445
MA2-H09	189	SLW-A-E05	DQ226719	Boechera divaricarpa	At3g12500.1	gb|AAF69775.1|AF135135_1 (AF135135) class I chitinase [Arabis drummondii]		1e-149	ACTCCTCCGGGACCCACGCCCACCGGCGATCTTTCGGGCATCATTTCAAGTTCTCAGTTCGATGATATGCTTAAGCACAGGAATGATGCTGCTTGTCCTGCTAGAGGTTTCTACACTTACAACGCCTTTATCACCGCTGCAAAGTCCTTCCCCGGTTTTGGCACCACCGGAGACACCGCCACGAGGAAGAAGGAGATCGCCGCCTTCTTCGGCCAGACTTCCCATGAAACCACGGGTGGGTGGGCTTCAGCACTGGACGGACCATTTTCATGGGGCTACTGTTTCAAGCAAGAACAGAATCCAACTTCAAACTACTGTGAACCAAGCGCCACGTGGCCATGCGCACCTGGCAAACGCTACTACGGAAGAGGACCAATGCAGCTGTCGTGGAACTACAAT…	890
MA2-H10	190	SLW-A-F05	DQ226720	Boechera divaricarpa	At1g22270.1	gb|AAF87264.1|AC068562_11 (AC068562) unknown protein; EST gb|F14399 comes from this gene. [Arabidopsis thaliana]		9e-50	ACCAATACAATTAAAGGATCCAAAAACGACGAATGATTCAATTGCATATCTCACTAAAGAAGCTCAGATCACAAACATCAGAAACAAAAACCCAGAAACCCTAACAAAACCCCCCAAACACATCACAGATTGAAACTTACAAGTAAAACTTTCCCAATCAATTAAACCTCGTCTTCACGGAGAAGCATATTGGGGATTCCTTTGTTAACCGGAAACTTCCGTCCAGTCTCAGGGCAAACAAGCGCACCTTCCTCAAGGTGAAGCTCGAGCAACGCGTGGTGGAGTTTCTTAAGGAAAGACTCATCGGATTCCAGAACCTTCGCATCCGGCGAATCCTCCGGTAACTCTGCATATCCCATGGAACGTGCACCTTCCACGAGAGCTTTCCACTCAATCTTC…	532
MA2-H11	191	SLW-A-H05	DQ226721	Boechera divaricarpa	At5g55530.1	dbj|BAB08570.1| (AB015479) gene_id:MTE17.25~pir||T07080~similar to unknown protein [Arabidopsis thaliana]		7e-62	ACAGATCAGTGGAAGAAAGAGAGAACTCTTTCTCCAGTTTCCCATTCTTGAAGAGCAGTTCCGACATAGGAACCAGAGTAAAACCAAGCAGCTGGTCTTCAAGATAATTCTTCACCCTGCTCATCATGTAAATCTCACATTTGAGGGAAGTGTCCAGAACCCTGACATCAAGCTTAACATTGTCATCAAAAACCGGATTCCTCCCACCACCATTGATGATTTTGGTCGAGACAGACTTTTCAGGATCACTTGTAAGGCAAAGCTTGGCATAAACGTCTTGCTTGTGATATATACAAACGTTATGGATATCCCTTGCCTGATGGACATAAACCTCAAGAGT	350
MA2-H12	192	ALIEN5				Alien PCR control 5
MA3-A01	193	ALIEN4				Alien PCR control 4
MA3-A02	194	SLW-A-A06	DQ226722	Boechera divaricarpa	At5g24770.1	dbj|BAA33447.1| (AB006778) vegetative storage protein [Arabidopsis thaliana]		8e-09	ACTCACTGAGAGATGGGAAACTTCGAAGGAAGCTACTCTAAAGAATCTCAAGGCTGCTGGCTTCACCTACTTTAAGCATGTCTTATTCAAGCCAACGGGTTCGAACACGCAGCAAGTGAAGT	132
MA3-A03	195	SLW-A-D06	DQ226723	Boechera divaricarpa	At5g06260.1	dbj|BAB08948.1| (AB006700) contains similarity to unknown protein~gene_id:MHF15.22~pir||T05429 [Arabidopsis thaliana]		1e-143	ACCTGTCATGGCGTTATGTTTGGTGTCTTGTTCGTGTGAGGCTTGAACGATTCCCCAACATTCTATCACCTCTGGCTGTATTCTGTTCGTCTTGGAAAGGCTCGGGCTACCAAACGTTGTGCATTCAAATGTCTGGCCTTGATCGAAGCTTGCTGATACAAACAGACCAAAGTGATTGATTTTACCTCCAAATCCTATGCCGTTTGGAATGTTCTCTGATGTGAAATTAGTAGCACACCATTGAATGTTGGTGTTTGYTCCAGTTGGTCTGTAAATAGCTGCTTTAGGGTTTAGTTKGAAAAGAAAAGACTTCATGTCTCCATAGAAATCGCTGTGCCTCTCCCAAGGTTGAGAGGCGTATCCTCCATACACACAGCCTTCTCTGTCTTTGATGATTAA…	845
MA3-A04	196	SLW-A-E06	DQ226724	Boechera divaricarpa	At2g27900.1	gb|AAD21511.1| (AC006929) unknown protein [Arabidopsis thaliana]		5e-45	ACTGATGAAGGACGTGCCCTCATGTCATTAGATATTCAGGTTCTAATAAACGGGCTACAGCACTTTGTGCCAACAAATGTGGAGCCAAAGTTTCAGATAGTTGAAACATTTACTAAGGCATACTATCTGCCAGAGACGGAATATAT-TCACTGGGCAAGGGCTCATCCGGAATATACAAAAGCACAGGTCGTCGGATTGGTGAATTTAGTGGCTACCATGAAAGGTTGGAAGAGGAAAACGCGGCTGGAAGTTGTCGAGAAGATCGAATCAGCCTCTGCGTAGAACAATCCAGGAGCTTTTGGTATCTTCAGCAACAGCAAGTAATACTTCTTTTCTTCTGGTCTTTTCCTGTCTGTTCTTACTTTTGCATTTGTATCGAGTGGTGTAAATTTGAGGAT…	475
MA3-A05	197	SLW-A-F06	DQ226725	Boechera divaricarpa	At3g27690.1	similar: SLW-B-D01, SLW-B-D04; dbj|BAB02693.1| (AB018114) light harvesting chlorophyll a/b-binding protein [Arabidopsis thaliana]		7e-60	TCTCAGATcTTCTCAGAAGGAGGTCTTGATTACCTCGGAAACCCTAACTTGATCCACGCGCAAAGCACCTTAGCCATCTGGGCTTGTCAGGTTGTGCTCATGGGCTTCATTGAAGGCTACAGAATCGGAGGTGGACCACTCGGAGAAGGGCTTGACCCGCTTTACCCCGGAGGTGCTTTCGACCCATTGAACTTGGCAGAGGATCCAGAGGCCTTCTCTGAGCTGAAGGTAAAGGAGCTCAAGAACGGTCGTCTTGCCATGTTCTCCATGTTTGGATTCTTTGTCCAAGCCATTGTCACTGGTAAAGGTCCCATTGAGAACTTGTTTGATCACTTGGCTGATCCTGTGGCTAACAACGCCTGGTCTTACGCTACTAACTTTGTCCCCGGAAAGTAATTA…	330
MA3-A06	198	SLW-A-G06	DQ226726	Boechera divaricarpa	At1g31650.1	emb|CAB82974.1| (AL162508) putative protein [Arabidopsis thaliana]		2e-77	ACGAGCATCTTGGTCATTCTCTAAAGATCCATTGTCTGAAATTGGTCGCAATGAGTCACTCTTGAACCGAGCAGAGGTGCTTAGAAATCAGATCAAATCCAAATACCCTAATCTGCCTCACTCGTTTCTTGATGCCACAAAGATCCAGTATGGCAAGGACATTGGTCATGCGGCTCTTGAGGCATATTCCCGAACACTTGCGAATCTAGCTTTCCGGATTCTTTCAAGAATGGGAGAAATCTTGAGAGAAGATTCTTTAAGCAACCCTAACTCTCCTGCACCACCGAGTTGCTTCCTTAGCCCCCGTGACCCTTATAGAACACCTGAGAGACCTTTGCTTTCGCCCCGTGTAAGGCATTCTTTAACTGATGACATGAACAAAGCCGATGGGATAGAGAC…	689
MA3-A07	199	SLW-A-H06	DQ226727	Boechera divaricarpa	At3g47340.1	gb|AAA74359.1| (L29083) glutamine-dependent asparagine synthetase [Arabidopsis thaliana]		8e-72	ACGAGGAGTATGGTGAGGATTTTGTGGATATGTTGGATGGAATCTTCTCCTTTGTGTTGCTTGACACAAGAGATAATTCCTTCATGGTGGCTCGTGATGCGATTGGTGTCACTCCGCTCTACATTGGATGGGGATTAGACGGATCTGTGTGGATATCTTCAGAGATGAAAGGCTTAAACGATGAGTGTGAGCATTTCGAGACGTTTCCTCCAGGTCATTTGTATTCAAGCAAATTAGGAGGGTTTAAGCAATGGTATAATCCTCCTTGGTTCAATGAATCCGTTCCTTCAATGCCTTATGAGCCTCTCGCAATTAGACGCGCCTTTGAAAACGCTGTGRTTAAGCGGTTGATGACTGATGTTCCATTTGGAGTATTGCTCTCCGGTGGTCTTGATTCTT…	447
MA3-A08	200	SLW-A-A07	DQ226728	Boechera divaricarpa	At2g40100.1	gb|AAD32843.1|AC007658_2 (AC007658) putative chlorophyll a/b binding protein [Arabidopsis thaliana]		9e-37	ACATCGAGTTCCAGCGTAACTCTGAGCTGGATCCAGAGAAACGGATATACCCGGGTGGGTATTTTGACCCGTTAGGACTCGCGGCTGACCCAGAGAAGTTGGATACCTCGAAGCTGGCGGAAATAAAGCACTCTCGTCTCGCTATGGTGGCATTTCTCATCTTTGCTCTTCAGGCGGCCTTTACCGGCAAAGGCCCCATCAGCTTCCTCGCCACCTTTAACAGTTAGTTAATGAGCCGTTCTATCTTTATTTTTATTAAAATAAAATTCTACTTTTAAAACTGTATAATGCATGTTATATCAATGATCTTAAAGAGGTTGATTATTGTTAGGTGTCTTTGGAATTGGTTTATCATATATCAATCGTTTAGAACCGCC	382
MA3-A09	201	SLW-A-D07	DQ226729	Boechera divaricarpa	At5g20250.1	emb|CAB66109.1| (AL133248) imbibition protein homolog [Arabidopsis thaliana] {medium similarity}		7e-56	ACACTGGAGTTCTTGGCGTGTATAACTGCCAAGGAGCAGCTTGGAGCAGCACAGAAAGAAAAAACATCTTCCACCAGACAAAAACTGATTGCATCACTGGCTCCTTTCGTGGTCGTGATGTGCATTTAATATCTGAGGCCTCCATTGATCCAACAMCCTGGAATGGAGACTGTGCTGTTTACTGCCAGAGCAGAGGCGAACTCTGCGTTATTCCATACAATGTGTCTCTCCCAATCTCCCTCAAAATCCGCGAGCACGAGATCTTCACGGTGAGCCCCATTAGTCATGTGGTTTATGGTGTATCTTTTGCCCCAATCGGCCTTGTAAACATGT	343
MA3-A10	202	SLW-A-G07	DQ226730	Boechera divaricarpa	n.a.	emb|CAA16788.1| (AL021713) DNA binding-like protein [Arabidopsis thaliana]			GTTGAGGGAGATTTTTCCTTCAATATTCTTCAAGCAAGAGCCTTGATGGATCATTGTTATAACTACATATATACTACTTATATATATATTGAGAGAGAGAGAGAGAGAGCGAGAGCGAGAGGGAGAGAGATAATTATATGTAACTTAAGATCTTATTTTGTCTCTCTTATTTGCATGT	188
MA3-A11	203	SLW-A-H07	DQ226731	Boechera divaricarpa	At5g65620.1	dbj|BAA98181.1| (AB026639) oligopeptidase A [Arabidopsis thaliana]		4e-58	GGACCCGAGTCCATCTATGACGTAGATCAAAGGGTATCAGTTAAAACCCAAGTTATCCCTCCACTTCCTGAGGATAGATTCCTCTGTAGCTTCAGTCACATTTTCGCAKKGGGATATGCGGCTGGATATTACAGTTACAAGTGGGCAGAAGTTTTGTCTGCAGATGCATTTTCAGCTTTCGAAGACGCTGGACTGGACGACGTTAAGGCTGTTAAAGAAACAGGACAGAGATTCAGAAACACCATACTTGCACTTGGAGGAGGAAAAGCGCCTCTTAAGGTGTTTGTTGAGTTTAGAGGGCGCGAGCCTTCACCAGAGCCTCTTCTCAGACACAATGGACTTTTGGCTGTTTCTGCTTGAGTCTTGTATTCTAACATTTA-GTACCGGTATCTTTAAAA…	698
MA3-A12	204	ALIEN6				Alien PCR control 6
MA3-B01	205	SLW-A-B08	DQ226732	Boechera divaricarpa	At3g55610.1	emb|CAA70527.1| (Y09355) pyrroline-5-carboxlyate synthetase [Arabidopsis thaliana]		5e-63	ACAAACCTCAAGGAACACTAAATCCTATGTAAAAGGAAAAAAAACTTCAATCAAAATAGTAAAACATAATATGCCATTAGCAGAAAAAGAGAGAGAGAACTAAATCCCATTCTCCACAGCCTCTGTCCTTTTTAAGACAGGAAGGTCCTTATGGGTGTAAACGATACCATTGTCTCCATCAACAACTTGTCCTTTTCCTCTCATTATCCATCTCGTTGTCAATAATCCTTCGACTCCGACTGGACCACGGGCATGGATCCTGCTTGTGCTTATTCCCACCTCAGCACCAAGTCCGAATCTAAAACCATCAGAGAATCTTGTGCTTGCATTGTGGAAAACAGCAGCACTGTCCACTTGGCGGAGAAATATCTCTGCGACTTCACTATCTTCTGTCACTAT…	461
MA3-B02	206	SLW-A-D08	DQ226733	Boechera divaricarpa	At4g10340.1	pir||T04049 chlorophyll a/b-binding protein F24G24.140 - Arabidopsis thaliana		2e-44	ATCAAGGAGATTCAGATGGAAGTTTTTAACATTGTCAAAAGAAGTTCCAGTCGAACAAAGTGTACATTTTGGAAGCTCTTGAAAATAGAAATGGTTTAGAGAGTGGGAGCTCTCTCGGCAGTTCCAGCGATAACGGTAAGCAAATTGTTTCCAAAAGGATCACCGAGATGCTTTGCAAGGTTCTCAACAGGACCTTCACCAGTAACATAAGCTTGGATGAAGAAACCGAGCATCGCAAACATGGCTAATCTCCCATTCTTGATCTCTTTAACCTTGAGAAGTGCTCCCTGCTCAGGGTCCTTAGCGAGCCCCAGAGGATCGAATGGACCTCCTGGGTGAAGCTTGTCCTCAAAAT	365
MA3-B03	207	SLW-A-E08	DQ226734	Boechera divaricarpa	At5g54270.1	emb|CAA43802.1| (X61608) LHC II Type III chlorophyll a /b binding protein [Brassica napus]		2e-76	ACAAGTCGTTGCCTTCGCCAACACCATCAAGACCGTTGATGCGGAAACCTTCAACCAAGCCCATGAGGACGACTTGGAAGGCAAGGACGGCTAAAATGCTCTGAGCATGGACTAGGTTTGGGTTGCCTAAGTAGTCCAAACCGCCTTCGGAGAAGATTTGTGAACCGGCTTTGAACCAGACTGGTTCTTTGAAGTCCACACGAACCCATTTCTGAAGAACTTCAGGGGTTATGCAACCAAAAGCTCCCAACATTGCCCATCTCCCATGGATCACCTCAAGAGCTCTGTTTTTGGCAAAGGCTTCAGGGTCTGCAGATAAACCAGCGGTGTCCCAACCATAGTCGCCGGGAAATTCTCCGGTGAGGTAAGACGGAGTTTGGACGGAAAAGGGTCCTAAGT	409
MA3-B04	208	SLW-A-F08	DQ226735	Boechera divaricarpa	n.a.	no clear match			ACATTTTTATTCCAATACTAGAAAAATAATACGGAGTGATGTTGGTAAAAAAAAAAAAAAAAAAAAAAAAAAA	91
MA3-B05	209	SLW-A-G08	DQ226736	Boechera divaricarpa	At3g22290.1	gb|AAF34232.1| (AC021666) unknown protein; 24499-21911 [Arabidopsis thaliana]		2e-85	GATCTCTTCTCTTCTTCCATCCTTCGTCTCTTCATCTTCATCTTCATCATCTTCGATTCGAGTCCTTCCCGATTTTCGATTGGTTTAGTTTTTTGAATATTAATATCGAGGGAAGCTGCTAGGATGGGTGTGAAGCAGGCTCTAAGGAGCATCGATGCGTTTCCAAGAGCAGAGGATCATTTGTTGCAGAAGACACAATCTGGTGCAGTTGTATCTATTGCTGGACTGCTTATAATGGCTACTTTGTTCTTGCATGAGCTGAGTTACTATCTTAACACACTTACAGTGCACCAGATGTCAGTGGATTTAAAGCGTGGAGAAACTCTTCCAATTCATGTAAATATGACGTTTCCATCTTTGCCTTGTGATGTATTGAGCGTGGATGCTATCGACATGTCA…	690
MA3-B06	210	SLW-A-C09	DQ226737	Boechera divaricarpa	At3g29320.1	dbj|BAA99933.1| (AP001309) glycogen phosphorylase B; starch phosphorylase [Arabidopsis thaliana]		4e-64	ACCATACTCAGAGACAATTGTGCGAACTAGCTCCTCATCGATCTTCTCTATAATCTCCACATGACGTGGAAGCAATTTCTCCATAAGTTCTAAACTCCATTTCTCCAGTGCTTCAGGCAAGACTGTATGGTTTGTGTATGCCACGGTCCTTTGTGTGATTTTCCAAGCGGCTTCCCAGCTTAGTCCTTTCAAATCCATTAGAATCCTCATTAGCTCAGGAATGCATAGGGTAGGGTGAGTGTCATTCATCTGCACTGCAACCTTCTCAGGGAATTCTTCCCAGTTGACACTTCCTCCAGACCTTGTCTCAAAACGTGTTATGATATCTTGGAGCGATGCTGAGCACAGAGTGT	363
MA3-B07	211	SLW-A-D09	DQ226738	Boechera divaricarpa	n.a.				CGAGGAATAGAGAAAGCGTTGCGATTAGTTTAGGACCTGGTGGTTATGGTGGTGGTGGTGGAAGTGGCGGTGGTTCTGSTAGTGGTGGTGGTG
MA3-B08	212	SLW-A-E09	DQ226739	Boechera divaricarpa	At4g26130.1	emb|CAB39678.1| (AL049483) unknown protein [Arabidopsis thaliana]		2e-91	ACCTTAGAAACGAATCTAGCCTCTGTAGCTTTAGCTGCTGCTTAAACTTGTTGATGAAATTTGAAGCTTTATCGTCGACACCTTCTTCTCCTCCGTCGCCGATCGACGTCGTTCTCTCAACTCTCGTTGTCTCCGGTCGTCTCTTCTCCACGGCCTCAACCGTCTCTTCTTCCCGTCCGATGTATCTCTCGCTAGCCGATTTCGTCATCTTCTTCGCCGTAGCTTTCTTCTTCTTCTTCTTCATTTCTGGTTTACTCGACTCTGACTTTGTCCTCGTCGGCTTTGGCTCTTCGGGGGTCGGATCTGGTTCGGATCTGTATAAAGAAGGAAGCTTTATGGATTTAACCCGCTGCAAGAGTGATGGAGCTCCGAATCTAGGTTCGGTCGTGACGTCATTCT…	827
MA3-B09	213	SLW-A-F09	DQ226740	Boechera divaricarpa	At5g43940.1	pir||S71244 alcohol dehydrogenase (EC 1.1.1.1) class III - Arabidopsis thaliana		1e-125	ACCTTCGTGCAACAGATCAAAAGCCTTATTGATCTCTCCCAAGCTCAAGTTGTGTGTTATGTATTCATCCACTTTTATCTCCTTTTTCATATACTTTTCTACAAGCCAAGGCACTTGGGTTCGACTCTTGAAACCACCAAAAGCTGTTCCTTTCCACACACGACCAGTCACGAGTKGGAATGGTCGAGTTGATATCTCTTGACCTGATGCTGCAACTCCCACTATAACCGAAGTTCCCCATCCCTTGTGACAGCACTCCAATSCAGCTCTCATCACGGAGACATTCCCAATGCACTCAAAGCTGTAGTCAACACCTCCATCAGTGAGATCGACAATCACTTCCTGAATTGGCTTGTCGTGCTCCTTTGGGTTCACAAATTCGTTAACACCAAACTTCTT…	679
MA3-B10	214	SLW-A-G09	DQ226741	Boechera divaricarpa	n.a.				GCGTCTGGTTTGGGCATATTACATACGCGGAAAAACTGTATGTTTATATATCTCCCGACTCCTTTTTAACCCAAGAAAAAGGCTTATTCAGAATCTTTTGTTACTGCATTTTTGGGGTTTATTCAAAGTTGAAGACaCAAAAAGGGTTTTGCTCCGTGAAACTTGACCTTCTCTTCTGTTTGTAGACTTGTAAAACTCCATTGGCCCTTGAGGCATTGTTAATGAATGTATTAATATAATCTTGACACACCCACCAAACATTAAGATTTGGGTTTGAAATCTGTTTCTTCTTTGGATAGTAAAAAAAAAAAAAAAAAAAAAAAAAAA	338
MA3-B11	215	SLW-A-H09	DQ226742	Boechera divaricarpa	At1g03370.1	gb|AAC72128.1| (AC005278) Contains similarity to gb|AB011110 KIAA0538 protein from Homo sapiens brain and to phospholipid-inding domain C2 PF|00168. ESTs gb|AA585988 and gb|T04384 come from this gene. [Arabidopsis thaliana]		5e-50	ACACAGCAAAAGTCGCTTGTGCCTGATAAGAATGGGTGGCTTGTCGAAGAGGTCATGACCCTCCATGGAGTTCCACTGGGTGACTATTTTAATCTCCATCTTAGATACCAGATGGAAGAATCGGCGTCAAAACCAAAGACAACATATGTGCGAGTATACTTTGGGATTGAATGGTTAAAGAGCACTAGACATCAGAAAAGGGTGACAAAGAACATCCTAGTAAATCTACAGGATCGGCTCAAGATGACATTTGGATTTCTGGAGAAGGAATACAGCAGCAAACAACAACAGCAGCAAGTAACATAATATTTACTTATATATAGCCTTTGGTGTGAAAATGGAAGTTAACTCATTCCAGCTTGAAAATGTTGGTGGGGAGGTTTGCTCTTGT	401
MA3-B12	216	SLW-A-A10	DQ226743	Boechera divaricarpa	n.a.	no clear match			ACTGgCTAATATATGTTGTAACTCTATTCATTCAATCACTCAAATCTTCTTCCTTTTTCGTTCTTAGACAAGAGTGTAATAATATCACATTATTCTAGTATTTATTTTTTGCCCAAAAAAAAAAAAAAAAAAAAAAAAAAAAAA	160
MA3-C01	217	SLW-A-C10	DQ226744	Boechera divaricarpa	At3g18490.1	gb|AAG12741.1|AC079281_16 (AC079281) hypothetical protein; 40431-41882 [Arabidopsis thaliana] {medium similarity}		1e-33	ACACATGCGCTAACAGCTTAAGATTTACTGAGCCAAAGCACTGGTGTTGTACATCTCTTTCGCCGGAGTTCCGACTCCGATTCTTGAAAAATACTCGCCGCTTCCCTGGGAGACTCCAGAGACGACAGGTGTCGTTAGATCCTCGGGTTGGAATCGGGTATCTTCGTTGTAAACGGGTTTGAGATCGGATCTGTCGATTCCTTCGACGGCGAATCGGATTTTCGCGGCGATTCTGGCGACTCGGGATGAGTCACGCTCGAGTCGACTCAGT	281
MA3-C02	218	SLW-A-D10	DQ226745	Boechera divaricarpa	At5g56030.1	gb|AAB33937.1| (S77849) heat-shock Protein=HSP81-3 [Arabidopsis thaliana]		2e-50	AAGAGAGAAAAAACCCTAAATTTCGTTTTTCCTCGGTGGTCCTGTTTCTTCGCCTTCCCTAAAAGACTCTAGCTAGCTCCGGGATCGTGATGTCGGACACAGAGACGTTTGCCTTCCAGGCTGAGATCAATCAGCTTCTCTCCCTTATCATCAATACTTTCTACAGCAACAAGGAGATCTTCCTTCGTGAGCTCATCAGTAACTCTTCTGATGCTTTGGACAAGATTAGATTCGAGTCTTTGACTGACAAGAGCAAGCTCGATGGTCAGCCAGAACTCTTCATTCACATCATCCCGGACAAGAGCAACAACACCTTGACCATTATCGACAGTGGTGTTGGAATGACTAAGGCTGATTTGGTCAACAACCTTGGAACGATTGCGAGATCTGGT	402
MA3-C03	219	SLW-A-F10	DQ226746	Boechera divaricarpa	At1g04000.1	dbj|BAB09066.1| (AB006703) gb|AAD10670.1~gene_id:MRH10.17~similar to unknown protein [Arabidopsis thaliana]		2e-34	TTCTTTATCTCTCTCAGCGCTCCGATTTTATTCTCTCGCAATAAAAAACTAAAAATCTCGAAACTTTTGATTTTTTTTTTTCACCCAGATTTTTTTTGATTTGACTGTTTTACGACAGTCAATATTTCAATTTTTTTTTTAATTGGGTGCTGACGTGGCATGCATCCAATAGAGAAGCACCATGAACACCAAAACGATGCGTCTTCCCCCACGTCGTGTTCTAACGGCGGATAAGCGCAAAGAAAGAGACGGCGTCATCTCCTCCGTCACTGAAAAACCTCCGGGAATCTCCGTGAAGAAGCTTCCTCCACCGCCAAATCTTGTTCCTCCGCCGGTTAATCCCATTTCCAGGAAATCTACAATCTCAGCAGCCGAGCCGGTCGGCTCGAACCAGATTAT…	624
MA3-C04	220	SLW-A-H10	DQ226747	Boechera divaricarpa	At5g57360.1	gb|AAF70288.1|AF254413_1 (AF254413) clock-associated PAS protein ZTL; ZEITLUPE [Arabidopsis thaliana]		4e-08	ACTGGGTGGTCAGACCGGAGAAGAGTGGATGCTAAGTGAGCTACACGAGTTATCACTAGCGAGCTATCTCACGTAACGAAAGAGATACTACGAATGAAAGAGGTGCAGCCATAGAAGAAGATGAAAAAGGGTTCTCTGTTAGGATACTGGAGCTTTAGGGAGAGTGACTCAGTGGTGGGACTTTGGTGCTGCTCATATTTTTTTAGTCCTTCTTCTTCTTCTTCCTCTTTAGGACTTTTAGTGCTTATAATATAAATAGTGAAAATGTCATCTCCCTCTCTCTAGGGCTTGTATCTGTTGTTCACTTTTAAGTTTGATGCTTTTGAGGAGTGCATTTGTGTTCATATTCTGTAAATTTTATTTATGATTTTACAAATCTTTAATAAGATGCTCTCTCTT…	447
MA3-C05	221	SLW-A-A11	DQ226748	Boechera divaricarpa	At4g37800.1	emb|CAB38928.1| (AL035709) endo-xyloglucan transferase-like protein [Arabidopsis thaliana]		7e-62	ACTTTCCTTGCCTCATTGTTCTTATATACCCTAATGGGCACCTTGTCTACGTAGAACACAATACGGAGGTGGTTCCATGAAATGGCGTATTCGTGGAAATCACGAGAAGGGTCGAACCAAAGGTTAACTCTTTGCTCTCTATCGCCTTTACCATGAGCAAAGACATTGGTTTGCACGGTGTAAGGTTGTCCACTTCGGTTTCCTAGAAACTCGAAATCCAGCTCGTCTCTTATAGAATCCGTATCGGAATTCATGTAGAAGGCAGTGACAGTTCCGGCCGAATCGCCTGGGAGAAGTTTGATTTTCATGCTCACGCGGCCGAACAAGT	338
MA3-C06	222	SLW-A-C11	DQ226749	Boechera divaricarpa	At4g34120.1	emb|CAB16799.1| (Z99707) putative protein [Arabidopsis thaliana]/dbj|BAA10050.1| (D63999) Inosin Monophosphat dehydrogenase [Synechocystis sp.]		2e-42	ACAAAAAATTGCTTGTGAAAGCAGAAAATTGACAGAGAATGGGTGCATACATATTATATACTTATCAATGGAATAAATATATTTTACTACGAACTATGGCAGATATGAGGGATCTGCTCTATCTAGTTATGTAGAGTTCTCGGTTTCCCGTTTGATCTGCAGCGCAGCTCTAACAACGTTTCCTCTGGTAAGGATCCCAATCAGTTTTCCATCTGCATCCACAACTGGTAATCTTCGGAACTTTGTTTCCAGAAGCAACCTGGCTGCATCTTCTAAATTGGTTGAATCACGGACAACGAGAGGAGAAGGCGTCATCAAGTCTCCAACAACCTTTCCATATGTCTTACTGATCAGTTTCTGGAGTTCGTTAAACGTTTTCCAGGT	394
MA3-C07	223	SLW-A-D11	DQ226750	Boechera divaricarpa	At3g45140.1	is part of SLW-B-G1; emb|CAB72152.1| (AL138649) lipoxygenase AtLOX2 [Arabidopsis thaliana]		1e-117	ATTGAGACTTGCTTCTGGCCCGGGAAGTATTCGTTAGAGCTAAGTTCAGATGTCTATGATAAACTATGGAGGTTTGACATGGAAGGCTTACCTGCAGACCTCATCAGAAGGGGGCTGGCTGAGGAAGATAAGACCGCTGAACATGGGTTACGCCTGAGGATACCAGACTACCCATTTGCAAATGACGGTCTCATCTTGTGGGATGCACTTAAGGAATGGGTGACAGACTATGTGAAGCACTATTATCCAGATGCAGGACTGATCATGTTGGACGAGGAACTCCAAGGATGGTGGAGTGAAGTGCGGAACATAGGGCATGGAGACAAGAAAGACGAGCCTTGGTGGCCTGTCCTCAAAACACAAGATGACTTGATTAGCGTTGTAACTACAATTGCATGG…	649
MA3-C08	224	SLW-A-E11	DQ226751	Boechera divaricarpa	At3g05530.1	gb|AAF22525.1|AF123394_1 (AF123394) 26S proteasome AAA-ATPase subunit RPT5a [Arabidopsis thaliana]		1e-78	ACAAGTAAAACTAGTTGAAAGATAAACGGCATTGAAAAATATAAATGATGGGAGGGATCAGGCATAGTAGTTCAAGCTTGCTTTCTTCTTGGCCTGGACTTGGATGATACCTTCATTGAAGTCTTCATGGCTCACCTCTGTGGCATCACGGCGAAGAGCTAACATGCCAGCCTCTACACACACTGCTTTCAGCTGAGCTCCATTGAAATCATCTGTTGATCTTGCAAGCTCCTCAAAGTTGACGTCTGGGTTGACATTCATCTTCCTCGAGTGAATCTGCAAGATTCTGGCCCTTGCTTCTTCTGTTGGGTGTGGGAACTCGATCTTTCTGTCTAGTCGACCAGAACGCATGAGTGCTGGGTCCAGAATATCTGCACGGTTAGTGGCTGCAATCACCTT…	511
MA3-C09	225	SLW-A-F11	DQ226752	Boechera divaricarpa	At5g08690.1	emb|CAB63705.1| (AJ132284) atp synthase beta subunit [Stanleya pinnata]		2e-36	ACTGTTTTACCCACGCCAGCCCCACCGAATAGTCCGATTTTTCCCCCACGACGATAAGGGGCCAAAAGATCTACTACTTTAATTCCTGTTTCAAAAATAGATAATTTTGTATCTAATTGTATAAAAGCAGGCGCGGATTTATGGATAGGAGATGTTGTGCGAGTATCGACAGGACCTAAATTATCAACGGGTTCCCCAAGCACGTTGAAAATTCGTCCTAGAGTTGCTCCGCCGACTGGAACACTTAGAGGATTTCCCATATCAACCACGTCCATTCCTCTCTTTAAACCCTCTGTCGCACTCATAGCTACAGCTCTAACTCGATTATTTCCTAATAATTGCTGT	355
MA3-C10	226	SLW-A-G11	DQ226753	Boechera divaricarpa	At4g34920.1	emb|CAB45453.1| (AL079347) putative protein [Arabidopsis thaliana]		1e-113	ACAAGAGGATCGTCAAATCTGCCATGGAATTCTGACGTCATACGACGTTGATGTCGTCATCGATGATGTCATCAGATTCTTGTCGAAGACTCACTCGGAGATTGTAATCCTGGAGATAAGGACGGAGTTCGGACACAAAGACCCTCCAGAGTTCGAGACTTACTTGGCGGACAAGTTAGGTCAATTCCTGATACACCAAGACGATAACTTGTTCAACAAGCCGGTATCAGAGATTTTGCCGAAAAGGGTTATTTGCATCTGGAAACCTAGAGAGTCTCCGAAGCCGGGCCGTGGTGGACTTCTCTGGAACTCAGATTATCTAAAAGATAATTGGATTGATACGGATCTTCCATGGACGAAATTTCAGAGCAATTTGAAGCATCTAAGCGAGCAGCAATC…	825
MA3-C11	227	SLW-A-H11	DQ226754	Boechera divaricarpa	At4g31530.1	emb|CAB45912.1| (AL080283) putative protein [Arabidopsis thaliana]		5e-59	ACACATTTCTCAGTGTCCTTTTTTATCATTTGGATTCAGCAGCTTTAAACAACTCTCGCCACTGCTGCGGATCACTTCCTGGACCATCCCCCTTAACTGAATTGATCTCATAAGCTTTGCCTTGCGTGAATTCAATATCAAGTGCCTGTATGCAAGCTTCAGCCACCACAAGTCTGCTTACCTCTCCAACAAGTTTGTCTCCTTGACCAATAACAACTGCACGACGTTCACCGGCTGTAGCTTTGAGCAAAGTATTCAGATCATAAGATGTGTATGGTCCATCGGTCAATCTACCGGGTCTGATAATGGTGAATGGAAGWCCAGAGTCACGAAGAAAATCTTCCCCCATCTTCTTGT	367
MA3-C12	228	SLW-D-D01	DQ226755	Boechera divaricarpa	At5g43720.1	dbj|BAB11299.1| (AB026651) gene_id:MQD19.5~unknown protein [Arabidopsis thaliana]		5e-46	GCATATGAATTCTTCCAAGAATTTGATTCAAACCTTGCTTGTGGTGGCGGCATTAATGCCCTAGCAGAGTTTTGCTTCTGATTACGTTCATCACTAGACATGCCAGAAGTTGCTCTACCAGAAGCACTAGACGCAGCCTCCTTTGTGCTTTTATCGGTCAATTCATCATCTGCATCTGCTTCATCGCTTGAACTCCCTTTATCAAAGAAATCATCATCACTAAGGTCCAGAAGACCATCATCTTCACTACCCGTCTCTTCTAGCTCTTTCCCACTAGCAGCAGCAACAATAATATTGGCTTTGACCTGCTTCCTCAGTTTACCTCTCTTCTCAACTACTTCTGAATCCTCACCTCCAGTAAAAAGAGATACGTACTTCTCATTTTTGGGGAAGAACCGA…	483
MA3-D01	229	SLW-D-E01	DQ226756	Boechera divaricarpa	gb|AAG12204.1|	emb|Y08502.1|MIATGENB A.thaliana mitochondrial genome, part B		2e-18	GTTTGATCCTGGCTCAGAAGGAACGCTAGCTATATGCTTAACACATGCAAGTCGAACGTTGTTCTCGGGGAGCTAGGCAGAAGGAGAAGAGGCTCCTAGCTGAAGGTAGCTTGTCTCGCCCAGGAGGTGGGAAGAGTTGAGAACAAAGTAGCGAACGGGTGCGTAAGGCGTGGGAATCTGCCGAACAGTTCGGGCCAAATCCTGAAGAAAGCTAAAAAGCGCTGTTTGATGAGCCTGCGTAGTATTAGGTAGTTGGTTAGGTAAAGGCTGACCAAGCCAATGATGCTTAGCTGGTCTTTTCGGATGATCAGCCCCACTGGGACTGAGACACGGCCCGGACTCCCACGGGGGGCAGCAGTGGGGAATCTTGGACAATGGGCGAAAGCCCGATCCAGCAAT…	859
MA3-D02	230	SLW-D-G01	DQ226757	Boechera divaricarpa	At2g36830.1	gb|AAB51393.1| (U92651) tonoplast intrinsic protein bobTIP26-1 [Brassica oleracea var. botrytis]/BUT: ONLY PARTIAL MATCH!!!		5e-08	CGCTAACATCTCCGGTGGCCAAGAAGCTGAGCAATCCAGTAAAGAATACCACGGAGGAGAGTGATGTTACCACCGACGAAGGCACCGAAGACGCTTTTTTTTTCTTCTACAGACTTTTTCCCCCTTTTTTCTAAAAGAGTGACTTTCTATTCTTCTCTAAACATAGGACCGAATAACCAGATATCTTCAAATTCTTGACCTTTTCGTTAGCAAAAAAAAAAAAAAAAAA	239
MA3-D03	231	SLW-D-A02	DQ226758	Boechera divaricarpa	At1g47540.1	emb|CAA58994.1| (X84208) trypsin inhibitor 2 [Sinapis alba]		7e-24	GCGAAAGAGAGACAGAGAGAGAATGGCCATGGCAACGAAGTTAGTTTCTACTTTAGCCATCCTTTTCATCCTCGTTCTGGTTATCTCTGAAATACATGAGACAGAAGCGCAAGATGATGACGAGTGCCTGAAAGAATACGGTGGTAATGTTGGTATACCCTTTTGTGTGCCTCCGCCATATCCGACGGTGTGTGATACAARATGCCGTGAGGACAAGGGAGCTAAACGTGGAAGATGCTTCTTTGTGATTGGCGGTATTAAATGCATGTGCGACTTCTGCAGCGACGAATYTCCTGATCAGTTTATAAGACGTATTTGAATCTTGCATGTGTCATGGTTTGSGTAAAAATCAAGGATAATWATCCAAGAAGTGATATAACGATGTATAAGTAAAATAAA…	479
MA3-D04	232	SLW-D-G02	DQ226759	Boechera divaricarpa	At4g06599.1	no clear match		8e-13	ACCTTCTGACAATAGCAGAGCTTCATGATTTGAGCTCTCTACACCATAGCAGATGGGAATCATTCTCACAGGACAACGTCAAAAGGCGCAGACAGGAATGACTTGGCATCCATATTATTGGGTTTTTGTTTTGTTTTCTTGACAAACCAAGAGATTCAAATGTCACTTTTTGCTTGCTTTAAATATTTTATGGGGTGTAAGAACGGTCAACGTTTTTATTAGTAGTATCAAATGTTGAATTTTCCACGGTRaAAAAAAAAAAAAAAAAAAAAAAAAAA	295
MA3-D05	233	SLW-D-H02	DQ226760	Boechera divaricarpa	At1g67090.1	rbcS		3e-12	ACCCCAACGCCTTCATTAGGATCATCGGATTCGACAACAACCGTCAAGTGCAGTGCATCAGTTTCATTGCCTACAAGCCCCCAAGCTTCACCAATGCTTAATTTCCCAACCCCTTTGCTTTGTTTCTGTAAACATCAAAACTTTATCCCCCACCTTTGATTTTATCATTCTGCTTTCTTTTTTTTatctttTTTTTTATCTAAGGTTTTAATTTCCGGATTTAACGTTTGTTTTACCGGTTTGCGAGACATTTTCTATCGGATTCTCAAATGTCTGMTGAAATAAATATGTAATGTTCTATAAATCTTTGAATTTGAATTGCATATGAACAAAAARAAAAAAAAAAAAAAAAAAAAAAAA	376
MA3-D06	234	SLW-D-C03	DQ226761	Boechera divaricarpa	At3g52580.1	emb|CAB43407.1| (AL050300) putative ribosomal protein S14 [Arabidopsis thaliana]		1e-64	CTGTGTGTAGGCGGAACTGCAGGACCAAGAGCCTTATTATTCAAATTCGATATACTTTTGTTAGCCTTAAACAATGTCGAAGAGAAAGACCAAAGAACCAAAGGTTGAGAATGTGACTCTTGGACCTGCTGTTCGTGAGGGAGAGCAAGTTTTCGGTGTTGTCCACATCTTTACTTCATTCAACGACACTTTCATTCATGTTACTGATTTGTCTGGACGTGAAACACTTGTCCGTATCACTGGTGGAATGAAGGTGAAAGCTGACAGAGATGAGTCCTCACCTTATGCAGCTATGCTTGCTGCTCAAGATGTTGCTCAGCGATGCAAGGAACTTGGAATCACCGCCATACACGTGAAGCTCCGTGCCACAGGTGGAAACAAGACCAAGACACCTGGTCC…	497
MA3-D07	235	SLW-D-E03	DQ226762	Boechera divaricarpa	At4g36940.1	emb|CAB16797.1| (Z99707) hypothetical protein [Arabidopsis thaliana]		2e-69	ACTCATTCTCATGCTTTTGTTAGCTCATTCATGAGCCTTGATGAGATTGTTGACAAAGTGCTTCAAAGATCTGATGGGAAAAGCACTTGTGAGGATTTTGTTAGTTTGGTCCAAACATGCCTAACCAAGATTCAGAATTCATCTTCATCACAAGGGATTTTTTCTGAGACAAATCAAAGCGAGCTTGCTGCGTTCATTTCATACGCGCTGGCATTCCCCAACACCTTTCTCGCTCTTGTAGACACTTACGATGYGATGAAGAGTGGAATTCCAAACTTCTGTGCTGTTGCTCTAGCACTTAATGAATTGGGATACAAAGCAGTAGGCATTAGACTGGATTCAGGTGACTTAGCCTATCTTTCTACTGAGGTCAGGAAATTCTTTTGTGCCATAGAGAGA…	>585
MA3-D08	236	SLW-D-F03	DQ226763	Boechera divaricarpa	At4g27000.1	emb|CAB36546.1| (AL035440) putative DNA binding protein [Arabidopsis thaliana]		2e-45	TTACAATGCAACCAGCTTCATATCAAAACACTCAAGGAAATCCAGGAGAAAGCGACCCAACTAATACAACMAWTTTTTGTCGGAGCTTTGGATCAAAGTGTAACAGAAGATCTTTTGAAGTCAGTTTTTGGTCAATTTGGTGAACTTGTTCATGTGAAAATACCGCCAGGAAAGCGTTGTGGATTTGTTCAATACGCCAATAGGGCATGTGCGGAGCAAGCACTCTCCATGTTGAACGGAACACAACTTGGTGGACAAAGCGTTCGTCTGTCATGGGGTCGCAGTCCTTCCAACAAACAGACTCAACCTGATCAAGCCCAGTATGGTGGTGGTGGTGGATACTATGGGTATCCTCCTCAGGGATATGAAGCATACGGATACGCACCACCTCCCCAGGAC…	>500
MA3-D09	237	SLW-D-H03	DQ226764	Boechera divaricarpa	At3g59010.1	emb|CAB86929.1| (AL163527) pectinesterase precursor-like protein [Arabidopsis thaliana]		1e-99	CGAGAAATCTAGCTTCAACAAAGMCGGAATCGCGATGGATTCTTTCGCAAGAAAGCTCACCGGTTCACTGACTWATTCCCTAGACATGTTCGTGTCCGATAAGCGGAAAAGTTCTTCTTCTTCTGGTGTAATTGGTGGTCGGAAACTGTTGTCGGATCATGATTTTCCGACGTGGGTTTCTTCGTCTGACCGGAAGCTTTTAGAAGCTTCGGTAGAAGAGCTGAGACCTCACGCGGTGGTGGCAGCCGACGGAAGCGGGACACACAGGAGCGTAGCCGAAGCGTTGGCGTCTTTGGCGAAGGGAAGTGGCAGAAGCGTAATACATTTAGCAGCCGGAACCTATAAAGAGAATCTCAATATTCCGAGCAAACAGAAGAACGTTATGTTGGTTGGTGACGG…	615
MA3-D10	238	SLW-D-B04	DQ226765	Boechera divaricarpa	At5g37780.1	gb|AAG12904.1|AC020665_13 (AC020665) calmodulin-4; 77432-76078 [Arabidopsis thaliana]		2e-79	TAACATTCAGCAACCCAGAAAAAAACAGAGAGCGAAGAAAGACGATTTCTCGAAGAAGCTATGGCGGAACAACTCACTAACGAACAGATCTCTGAATTCAAGGAAGCTTTTAGCCTCTTCGACAAAGATGGCGATGGTTGCATCACAACCAAAGAGCTGGGTACAGTTATGCGTTCGCTAGGGCAAAACCCAACAGAGGCTGAGCTCCAAGACATGATCAATGAGGTTGATGCAGATGGAAACGGCACCATCGACTTTCCTGAGTTCCTGAACCTGATGGCTAAGAAGATGAAGGACACTGACTCAGAGGAAGAGCTAAAAGAAGCATTCAGGGTTTTCGACAAAGACCAGAATGGTTTCATCTCTGCTGCTGAGCTACGCCATGTGATGACCAATCTT…	746
MA3-D11	239	SLW-D-C04	DQ226766	Boechera divaricarpa	At1g09340.1	emb|CAA75602.1| (Y15382) putative RNA binding protein [Arabidopsis thaliana]		1e-45	GTTTCCAGAGCCAGAGATTGTTCACTACAACCCGAAAGAGTTCGACTTTGGGAAGAAGAAGGCATTTCCTTTCCGTGACCAGCATTTCTTTGCATCGGTGGAGAAAGCAAAGCGTGTCCTGGGATGGAAACCAGAGTTCGACTTGGTAGAGGGTCTCACTGACTCATACAACCTTGATTTCGGTCGCGGAACTTTCCGGAAAGAAGCGGATTTCACCACTGATGACATGATTCTAAGCAAGAAACTTGTTCTTCAATCCTAAGAATTCCTCATATATAGATAAACATTCTTGGCTTGTTTGATTGTGATCACCCGGATTTCTTAAGATTCTCACTTTTATTGTCATCTCAATAAAAAAAAAAAAAAAAAAAAAAAAAAAAAAAAAA	402
MA3-D12	240	SLW-D-D04	DQ226767	Boechera divaricarpa	At5g59310.1	family: SLW-4-C8, SLW-A-D4, SLW-B-D6, SLW-D-D4, SLW-E-A11; gb|AAF76930.1| (AF159801) lipid transfer protein 4 [Arabidopsis thaliana]		1e-52	ACTATTATCATATACCTTAAGCACGTTAATACAGCATATGAAAGGAAAATATTACAAAGTATCAAGATCAGCTTAGATAGCCGTCTTTTATTTTACTTATGCTAAaCCATACACTTAACGCA-ATGATGAGGTAAGCTTCCATTTCACTTGATGGTGGCGCAGTTAGTGCTCGTGGAGATGGGATAGGGAATGCGAACaCCaCaCTTTCCAGGAAGGCTAGAGGCTAGACTTGGGTTAACGCCCTGTGCAGCGGACTTTAAGCATCGGCAAGCTTGTTGGCGGTCCGGTGTGGTTTGAGCCATACTGTTCAACTTTTTGACTCCTGCACAACACGGAGGCGGCaCCaCCCCaCCTTTTGATAGATAGTTTACACATGAAGCCAAGCTATTTGCCaCTGT…	651
MA3-E01	241	SLW-D-F04	DQ226768	Boechera divaricarpa	At3g15970.1	dbj|BAB02663.1| (AB012247) gene_id:MSL1.1~unknown protein [Arabidopsis thaliana]		6e-67	ACTTGCAAGTCCTGAGAATGCGTTTTTGCTACTCGAGTGCTGGTGGAAAGAGCTCAAGGTTCCACTATCTCCATTCTTCTCAGTGTCTTCATTTCCATCGCATTCTTTTCCTTCTTTCTCAGTCTGATTACCATCTAAATCCTTGTCGACACAGTCAGTCCCCTTAACAGTGTTGCTATTGCCGCTGTCCTCTTTAGCTCTTTGAGTGACTTCCCCAGCAGCATCTTCGATTCCTGTCGTCATTTTTGTCTCGTCTTCATTCCTGTTTTCAGCTCCACCAGCCTCTCCAGTATTAACTGCATCACTCTTCTCTTTCTCCCCACCATCAATAATTTCCTTGGTCGTATCCGATCTTCCATCATTTTGTGTCTCTTGTTTTCCTACAGTATCAATTGCCTC…	575
MA3-E02	242	SLW-D-H04	DQ226769	Boechera divaricarpa	n.a.	no clear match			ACTCACCGAACACGCTAAAAACATATTGCTTGTTTCTAGTGATTCTGATTTCGGGATACCATTAAGTATGCTAAAGGATAACGGATACAAAGTATTTTTAGCGCGGCTGACCAATGAATCAAGATCCGGTTATGAAGGTGTTGCAAATTATGTATGGGATTGGAGCAAGATGCAAAAGGAAACGACCTGTTGTTGTCTGTGGTAGTAGCTATTATTCTACTTATGTGATGTTGTTGTGAGTGTTATGTAATGTTTTTTTTTTTAATTATGTATTTCATCGTAAACATGGATAATTTTATATGGTTTATGATATTGTGTTTCTGAAAGCAAAAAAAAAAAAAAAAAAMAAA	366
MA3-E03	243	SLW-D-C05	DQ226770	Boechera divaricarpa	At1g75300.1	gb|AAG12695.1|AC025814_19 (AC025814) NADPH oxidoreductase, putative; 10572-9197 [Arabidopsis thaliana]		9e-68	ACGTTAGTTCAGTTCGAGCCTGGTCTCATTTCTCCTACTAGAGACAAAGCCATCATTTTTGGCGACGAAAATGTTCCTCCTAGAGAAAAAGTCACCATTTTAGGCGATGGAAATGCCAAAGTTGTGATGAACAAAGAGGACGATACTGCTGCTTACACGATCAGGACAGTGGATGATCCAAGGACTCTGAACAAAACCCTCTACATTAAACCTCCTAAGAACACTTTATCAATGAATGAAATAGTCACCTTGTGGGAGAAAAAGATCGGCAAGTCTCTTGAGAAGAGTCACATATCAGAAGAACAAATCCTTAAAAGCATCCAAGTTCCCATCGATATTTTTAAGTCGATAAACCACGCGATGTTTGTTAAAGGAGATCAGACGAGTTTCACTATAGAG…	455
MA3-E04	244	SLW-D-E05	DQ226771	Boechera divaricarpa	At3g55410.1	emb|CAB75899.1| (AL132975) 2-oxoglutarate dehydrogenase, E1 subunit-like protein [Arabidopsis thaliana]		1e-10	TGGAGAACGACGATTGTTGAATGCGTTATTGTAATTGTTAAGTATTGAACTTAAAGCATTGTTTTTGAATCTGGTGAAATGGTGTGGTTTCGAGCTGGTTCGAGTGTTACAAAGCTAGCTGTTAGAAGGATTTTGAATCAGGGTGGTTCATATGCAACAAGGACACAGTCACACATAACCATATTACATTCGGTATAATGGCCACAAAACCAGGAGTCCTCACCGATTGGCCTTGGACACCACTCGGGAGTTTCAAGT	268
MA3-E05	245	SLW-D-F05	DQ226772	Boechera divaricarpa	At5g20290.1	sp|P49199|RS8_ORYSA 40S RIBOSOMAL PROTEIN S8		6e-38	CGTGACTCCATCCACAAGAGGCGTGCCACTGGAGGCAAGCAGAAGCAATGGAGGAAGAAGCGAAAGTATGAGATGGGAAGGCAGCCTGCCAACACCAAGCTCTCAAGCAACAAGACGGTCAGAAGAATCAGAGTTCGTGGTGGAAACGTTAAGTGGCGTGCGTTGAGGCTTGATACTGGTAACTACGCATGGGGAAGTGAAGCAGTTACCCGCAAGACAAGAGTCCTTGACGTCGTCTACAATGCCTCCAACAATGAGCTTGTCCGT	277
MA3-E06	246	SLW-D-G05	DQ226773	Boechera divaricarpa	At5g65730.1	pir||T05895 xyloglucan endo-1,4-beta-D-glucanase (EC 3.2.1.-) F6H11.140 - Arabidopsis thaliana		2e-45	ACTCTCTTATTGGCACATCGTCTACGTAAAATACAATGTGTTTGTGTGACCATAAGATAGTGTAAGTGTGGAAATCCAAAGCTGGGTCGAACCAAAGATTAACTCTTTGCTCTCTATCTCCTTTACCATGAGCAAATATGTTTGTTTGCACTGAGTAAGGTTGACCACTTCGGTTTCCCAAGAACTCGAAATCTAGCTCGTCTCTCACAGTGTTCGTATCGGAGTTCATGTAGAAGGCGGTGACCGT	257
MA3-E07	247	SLW-D-A06	DQ226774	Boechera divaricarpa	At5g17540.1	gb|AAF01587.1|AC009895_8 (AC009895) putative hypersensitivity-related gene [Arabidopsis thaliana]		4e-51	ACAAAAACGGCGGTAAGGGAGACAATCTGGTAAGCCGGTCATTCTTCTTCGGCCACAGGGAGATGTCCGCAATACGGAGGCTCCTCCCACCGAATCTTGTCAACCGCAGCACCGATATGGAAACGCTAACGTCATTCCTATGGCGTTATCGCACCGTCGCTATAGGACCCGATCCGAACAAGGAGATGCGACTCATATTCATCGTCAACGCACGTCCTAAGCTTAAAAACCCACCGCTGTCTCCAGGATACTATGGAAACGCGTTTGCGTTCCCGGTCGCAATCGCAACCGCCAGAGAACTAACTAACAAACCGTTAGAGTTTGCTCTGAGACTAGCAAAAGAGGCGAAATCTAGTGTGACGGAAGAGT	379
MA3-E08	248	SLW-D-B06	DQ226775	Boechera divaricarpa	At4g29270.1	pir||T13440 acid phosphatase homolog T17A13.90 - Arabidopsis thaliana		4e-30	ACGACAATAGTCTATTCAATGAGTGGGTGGTAACAGGAAAAGCCCCAGGTTTTGATGCGAGCTTGAGGCTCTACAAAGCTCTCAAGAAACTTGGCTTCACCATTATTCTGCTCACCGGCCGAGRTGAAAGTCAAAGGAGTATTACCGAGAAAAATCTCCGCGACGTCGGTTATTACGGTTGGAACCGTCTCCTCTTGAGGGGTCATGAAGATCAAGGGAAAGCAGCAGCACAGT	244
MA3-E09	249	SLW-B-A01	DQ226776	Boechera divaricarpa	At5g23120.1	dbj|BAB09829.1| (AB006708) photosystem II stability/assembly factor HCF136 [Arabidopsis thaliana]		4e-79	ACACTGCTGATGCTGGAGAGAATTGGGATAGGATTCCTCTAAGTTCTCAGCTTCCTGGAGATATGGTGTTTATCAAGGCGACAGGAGATAAGAGCGCAGAGATGGTTACTGATGAAGGTGCTATTTATGTTACTTCACACAAGGGATATAACTGGAAAGCTGCTATTCAGGAAACTGTTTCAGCTACCTTGAACAGAACAGTATCCAGTGGAATCAGTGGTGCTAGTTACTACACGGGAACTTTCAGTGCCGTTAATCGTTCACCAGAAGGAAGATATGTTGCTGTCTCCAGCCGTGGTAACTTCTTTCTGACATGGGAGCCTGGGCAGCCTTACTGGCAACCACACAATAGAGCTGTTGCTCGGAGAATTCAGAACATGGGATGGAGAGCTGATGGTG…	491
MA3-E10	250	SLW-B-A02	DQ226777	Boechera divaricarpa	At3g16140.1	emb|CAB52749.1| (AJ245631) photosystem I subunit VI precursor [Arabidopsis thaliana]		2e-74	GCAACACACAACAAAAGAAGAGACTGATCGAAAGCTCATGGCGTCTCTTGCAACCGTCGCCACGGTGAAACCATCCGCTGCCATAAAAGGTCTCAGCGGCAGCTCACTCGCCGGAACTAAGCTCTCTATCAAGCCTTCCCGCCTGAGTTTCAAACCCAAATCCATCCGGGCTAACGGTGTGGTGGCTAAGTATGGAGACAAGAGTGTCTACTTTGACTTAGAAGATTTGGGTAACACAACAGGTCAATGGGACTTATACGGCTCTGATGCTCCTTCTCCTTACAACCCTCTTCAGAGCAAGTTCTTTGAGACATTCGCTGCTCCATTCACAAAGAGAGGATTGCTCCCCAAGTTCTTGATCCTTGGAGGAGGCTCTTTGCTTACTTACGTCAGCGCTAC…	678
MA3-E11	251	SLW-B-A04	DQ226778	Boechera divaricarpa	At3g48610.1	emb|CAB62350.1| (AL133315) putative protein [Arabidopsis thaliana]		1e-82	ACCGGTTTATGCTGAGCTGGTTAAAGAATTTGCTGTGTTTGACCGGTGGTTTTCTTCGATTCCTGGTCCGACTCAACCGAACCGGTTATTTGTCTATTCGGCTACCTCACATGGTTCCACTAGCCATGTCAAGAAACAACTCGCTCAAGGGTATCCACAGAAGACGATATTCGATTCGCTCCACAGCAACGGCATTGACTTCGGAATATACTTTCAGAATATTCCGACCACATTATTCTACCGTAATCTCCGACAGCTAAAATACATTTTCAATTTGCATCAATACGATCTGAAATTCAAGAAAAACGCAGCTAAAGGAAAGTTACCGAGCTTAACCGTCATCGAACCGAGGTATTTTGATCTCAAGGGTTTACCGGCCAACGACGATCACCCGTCGCA…	447
MA3-E12	252	SLW-B-A05	DQ226779	Boechera divaricarpa	At2g43620.1	gb|AAB64044.1| (AC002333) putative endochitinase [Arabidopsis thaliana]		2e-48	ACACCAGGAAAGGATTACTACGGTCGCGGTCCAATCCAAATCACAGGAAACAAAACTACGGTATAGCCGGAAAGTTCTTTGGACTTCCTCTCTTGACTGATCCAGATATGGTGGCTCGTAGCCCAGAAGTTGCCTTTCAGTGTGCCATGTGGTTCTGGAACCTAAATGTTCGTCCAGTCTTGGACCAAGGATTTGGAGCCACCACGAGGAGGATCAACAGTCGCGAATGCGACGGCGGGCGTCCTGCAGCAGTGCGGAGCAGAGTAAACCATTACTTGGAGTTCTGCAGGATGCTTGGGATCACTCCTGGAACAAGTCTTAGTTGTTAAAGATTGTGGTTAATATGGCACGGCTCGTAGTATGACTGTGGTCGKGCACATGTGAGCTTATAACTAAAGG…	538
MA3-F01	253	SLW-B-A08	DQ226780	Boechera divaricarpa	n.a.	gb|L15229.1|ATHRECA Arabidopsis thaliana nuclear-encoded chloroplast DNA repair protein (homologue of E.coli recA) gene			ACTCAATGTTTCTGTGTTATTGTTCTCTTCTCTCCAATGTTGTAAAACTCAGAAATACTTTTGAACTTATAAAGACTTCTAGTGTTTGTATAAAAAAAAAAAAAAA	122
MA3-F02	254	SLW-B-A09	DQ226781	Boechera divaricarpa	At1g55760.1	gb|AAF79503.1|AC002328_11 (AC002328) F20N2.15 [Arabidopsis thaliana]		2e-84	ACTTTCTTTGTGTCGATATCGTCTAGAAGACTCAAGTGGCATGCATCTTTTAAATCAGCAATATCATATTTATCAGCTGCTTGAAGGAGTGCCAATCTGTGTATAAGAAAGTCTTCGTTCTGGATATTGCCATAGATATAACTGAGAAAAGCTTGGCAAGCATCAAGCGGCATGTCGGGTATGTTTATTTCTGATAGTTCTTTCTCTTTCAGGTCATGTAAAAACATGCTACGGAAAACAGGTGAACGAGCAGCAAGAACAGCTCGATGAGCTCCAATGCTTCCACCAGAAGCATTGATCATTATGTCTGTGTAAATGCTTTCTGTCAACATACGTCCAAGGGATGTTACTGCTGTCACTTTCAATTGATTCTCGGTTGAATCGTCTGCCCAGATAGAG…	1183
MA3-F03	255	SLW-B-A11	DQ226782	Boechera divaricarpa	At1g72290.1	gb|AAG21502.1|AC067754_17 (AC067754) drought induced protein, putative; 79797-80444 [Arabidopsis thaliana]		5e-41	TCACAATGAAGAAACCTTCAGTAGTCTTTTTTCTCATCACTCTCATGTTGGCTGCAGTTATCTGCATCCAAGGAAGCGAACCGGTGAAGGACACCAACGGGAATCCAGTTAAAACTGGTGAACAATACTTCATCCAGCCGGTGAAGACGAAAAGTAACAACGGAGGTGGTCTTGCCCCAGCCGCCCTTAAACTACTACCTTCCTTTTGTCCACTTGGCATTGTCCAATCAGTCATTCCGACCGGACCGGGCCTACCGGTTAGCTTTGCATTACCACTTGGCGTAGAAGAAGATGTTACGACATCTTCCGTTGTAAATATCAAATTCCAGTCCGCCATTTCATTCTGCAACGAGTTTTCCAAGTTATGGAAAGTGGATGATTCCTCATCGGCTTCCGAGG…	431
MA3-F04	256	SLW-B-B01	DQ226783	Boechera divaricarpa	At5g47190.1	dbj|BAA97152.1| (AB018117) contains similarity to plastid ribosomal protein L19~gene_id:MQL5.4 [Arabidopsis thaliana]		5e-24	CTTGAAGCCGATAAGGCTCATTACTCTGCTTCGAGTTTGGGTTGTGCAAACATGGCGACGAGCTCTCATCTTCTTCCTCAGGCATTGCATATGATGCCGAGAATCCCTACATTCTCGTCGAAGAATTTTGGGGTTTCTTCATTTCTGCCACGAGCTTCATCAGTCAACTCAAGGCTATCAGTTTCTAGGGTTTTTCTCAATCACTCCGGCTCAAATTTTGGTTTCGCGATCGATTCTAGGAAGAGTAGGGAGTTTATCGTTAAAGCCGAAGAGAGT	286
MA3-F05	257	SLW-B-B03	DQ226784	Boechera divaricarpa	At1g68300.1	gb|AAF26483.1|AC016447_6 (AC016447) unknown protein; 44604-45347 [Arabidopsis thaliana]		2e-80	ACCCACAAAGTTTCTTCAAACAGTAGGAATCAAATAGAGCATCATTATCACAATACGTTTACAACACACACAGCAAGCCAGGGTTCTCAAATCTCTGGCGAGAGAAGAGGTCTTCAAGCCTTTGTCCTCACCACAAGAACTGGACACTTAGCATGGTTAACACAGTAATTGCTAACGCTTCCCAGGAAAGTCCTTTGTATTGCTCCTTTACCATTGCTTCCAACTACAAGCAAATCAACACCAAGCTTCTCAGCAGCTTCACAAATCGCTTCTTTAGGATTTCCAAATTCCAACACCTTTCTTGGAGTAACCCCACTCTCAGCACAAATTTTGGTCCCTTCTTCAAGCCGATTCAAGCCAGCGTTCTTATGATTCTCTTGCATTGAGTCTATAAGCTCA…	631
MA3-F06	258	SLW-B-B04	DQ226785	Boechera divaricarpa	At4g13940.1	gb|AAC14714.1| (AF059581) S-adenosyl-L-homocysteine hydrolase [Arabidopsis thaliana]		1e-106	ACGGATGCCGTCACTCGCTCCCCGACGGTCTCATGAGGGCTACTGATGTTATGATTGCCGGAAAGGTTGCTGTTATCTGTGGTTATGGTGATGTTGGAAAGGGTTGTGCTGCAGCCATGAAAACCGCTGGTGCTCGTGTCATAGTGACTGAGATTGATCCAATCTGTGCTCTTCAGGCTCTTATGGAAGGCCTTCAAGTTCTAACCCTTGAGGATGTTCTCTCAGAAGCTGATATCTTTGTAACCACAACTGGAAACAAAGATATTATTATGGTTGACCACATGAGGAAGATGAAGAATAATGCCATTGTCTGCAACATTGGTCATTTTGACAACGAAATTGACATGCTAGGACTTGAGACCTACCCTGGTGTGAAACGTATCACCATCAAGCCGCAGA…	580
MA3-F07	259	SLW-B-B05	DQ226786	Boechera divaricarpa	At1g61520.1	gb|AAD25555.1|AC005850_12 (AC005850) PSI type III chlorophyll a/b-binding protein [Arabidopsis thaliana]		5e-43	ACTAGTCCTGTAACCTCCGGTGCTCAGCAAATCCCATCAGAGCCATCTCGAGAACAAAGAGTGTGTAATTGTCTGCCCAGTAATTGTATGTCCCTGCAGGTGGAATCACACCGGTTTGGAACCAGGGAAGAGCAGTCTCTTGTGGAATCAGACCTGCCTTTCCTAGAATCTCAGGAGCTATAGCTCCAGCTGCACCCAACATGGCGAACCGTCCGTTGATGATCTCTCCGTATGCTAGCCATCTCGG	257
MA3-F08	260	SLW-B-B06	DQ226787	Boechera divaricarpa	At2g34430.1	emb|CAA45789.1| (X64459) photosystem II type I chlorophyll a /b binding protein [Arabidopsis thaliana]		1e-120	ACTTGGGTCCATTCTCCGGCGAGCCACCGAGCTACCTCACAGGAGAGTTCCCCGGAGACTACGGATGGGACACAGCTGGCCTATCCGCTGACCCCGAGACATTTGCAAGGAACCGTGAGCTAGAAGTTATCCACAGCAGGTGGGCCATGCTCGGAGCCCTAGGCTGCGTCTTCCCTGAGCTTTTGGCCAGGAACGGAGTCAAGTTCGGAGAGGCGGTTTGGTTCAAGGCAGGTTCACAAATCTTCAGCGATGGAGGGCTCGATTACTTGGGAAACCCTAGCTCGGTCCACGCTCAAAGCATTTTGGCGATTTGGGCCACTCAAGTGATCTTGATGGGAGCCGTTGAAGGCTATAGAGTCGCAGGAAATGGGCCATTGGGAGAGGCCGAGGACTTGCTTT…	859
MA3-F09	261	SLW-B-B08	DQ226788	Boechera divaricarpa	At3g12580.1	dbj|BAB02269.1| (AP002055) 70 kDa heat shock protein [Arabidopsis thaliana]		1e-116	ACTTTTGATGTGTCTTTGCTTACGATTGAGGAAGGTATCTTTGAGGTGAAGTCCACGGCTGGTGACACGCATCTTGGCGGTGAGGATTTTGACAACAGAATGGTTAATCATTTTGTTCAGGAGTTCAAGAGGAAGAACAAGAAGGATATCACTGGCAACCCAAGAGCTTTGAGGAGGCTTAGGACAGCTTGTGAGCGGGCGAAGAGAACCCTTTCTTCGACTGCTCAGACAACTATTGAAATCGACTCTCTCTACGAGGGTATTGATTTCTACACAACCATCACTCGTGCTAGATTCGAGGAGCTCAACATGGATTTGTTTAGGAAGTGTATGGAACCGGTGGAGAAGTGTTTGAGAGATGCTAAGATGGACAAGAACAGCGTCCATGATGTTGTCCTT…	714
MA3-F10	262	SLW-B-B09	DQ226789	Boechera divaricarpa	At2g44230.1	gb|AAC16074.1| (AC004521) hypothetical protein [Arabidopsis thaliana]		2e-58	ACTCAAAACCGGGACTTGTGTTGCAAGGCAAAGACAATGTGGGGATTAGGAACGATACCGGGAAGAGTGAAAAAGTGATTGATACGGCGACTAGGTTCAGGGTTGTTGCAGCGGAGTATATGAGAGGAGAAGTGGAGGAGCCGGTTTGGTTGAATTATATGAGACATTGGGGACCAAAGATTGACTATGGTCGTGAAGATGAGATTAGAGGTGTGGAGAAGATTTTGGTTGGGGAGAATCTTAAGAATGTGTTTAGGCGTGCGATTAAAGAATTGCCTAATGAAGTTTTTGGAGAGGAAGGACCGACTGGTCCGAAACTGAAGCGGAATTGGTTAGGTGATGAAGTTTGAATCTCCTCTGTGTTTTTTTTTTAATTTTCTATTAAAGTTTGGTTTTGTG…	522
MA3-F11	263	SLW-B-B10	DQ226790	Boechera divaricarpa	At1g66100.1	große Genfamilie (SLW-B-G4; SLW-E-H10); stark exprimiert; THIONINE		2e-35	GGGTTTTCTCTAAATATATAGTGTCATC-AAACAGGTAATCAATCAAAAGATGGAAGGCAAAACTGTGATTCTAACTGTGCTCATAATGAATCTGTTCATGGCGCAAATTCAAGTAGAAGCAATTAGCTGCTGCTGCCCATCTACGACTGCTAGAAATAGCTATAGTGCTTGTCGTGCCGCGAG-AGGCACCCGGGAAGAATGTGCACCAGTCAATGGATGCATAATCATTTTTGGGGG---ATGTCCTCCCGGATGGCAACAAGACATTCTCGAAAACTCAGGTGATGCTGTCAATGAATACTGCAAGTTGGGGTGTGCATCATCTGTTTGCGGTGCCATGGAAGCTCTCCAAAACTCTGACGCTAGTGAAATTGTGAATGGAGTAGTAGAACGATGC…	636
MA3-F12	264	SLW-B-B11	DQ226791	Boechera divaricarpa	At1g21780.1	gb|AAD41432.1|AC007727_21 (AC007727) Contains similarity to gb|AJ000644 SPOP (speckle-type POZ protein) from Homo sapiens and contains a PF|00651 BTB/POZ domain. ESTs gb|T75841, gb|R89974, gb|R30221, gb|N96386, gb|T76457, gb|AI100013 and gb|T76456 come from this gene		1e-129	ACAACTGATGATTGTGTGTGGCATGTGGATTCCAGCTTCCACGGTCGATTCACCATTGATGTCGAATTTCTTGATCTCAAAATTAGCCCTTTGAATGGTGGTGAAGCTTCACCTGTTTGGCCAACCGATGCAACAATGCAATCAATCTCAACCCAAACCACTCTCAAATGCTTATCCCGGATGCTAGAGGAAAGCATCCTAACCGATGTAACCATCCACACAGCCGATGGCACGCTCTCTGCTCACAAAGCTATCCTCTCGGCTAGCTCAACCGTCTTCAAAAGCATGTTCCACCACGACCTCAAGGAAAAAGAATCATCCACAGTCCACATCGACGACATGTCAAGAGAATCTTGCATGGCTCTCCTAAGTTACCTCTACGGAAACATAACCCAAGAA…	816
MA3-G01	265	SLW-B-B12	DQ226792	Boechera divaricarpa	At2g26670.1	gb|AAD22107.1| (AF132475) heme oxygenase 1 [Arabidopsis thaliana]		1e-70	CTTCAAGGCACCTAAAACTACATTGCGTGACTGCTTCTGAAACCATCCATACTTTGTGCTTTCTCCGATCAAAACTATGGCTTATTTAGCTTCAATTTCTTCATCCTTATCCATATTCWAGAATCCCCAACTCTCAAGATTCCAATTTGCTTTTTCCTCACCAAACCCACTTGTTCTTCGACCTAGGATTCAGATTCTGAGTATGCCCATGAACAAGACACCTTCTTTAATGGTGGTTGCGGCTACGACGGCGGCTGAGAAGCAGAAGAAGAGGTATCCTGGAGAATCAAAGGGTTTTGTAGAGGAGATGAGGTTTGTGGCGATGAAGCTTCATACGAAAGAGCAAGCTAAGGAAGGTGAGAAAGAGACTAAATCTATTGAGGAACGTCCTGTGGCTAA…	>1000
MA3-G02	266	SLW-B-C02	DQ226793	Boechera divaricarpa	At1g20340.1	gb|AAF88155.1|AC026234_6 (AC026234) Contains similarity to a DNA-damage-repair/toleration protein DRT112 precursor from Arabidopsis thaliana gi|1169201 and is a member of the copper binding proteins family PF|00127		4e-69	TATCACTCTAGGAACAGAAGAACGCAAATCTTATCACTCTAAAGAATCTTCATTATGGCCTCAGTAACCTCAGCCACCGTCGCAATCCCATCTTTCACCGGCCTTAAAGCCTCAACCATCAAATTCTCCGCCTCCGTCGGAATCAACACTGCTGTTGCTGCATCACCGAAGCTTACAGTGAAGTCATCTCTAAAGGGATTTGGAGTCGCGGCCGTAGCGGCTGCAGCTTCAATTGCTTTGGCCGGAAACGCCATGGCAATGGAGGTTCTCTTGGGAGCAGGAGATGGTTCATTAGCTTTTGTTCCCAACGACTTCTCTGTCGCGAAAGGAGAGAAGATTGTGTTCAAGAACAATGCTGGGTTCCCACACAACGTTGTGTTCGATGAGGACGAGATCCCA…	725
MA3-G03	267	SLW-B-C03	DQ226794	Boechera divaricarpa	At1g55670.1	emb|CAB52748.1| (AJ245630) photosystem I subunit V precursor [Arabidopsis thaliana]		1e-58	CCTTCGTCCCCTCCGTCTCGGTGGTTCCTCCTCCTCCTCTGCCTCGGCCTTACCCAAACTATCAACCACCGCCGGAAGAAAATCCTCCTCCGCCGTTGTGAGAGCTGAGCTTAGCCCTTCCGTCGTCATAAGCCTCAGCACAGGTCTCTCCCTCTTCCTTGGCCGTTTCGTTTTCTTCAACTTCCAGAGAGAGAACGTTGCAAAACAGGGCTTACCGGAGCAGAACGGGAAAACCCACTTCGAAGCTGGAGATGATCGTGCTAAAGAATACGTCAGTCTCTTGAAATCGAACGATCCAATTGGATTTAACATCGTTGATGTTCTTGCTTGGGGTTCTATTGGACACATCGTTGCTTACTACATCTTGGCTACTTCCAGCAATGGATATAACCCTAGCTT…	586
MA3-G04	268	SLW-B-C05	DQ226795	Boechera divaricarpa	At5g52650.1	pir||T04228 ribosomal protein S10, cytosolic - Arabidopsis thaliana		1e-24	ACGTTAGGGAGACATTTGCGTGGATGCATTATTATTGGTTTTTGACCAATGAAGGGATTGAGTTCTTGAGAACTTATCTTAACCTTCCTTCTGATGTTGTTCCTGCTACTTTGAAGAAGTCTGCTAAGCCCGTTGGCCGTCCCTTTGGTGGCCCACCTGGTGATCGCCCGAGAGGACCACCTCGCTTTGAAGGAGACCGTCCCAGATATGGTGACCGTGATGGATACCGTGGAGGCCCACGAGGAGGTGATTTTGGTGCCGAAAAGGGTGGAGCTCCAGCTGATTTCCAGCCATCTTTCCAAGGAAGTGGTGGAGCTAGGCCTGGGTTTGGCCGTGGAGCCGGTGGTTTTGGTGGTGGTGCTGGTCCAGCTGCTGGATCTGATCTTCCTTGAAAGGGAA…	458
MA3-G05	269	SLW-B-C08	DQ226796	Boechera divaricarpa	At3g14720.1	dbj|BAB02403.1| (AB023038) mitogen-activated protein kinase [Arabidopsis thaliana		1e-179	ACATGCATACAGCTAATGTTTACCATCGTGATCTTAAACCAAAGAACATATTGGCAAATGCAAACTGCAAGTTGAAAGTCTGTGACTTTGGACTAGCAAGAGTATCGTTTAATGATACACCTACAACAGTCTTTTGGACGGATTATGTTGCCACAAGATGGTATAGGGCACCTGAGCTCTGTGGATCATTCTGTTCTAAGTATACTCCAGCAATTGACATTTGGAGCATTGGCTGCATCTTTGCTGAGGTATTAACAGGGAAGCCTTTGTTTCCTGGAAAAAGTGTCGTCCATCAGTTAGACTTAATTACCGATCTTCTTGGCRCACCAAAATCAGAGACCATTGCTGGAGTTCGAAATGAAAAGGCTAGAAAATATTTGAGCGAAATGAGGAAGAAAA…	980
MA3-G06	270	SLW-B-C09	DQ226797	Boechera divaricarpa	At3g14210.1	Genfamilie, hoch exprimiert; dbj|BAB02989.1| (AP000600) lipase/acylhydrolase; myrosinase-associated protein [Arabidopsis thaliana]		3e-73	ATTGAGATGGCAGAAAATTGTAATTTGGTGAGTATTCTGGGAGTGTTATTGATATTAACCATCTTCAATAATCCGATCATCGTCTACGCCGGCGAGGGTGTTCCCAACGTAGCGTTGTTCACTTTCGGAGACTCTTACTACGACGCCGGAAACAAAGTGTTTCTCAGCACGAACAAAGATCCTCCCCAAACAAAGTGGCCTTACGGCAAATCCCGCGACGACCCTAACGGCAAGTTTTCCGATGGCAACATCGTCCCCGACTTTATCGCTGATTTCATGTCTATTCCGAACGGAGTCCCGCCGGCGCTTAAACCGGACATTGATGTTACACGTGGAGTTAGTTTTGCTGTCGCCGATGCTTCTATTCTTGGGAATCCGGTGGAATCTATGACACTGAGT…	494
MA3-G07	271	SLW-B-C10	DQ226798	Boechera divaricarpa	At1g32060.1	emb|CAA41155.1| (X58149) Ribulose-5-phosphate kinase [Arabidopsis thaliana]		6e-89	ACTTTTATGCGGAGGCTTACCAGCGTCTTCGGTGGTGCTGCCAAGCCACCAAAAGGCGGGAACCCTGATTCCAACACACTCATCAGCGACACGACCACCGTGATCTGTCTTGACGATTACCATTCCTTGGACAGGTTTGGTCGGAAAGAGCAAAAAGTCACCGCTTTGGACCCACGCGCCAATGACTTTGATCTCATGTATGAGCAAGTCAAAGCTCTTAAGAGTGGTGTCGCCGTCCAGAAACCGATATACAACCATGTCACTGGACTTCTTGACCCGCCTGAGCTTATTCAGCCTCCTAAGATTCTTGTCATCGAAGGTCTTCACCCAATGTTTGATGAGAGAGTAAGAGACTTACTCGACTTCAGTATCTACTTAGACATTAGCAACGAAGTCAAG…	527
MA3-G08	272	SLW-B-C11	DQ226799	Boechera divaricarpa	At3g47340.1	gb|AAA74359.1| (L29083) glutamine-dependent asparagine synthetase [Arabidopsis thaliana]		1e-105	ACTAAGGCTGYTAAGCAATGGGGTCCTCAGCTCCATTCCTTTTGTGTCGGTCTTGAGGGCTCGCCGGACTTGAAGGCGGGCAAAGAGGTGGCAGAATATTTGGGGACCGTGCACCACGAGTTCCACTTCACGGTGCAGGACGGGATTGACGCGATAGAGGATGTGATTTACCATGTCGAGACCTATGATGTGACGACGATCAGAGCAAGCACGCCRATGTTCTTGATGTCTCGGAAAATCAAATCTCTAGGAGTTAAGATGGTTCTCTCCGGTGAAGGTTCCGATGAGATCTTTGGAGGGTATCTTTACTTCCACAAGGCACCTAACAAGAAAGAGTTTCACCAAGAAACCTGTCGCAAGATAAAGGCTCTTCACAAATATGACTGTTTACGAGCGAAC…	>1000
MA3-G09	273	SLW-B-D01	DQ226800	Boechera divaricarpa	At3g27690.1	similar: SLW-A-F06, SLW-B-D04; dbj|BAB02693.1| (AB018114) light harvesting chlorophyll a/b-binding protein [Arabidopsis thaliana]		3e-63	GTTCAAGGCAGGTTCTCAGATCTTCTCAGAAGGAGGTCTTGATTACCTCGGAAACCCTAACTTGATCCACGCGCAAAGCATCTTAGCCATCTGGGCTTGTCAGGTTGTGCTCATGGGCTTCATTGAAGGCTACAGAATCGGAGGTGGACCACTCGGAGAAGGGCTTGACCCGCTTTACCCCGGAGGTGCTTTCGACCCATTGAACTTGGCAGAGGATCCAGAGGCCTTCTCTGAGCTGAAGGTGAAGGAGCTCAAGAATGGTCGTCTTGCAATGTTCTCAATGTTTGGATTCTTTGTTCAAGCCATTGTTACCGGTAAAGGTCCGATCGAGAATCTGTTTGATCACATTGCAGACCCTGTGGCTAACAATGCTTGGGCTTACGCCACCAACTTCGTCCC…	539
MA3-G10	274	SLW-B-D09	DQ226801	Boechera divaricarpa	At1g06700.1	gb|AAF63147.1|AC011001_17 (AC011001) Putative protein kinase [Arabidopsis thaliana]		2e-91	CTCTGAAGAAACTTGATGTCGCGCCTGAAGCTGAATCAGATGCCGAATTCTTGAGTCAGGTTTCGATGGTTTCTAGACTGAATCATGAGAATCTCATTCAATTGCTTGGTTTTTGTGTTGATGGAAACCTGCGCGTCCTTGCATATGAGTTTGCAACAATGGGATCGTTGCATGACATCTTACATGGTAGGAAGGGAGTTCAAGGGGCACAACCAGGTCCAACACTTGACTGGATAACGAGGGTGAAAATAGCTGTTGAAGCAGCTAGGGGTTTGGAATATCTTCATGAGAAGTCTCAGCCTCCTGTAATCCATAGAGACATAAGATCAAGCAATGTCCTTCTTTTTGAAGACTACAAAGCAAAGATTGCCGATTTCAATCTCTCGAATCAAGCACCTG…	511
MA3-G11	275	SLW-B-D11	DQ226802	Boechera divaricarpa	At1g79040.1	pir||F2MU10 photosystem II 10K protein precursor - Arabidopsis thaliana		2e-36	ACCCCTTGCCCTTCCTGCCGGAGGCGTCGACGCCGTCCTTCAAGTCCATGCTGCCGTTAATTCCAAAGGGCTTGTCGGTCTTGATCTTCTTGACGCCACTAGCGACGATTTTGAAGGAGGGACGAGCTCTTGTGAGCGACGGTAATCCTCTAGCCGCCGTCTTCTCCACCGTGAAACCAGCAGGTTTCAATGTCACCGATGAAAGCATCACTGAAGCAGCCATTGATTCTCACAAGATG	249
MA3-G12	276	SLW-B-D12	DQ226803	Boechera divaricarpa	At1g42970.1	gb|AAA32795.1| (M64118) glyceraldehyde-3-phosphate dehydrogenase [Arabidopsis thaliana]		8e-78	ACAGTGGTGGTGTCAAAGAATGCATCCCACTTGCTCAAGTATGACTCCATGCTTGGAACCTTCAAGGCTGAAGTGAAAATTGTGGACAATGAAACTATCAGTGTTGATGGTAAGCTCATCAAAGTCGTCTCCAACAGAGACCCTCTTAAGCTTCCATGGGCTGAGCTCGGCATTGACATTGTTATTGAGGGAACAGGAGTGTTTGTTGATGGGCCAGGAGCAGGGAAGCACATCCAAGCTGGAGCCTCGAAAGTGATCATCACTGCACCAGCCAAAGGTGCTGATATCCCTACCTATGTTGTGGGAGTCAATGAGAAAGACTATGGTCACGACGTCGCTAACATCATTAGCAATGCATCTTGCACCACGAACTGTTTGGCACCCTTTTGCGAAAGTCTT…	>940
MA3-H01	277	ALIEN5				Alien PCR control 5, ! WITH DYE CONTROL!
MA3-H02	278	SLW-B-E01	DQ226804	Boechera divaricarpa	At5g17510.1	emb|CAC01895.1| (AL391150) glutamine-rich protein [Arabidopsis thaliana]		2e-80	CCGAATTTTCAGCAGCAGCAGCAGATTGTATCGAGTCAGCAGATGTTGCAGCAGCAGCAGCAACAACAACAACAACAACAGCAGCAGCAGAAATTGATGCGGCCATTGAATCATATCGAGCTTCAATTCGCTTATCAGGACGCTTGGCGTGTTTGTCACCCAGATTTCAAACGACCTTTCTCTTCTCTCGAAGATGCTTGCGAAAGATTATTACCTTATCATGTCGTAGCAGATTACGAAGCAGAAGAGGATGATAGAATCCTTGATTCAGACCCAACAGGCCAGGCCTTATCCCGCTCTCAACAATGGGATAACAACATTGCTGCTAAAGTTGCTGAATTCACAGCAACTTTTGAGAAACAAGCCCTAGCTTTCAACATAATAACACGAAAGCGAGCA…	>1300
MA3-H03	279	SLW-B-E03	DQ226805	Boechera divaricarpa	At3g03480.1	gb|AAF01587.1|AC009895_8 (AC009895) putative hypersensitivity-related gene [Arabidopsis thaliana]		1e-153	ACCGGTGAAGGCGTTTTGTTCATCGAGGCTAAAGCTGACGTGGCGCTTGCTGAGTTGGAGGAAGCCGATGCTCTTCTCCCTCCTTTCCCTTGCTTAGAAGAGCTTCTATTTGACGTGGAAGGTTCGAGTGAGGTGCTCAACACTCCGTTGCTTCTTGTCCAGGTCACTCGCTTGAAATGCGGCGGCTTTATCTTTGCCCTCCGATTCAACCACACCATGACCGATGGAGCCGGTTTGTCTCTCTTTTTAAAATCACTATGCGAGTTAGCGTGTGGGCTTCACGCGCCCTCGGTTCAACCCGTATGGGACCGACATTTGTTGACTGTGAGTGCTTCGGAGGCGCGTGTCACCCACACACACCGTGAGTATGAAGATCAGGTGGAAATCAATTCGGTAGCG…	979
MA3-H04	280	SLW-B-E07	DQ226806	Boechera divaricarpa	At1g72290.1	emb|CAA82756.1| (Z29648) drought-induced 22kDa protein [Raphanus sativus]		5e-30	GTCGTTGTTTCCTCGTCGGCTTCCAAAGAGCCTGCGATTCTCATCGGTGGTAAACGACAAGAGAAAAATAGTTGGTTTAAGATCGAGAAAGCTGAACTAGGAGCAGGAGCAAACACTTACAAGTTGACTACCTCAACCGGAACCGTTGGAGCCACTCCAGGGGTATGGC-TAAGTGCACCACAACTAGTTCTCACAAATGATACGGCTAAGACCTTACTCGTCAAATTCAAAAAGGTTGATGACGCTAATACGGCTGCTACTTCTACTTCTCGGGTCGAGAAGTTAGGTCTACGGATGTTCCCTTTCTACTAGTCAACTGGTAAAAATCATGT	343
MA3-H05	281	SLW-B-E08	DQ226807	Boechera divaricarpa	At4g39260.1	gb|L00649.1|ATHRBPB Arabidopsis thaliana RNA-binding protein		2e-36	ACCGATGCTTCGTCGGCGGCCTAGCCTGGGCCACYGGAGATCAAGACCTAKAGAGGACGTTCTCACAATTCGGCGAAGTTATCGATTCTAAGATCATTAACGATCGTGAGACTGGAAGATCAAGGGGATTCGGATTYGTGACCTTCAAGGATGAGAAATCCATGAGGGATGCGATTGAAGAGATGAACGGAAAAGAGCTTGATGGCCGTAACATCACCGTGAATGAGGCTCAGTCAAGAGGAAGCGGCGGTGGAGGAGGCCGTGGAGGTGGTGGTGGTTACCGTAGCGGCGGTGGAGGTGGATACGSAGG-WCGGTGGTGGATACGGAGGAGGTGGTGGTGGTGGATACGAGAGACGTAGCGGAGGTTACGGATCTGGTGGAGGCGGCGGTGGCCGAGG…	>500
MA3-H06	282	SLW-B-E09	DQ226808	Boechera divaricarpa	At5g36910.1	similar: SLW-C-C05; THIONINE		1e-25	ACAATCTAGGATTGACAACCTTCTACGACACAAACACAAACTGGAAACAACTTATTAAAATACATGACAATTATTAGGGAAAACAGGGAAAACAACACTCGGAAACATGGATGTCGTATTTTCGTGGATATTTAGGCAGTTCCAACTCCAGCCATAGAGCCCTTGGTGCAGAAGGTAGAACATGCCTTTGCGCATTGTTCTACTGCTCCATTCACAATTTCACTTCCGTCAGAGTTTTGGAGAGCTTCCATGGCACCGCACACAGATGATGCACACCCCAACTTGCAGTATTCATTGACAGCATCACCTGATTTTTCGAGAATGTCTTTTTGCCATCCGGGAGGACATTTAGTCCCTTCAATGAGTTTGCATCCACTGAGTTTTGCA	398
MA3-H07	283	SLW-B-E10	DQ226809	Boechera divaricarpa	At1g72290.1	similar: SLW-D-F7; emb|CAA82756.1| (Z29648) drought-induced 22kDa protein [Raphanus sativus]		1e-15	ACACCGCTGGACCCAAATAGCCAGTTTAAGATTGAGAAAGCCGGAGCAGGAGCAAACACTTACAAGTTGACCAGCTTTACCGGAGAAGGAACCGTTGGAGCCATTCCAGGGAGATACTTCGGAATAGCACCACTAGTAGTTCTCACCAATGATAATACTAAGACCTTACTCGTGGAATTCAAAAAGGTTGAGGACGCTACTACGGCTGCTACTTCTACTTCTCGGGTCGAGAAGTTAGGTCTACGGATGCTCCCTTTCTACTAATCAACTGGTAAAAGTCATGT	294
MA3-H08	284	SLW-B-F04	DQ226810	Boechera divaricarpa	At3g21350.1	dbj|BAB03048.1| (AP001305) contains similarity to RNA polymerase transcriptional regulation mediator~gene_id:MHC9.3 [Arabidopsis thaliana]		2e-94	TTTTTTTTTTTTTTTTTTTTTATTTTTTTTAGCGAAAAATTATGAGAAGTAATCAGGTCAACAACTGTGTAACGAGTTCAAATTAAAAGATGAGAAAAAAGAGAAGATTCTTTGCTGATACCTAAAAATTCTATTTACATGCATAGATGAAGAAAAACAATCTTGATAAGCTTAGAACTTCATTCTTTTAGCAGGACCTTGATCGATAATAGGATCGATTTGAGGCGGTTGTGACTCTCCTCCTTGGGTTCCAAGCTCGTCCTTTTCTCCTAATGCTTCTTGGCTAACATAACCTTCAGGAAACGGTGGCGGTGGAGGTGCTGGGGCTAACTTGCGGTATAACGAGGTAAGAATGGTATCAACTCGCTTCATTTCTTTTAAATCAACTGTCTCACTAGC…	821
MA3-H09	285	SLW-B-F07	DQ226811	Boechera divaricarpa	At5g42270.1	dbj|BAB10200.1| (AB023032) cell division protein FtsH [Arabidopsis thaliana]		1e-100	TCTTTAATCCTCCTCCCAAAAAAATCCCAAATTGAAGAGAAGAAACAAAACCTCCTTACAACTCAAAGGTCTTTACTTTTTCAAAATTTAGTTTCAAAATCGAATTTTTACTCTCCAAATCATCCCAGTTTCTTCAGAGAGCTTCAATGGCGACCACATCATCAAACCCATTACTACTTTCTTCAAATTTCCTCGGTTCCCAAATCATAATCTCAGCTCCAACCCCAAAAACCAGCACAAAGTCTGTTCCTTTCTCAGTTATCTCTCGAAGAAGATACCAAATTTCTCAATCGGAAAAGGTCATGAAATCGTTGCCATCACAAGCTGCGTTAGCGACTCTGTTGTTCTCATCTGCGTCTCCACAAGCTTTAGCAGTTAACGAACCGGTTCAGCCACCTG…	884
MA3-H10	286	SLW-B-F08	DQ226812	Boechera divaricarpa	At3g23810.1	dbj|BAB01858.1| (AP000377) S-adenosyl L-homocystein hydrolase [Arabidopsis thaliana]		6e-65	ACGGAGAGAGCTCTTGACTGGGGTCCTGGTGGTGGTCCTGATCTAATCGTTGATGACGGCGGTGATGCCACTTTGTTGATCCATGAGGGTGTTAAAGCTGAAGAGATCTTTGAGAAGACTGGTAAGTTTCCTGACCCGACGTCTACGGATAATCCCGAGTTTCAGATCGTGTTGTCGATTATCAAAGATGGTCTTCAAGTTGATCCTAAGAAGTATCATAAGATGAAGGAGAGATTGGTTGGTGTTTCTGAGGAGACTACTACTGGCGTCAAGAGGCTTTATCAGATGCAGGAGACTGGAACTCTCTTGTTCCCTGCCATTAACGTCAATGATTCTGTCACCAAGAGCAAGTTTGATAACTTGT	375
MA3-H11	287	SLW-B-F11	DQ226813	Boechera divaricarpa	At3g48140.1	emb|CAB51061.1| (AL096856) B12D-like protein [Arabidopsis thaliana]		1e-44	GTCTTCTTCCTCCTTCAATCTCTCTCTCTCTCAATCTCTTTATCCTCTCTGCGATTCCAATGTCGAGCCGTTGGTTGAGACCTGAGGTGTATCCCTTGTTCGCTGCTACCGGAGTTGCCGTTGGGATCTGTGCGTTTTCGTTGATCAGAAACATCACCGGAAACCCTGAAGTCAGATGCACGAAGGAGAACAGGGCTGCTGGAATTTTGGATAACTTTGCAGAGGGAGAAAAGTATAAGGAAAATTTCCTGAGGAAGTTTGTTCGCAATAAGCATCCTGAAATCATGCCTGGAATCAACAAGTTCTTCACTGATCCTAAATACTGAACATCATCGTCCAAGACCTTCGTGCACCGCTTTGTCGTATTGTTTYTGGAATTGAATCTCTTGTGATATAAAC…	599
MA3-H12	288	ALIEN7				Alien PCR control 7
MA4-A01	289	ALIEN5				Alien PCR control 5
MA4-A02	290	SLW-B-G01	DQ226814	Boechera divaricarpa	At3g45140.1	contains SLW-A-D11; pir||JQ2391 lipoxygenase (EC 1.13.11.12) Lox2 - Arabidopsis thaliana		0	gcttctcgaactatattcttcctcaacgataatagcacattgaggcctgtagcaattgagatgactcgtccccaagatgtcaacaagccccaatggaggcaggtcttcacgccaggctatgatgctacatcctcctggctatggagtattgctaagactcatgctatttctcatgacgccggttatcaccagcttatttctcactggctaaggactcactgctgtattgagccatacataatagcggcaaacagacaactaagtgctatgcatcccatctataggcttttgcatccccacttccgctacaccattgagatcaacgctcgtgcacgccaaagtctcatcaacgcaggtggAATCATTGAGACTTGCTTCTGGCCCGGGAAGTATTCGTTA…	1013
MA4-A03	291	SLW-B-G02	DQ226815	Boechera divaricarpa	At3g53400.1	emb|CAB67647.1| (AL132966) putative protein [Arabidopsis thaliana]		1e-101	CCAACCTTTACCTTACGAAACCCTAATCCCCAAATCAGCTTAAAATTTCTTAAAAGTTTCAATCTTTGCTAGAAGAGAGTTCGTCTTAGTATGTAGCTAGATCTCGAAGAATTTGAGGATGGTTCGATCAATTGGGTAAACAAAACAAAAAAATGGATCTTGTGATAATACAGAGACGTGAATCGAGAAGGGTCTGGTTAGGATTACAAAATTCAATAGTTATCCTCGTGGGTGGAAACCATACCTCCTCCAGGTTTTGCACCCGCTAAATCTCTTCTCTTCTTCCCCCCCCCCCCTTCAAAAATCTTCTCTTGAATCCTACAAAATCAATCTCTTCGGATCTTGTTTTAACTGTTCGGGAAATTTCAACCATGGGCGTTGAAGTGCTGAAGCTGAAAT…	994
MA4-A04	292	SLW-B-G03	DQ226816	Boechera divaricarpa	At5g23020.1	ipms		1e-134	ACCGCAGAAGCTAGAGATTGCCCGCCAGCTCGCTAAACTCCGAGTAGACATCATGGAAGTCGGTTTTCCGGTGTCGTCTGAGGAAGAGTTCGAAACCATTAAAACCATCGCTAAGACCGTGGGGAACGAGGTGGATGAGGAAACCGGTTACGTCCCGGTGATTTGCGCCATGGCACGATGCAAACAAGGAGACATCGAGGCGGCTTGGGAGGCGTTGAAGTACGCGAAGAAGCAGAGGGTAACTGTATTCACATCTACTAGTGACATTCACATGAAATATAAGTTGAAAAAGACTCAAGAAGAAGTGATCGAGATGGCCGTGAGTAGTATTAAGTACGCTAAAAGCTTGGGCTTCACTGACATCGAACTTGGTTGCGAAGATGGCGGCAGGACGGATAA…	841
MA4-A05	293	SLW-B-G04	DQ226817	Boechera divaricarpa	At1g66100.1	große Genfamilie (SLW-B-B10; SLW-E-H10)!; stark exprimiert!; THIONINE		1e-11	ACATCATCTGTGTGCGGTGCCATGGAAGCTCTCCAAAACTCTGACGGAAGTGAAATTGTGAATGGAGCAGTAGAACAATGTGCCAAGGCATGTTCTACTTTCTGCACCAAGGGCTCTACGGCTGGAGTTGGAACTGCCTAAACAAACAAGCATATCCACGAAAATACCACATCCATGTTTCAGAGTGTTGTTTTCCCTGTTGTCAATAATTGTCGTGTATGTGACAAAAAAATAATGCTAGACGTTGCTGCTAGCTAGTATTTTAATATGTTGTTTCCAGTTTGTGTCTGTATCGTAGAAGGTTGTCAATCCTAGATTGT	329
MA4-A06	294	SLW-B-G06	DQ226818	Boechera divaricarpa	At4g24340.1	emb|CAB45070.1| (AL078637) putative protein [Arabidopsis thaliana]		8e-28	ACCAAACCCGATTAAGCAAGTTATCGGTTCGGTTACTATATTTCGAAAACTGGAGATAACCAACTTCCCGAGTATAGTCTCCACCGGATTCGAGAGCCAGTTCGTTGTCAATCCCATCTCCATACCTCTGCCAATTCCAAAGGCCAGAGTGTGCCCAATATTGAGGAATAGTGACGTCACCGATCTCAAGGTTAACATCTGCGTTTCCAGCGATTCCATAATGCAAAACTCCTTTCAGCCTAAACAGGCTCACCAGTAATTGTGTTGTTACTCCTGCATTCACCATTCCTAATCCTGACATCACGATCACCACAGGTTGGCCTGATAATTTTCCAAACCGAAATTTTCGACCTGCAAAATCGATAAAAGGCAACGAAGAAGATGGGACATAGGCTTGAG…	635
MA4-A07	295	SLW-B-G12	DQ226819	Boechera divaricarpa	At3g28270.2	no clear match		5e-14	ACCAACAAGACAATTAATATATTGGGTAAGGTAGAGAATTACGTGGAAAATGCAGTTGACGGAGAACATTTCATTCAACAGGCCGTGGCACACTTTGACGAAGAGTTGGCAGATAATGATGTTGCTGGGAAAAAGAAGAAGTATGAAAAAACCTTGGAGAAGCTGGAGAGGTTTAAAGCCAGGGATAATCCAATTCCATTTGATTGCCGCGAGCTCAAGAAACAGCTCGAGTTGGTCAAAAAGCAGCAGGAATCCCTTCTGGGGGAAGTGAGTGAGGCGAGAAAAAAGCTTCAAGAAGAATATGATTATTTACATCAAGTGAGTAAAATTTCGAATGGGGTTTTCGCCGGTGTGTTTGCCGTTGCTACCGTCGCATCGATAGCTTTGATCGCAACAGGC…	415
MA4-A08	296	SLW-B-H01	DQ226820	Boechera divaricarpa	At5g14320.1	emb|X86734.1|ATPRPS13 A.thaliana plastid ribosomal protein S13		5e-46	ACATTCATGGGATTGGTCGAACTAGGGCTCGCCAGATTCTTGTTGACCTTCAGATGGAGAACAAGATCACCAAAGACATGGCTGAGGAAGAACTCATCATTCTTCGTGATGAAGTCTCCAAGTATATGATCGAGGGTGATCTGAGGAGGTTCAATGCTCTTGCAATCAAGAGGTTGAAGGAGATCCAATGTTACCGTGGGGTAAGGCACATCCAAGGATTGCCATGTCGGGGACAGAGAACCAAGAACAATTGCAGGACTCTTAAAGGCAAGAAAATTGCCATTGCAGGGAAGAAGAAAGTTTCAAAGTAATCATCTTCTTGATTTCCGTCTTGTTCTGTAATACTCTTTTTAGTTTGTCTAGTCTCTCTGTTTAAAATGTGATTTGTAATCCCCAAAA…	490
MA4-A09	297	SLW-B-H02	DQ226821	Boechera divaricarpa	At1g16410.1	gb|AAD34693.1|AC006341_21 (AC006341) Similar to gb|AF069494 cytochrome P450 from Sinapis alba		1e-76	GGACAATTCATGAAGATGAAAAAGTGATCACAACGGAAATTATGTCCGTTAAAACGTTGAACATGATGGTAGCTGCAAGAACCATCGAAGCGGATAATCTCATTGCTTACRTTCACTCGATGTATCAACGGTCCGAGACGGTGGACGTTAGAGAACTCTCDAGGGTTTATGGTTACGCAGTAACCATGAGAATGTTGTTTGGAAGGAGACATGTCACGAAAGAAAACGTTTTTTCGGATGAAGGGAGACTAGRAAAAGCGGAAAGACATCATCTTGAGGCTATTTWCAACACTCTAAACAGTTTGCCGAGTTTTAGTCCCACGGATWACATGGAAAGATGGCTTAAAGGGTGSAATATCGGTGGTCAAGAGGAGAGGGTGACAGTGAATTGTAATATTG…	567
MA4-A10	298	SLW-B-H03	DQ226822	Boechera divaricarpa	At5g65730.1	pir||T05895 xyloglucan endo-1,4-beta-D-glucanase (EC 3.2.1.-) F6H11.140 - Arabidopsis thaliana		1e-60	ACAAAAACAACGAAGCCAAGAACATAGCTTACCCAACATCACAACCTATGGGAGTTTACTCAACATTATGGGAAGCCGATGATTGGGCGACACGTGGAGGATTAGAGAAAATTGATTGGAACAAAGCTCCCTTTTATGCTTCTTACAAAGATTTCGACATCGAAGGTTGTCCTGTTCCCGGACCCGCCAATTGTCCATCGAACCCTCACAATTGGTGGGAAGGTTATGCTTATCAGTCGCTTAACGCCGTCGAAGCTCGACGTTACCGTTGGGTTAGAGTAAACCATATGGTTTATGATTATTGT	315
MA4-A11	299	SLW-B-H07	DQ226823	Boechera divaricarpa	At1g72290.1	emb|CAA82756.1| (Z29648) drought-induced 22kDa protein [Raphanus sativus]		3e-21	ACGCCACGGGAACGAAATAGCCAGTTTAAGATTGAGAAAGCCGGAGCAGTAGCAAACACTTACAAATTAACCAGCTTTACCGGAGCAGGAACCGTTGGAGCCAATCCAGGGGTATGGTTAAAAGCACCACAACTAGTTCTCACCAATGATACTGCTAAGACTTTAGTCGTCAAATTCAAAAAGGTTGATGATGCTACTACGGCTATTACTACTTCTCGGCTCAAGATGTTAGGTCTACGGATGTTCCCTTTCTACTAGTCAACTGGTAAAAATCATGT	288
MA4-A12	300	ALIEN7				Alien PCR control 7
MA4-B01	301	SLW-B-H08	DQ226824	Boechera divaricarpa	At5g17380.1	emb|CAC01733.1| (AL391142) 2-hydroxyphytanoyl-CoA lyase-like protein [Arabidopsis thaliana]		2e-71	TTGATCTGGACCTTGGGAaCAATGGGTGTTGGTTTAGGTTATTGTATTGCTGCTGCTGTTGCATCTCCTGATCGCCTTGTTGTCGCCGTTGAAGGAGACTCTGGTTTTGGATTCAGTGCCATGGAAGTTGAGACATTGGTTAGATACAATCTTCCTGTGGTGATTATAGTCTTCAACAATGGTGGTGTGTATGGCGGTGACCGAAGGAGTCCTGAAGAAATCTCCGGTCCTCATAAAGAAGATCCAGCACCAACATCTTTTGTTCCTAATGCCAGGCTATCACAAGCTTACTGAAGCTTTTGGAGGCAAAGGTTATATTGTGGAAACACCCGATGAGCTTAAATCTGCTCTCTCTGAATCGTTTGCCGCAAGAAAACCCGCTGTGGTTAACGTCATTAT…	>1100
MA4-B02	302	SLW-B-H09	DQ226825	Boechera divaricarpa	At2g34420.1	emb|CAA45790.1| (X64460) photosystem II type I chlorophyll a /b binding protein [Arabidopsis thaliana]		1e-121	ACTTGGGTCCGTTCTCCGGCGAGCCACCGAGCTACCTTACCGGAGAGTTCCCCGGTGACTATGGATGGGACACCGCCGGTCTATCCGCTGATCCAGAGACCTTCGCCAGGAACCGTGAGCTAGAAGTTATCCACAGCAGATGGGCCATGCTCGGAGCCCTAGGCTGCGTTTTCCCTGAGCTCTTGGCTAGGAACGGAGTGAAGTTYGGAGAAGCGGTTTGG-TTCAAGRCCGGTTCACAGATCTTCAGCGACGGAGGATTGGACTACTTGGGCAACCCGAGCTTGGTCCACGCTCAGAGCATCTTAGCCATTTGGGCCACTCAAGTGATCCTCATGGGAGCTGTTGAAGGCTACAGAGTCGCCGGAAATGGCCCGTTGGGAGAAGCAGAGGACTTGCTT…	802
MA4-B03	303	SLW-B-H11	DQ226826	Boechera divaricarpa	At2g44080.1	gb|AAC23415.1| (AC004005) unknown protein [Arabidopsis thaliana]		2e-44	TTTTTTTTTTTTTTTTTTTTTTTCCAGGATTTCTTCAATTAAAGAAACGTTTACATAAAAGTGGAATTAGAAGTTACATGTTTGGAATTAGAAGATGGCATGAAAGCAAGAACCATAAGCAAAACCATAATCCCAATAGGAATCAAGAGCAGCATAAACGGAGGAGGAGGCAATGGCGGAAGAATCAACGGTAAGATCAAGAGAGATGCTGTGAGACCAACAAGCACAACCATTGATTCTAAACTGAAGTAACTCGCTGATATTAGCCTCCTCGGACTGTTCTGTGACGACAATGTCCGAAACAGTTCTTGCTTCCTCATAATCGGAGCTGGAGCTGATCCACGAAAAGTGATGTTTTTTCGGTTATCTCTTGTCATGTCCATGTTGTTGTTGAGTGAA…	917
MA4-B04	304	SLW-C-A02	DQ226827	Boechera divaricarpa	At5g38430.1	rbcS		2e-50	AAAGAAACCAAGAAGAAGAAGTAGTAATGGCTTCCTCTATGCTCTCCTCCGCCGCTGTGGTTACCTCTCCAGCTCAAGCCACCATGGTCGCTCCATTCACCGGCTTGAAGTCATCCGCTGCTTTCCCGGTCACCCGCAAGGCCAACAACGACATTACTTCCATCGCAAGCAATGGCGGAAGAGTTAGCTGCATGAAGGTGTGGCCACCAGTTGGAAAGAAGAAGTTTGAGACTCTATCTTACCTCCCTGACCTTACTGACGTCGAATTGGGTAAGGAAGTTGACTACCTTCTCCGCAACAAGTGGATTCCTTGTGTTGAATTCGAGTTGGAGCACGGATTTGTGT	355
MA4-B05	305	SLW-C-A04	DQ226828	Boechera divaricarpa	At1g29700.1	gb|AAG12625.1|AC068667_6 (AC068667) unknown protein; 129333-127623 [Arabidopsis thaliana]		1e-166	ACCAAGACCAAAGCAAGAGTCCTAAGTGCATCTGCATTTCCGCTTTTCTCACCAGCTCCTCACATCCCTGCCAGGTCCCTCTCCATCCGCCTCAAGCTGTCGACGCATATGGTATCTTCCGTTTTATCAGAGGACAAAACTACTGGGTTTAGTGGCTCTGGGACAGRTGCGTTCAAGCTGACATACTTGGAGGGCAATAGCTGGTTATGGGAAACAGATGGCTTGAAAATCCTGGTTGATCCGATTCTCGTGGGTAATTTGGATTTTGGAATCCCATGGCTCTATGATGCTGCCAAAAGATATTTGAAGGACTTCAAGCTTGATGATCTCCCTGAAGTTGATTGCCTGCTCATAACTCAAAGCCTTGATGATCATTGTCATCTGAATACCCTTAGGCCA…	993
MA4-B06	306	SLW-C-A05	DQ226829	Boechera divaricarpa	At1g09130.1	gb|AAB70396.1| (AC000106) Similar to ATP-dependent Clp protease (gb|D90915)		2e-69	ACATACAGTATGTGTGGGAGCAGCCATAGGCCAGGCCTGTCTTTTACTTTCAGCGGGCACCAAGGGTAAACGGTTTATGATGCCACATGCTAAAGCAATGATCCAGCAACCTCGTGTGCCTTCTTCTGGGTTGATGCCTGCCAGTGATGTCCTTATTCGTGCCAAAGAGGTCATAACAAACAGGGATATTCTAGTGGAACTACTATCAAAGCACACTGGGAATTCTGTGGAGACTGTAGCGAACGTGATGAGAAGGCCATATTACATGGATGCACCAAAAGCTAAAGAATTTGGGGTCATTGACAAGATTCTTTGGCGCGGTCAAGAAAAGATTATTGCGGACGTGGTTCCTTCAGAGGAATTCGACAAAAATGCGGGGATTAGAAGTGTAGAACGAGT…	705
MA4-B07	307	SLW-C-A06	DQ226830	Boechera divaricarpa	At1g75180.1	gb|AAG12681.1|AC025814_5 (AC025814) unknown protein; 48213-49974 [Arabidopsis thaliana]		9e-99	ACTCTGAAGGAGTTTCTTCTCAGCTAAGGCGAGATCGTGTTGATAAGAAATCTGACGTAGCTACTTTTATCAGCACAGACAACATCAGGTTGTCTGGTAGTGTGAAGTTTGAGGTTTGTGATAAAGATGAGCTGGTTTTGTCTGGAACGCTTGAGATGTCCGGTAGTAATGGTTTCACTGGTGAATCTAAGCATAGCGTGAAGCGGTGGAACATGAACTGTGAAGCTGAGATCACCGCAGGGTCTGGTTTCTTGAAGGAGAAACATATTGGTGGTTCAGATTTGTCATCTCCATTGCCAACTATTGAAGTCTATGTCACTGGTTGTTTCTCAGGAACACCCATCATCTTAACCAAGACTCTACAGCTTGGTTTCAGAAAGAAACACAGTAGAGTGACTG…	550
MA4-B08	308	SLW-C-A09	DQ226831	Boechera divaricarpa	At5g53370.1	dbj|BAB09799.1| (AB013388) pectinesterase [Arabidopsis thaliana]		4e-29	ACTATGGTGAGTATATGAACAAAGGGCCGGGTTCAGGACTTGGCCAACGAGTCAAGTGGCCGGGTTATCACGTTATTACCTCAACGGTCGAGGCTAGCAAGTTTACGGTGGCTCAGTTTATTTCTGGTTCTTCGTGGTTGCCATCAACCGGCGTGGCCTTCTTCTCCGGGTTGTCACAATGGACTGTCTCAGCCTTGTATGTAATGTATACGAAAAATTTTATATACGAACTCAGGATTTGTAATATAGTCCACAAATCATTTTAAGTGT	280
MA4-B09	309	SLW-C-A10	DQ226832	Boechera divaricarpa	n.a.	gb|AAF01587.1|AC009895_8 (AC009895) putative hypersensitivity-related gene [Arabidopsis thaliana]			ACGGGCGATGGAGAGGTTCGTAGCCGAGCTAGATGGAGTAGTAAATGTGTTTAAGAGATGATCCAAAAATCCGAAAATTTGTTATGCCTTAGCTCTAAGAGATCAGTCGAGACATTATCAGTAATGTATTAATCTTTTCTTTTCTTTTTCAGTTATATTTATATTTAGTTATTCCAAAAAAAAAAAAAAAAAAAAAAAAAAa	217
MA4-B10	310	SLW-C-A11	DQ226833	Boechera divaricarpa	At4g11320.1	pir||T13023 drought-inducible cysteine proteinase homolog F8L21.110 - Arabidopsis thaliana		9e-13	GAGCAGTGGAAGGCTTAAACAAAATTGTGACGGGTGAGTTGGTCACTTTGTCTGAGCAAGATTTGATCAACTGTAACAAAGAAAACAATGGTTGCGGAGGAGGCAAGGTCGAGACTGCCTATGGGTTCATCATGAACAATGGTGGTCTTGGT	162
MA4-B11	311	SLW-C-A12	DQ226834	Boechera divaricarpa	At2g41430.2	gb|AAC23728.1| (AC004625) dehydration-induced protein (ERD15) [Arabidopsis thaliana]		4e-47	ACCATGATTACTGGATCAGCCAGCACCAAGGCCCAGACGGTTTCTATGACAACGGAGAGAATGAGAATGGTGGAGGCCAGGTCGATGTAGCTGATCTTCTTCCAGAATCATTTGATTTTGATGACATGGAAGATTTCTTTGACTCTGATGATGCTGTTGAGTTTGATCAAGGAATCGATGGACAAATGTATTACCAAGCACCTTCCGAATTTGGCTTAGGAAAGAATGGTGAGATGGTTAAGAAATCAACTGGAAACAGAAGCCCTAAATCGTATGTAGAACCGGCCAAGTATGCGGAGAAGCCAGCGAAATGGGGAAACCAGAGGGTTGCTGCTCCGAGAAACATCCACCAGCCTCGCTGAAGAAGAGAGGGTTTGGTATGTTGTTAACTAGTCAGAA…	446
MA4-B12	312	SLW-C-B02	DQ226835	Boechera divaricarpa	At1g16320.1	gb|AAD34684.1|AC006341_12 (AC006341) unknown protein; ESTs gb|T76348, gb|N65615 and gb|Z18119 come from this gene. [Arabidopsis thaliana]		3e-36	GACGAGCTCTCAAACCAAGCAGCTATGGCTTTTCTTCTTCCTAATCTATCATCTCCCTCAATTCATCTTCAAACCGGAAAATCCCCAAACCTTAAACCCATTTTCAATCAATCTCTATCGTCGTCTTCAATTAGCTACGAATTTGAGGAAGATAATCTCTCTACACTCTCTCTTTCCAGCATCCAGTCTCCTCCTCTTAAAGATGCCCAGGTTAAGACAAGACACAGTTCGCAAGATAAGCATAATAAGCACGACAGAGATGAATTCTATATCAATCTTGGTGTCGCTGTCCGT	304
MA4-C01	313	SLW-C-B05	DQ226836	Boechera divaricarpa	At5g05690.1	pir||S55379 cytochrome P450 CYP90 - Arabidopsis thaliana		4e-62	GATGACGGATGTTGAGATCAAAGGTTATAAAATTCCGAAAGGGTGGAAGGTATTCTCATCGTTTAGAGCGGTTCATTTAGACCCGAACCACTTCAAAGATGCTCGCACTTTCAACCCTTGGAGATGGCAGAGCAACTCCGTAACGACAAGCCCTTCTAATGTGTTCACACCGTTTGGTGGAGGGCCAAGGCTGTGTCCCGGTTACGAGCTGGCTAGGGTTGCACTCTCTGTTTTTCTTCACCGCCTAGTGACCGGCTTCAGTTGGGTTCCTGCAGAGCAAGACAAGCTCGTTTTCTTTCCAACTACAAGAACGCAGAAACGGT	333
MA4-C02	314	SLW-C-B08	DQ226837	Boechera divaricarpa	At2g46550.1	gb|AAD20166.1| (AC006418) unknown protein [Arabidopsis thaliana]		5e-47	AAAAGATTCAAAAGCTTTTGCTTATTCGAAAGCAAACAAAAATTCTCTGACAAACAAAATAAAAATAAAAATATCAGAAGAAACTCTTATCTTCACGAGATTGATTAACTTAGATCTTCTTCCCTTATTGATTTTTGGTGTTACTCTCTCCTTCTGAGTTATGGTGAAATAATGGCTGCAGCTGAAGCAAGAACAGTGTGGCAAAGAACTGTTAACCGTTGCTTTGTCCAAGAAGACGCAAAAAGAGCTCCCAAGTTAACCTATTGCCAATCTTCATCCTCAACTGCTTCAACTAAGCAAGTTGAAGATTCTGGATCTTCTCGACCTTCTGTTGAACCACAGAATCAATCATCTTGTGCAGGTTTCATGCCTCTTCATCGAAACCCGAATTTCCCTGAT…	501
MA4-C03	315	SLW-C-B09	DQ226838	Boechera divaricarpa	At1g73325.1	pir||S51480 drought-induced protein Dr4 - Arabidopsis thaliana {medium similarity}/sp|P25272|KTI1_SOYBN KUNITZ-TYPE TRYPSIN INHIBITOR KTI1 PRECURSOR {medium similarity}		5e-83	CTCAAAACAATTTCTCATACTATAACCCAATGAAGAAGCTTACTTTCTCTTTCATCACCCTCACCGTTCTCTCAGCCGTCTTGACCACAGCTTCAGCGGCCGATGCTGTGCCAAGTCAAGTAGTCCTAGACATAGCAGGACATCCGGTTCATTCCAATGTCCAATACTACATCATACCGGCCAATATCGGAAACGGAGGTGGTCTTATCCCTTCAAGCCGAAACTCAAACACACAAGACTTGTGTCtGAATCTCGACATAGTCCAATCATCGTCTCCTTTCGTCTCAAGCCTTCCCGTAACTTTCTCTCCACTCAACACCAAAACCAAGCTTGTCCAGCTCTCAACTAGTCTCAACCTCGAGTTTGATTCTACGGTTTGGTTTTGCCCTGAATCCAAGA…	>780?
MA4-C04	316	SLW-C-B11	DQ226839	Boechera divaricarpa	At4g05320.4	emb|CAA66667.1| (X98063) polyubiquitin [Pinus sylvestris]		1e-123	ACGACCATCCTCCAACTGCtTTCCGGCAAAGATCAACCTCTGCTGGTCCGGAGGGATTCCTTCCTTATCCTGAATCTTGGCCTTCACGTTGTCGATGGTGTCTGAGCTCTCCACCTCCAAGGTGATGGTCTTTCCAGTGGGAGTCTTCACGAAAATCTACATaCCTCCACGCAGACGCAAGACCAAGTGAAGTGTAGACTCCTTCTGAATGTTGTAGTCAGCCAAAGTTCTGCCGTCTTCAAGTTGTTTTCCAGCAAAGATCAATCTCTGCTGGTCCGGTGGAATACCCTCCTTGTCCTGAATTTTAGTTTTGACATTGTCGATGGTGTCGGAGCTCTCCACCTCCAAAGTGATGGTCTTTCCAGTCAACGTCTTGACGAAAATTTGCATACCACCACG…	694
MA4-C05	317	SLW-C-B12	DQ226840	Boechera divaricarpa	At1g80870.1	gb|AAF14675.1|AC011713_23 (AC011713) Contains similarity to gb|U82481 KI domain interacting kinase 1 from Zea mays and contains PF|00069 Eukaryotic protein kinase domain. ESTs gb|H77140, gb|H76842 and gb|AI994303 come from this gene. [Arabidopsis thaliana]		3e-08	CAGAAAGCTCCTGAGTTACGGCCTGATGTTAGTGAAGTTGTGAGAATCTTGAGAGGAGAAATGGACATTTCCGTCGATTGCTTTCGAGTTTTCTCCATCGCCTCCGGCAAAATTTTATGGCAGTAGATCAAAACGGAGAAGTTAAAACAGGGCAATGCAGAGTAGTAGTTCGAGGTTCGAGCTGATCTGTTCATTTTCGAAATTGTTGGATGTAACTTGAGAGTTTTACCTTTTGAgAATTGTATTATGTTGTAATGTTTGTAAACTATAACATGTTTTAACGAGATGCaAAAAAAAAAAAAAAAAAAAAAAAAAAAA	336
MA4-C06	318	SLW-C-C02	DQ226841	Boechera divaricarpa	At1g43170.1	sp|P17094|RL3A_ARATH 60S RIBOSOMAL PROTEIN L3		5e-50	ACCATTGCCCAGAAAGTCGACTTTGCCTACAGTTTCTTTGAGAAGCAGATCCCCATTGAAGCTGTTTTCCAGAAGGATGAAATGATTGATGTGATTGGTGTGACCAAGGGTAAGGGTTACGAAGGTGTTGTTACCCGTTGGGGTGTTACCCGTCTCCCTCGTAAGACTCACAGGGGTCTACGTAAGGTTGCTTGTATCGGTGCGTGGCATCCTGCCAGAGTGTCCTACACTGTAGCTAGGGCTGGTCAGAATGGTTACCATCACCGT	277
MA4-C07	319	SLW-C-C03	DQ226842	Boechera divaricarpa	At5g22830.1	dbj|BAB10604.1| (AB005243) gene_id:MRN17.6~ref|NP_015265.1~similar to unknown protein [Arabidopsis thaliana]		1e-27	ACATTTTGTGTTGCAGTTGGTGCTCTCATCGCAGGTATATTCGGCATGAACTTGAGGTCTTATCTTGAAGAACAAGCTTCTGCATTCTGGCTAACAACGGGTGGAATCATCATAGGCGCTGCAGTCGCCTTCTTCCTCATGTATTCCTATCTCAGTAGACGCAAAATCTTTTGAAACTTCAATCCTAAATGACGGTGAAAGAAGAGGCGAAAATGCGTGAAGAAAGAGAACATCATCACACATTTACATTGTGGCATTAGGCCCCTACTAGT	282
MA4-C08	320	SLW-C-C04	DQ226843	Boechera divaricarpa	At5g24780.1	dbj|BAA33446.1| (AB006777) vegetative storage protein [Arabidopsis thaliana]		9e-18	TTCGGTTTCCGTGCCTAGGCTCATCGAACTCCTCACTTCGAACGACATCGTTGAGAACGAAGCCGAACTCGTAGAGAAAGAGCAACTTTCCATCAGATACCACAACTGCAGAAGCTGGCACCTTGCTCTTGAGACCGATAGCATCGTAAACTTCGACAAGGT	187
MA4-C09	321	SLW-C-C05	DQ226844	Boechera divaricarpa	At1g66100.1	similar: SLW-B-E09; THIONINE		1e-43	ACAATCTAGGATTGACAACcTTCTACGACACAAACACAAACTGGAAACAACTTATTAAAATACATGACAATTATTAGGGAAAACAGGGAAAACAACACTCGGAAACATGGATGTCGTATTTTCGTGGATGTTTAGGCAGTTCCAACTCCGGCCATAGAGCCCTTGGTGCAGAAGGTAGAACATGCCTTTGCGCATTGTTCTACTGCTCCATTCACAATTTCACTTCCGTCAGAGTTTTGGAGAGCTTCCATGGCACCGCACACAGATGATGCACACCCCAACTTGCAGTATTCATTGACAGCATCACCTGATTTTTCGAGAATGTCATGTTGAAATCCGTTCGGACATGTCCCTCCTTGAACGATTTTGCATCCACTGAGTGATGCACAAACTGACCGG…	559
MA4-C10	322	SLW-C-C09	DQ226845	Boechera divaricarpa	At4g05180.1			7e-59	ACTACTGCACAGTCATTGATGCCCCTGGTCATCGTGATTTCATCAAAAACATGATTACTGGTACGATGCTCTTAAACGGAGATCGTTCTGAACGTAAGGCCAAGCTTTTTTATCGATCAATGACTTAACGTTAATGATCTCTTTAGCAGATTCTTTGGCCCTAGCTGCAGCTTCTGTCGGTGACAATGGCTGTAAGTAAAATCTGTCTTTCAATGCCAATGAAAAGTCTCTTGCTTGGTCTGAGTTGTCTGTTCCAGGTAGGCCACCGGAAGGAAGTGGAGGAGGACCAACTTTGATCGGAATAGCTTCAGCAGCGAAAACAGCTTTAACGAACGAACCACCGGCTAAACCAGCTGCCATGAGCCCAATCAATGACCGGCGACTACTTTCAGGCACCGA…	574
MA4-C11	323	SLW-C-C10	DQ226846	Boechera divaricarpa	n.a.	no clear match			GTACTTATAAGTTGAGTGATTGAAGACTGGATAACTGAACCGGGTTTAAACCAAAACCAAAACCAAAACCAATATCCAATATATGTTAATGTTATTATGAGATCTTGAATATTTGGTTTAGTTGAAAAGTTGATTACTACCAGCTAAACATGTGGAATAAACAGTGATCTAGAATAAAAAAAAAAAAAAAAAAAAAAAAAAAAA	220
MA4-C12	324	SLW-C-C11	DQ226847	Boechera divaricarpa	At3g62030.1	sp|P34791|CYP4_ARATH PEPTIDYL-PROLYL CIS-TRANS ISOMERASE, CHLOROPLAST PRECURSOR (PPIASE) (ROTAMASE) (CYCLOPHILIN) (CYCLOSPORIN A-BINDING PROTEIN)		5e-50	ACTGGAGGTATTAGTATTTACGGTGCCAACTTCGCAGATGAAAACTTCACCCTGAAGCATACTGGGCCTGGAATCTTGAGCATGGCAAACGCTGGTCCTAATACTAATGGAAGCCAGTTTTTCATTTGCACCGTCAAGACTCCATGGTTAGATAACAAGCATGTTGTGTTTGGACAAGTAATTGAAGGTATGAAGCTTGTGAGGACTCTTGAGTCTCAAGAGACACGGGCGATGGATGTTCCCAAGAAAGCTTGTAGAATCTATGCCTGCGGAGAGCTCCCAATGGAAGCTTGAAATTCACCATTAACCGGTGCATTGTCTCTTCGATCGTTGTTCTGTTTTTTGCTATCATGACTATTGAGAAATCCAAACCATCAAAAAGCCAAAGATTTTCAAATT…	451
MA4-D01	325	SLW-C-C12	DQ226848	Boechera divaricarpa	n.a.	no clear match			ACCTTGAATGGGTCTATTTCCTTCTTCAAGCTTCCGATCTGATTTAGCAAAAATCGCAAAAAGTTTTGTTCTGCGCAAGCTAATGTTGAATGTGATGATGAGCTTAAGAAAGTTTTGGTTCTATATAAAACAGAATCCAAAATTTAACCGTCTATTTTATGTGTGCCCATTTACTGAGGAGATGTCAACAAAGTGTGATCTTGTTCTGCAGCACATTAACATTACGCCGAGATTAACGGGAAGATCCTCCGGCGCAACATGCGGCAGAGCGTTAAGTTCCGCCGCCAAAGATTGCCGTCATTCGTTAGCTGACAAAATGACGTTCCCGTGACTGTGAGACATCATTTCTCTCGCTTCTTAGTAAAATCTGATCAAACTTAAAACTAGAGTCTGAATCCA…	641
MA4-D02	326	SLW-C-D01	DQ226849	Boechera divaricarpa	At5g66570.1	gb|AAD38521.1|AF139818_1 (AF139818) 33 kDa oxygen evolving protein of photosystem II; Psbo [Brassica napus]		2e-65	CTCCAATCCGCCGCCACATTCCTCCAGTCGGCGAAGATCTCCACCGCTCCTTCTCGCGGCAGTGCTCACCTCCGGTCGACTCAGACCGTCGGCAAATCTTTCGGGTTAGAAACTTCTTCTGCTCGCCTCACTTGCTCCTTCCAATCTGACTTCAAGGACTTCGCCGGAAAATGTTCTGACGCTGTCAAAATCGCCGGATTCGCTCTTGCCACCTCTGCTCTCGTCGTCTCGGGAGCAAGTGCAGAGGGAGCTCCAAAGAGACTGACCTACGATGAGATTCAGAGCAAGACATACATGGAAGTGAAAGGAACTGGAACGGCTAACCAGTGCCCAACTATTGACGGTGGCTCTGAGACATTCTCATTCAAGCCCGGAAAGT	389
MA4-D03	327	SLW-C-D02	DQ226850	Boechera divaricarpa	At1g70160.1	gb|AAB61100.1| (AC002062) unknown protein; ESTs gb|R30459,gb|N38441 come from this gene. [Arabidopsis thaliana]		1e-101	TCTTGACGAAACATATGGGTGCCACGTTTGAGAAACGGCCTCAACCTTGGCGGTCCATAATCAATCCGGAAGATGTGCATTCTGGCGATTTCTTGGCGGTGTCAAAGATTCGAGGTAGATGGGGTGGTTTTGAGACTTTAGAGAAATGGGTGACTGGGGCTTTTGCTGGTCATGCTGCTGTTTGTTTGAAGGATGATTTGGGGAATCTTTGGGTTGGTGAGTCGGGACATGAGAACGAAAAGGGTGAAGAAATCATTGTTGTGATTCCTTGGGATGAATGGTGGGATCTGACTTTGAAGGATAATTCAAATCCACAAGTTGCTTTGCTTCCTCTACATCCCGATATCCGAGCAGAGTTCAACAATACTGCTGCGTGGGAATATGCCCGGAGCATGTTAG…	>1200
MA4-D04	328	SLW-C-D05	DQ226851	Boechera divaricarpa	At3g57020.1	emb|CAB72172.1| (AL138655) putative protein [Arabidopsis thaliana]/gb|AAC78542.1| (AC005662) putative strictosidine synthase [Arabidopsis thaliana]		1e-69	ACATCTGCGATGGTTACTTGGGGGTCATGAAGGTTGGACCAGAGGGAGGCTTGGCCGAGTTAGTTGTTGATGAAGCCGAAGGTCGTAAAGtTATGTTTGCCAACCAAGGGGATATGGACGAAGAGGAAGATGTCTTCTACTTCAATGATAGTAGTGACAAGTATCATTTCAGGGACGTATTTTTCGTGATTTTCAATGGCGAGCGGTCGGGAAGAGTGATCAgATACGATAAGAAGACGAAAGAGGCCaaAGTTGTCATGGACAATCTcCGTTCTAACAACGGTTTGGCTCTAAACAAAGGCCGGTCTTTTCTAATTACATGTGAGACCGcCACCAGTCTTGTCCACCGATACTGGATCAAAGGTCCCAAGGCCGGGACTCGTGATATCTTTGCGAAGGT	410
MA4-D05	329	SLW-C-D06	DQ226852	Boechera divaricarpa	ref|NP_780783.1|	emb|Y08501.1|MIATGENA A.thaliana mitochondrial genome, part A/26S ribosomal RNA		7e-12	ACCTTTGATCCGTTGAGCGAGAGCCCTTCCACACGGGACTCCCGGATCACTATGGCCGACTTTCGTCTCTGTTCGACCAGTCGGTCTCACAGTCAGGCAGGCTTATACCATTACGCTCACGAGCAGAATCTTAGCTTGAGCCTACCTTCGCACACCTCCGTTACTCTTTAGGAGGCATCCGCCCCAGATAAACTACCCACCTCGCAGTGTCCCGCCTCCCCCCGAATTCTCGGTGCGGCGGTTAGGCACCCTTAGACGAAAGAGTGGTCTTTCAGGATTGGTCCTTCTATGTCACGACCT-CCCACCTATCCTACACATTCGATCAAGGTTGTCACTGCGAAGCTATAGTGAAGGTGCACGGGGTCTTACCGTCTAGCCGTTGGT	395
MA4-D06	330	SLW-C-D09	DQ226853	Boechera divaricarpa	At1g23310.1	gb|AAF04875.1|AC010796_11 (AC010796) putative alanine aminotransferase; 63135-65758 [Arabidopsis thaliana]		2e-98	CGTGACTCTCCAGTCTCTCCCCAGATAGACTTTTGGGGTCACAACATTGAGTTTGAAGAGGAGGGTGTTGATAAGGTTGAAGTTGAGCTAGTGTTTGCTTTAGAGTGAAAATAAAATGGCTCTCAAGGCATTAGACTACGATTCTCTGAATGAAAACGTCAAGAAGTGTCAGTATGCCGTCAGAGGTGAACTCTATCTCCGAGCTTCTGAGCTTCAAAAAGAAGGCAAAAAGATTATTTTCACAAACGTTGGGAACCCTCATGCTTTAGGACAGAAGCCGTTGACATTTCCGCGCCAGGTGGTTGCGCTTTGTCAAGCCCCGTTTCTACTTGATGACCCAAATGTTGGAATGCTATTTCCAGCTGATGCTATTGCAAGAGCCAAACATTATCTTTCCTT…	656
MA4-D07	331	SLW-C-D11	DQ226854	Boechera divaricarpa	n.a.	no clear match			ACCAATAAAGTTGCTTTGCAGTTTAATTATGTATTAAAAGATTTTTAAAACATTGTGTGTTATAAAAAAATTGGTGATCTTTTTTGGTGTAATGCAAGATTGAAGGTAACATCcAAAAAAAAAAAAAAAAAAAAAAAA	155
MA4-D08	332	SLW-C-D12	DQ226855	Boechera divaricarpa	n.a.	pir||S46537 pathogen-inducible protein CXc750 precursor - Arabidopsis thaliana			CTCTTTTCTTCTATATAAATGGATAGACATGAGTCACACTGATAAGTAAATTAAGAGGGAATATTAAGATGACATCTTCTAAAGTCTCTTCCATGCTTCTCGTTCTCATTCTTCTTCTTGTGTTTCCACATATAGATGAAGTCATTGGCGCACAAATTGGAATCCGCAAACTTAAAGAGACAAACGTTGCTGGTCCAGTGACGGCCCAAAAACCTCGTTTTCCTTTTTTTCCTATTCCCCAGCGGCCTGT	260
MA4-D09	333	SLW-C-E01	DQ226856	Boechera divaricarpa	At4g01850.1	gb|AAD22647.1|AC007138_11 (AC007138) S-adenosylmethionine synthase 2 [Arabidopsis thaliana]		1e-60	ACGTGACACTTGCCGCTCCATTGGTTTCATCTCTGATGATGTTGGACTCGATGCAGACAAATGCAAAGTCCTTGTCAACATCGAACAACAGAGCCCAGACATTGCTCAAGGTGTTCACGGTCACTTCACCAAGCGTCCAGAAGACATTGGAGCTGGAGACCAAGGACACATGTTTGGTTATGCCACTGATGAAACCCCGGAGCTCATGCCTTTGAGCCATGTCCTTGCAACCAAGATCGGTGCCCGTCTCACTGAAGTCAGAAAGAACGGAACTTGCCGCTGGTTAAGACCAGACGGCAAAACCCAAGTCACCGTCGAGT	330
MA4-D10	334	SLW-C-E02	DQ226857	Boechera divaricarpa	At1g53280.1	gb|AAF69547.1|AC008007_22 (AC008007) unknown protein; F12M16.18 [Arabidopsis thaliana]		4e-91	ACCCATTGCAAATGGCTCGGAGGAAATGGAAGCTGTTGCTATCATTGATGTCCTGAGGCGGGCAAAAGCAAATGTCGTCGTTGCTGCGCTTGGTAACAGTTTGGAAGTGGTCGCATCTCGTAAAGTCAAGCTAGTGGCAGATGTGCTTCTCGATGAGGCTGAAAAGAATTCATACGATCTGATTGTGTTGCCTGGTGGTCTCGGTGGTGCTGAAGCATTTGCAAATTCAGAGAAGCTAGTGAATATGTTAAAGAAGCAGGCGGAATTAAACAAACCATATGGAGCAATTTGTGCCTCTCCTGCTCTGGTGTTTGAGCCACATGGTTTACTCAAGGGTAAGAAGGCAACAGCGTTCCCAGCAATGTGTAGCAAACTGTCGGACCAGAGTCACATCGAGCA…	627
MA4-D11	335	SLW-C-E05	DQ226858	Boechera divaricarpa	At4g02770.1	emb|CAB52676.1| (AJ245906) photosystem I subunit II precursor [Arabidopsis thaliana]		2e-27	ACTTCCCGCGAAGATCGGAGATGGTGTGTTTGGGTCTAGCTGCGGTGGCGTGAATCCCACGGGAGCTTCTTTCACGGCGGGGGCTGCAGCAGCGGCGGAGGAGGCATCTGTTTTCTCGGCGCGGATTGCGGTTTTGGTGAAGGAGAGAGATTTGGGACGGTGGGTTGTTGAGAAAAAGTGGAGTTTCTTGACACCCGAGGCTGCGGTGGTTGTTATGGCCGAGTTGAAGATCCCGGAGGCTTG	253
MA4-D12	336	SLW-C-E06	DQ226859	Boechera divaricarpa	At5g42100.1	dbj|BAB08443.1| (AB017067) beta-1,3-glucanase-like protein [Arabidopsis thaliana]		7e-39	ACCTGACCCAGATGAACGACCCTAAAAAAGCCCAAGCCTGGTTGAAGGAGAACGTCCAAGCTTACCTCCCCAACACCAAGATCGTGGCCATCGTAGTGGGAAACGAAGTCCTCACCTCCAACCAGTCAGCCCTCGCGGCGGCTCTCTTCCCGGCTATGCAAAACATACACGGCGCTCTGGTGGATTGTGGCCTGAACAAGCAGATCTTCGTGACGACGGCTCACTCATTGGCCATCTTGGATGTGTCGT	259
MA4-E01	337	SLW-C-E07	DQ226860	Boechera divaricarpa	At1g04690.1	gb|AAA87294.1| (L40948) K+ channel protein [Arabidopsis thaliana]		1e-105	ACAAGAATTTGGGGAAATCGGGTTTGAAGGTGAGCACGCTTTCTTTCGGAGCGTGGGTTACGTTTGGGAACCAGCTCGATGTGAAAGAAGCGAAATCGGTTCTTCAGTGTTGTCGTGATCATGGAGTCAATTTCTTCGATAACGCCGAGGTTTACGCTAATGGTCGCGCTGAGGAGATTATGGGTCAGGCGATTCGTGAGCTGGGTTGGCGTCGATCTGACATCGTCGTCTCCACCAAGATCTTCTGGGGTGGTCCTGGTCCTAACGATAAGGGTTTATCGAGGAAGCATATCGTTGAAGGAACTAAAGCTTCTCTCAAACGACTCGATATGGACTACGTCGATGTGCTCTATTGCCACAGGCCGGATGCTTCAACTCCTATCGAAGAGACGGTGAGGG…	544
MA4-E02	338	SLW-C-E09	DQ226861	Boechera divaricarpa	At2g01490.1	unknown protein; gb|AC005560.2|AC005560 Arabidopsis thaliana chromosome II section 3 of 255 of the complete sequence. Sequence from clones F10A8, F2I9;		8e-51	ACTGGTCTCTGGATCGCTTTAGAAGATTCTACAACAGTTAATGATGGTCTAGTTAGAAGGTTTATCCGGAGTGAAAATGGTGTAACCTTTGATCAGCCATCCCCATCTTACGAGCAGAAAGATTTTGTGCCTATTGAAATGAAAGCAGGCTCATTGATTGCCATACATGGTGATCTAATCCATCAAAGTTTTGAGAATCTATCCCCGAAGTCAAGACATGCCTATAGCTTACATGTAGTAGAATCTGATGGATGTAAATGGGCAAAAGACAACTGGATACAAAGAGAAAAAATGCCGGAGCCTCTCTATGTTCGTCCTTGATTCAAGCTAGTGGTGGAAAAACMTTGTGACTTGSTGTTTATCAAATTTCTGTTACGACGATCAACCCACGACCTATTG…	603
MA4-E03	339	SLW-C-E11	DQ226862	Boechera divaricarpa	At2g46620.1	gb|AAD20172.1| (AC006418) hypothetical protein [Arabidopsis thaliana]/gb|AAD31347.1|AC007212_3 (AC007212) putative AAA-type ATPase [Arabidopsis thaliana]		4e-23	ACCTTCGACAACATCGCCATGGAAACGGATCTGAAGAACAAGGTCAAATCCGATCTTGAATCTTTCCTCAAAGGTAAACAGTATTACAATCGTCTTGGCCGTGTTTGGAAACGGAGTTATCTACTTTACGGACCTTCCGGT	151
MA4-E04	340	SLW-C-E12	DQ226863	Boechera divaricarpa	At1g27090.1	gb|AAF79875.1|AC000348_28 (AC000348) unknown protein; T7N9.15 [Arabidopsis thaliana]		2e-75	ACTTTGGTTCACTCTTTGACGTGAAATCGCAGAACGAGTTCACTTCGATAATGTTGACTAGGACTCACGAGAGAGGGTGTTGTTTGACTTACGATTACGTTACTGATGATGCCACCGATCTGCTCGGCGATCGGGATTTGGATTCTATTTCTCAGCTCTGGAGCCTGATGGTATCTCGCCCGGTGGATTCAAGCTTATCTCACAAGAACGCGTTGGAGCGTTGTGTGGAGCACGCTAAGCTATGGTTAGCTAATTCGGAGCAGCCAATTGAATCGAACTGCAACATTTCATATGCTGCATTGAGAGAGAAGTTGAAGAAGATTATGGCGTCTGACTATTTCACTACCACGCCGGAGATGAAAGCTCCGGTTGAAGTGGCGGCTGCAGCTGGGAACTACA…	422
MA4-E05	341	SLW-C-F01	DQ226864	Boechera divaricarpa	sp|Q33282|PSBA_VIGUN	gb|AAA84445.1| (K01200) psbA gene product [Amaranthus hybridus]		4e-47	CGGTGCCATTATTCCTACTTCTGCAGCTATTGGTCTGCATTTTTACCCGATCTGGGAAGCTGCATCCGTTGATGAATGGCTATACAACGGTGGTCCTTATGAACTAATTGTTCTACACTTTTTACTTGGTGTAGCTTGTTATATGGGTCGTGAGTGGGAACTTAGTTTCCGTCTGGGTATGCGTCCTTGGATTGCTGTTGCATATTCAGCTCCTGTTGCAGCTGCGACTGCTGTTTTCTTGATCTATCCAATTGGTCAGGGAAGTTTTTCTGATGGTATGCCTCTAGGAATCTCTGGT	307
MA4-E06	342	SLW-C-F02	DQ226865	Boechera divaricarpa	At2g22300.1	gb|AAD23613.1|AC007168_4 (AC007168) unknown protein [Arabidopsis thaliana]/gb|AAD46410.1|AF096260_1 (AF096260) ER66 protein [Lycopersicon esculentum] {ER = ethylene regulated}		0	ACCAATGGTCACAACTCTAGGAGGGACTTGGATGGATATGTTATGAGTCCTTCCCTCTCAAAGGAACAGCTCTTTAGCATCAATGACTTCTCTCCAAGCTGGACATATGTGGGTTGTGAAGTGGTGGTTTTTGTCACTGGAAAATTCTTAAAGACTCGGGAGGAGGCTGAAATTGGCGAGTGGTCTTGCATGTTTGGGCAAACAGAAGTTCCAGCAGATGTTATAGCTAATGGTGTTCTCCAATGTGTTGCTCCTATGCATGAGGCTGGAAGAGTTCCGTTTTATGTAACATGTTCCAACAGATTGGCATGCAGTGAAGTGCGTGAATTCGAGTATAAGGCTGCGGAGTCTCAAATTTTTGACAAAGAAACAGATGATGAGTCCACTATTGAAATTCTT…	1074
MA4-E07	343	SLW-C-F04	DQ226866	Boechera divaricarpa	At1g29470.1	gb|AAG12650.1|AC068667_31 (AC068667) unknown protein; 55790-52851 [Arabidopsis thaliana]		5e-46	CTGGAACTTTCTTTATTCTGTCTCTGCTCACAAAGTTGCAATCTTGGGGAGATCTGAAGCAACCCTTTTCTCTGGTGCATGTGACTAGGGGTCGTGCCGTGGGTTTAGGAACATGGCAATGGGAAAATATTCTCGTGTAGACGGGAAGAAGTCATCGGGATATGGCTTAACCATTACCATTGTTTTAATTGTTTCTCTATGTTTGGTTGGCGCGTGGATGTTCATGTCTTCATGGTCTGCCCCAACTGAGTCTATTGACTTCGCTGCAAGCGAGRCTTCAAAAGATGTGGAAACTACTACTAAGAGTGATTTCAAAAATGAAGAAGTTGATCAAGGCTCCAAGAATTTTTCGGATGAAAAGAATGAGGAAACTGAGGTTGTGACAGAGAGCAACGAAGA…	>1000
MA4-E08	344	SLW-C-F05	DQ226867	Boechera divaricarpa	At5g27860.1	gb|AC007399.1|AC007399 Arabidopsis thaliana BAC F14I23 from chromosome V near 69 cM		3e-15	CTTCGAACTTGGAGCTGGGGTTGGTGACATGATAAACTGGGGACTTTGTGTTTTCTTCGGTTTGTTTGTTTTTTTTTATTTTTGGTCCTGGCAATGTGAGTCTTGTATAGAAAGGGGAAGGAGAAGGAAGCAGCGGTCCTGTTAAACTATCAAAGTTTTTGAGCCGTGAAAAAGACGATGGTGAGCGTAGAAGTGCCGTCTCAGGGAAAAAGATTCTGCTGAAGGTCGACAAGTCCAAAGAGGACAAAGCTGCAGAGAGCAAAAGAAATGAACTGCTTAAGTTCTTGAACGCAAGTTTCGACTAGTTTTTTTTTTTGGCTTTTGTCTCCATGACAAAATCTCAACAACAAGAAGAATGTAAGATGCTTTTTTATCAGATTCTAGTTTGCGAAAAAAAAA…	434
MA4-E09	345	SLW-C-F06	DQ226868	Boechera divaricarpa	At2g41700.1	gb|AAC02761.2| (AC002339) putative ABC transporter [Arabidopsis thaliana]		1e-33	ACCTCCCATGCCTGAGGAAGATGTGCGATTCGATGACCAGTTATCAGAGCAGCTGTTCCGAGATGGTGGTATTCCACTTCCAATATTTGCCGAGTGGTGGCTAACTAAAGAAAAGTTTTCAGCATTGGGTTCTTTCATACAGTCTTCGTTTCCCGGTGCAACATTCAAAAGCTGTAATGGACTGAGTATCAAGT	204
MA4-E10	346	SLW-C-F07	DQ226869	Boechera divaricarpa	At1g01430.1	gb|AAF97338.1|AC023628_19 (AC023628) Unknown protein [Arabidopsis thaliana]		2e-74	ACATTAATTTCGACTACGTTGTCATCTCTGGTGGCAAATGGTTCCTCAAAACATCAATCTTCCACGAAAACAACACCGTATCTGGATGCCATTACTGCCAAGGGAAGAACAATCTGACCGAGCTTGGTTACCTATACTCATACCGAAAAGCTCTACGTTTGGTTTTAGAATTTGTCGCTAAACCAACCCATAAAGCTCAGGTTCTGTTCAGAACAACAACACCTGATCATTTCGAGAATGGAGAGTGGAACACTGGTGGTTTCTGTAATAGAACAATGCCGATTACGGACAGCGAAGGAGAGATGAAGAGCGAGGATGTATCAATGCGTGATATCGAGCTTGAAGAGTTCCATAAGACATTACAAGAAAGTTCCATTTCCAACATTGGATTACTTGACA…	454
MA4-E11	347	SLW-C-F11	DQ226870	Boechera divaricarpa	At2g15530.1	gb|AAD17397.1| (AC006248) putative C3HC4-type RING zinc finger protein [Arabidopsis thaliana]		5e-67	AGATCCTCTAGATGTGAGATCAACATCAATTACTAGTGGCTCAAGCACTGGTGAGAATCAGACAAATATAGTCCACCTCCCTGCTTTGACCAGAAATATACACCAATTTGCTTGGGATGCTTCTTTCAGTTCCAGAGCCAGCAATTCTTCAGGTATTGGGATGCCTGCAGAGCGAGTAGGACCACAGTGGGAAACATCGAGAAGCAACCCAGAGCAGCCCATGTTTGCACCTGCAACTGACATGAGACATCCGGTGCATGATCTTTGGAGTTTCACACGTGGAAACCCTGGTTCATCTATAGATCCTCCATTTGTTCCTCAAGCAGGGCCGAGTTCAGATATTCATGCGCCACAGCCTAATCCCTCATGGATTCCTCCTCAGAGTGCCTCAATACATAA…	>1133
MA4-E12	348	SLW-C-F12	DQ226871	Boechera divaricarpa	At5g53970.1	dbj|BAB10727.1| (AB007644) tyrosine aminotransferase [Arabidopsis thaliana]		3e-74	GTCACAAGATGATGTGTTCATCACATCGGGTTGCACGCAAGCGATCGATGTAGCATTGGCAATGTTGGCTCACCCCAGGGCCAATATTCTACTTCCAAGACCTGGTTTCCCAATCTATGAACTCTGTGCTAAGTTTAGACACCTCGAGGTTCGCTACTTCGATCTTCTCCCAGAAAACGGATGGGAGATCGATCTTAATTCCGTCGAGTCTCTTGCAGATGAAAACACGGTTGCTTTGGTTGTTATAAACCCTGGTAATCCTTGTGGAAATGTCTATAGTTACCAGCATTTGATGAAGATTGCGGAAACAGCAAAAAAACTCGGGTTTCTTGTGGTTGCTGATGAAGTTTATGGTCATCTTGCTTTCGGGAGCAAACCGTTTGTGCCAATGGGTGTGTT…	427
MA4-F01	349	SLW-C-G03	DQ226872	Boechera divaricarpa	At5g28540.1	dbj|BAA13947.1| (D89341) luminal binding protein [Arabidopsis thaliana]/pir||S71171 dnaK-type molecular chaperone BiP - Arabidopsis thaliana		2e-71	ACCTTTGATGTCAGTGTCTTGACCATTGATAACGGAGTGTTCGAGGTGCTCTCCACAAATGGTGACACTCACTTGGGAGGTGAGGACTTTGACCACAGGGTCATGGATTACTTCATCAAGTTGATTAAGAAGAAGCACCAGAAGGACATCAGCAAGGACAACAAGGCTCTGGGTAAGCTCCGAAGGGAATGTGAGAGAGCCAAGAGAGCTCTTAGCAGCCAGCACCAAGTCCGTGTTGAGATTGAGTCCCTCTTCGATGGCACTGATTTCTCTGAGCCACTCACCAGAGCCCGTTTCGAGGAGCTGAACAATGACTTGTTCAGAAAGACAATGGGACCCGTGAAGAAGGCCATGGATGATGCTGGTCTACAGAAGAGCCAGATTGATGAGATTGT	405
MA4-F02	350	SLW-C-G04	DQ226873	Boechera divaricarpa	At4g35100.1	pir||T05780 plasma membrane intrinsic protein M4E13.150 - Arabidopsis thaliana/aquaporin		9e-41	CATCCCCGTTTTGGCGCCTCTTCCAATTGGA-TTCGCTGTATTCATGGTGCATTTGGCAACTATCCCCcATTACTGGAACTGGTATTAACCCAGCAAGAAGCTTTGGTGCTGCTGTTATCTACAACAACGAGAAGGCTTGGGATGACCATTGGATCTTTTGGGTTGGTCCGTTCGTTGGAGCACTAGCTGCAGCAGCTTACCACCAATACATATTGAGAGCTTCAGCAATTAAGGCTTTGGGCTCCTTCCGAAGCAACGCGACCAATTAATGAAGGCTAAGAAACAACTTAAGATTTTAAATGCTTTATTATTATTATTTGTTGTTCTTTTGTGTGTAATGAGAGAGATGGTTGGATGATGTTAATTATGAAATGGCTCTATGAATTCTGTTTCTTACT…	>1100
MA4-F03	351	SLW-C-G05	DQ226874	Boechera divaricarpa	sp|P02957|PSBA_SOYBN	sp|P04848|PSBA_TOBAC PHOTOSYSTEM Q(B) PROTEIN (32 KD THYLAKOID MEMBRANE PROTEIN) (PHOTOSYSTEM II PROTEIN D1)		2e-63	ACTTTCAACTTTATGATTGTATTCCAGGCTGAGCACAACATTCTTATGCACCCATTTCACATGTTAGGTGTAGCTGGTGTATTCGGCGGCTCCCTATTTAGTGCTATGCATGGTTCCTTGGTAACTTCTAGTTTGATCAGGGAAACCACAGAAAATGAATCTGCTAATGAAGGTTACAGATTCGGTCAAGAAGAAGAAACTTACAACATTGTAGCTGCTCATGGTTATTTTGGCCGATTGATCTTCCAATATGCTAGTTTCAACAATTCTCGTTCTTTACATTTCTTCTTAGCGGCTTGGCCGGTAGTAGGTATTTGGTTTACTGCTTTAGGTATTAGT	349
MA4-F04	352	SLW-C-G06	DQ226875	Boechera divaricarpa	At5g25980.2	sp|P37702|MYRO_ARATH MYROSINASE PRECURSOR (SINIGRINASE) (THIOGLUCOSIDASE)		9e-39	ACTGAAAATCAGAATCAAACGAGCTATTACCCTTTTGTTCCACACGAGATTTCTGTTCTCGTTGAGCTCATCTTAGGACACCTGCGTTATCTTTTAACAGATGTGCCGCCCCAGCCAAACTCCCCACCTGACAATGTCCTCCGCCCGGATCGGCCCGCCGAAGCGAGCCTTGGGTCCAAAAACAGGGGTTGTACCCCCGGTGATGAAACCTTTGATGATGCTTTTCACGATTACAAGCGGATGGATTATCTATGCAGTCATCTCTGTTTTCTCCGTAAGGTCATCAAGGAGAAGGGTGTCAACGTGAGAGGATACTTTGCTTGGGCTCTTGGGGATAATTACGAATTCTGCAACGGCTATACCGTCAGATTCGGACTCAGTTACGTTGATTTCAACAAT…	449
MA4-F05	353	SLW-C-G07	DQ226876	Boechera divaricarpa	At3g24190.1	dbj|AB028621.1|AB028621 Arabidopsis thaliana genomic DNA, chromosome 3, P1 clone:MUJ8		5e-44	ACTGTGACAGAGATCCCAGGCAACACAGGAAGCAGTTCTCGAACCACTTGAGATACATCTACAATCTGATCAGGATTATTTGACATGGAGCTTCTTCCGGTAAGGAACTCAATTACTTTCTGAACATTGTTTAAGATGACCTTGTCTTCTTCCGTCACAGATGGAAGAAGTGCTGCAGGCTTGAACGGTCCCAATGCCGCCGGTAACATACCGAAGATCGGTGTCGTGTTTCTGAATCCGAAGACCGCCATTGCTTGCACCAGCTGTTCTCTTGTGATTG	290
MA4-F06	354	SLW-C-G10	DQ226877	Boechera divaricarpa	At5g19510.1	emb|CAB64730.1| (AJ249597) translation elongation factor 1B alpha-subunit [Arabidopsis thaliana]		2e-56	ACGAGTGCGTGGCTTCTCAACTCGCTAAAAGTTTCCCAGGAAAGGCCGTTGGAGTCCAAATCGGTGGCTCTGCTGCTGCTCCAGCTGTTGAGGCTGAGGCACCTGCAGCTGCAGCTGATGATGATGATGACATTGATCTGTTTGGTGACGAGACAGAAGAAGAAAAGAAAGCTGCAGAGGAGAGGGAGGCTGCTAAGAAGGACACCAAGCAGCCTAAAGAGAGTGGAAAGTCCTCTGTGCTCATGGATGTTAAGCCATGGGATGATGAGACCGACATGAAGAGACTGGAGGAGGCTGTTCGCAGTGTTGAGATGCCCGGTCTTTTTTGGGGAGCTTCAAAACTGGTCCCAGTTGGTTACGGGATCAAGAAACTCACAATTATGTTCACCATTGTTGATG…	469
MA4-F07	355	SLW-C-G11	DQ226878	Boechera divaricarpa	At4g33780.1	pir||T04995 hypothetical protein T16L1.270 - Arabidopsis thaliana		4e-30	ACTTATTCTTGCATTTTTGTGGATCTTGAAGGCTTTCCTCGAGGTAGCTTGCACACTTGGAACTATTGTATTTACGAGCATTCTACTTATACGTGGACTTTGGGCCGGTGTAGCATACGTGCAGGAGAGCCGCAACAATAGGATCAATGAACTCCCTGATGACCCACGTTCATGGAGCGGGGTGCAACCAGTTTCTTGATTAACTCGCTTTACGCTTCCAGAAATCAGAATTCTGACTTTTGGGAGCCAGAATTGGTTTAGGTTCTTCCCAAGTCAATAAAACCACAGCTGAGTTCAGAATCAGAAAGCAGTGTTACAGTTGATGTTCATTGGCAATATCTGATAGTAAGTAAAAAAGTGTAATATTTGTAGCAATCACCAAGTCAGCTATGGAAATTG…	521
MA4-F08	356	SLW-C-G12	DQ226879	Boechera divaricarpa	At2g47020.1	pir||T02185 translation releasing factor RF-1 homolog F14M4.15 - Arabidopsis thaliana		5e-25	ACATACAATTTTCCACAAGGGCGAGTGACGGATCACCGTGTGGGAATCACTCACCATGCCATTGAAGATATGATGCAGGGAGAGAATCTGGACATGTTCATTGATGCCCTTCTCTTACGCCAAGAAATGGACGCAATCGCTTCTTTCAGCTCCACTTCATGACTGACACAGAGGTAGACCAAACCCCAAAACCCTTAGCTTGTCGTCAGCTGCCACAAGCGTTAGTAGTTGTCGTAAAATCCATTGAAAGCTGGGAAATTAAAGGAGAGAAAGAAATAGAGAGAAAGAGGGAGCCAGGGAAGAGGCAGTGCATGGGTAGAGACAAAACACAGTCGTTGAATGTTTTAGTAAACTCAATCCATGCTCTGCTTGTTCCCTGTCTATCTCATTACCACTTTG…	432
MA4-F09	357	SLW-C-H01	DQ226880	Boechera divaricarpa	At1g72290.1	gb|AAG21502.1|AC067754_17 (AC067754) drought induced protein, putative; 79797-80444 [Arabidopsis thaliana]		3e-31	ACTTCCCTTTTGTCCACTTGGCATCACCCAAACACTCCTTCCATACCAACCGGGCCTACCGGTTAGCTTTGCATTACCACTTGGCATCGTAGAAGTTATTACGACATCTTCCGTTGTAAATATCGAATTCCAGTCTAACATCTGGCCGGTCTGCAACGAGTTTTCCAAGTTATGGAAAGTAGATGAGTCCTCATCGGCTACCAAGGAGCCAGCAATTATCATAGGTGGT	239
MA4-F10	358	SLW-C-H04	DQ226881	Boechera divaricarpa	At2g35680.1	gb|AAD15447.1| (AC006068) unknown protein [Arabidopsis thaliana]		4e-33	GTAGAATTTATCCATAGAAATGCTTCGCTTGGAAAGACGACTTATGTTCACTGCAAGGCAGGCCGGGGTCGCAGCACAACTATTGTCATATGCTACTTGGTTCAACACAAACATATGACACCTGAAGCAGCATATGCCTATGTGAGGTCAATCAGGCCCAGGGTTCTTTTAGCAGCCACCCAATGGAAGGCCGTTCTTGAGT	212
MA4-F11	359	SLW-C-H05	DQ226882	Boechera divaricarpa	At1g67590.1	gb|AAF07809.1|AC011020_9 (AC011020) unknown protein; 66922-65587 [Arabidopsis thaliana]		3e-37	CGATGAGTGCTATGNAAGCTCGAGCCATGGCTTGGGATGAAGCCGAACGGGCTAAATATATGGCAAGGTATAAgAGAGAGGAGGTGAAGATCCAaTCTTGGGAGAATCATGAGAAGAGAAGGGCCGAGATGGAGATGAAGAAAATGGAGGTGAAGGCAGAGAGGATGAAAGCAAGGGCAGAGGAGAAGCTGGCAAACAAGCTAGCGGCGACAAAAAGGATAGCGGAAGAGAGAAGGGCAAACGCGGAGGCGAAGCTGACCGAAAAGGCGGTGAGGACTTCAGAGAAGGCTGATTATATAAGGAGAAGTGGTCATTTGCCTTCTTCTTTCTCTTTCTCCTTTAAGCTTCCTTCTCGCTGTTGGTGTCAGTAGTCTGTCTATTCTCATTATTGTCTTTAGA…	>980
MA4-F12	360	SLW-C-H07	DQ226883	Boechera divaricarpa	At3g57020.1	emb|CAB72172.1| (AL138655) putative protein [Arabidopsis thaliana]/gb|AAC78542.1| (AC005662) putative strictosidine synthase [Arabidopsis thaliana]		5e-63	CAACAACATATTTTGATCCGGGGAAAAAATGCCGCTTAATCAGAAAGTTCCGACTTGGTTCGCCGTTCCGGCTGTGTTGGCCGTCTTGTCCATAATCTCGTATCAGACAATAATTGCGCCAGAAAATTTAGAGGGCACCAAAAATGTATTGACAATGGCTAAGACCATTCCAATTCCTGTTGATGGACCAGAGAGCATTGAGTTTGACCCACAAGGAGAAGGTCCTTATGCTGCGGTCGTGGACGGCCGTATTTTCAAGTGGCACGGCGATGATCTCGGCTGGGTTGAGTTTGCCTATACATCTCCTCACAGAGGGAACTGTTCAAGACATGACGTGGTGCCTAATTGTGGAAGGCCATTGGGACTTACTTTTGAGAAGAAAACGGGAGATTTGT	405
MA4-G01	361	SLW-C-H08	DQ226884	Boechera divaricarpa	n.a.	emb|AL049482.1|ATF17A8 Arabidopsis thaliana DNA chromosome 4, BAC clone F17A8			ACAACTTTCTCTCAGCTCGTATGAATTCAAGATCAAGAAGATTTTAGAAAGCATCTTCCTAATTCCTCGTAGCAACTGTATTGTAACTTAAGTTTTGATACCTCGAGAATAATATTTAATCGTAGGTCACTAATCAAGTTATCTTGTCATTGTTCAATATTTCTTTGCATCTGTATTTGTCAGTCTTAGCACTCTGCCACACTCCTTAATCTATTGAATCATTTTGATCACTTCTCTCTTAAAAAAAAAAAAAAAAAAAAAAAAAAAAA	280
MA4-G02	362	SLW-C-H09	DQ226885	Boechera divaricarpa	n.a.	ribosomal protein S29-like; emb|AL163975.1|ATT15B3 Arabidopsis thaliana DNA chromosome 3, BAC clone T15B3			ACCGTTAATGAGGCACCAACTTCATGATTGATGCTTATAATACACACATGATGGCATCGATGGTGTTGGCTTTGAAGCTTTTGTAGTTTTGATATTTTACTTTGGAACCTTGCTATTTTGGGAGTTAATTAAGTTGTTGAACCTCTCATTAAGCATATCTTATTTGGATCAATTATGTTTTAGCTATTTTTCTATATTTGTTTAATGTGTCAAATATGATTGTTAGCTATCACAAGAATCATCTTAAAAACCAAAAAAAAAAAAAAAAAAAAAAAAAAAAAA	298
MA4-G03	363	SLW-C-H11	DQ226886	Boechera divaricarpa	At1g55490.2	sp|P21240|RUBB_ARATH RUBISCO SUBUNIT BINDING-PROTEIN BETA SUBUNIT PRECURSOR (60 KD CHAPERONIN BETA SUBUNIT) (CPN-60 BETA)		5e-27	ACGAGGATTTAATGGCTGCAGGAATCATCGATCCAACAAAGGTTGTGAGATGTTGCTTGGAACACGCAGCTTCAGTTGCAAAGACGTTCTTGATGTCGGACTGTGTTGTTGTTGAGATCAAGGAACCTGAACCAGCCCCCGTCGGCAACCCAATGGACAACTCAGGATATGGATACTGAGAGGAGATGGGATAATATTGAAACGGATTACTTTAGCTTGCGAGTGTAATGATTTTGAACAAGAGAATGTGTAATGCGAAACTGAAATTTTGAATCAATCATCATATGAATAAATCATGATTCCTCAAAAAAMCVGAAAAAAAAAAAAAAAAAAAAAAAAA	356
MA4-G04	364	SLW-C-C08	DQ226887	Boechera divaricarpa	n.a.				CTGTTcTGAAGAATAATGATAAAAAAATCAACCTAGACATAATAGCCTTGGTGTTTGGCGTTAGGAGGAGTGTTTTCTTTCTAGTTATATAGGTGTTGGGATCGTATCTTAAATTTTAAAAAAAATCTATAAGGAATTTTAATTTTTTGTAGGTTTTGTTGTCTGCAGAAGAAAAAAAACAAAAGACTCGTTAATGGTGTTGTTGCCGGTGTGTCTTTAACCAAACATTAAGACGTGGCTGTAAATTAGCTAAAAAAAAAAAAAAAAAAAAAAAAAAAAA	>950?
MA4-G05	365	SLW-D-D07	DQ226888	Boechera divaricarpa	At1g12570.1	gb|AAF88098.1|AC025417_26 (AC025417) unknown protein; T12C24.11 [Arabidopsis thaliana]/dbj|BAB11043.1| (AB015478) mandelonitrile lyase-like protein [Arabidopsis thaliana]		7e-62	ACGATAACCCTATGAACGCCGTGTTCATCCCTTCTCCGGTCCCCGTCGAAGTCCCACTCATCGAGGTTGTTGGGATTACCGGCGAAGGAACATACGTCGAAGCCGCCGGTGGTGAGAATTTTGGCGGAGGTGGCGGTGGTTCTAGTGGGTCATCTACTAGAGACTACTACGCAATGTTTTCACCAAGGGCAACATTACTAGAGTCAAATTCAATGACCAAATTATCATCAACCCAACCTTTTCAAGGAGGCTTCCTTTTAGAGAAAGTAATGGGCCCACTATCAACGGGTCATTTAGAGCTCAAGACCAGAAACCCCAACGATAACCCGGTTGTGACTTTCAACTATTTCCAACACCCGGACGACCTAAAACGTTGTGTTCGAGGGATCCAAACCATAG…	448
MA4-G06	366	SLW-D-E07	DQ226889	Boechera divaricarpa	At2g36830.1	emb|CAA51171.1| (X72581) tonoplast intrinsic protein gamma (gamma-TIP) [Arabidopsis thaliana]		1e-140	CAGCCGTCTGATTATGCCGATCAGAAACATCGCCGTTGGCCGTCCAGATGAAGCAACCCGTCCCGACGCCTTAAAGGCGGCGTTGGCTGAGTTCATATCAACTTTGATCTTTGTCGTCGCCGGTTCAGGCTCTGGCATGGCCTTCAACAAGCTCACTGATAACGGAGCCACCACTCCTTCTGGTCTCGTAGCTGCTGCACTGGCTCATGCCTTTGGACTTTTTGTAGCTGTCTCCGTTGGTGCTAACATCTCCGGTGGACACGTTAACCCTGCCGTCACTTTCGGCGCTTTCGTAGGAGGCAACATCACTCTCCTCCGTGGTATCCTCTACTGGATCGCTCAGCTCCTCGGCTCCGTCGTCGCTTGTCTCCTCCTCAAATTCGCCACCGGTGGCTTGGT…	1001
MA4-G07	367	SLW-D-F07	DQ226890	Boechera divaricarpa	At1g72290.1	similar: SLW-B-E10; emb|CAA82756.1| (Z29648) drought-induced 22kDa protein [Raphanus sativus]		9e-15	ACACCGCTGGACCCAAATAGCCAGTTTAAGATTGAGAAAGCCGGAGCAGGAGCAAACACTTACAAGTTGACCAGCTTTACCGGAGAAGGAACCGTTGGAATCATTCCAAGGGGATGGTTCGGAATAGCACCACTAGTAGTTCTCACCAATGATAATACTAAGACCTTACTCGTGGAATTCAAAAAGGTTGAGGACGCTACTTCGGCTGCTACTTCTACTTCTCGGGTCGAGAAGTTAGGTCTACGGATGTTCCCTTTCTAATAGTCAACTGGTAAAAGTCATGT	294
MA4-G08	368	SLW-D-G07	DQ226891	Boechera divaricarpa	n.a.	gb|AAD24656.1|AC006220_12 (AC006220) putative glycine-rich protein [Arabidopsis thaliana]			CGGGCTTAACGAACCTGTTCAGACTAAGCCGGGTGTTTAAAACTATATAATATATTCACCACCACGCATGATTGCATCTATAAATAGACTTATGTGTGTATGACTATAAATAAACCATGGTGAGTTTGTAATGCAGGGCCTTCATAAATATTTGGAATATAGCTTCATAACAaAAAAAAAAAAAAAAAAAAAAAAAAAAAa	217
MA4-G09	369	SLW-D-H07	DQ226892	Boechera divaricarpa	At1g76380.1	gb|AAF16663.1|AC012394_12 (AC012394) hypothetical protein; 50925-54045 [Arabidopsis thaliana]		4e-80	TTTAAATCATCTTCAAGCATTGTAAAAATCGAAGCTTCTTTCAAGGAAGTAGAGATCTGGTTGTAGGTATCTCGCTTGTTCTCATCGACATTTTTCATCCCGTATTTATTGACGGCCTTCACAACAGAAGGTGGAAACTCCTTCTCCCAATCTATCAACAAGCCACTTTGATTCTCACTATTATGGTTGATTCTAACGCAACTTTCTGCTTGACGGAATCCATAAGGAGGAGGATTTTTCCTTAGATTGTAAGATCTGGAGAATCTAGAGCTATCTCCAGCATGAGTGAGTGCTGCTGCATCAGCTGAAATTTCAGAAGTCGTGCGGTCAATCAAAGATTGGTCAAGCTGTTTCTTAAGGCCTGAGCCAGGAGGACGGCCTCTTTTGACCACTTTAGGG…	529
MA4-G10	370	SLW-D-B08	DQ226893	Boechera divaricarpa	At4g27020.1	pir||T04825 hypothetical protein F10M23.360 - Arabidopsis thaliana		3e-51	ACAAAGAAGCTGGCCTTTTCGATCCAATCTCTAGTTTAATTCAAGTCACGGAATTCACGATCAAAGATGCTTACATGCTCAAGTTTTTCGAGAACAATGCAAGCCGTTTTCCTAAATGGTGCAATGACAATGACGATGTGAAGCTTCCATACTGTCAAATACTTGGGAAATACAGAATGGAACTTCCAGGATACAACACAATGGAGCCATACCCGCATATGAACGAGCACTGCCCGTCTCTGCCTCCAAAATACCACAGACCAAAGAACTGCTAGACCCGAAAAATCAACTGTATTGTCTGTTTGTTAGGAATGACTTCGTGTTATTATTATGCACGAATTAAATTATAAAAATTCACTTTAAATTGAAAAAAAAACCGTTGGGAAGATTCTGTATATT…	478
MA4-G11	371	SLW-D-C08	DQ226894	Boechera divaricarpa	At1g09960.1	gb|AAG09191.1|AF175321_1 (AF175321) sucrose transporter SUT4 [Arabidopsis thaliana]		1e-35	GTCCAATGGTTGTCTTGCAACAATCTTCTTCGCCACCTTTTTCTCCAACTTTACTCTCTCAAAGCCACGAATCAGTGTTAGAGGGTGAAGCGTCGAAATGCCTTCTACTTCCGATCCAGATCGCCGCCACAGAGCTGCTCGTAACCGTCCACCACTACCTCGACCCTCTACTTCTTCTCGTCCCGTTGTAGCTCCTCGATCAAAAGTTTCGAAGCTTGTGCTACTCCGTGTAGCTTCCGTCGCATGTGGGATTCAATTCGGATGGGCGCTTCAGCTTTCTCTTCTCACGCCTTACGTTCAAGAGCTAGGGATTCCACACGCTTGGGCTAGTGTAATTTGGCTCTGCGGTCCTCTCTCTGGTTTGTTCGTGCAACCGCTTGTTGGGCATAGTAGCGATAG…	423
MA4-G12	372	SLW-D-D08	DQ226895	Boechera divaricarpa	At5g18130.1	dbj|BAB09471.1| (AB012246) gb|AAF00631.1~gene_id:MRG7.9~similar to unknown protein [Arabidopsis thaliana]		4e-17	CTAGATCTCTGATGAAGATGCTCTGTTTTTCCGACAGAATCTTGTATTGGGCAGATGTAGTAATCATTGTCGAAGCTTTTCCCGGTGTTTCTCATCATCTTCTTGGCTTCATGATCCTCGTCATGACCGAGATCAAGATCAAGATCGAGACCCTTGTAGTTGTTTTTGGGGAGTAATTCCCACTCTTCTAGATCCATTTCCTCCTGGTTGTTGATGGATTTCTCCGATTAGGGTTTTAGAAAAAGAGAGGCTTTTTGAAAAGTTTTGTTTGGGTGAGAGTGTTTTTTTTCCCCAATTATTGGAGCTAATTGAGTTTTGGTAATTTTGAG	339
MA4-H01	373	ALIEN6				Alien PCR control 6
MA4-H02	374	SLW-D-E08	DQ226896	Boechera divaricarpa	At5g28540.1	dbj|BAB08435.1| (AB017067) luminal binding protein [Arabidopsis thaliana]/pir||S71171 dnaK-type molecular chaperone BiP - Arabidopsis thaliana		2e-41	ACAAGTTTCATGTCCTTTTGCACCTCTTTGTCCTCGAACTTTCTGCCGATCAATCGCTTGACATCAAAGACAGTCCTCTCTGGATTAACAGCCGCCTGGTTCTTAGCAGCTTCACCAATCAACCTCTCGGAGTCAGTGAAACCCACCCAGGAAGGTGTAATACGGTTTCCTTGGTCATTGGCAATGATTTCAACATGGCCGTTCTTGTAAACACCAACACAAGAGTAGGTGGT	243
MA4-H03	375	SLW-D-G08	DQ226897	Boechera divaricarpa	At5g41410.1	dbj|BAB08513.1| (AB006707) homeotic protein BEL1 homolog [Arabidopsis thaliana]		8e-77	ACTGTGAAGAAACAAGAGGAGAACAAATGGAGATTACAAACCCGATGATGATCGACACTAAACCGGACCCGAACCAGATAATTCGTGTCGAACCGGAATCTTTATCTTCAATAGTGACAAACCCTACATCCAAAACCGGGCAGAAACACAACTCAAACCAACAAGGAACGACATCGTTTGGGTCAACGTTTGACTTTTCCTTATACGGTAATCAGGCTGTGACATACGCTGGTGAAGGAGGGCCACGTGGTGACGTGTCGTTGACGCTTGGGTTACGACGTAACGACGGTAACGGTGGTGTGAGTTTAGCGTTATCTCCTGTGACGGCTCAAGGGGGCCAACTTTACTACGGTGGTAGAGACCACATTGAAGAAGGACCGGTTCAATATTCAGCGTCGA…	698
MA4-H04	376	SLW-D-B09	DQ226898	Boechera divaricarpa	At4g39800.1	gb|AAB06756.2| (U66307) myo-inositol 1-phosphate synthase [Brassica napus]		1e-55	ACAACAAGCGAATTACTTCGGGTCACTAACTCAAGCATCATCGATTCGTGTTGGATCTTTTAACGGTGAAGAGATCTATGCTCCTTTCAAGAGTCTTCTTCCGATGGTGAATCCGGATGATGTTGTGTTTGGAGGATGGGATATAAGTGATATGAACTTAGCAGACGCCATGGCTAGAGCCGAGGTTCTTGATATTGATTTGCAGAAACAGCTCAGGCCTTACATGGAGAACATTGTGCCACTCCCTGGGATCTACGATCCTGATTTCATTGCTGCCAATCAAGGGTCTCGTGCTAACAACGTGATCAAAGGT	323
MA4-H05	377	SLW-D-D09	DQ226899	Boechera divaricarpa	At5g36910.1			3e-39	GTGATTCTAAGTGTGCTCATAATGAGTCTGGTCATGGCGCAAATTCAAGTAGAAGCAAAGAGCTGCTGCCCATCTACGACTGCTAGAAATATCTATAATGGTTGTCGTGCCCTGAATACCCCCCGGCCAACATGTGCAAAACTCAGTGGATGCAAACTCATTGAAGGGACTAAATGTCCTCCCGGATGGCAAAAAGACATTATCGAAAACTCAGGTGATGCTGTCAATGAATACTGCAAGTTGGGGTGCGCATCATCTGTTTGCGGTGCCATGGAAGCTCTCCAAAACTATGACGGAAGTGAAATTGTGAATGGAGCAGTAGAACAATGCGCCAAGGCATGTTCTACTTTCTGCACCAAGGGCTCTACGGCTGGAGTTGGAACTGCCTAAATATCCACG…
MA4-H06	378	SLW-D-F09	DQ226900	Boechera divaricarpa	At3g02830.1	gb|AAD33769.1|AF138743_1 (AF138743) zinc finger protein 1 [Arabidopsis thaliana]		1e-77	ACTATTTGAAGACAGGAACCTGCAAGTTTGGAGTAACATGTAAGTTTCATCATCCTAAGAACAAAGCTGGGATTGCTGGAAGAGTCTCACTCAATATGTTAGGCTATCCTCTACGTTCGAATGAGGTTGATTGTGCTTATTTTCTAAGAACCGGACACTGTAAATTTGGTGGCACTTGTAAATTCAACCACCCGCAGCCTCAACCGACCAACATGATGGTTCCTACCTCAGGCCAACAGTCTTACCCTTGGTCAAGAGCTTCTTTTATTGCCAGCCCTCGATGGCAAGATCCATCTAGCTACGCTTCCTTAATCATGCCTCAAGGAGTTGTGCCGGTTCAAGGATGGAACCCTTACAGCGGTCAGCTCAGCTCAGTTTCTCCTTCAGGT	399
MA4-H07	379	SLW-D-D10	DQ226901	Boechera divaricarpa	At3g25500.1	gb|AAF14548.1| (AF174427) formin-like protein AHF1 [Arabidopsis thaliana]		2e-21	ACTCTGATGATCTCTTCCTCGGCTCTTTTCAGAAATGTGTTCATGGATTCCGAAAACCTCTGACTGTTGCTTTCTTCTGTTATTGTTGATTGGACTTGGATAGCTTCGTTAATCTTAGCAATGCCTTGAGAAAGCTTGGAGACGTAGCCGCTTAGT	166
MA4-H08	380	SLW-D-E10	DQ226902	Boechera divaricarpa	At5g39440.1	dbj|BAB01993.1| (AB018121) AKin11 protein kinase [Arabidopsis thaliana]	A novel higher plant protein tyrosine phosphatase interacts with SNF1-related protein kinases via a KIS (kinase interaction sequence) domain Fordham-Skelton AP, Chilley P, Lumbreras V, Reignoux S, Fenton TR, Dahm CC, Pages M, Gatehouse JA PLANT JOURNAL 29 (6): 705-715 MAR 2002	1e-09	ACTTGCTAGACATCCAGAGAGTTGATGGACCTCAGTTTATCTTCTTTGATCTATGTGTTGCGTTTCTCACGGAGCTAGGTGTCCTCTAAAGCACAATCACCAATGGGTTTTTAGTTGATTCTTGTGAGCTAGGTGTGCTCTCGGGCTCATACCATTAATGATTTTTTTTAGAAGATTATTGCTTCAATGTTTAGAATTCAATTATTGTTTGTATGGTTTCTGTAGTTTTGGGTGAAGTTATCTTTAATAGTAAACAAAAAAAAAAGTTAGTTTGTATTTTCATTTGCATTAATTTTTGGAATTTGCAATTACCTTTTATCTAAAAAAAAAAAAAAAAAAAAAAAAAAAAAa	367
MA4-H09	381	SLW-D-C11	DQ226903	Boechera divaricarpa	At5g20150.1	gb|AAB95300.1| (AC003105) unknown protein [Arabidopsis thaliana]		1e-56	ACTTCTTCAGTATCTTAACCAATCCAGTGTAATTAAGAGCACTGTAATTCTCAAGAAGAACCATTTCTCCATGGAAATCAACAATCTCCTTCCTTATTGTTGTCATCATATTCTCCATTGAATCCTTAGCTTTCGCAATTCTATCTCGAAATTCCTTCAATCTGATGATATACTCTTCCTCTTTCTCAACGAAGAAATTGTTGAATTTCTCTAACTCATCCTCTAACAATTGGATGAAATTGATCTCTTCTTTAGACATTCCGACGGAGAAATCATCACCGGCAGAGGAATCAAGTCGGAGACGTTTAACGGGACGATCATCACCGGATTTGGAACCGATGAGTTTGAGACGTTTCTTGAGCTCTTTGTAAGACAAGAACTTGTCCTGCCATTCAGGAA…	479
MA4-H10	382	SLW-D-D11	DQ226904	Boechera divaricarpa	At1g14150.1	gb|AAD39297.1|AC007576_20 (AC007576) Unknown protein [Arabidopsis thaliana]		1e-77	AATAACAATAAAAATGAGCTCTTTCACCACCAAAACTCCGCCACCGTATCTCCTCCGGCCAAATTACCGTCGGCGTGTAAATCCACCATTCTCCGTCGTATGCTGCACCGGAGAATCCCAACAAGATATCTTCACTCGCCGGAGAACCCTGACTTCACTTATAATATTCACCACCATGGGCGGCGCTGCCGTCACGTCATCAGCGTTAGCACAGGAGAAATGGGGGACGAGGTCATTCATAAAAGAGAAATATTTTATGCCGGGGCTATCGCCTGAGGATGCGGCGGCGCGTATAAAACAGACGGCTGAAGGATTGAGAGACATGAGGGAGATGTTGGACCACATGTCGTGGAGGTACGTTATATTCTACATAAGATTGAAACAGGCTTATCTGTCTCA…	746
MA4-H11	383	SLW-D-E11	DQ226905	Boechera divaricarpa	At2g28470.1	emb|CAB64744.1| (AJ270304) putative beta-galactosidase [Arabidopsis thaliana		3e-78	ACGTGTTTTGGAGTGGTCACGAACCGGAGAAAAACAAGTATAATTTTGAAGGAAGATACGATTTAGTGAAATTTGTGAAGTTAGCTGCTAAAGCTGGTCTCTATGTTCATCTACGAATTGGTCCTTATGTTTGTGCTGAATGGAATTACGGTGGTTTCCCAGTGTGGCTGCATTTTGTTCCTGGAATTAAGTTTCGAACTGACAATGAGCCATTTAAGGCAGAAATGCAGAGATTTACCACCAAGATTGTTGATTTGATGAAGCAAGAAAAGCTTTATGCATCACAAGGAGGCCCAATCATTCTCTCGCAGATTGAGAATGAATACGGGAATATTTATTCAGCTTATGGTGCCGCGGGTAAAAGTTATATCAAGTGGTCTGCTTCTATGGCTCTTTCAC…	422
MA4-H12	384	ALIEN8				Alien PCR control 8, ! WITH DYE CONTROL!
MA5-A01	385	ALIEN7				Alien PCR control 7
MA5-A02	386	SLW-D-G11	DQ226906	Boechera divaricarpa	At4g17040.1	emb|CAB10484.1| (Z97342) Clp proteinase like protein [Arabidopsis thaliana]		1e-101	ACCCTTTTCAACATGTTTTCAAGACTTTACCTCAGTTCTGTGCTGGTGAATGGTTCACCGATTCCCCCTTTGATCAGCCGGTCAAATCTCCAACCTGTTAACCATGGGATTTCGGAAGACAATTCTGACATTCAAATGAGTTGTGCCTTTTTAAGGTCGGACACCACTCCTCTGTCTTGGCTGCCCCTTTCATTGTAAACCACCTTATCAATGATCCCATATTCAACAGCCTCACTTGGACTAAAATATTTCGGACGTTTCATGTCAGCTTCAATCTGCTCCGGGGATTTACCAACATGCTTTGAATACAGCTTGACCATTTCTGTCTTTATGTGCTTGATTTCTTTCCTTGCAATTTCGACATCGGTTGCTTGTCCTTGAAATCGAGCAATGGGCTGC…	691
MA5-A03	387	SLW-D-B12	DQ226907	Boechera divaricarpa	dbj|BAB33421.1|	emb|X52320.1|AT3RRNA Arabidopsis thaliana genes for 5.8S rRNA and 25S rRNA with 18S rRNA		2e-42	ACGAATACGAACCGTGAAAGCGTGGCCTATCGATCCTTTAGACCTTCGGAATTTGAAGCTAGAGGTGTCAGAAAAGTTACCACAGGGATAACTGGCTTGTGGCAGCCAAGCGTTCATAGCGACGTTGCTTTTTGATCCTTCGATGTCGGCTCTTCCTATCATTGTGAAGCAGAATTCACCAAGTGTTGGATTGTTCACCCACCAATAGGGAACGTGAGCTGGGGTTAGACCGTCGTGAGACAGGTTAGTTTTACCCTACTGATGCCCGCGTCGCGATAGTAATTCAACCTAGT	303
MA5-A04	388	SLW-E-A01	DQ226908	Boechera divaricarpa	At3g46200.1	emb|CAB90947.1| (AL355775) putative protein [Arabidopsis thaliana]		6e-79	TGGCGAAACTAGCAGAAGAGATAAATCCTGAAGGTTCACGATACCAGCTTCTACTCTCATGTCCTTCTGGCCTCTATCCATCTCAGGTCTCGGTAGATTTCTCGAAATTGCATGATCGGATTCCTCATCCCGATCCTGATCTCGAAGATTCCATTGCGCAGGTTTGGGAGCAGAGAACACAAGGCAGTTCATCATTGTTCAATGGCCAAAAATTTAGGTATGGATCATATTGTTTAGATGGTGATGGTGGTACCAATGAAGTGCCACATGTCTGCCTTCGCCTTGGCTTGACAGATTACAGGACTTTTGTAGGAACGAATTTGAGTTCTCTGTGGGAGAGGTTCCTTGTTACATCACAAGATGACTCTACAAGATGTCAACATACCTCCAGTCCATTGG…	>800
MA5-A05	389	SLW-E-B01	DQ226909	Boechera divaricarpa	At5g42570.1	dbj|BAB09328.1| (AB022210) gene_id:K16E1.4~unknown protein [Arabidopsis thaliana]		5e-93	TTTTCTTCTACGATCGATCTCTAGGGTTTTTAAAAACTCTCACCAGCGACGTAACAATGATTCACCTCCTTTACTCATTAATCTTCGCCGAAATGGCGTTAATCCTCCTCCTCCTCTTCAAAACGCCTCTCCGGAAGGTAATCATCCTCACCTTCGATCGAATCAAGCGTGGCCGTGGTCCCGTCGTCGTCAAAACCATCGGAACCACTATGTTCGTTATTCTGTTGTCGAGCGTTTACAGTTTGGTCAAGATCCAACGCCGATCTGAAGATGGTTCTGTTCTTAATCCTACTGATCAGGTCCTTGCTTCGAAGCATCTCCTCGAAGCTTCTCTAATGGGATTTGTGTTGTTTCTCTCGCTTATGATTGATCGACTACACCATTACATTAGAGAGCTTC…	717
MA5-A06	390	SLW-E-G01	DQ226910	Boechera divaricarpa	At4g21960.1	pir||T05478 peroxidase (EC 1.11.1.7) prxr1 - Arabidopsis thaliana		6e-46	ACGTGCGTAATGACCGTGGCACGCCCATGGTGCTAGACAACAATTACTACCGTAACATCCTAGACAACAAGGGTTTGCTCCTTGTGGACCATCAGCTCGCACACGATAAACGGACCAGACCAATTGTTAAGAAGATGGCTAAGGACCAGGCCTACTTCTTCAAGGAGTTCACTAGGGCGATCCAGATCTTGTCCGAGAACAACCCTTTGACTGGCTCTAAGGGTGAGATCAGGAAGCAGTGTAATCTCGCAAACAAGATCCATTGAAGTTGGAAAATGTGAGAGAGACAGAGGCTCTGGTGTGTTGGGTTATCTGCTTTTGCTTGGCATCGAACCAAGATGAATAAATAAATCTTTTAAAAGTTAAATTAAAGAAAAGTGATGATGATGAATGCATCAT…	>550
MA5-A07	391	SLW-E-A02		Boechera divaricarpa
MA5-A08	392	SLW-E-D02	DQ226911	Boechera divaricarpa	At3g14210.1	dbj|BAB02989.1| (AP000600) lipase/acylhydrolase; myrosinase-associated protein [Arabidopsis thaliana]		2e-57	ACGGAAGATTATTTGAACTACATCCAGAAACATCCCGATGCAGACGCTACTAAGCAGCAAGCTTTTGTCACTTCCGTCATTAGCCAATTAAAGAATGACATTAAATCGTTATCCAATCTGGGAGCGAGGAAATTTGTGGTTCAATTGCTAGCACCTTTGGGCTGCTTACCGATCGCGAGGCAAGACTACAAGACCGGCAACGACTGTTACGAGCTACTCAACGATTTGGCCAAACAACACAACGAAAAGATCGGTCCGATGCTAAACGATTTTGCTAAATCCCCCGACATTGACGGTTTTCAGTTCGCTGTCTTCGATTTCTACGACGCCATTATTCGTAGAACACAGAGAAATCTTAACATGCGATTCTACGTGACGAACACATCGTGTTGCGGTGTT…	425
MA5-A09	393	SLW-E-A03		Boechera divaricarpa
MA5-A10	394	SLW-E-B03	DQ226912	Boechera divaricarpa	At1g64660.1	gb|AAF19680.1|AC009519_14 (AC009519) unknown protein; F1N19.23 [Arabidopsis thaliana]/pir||D75458 trans-sulfuration enzyme - Deinococcus radiodurans (strain R1) {weak similarity}		9e-76	ACAAGGCCAGGAGAGATGCCTGCAGCTGCCTTCTGAGAGGGTTCAAGCTCGCTGCTGGTGCTGCTTCCGGAGCAGGACATGAGGGTCTCGTAGTAACCCAAACTGACGGCCATGAAACCGAACTGAGTGGCGTTCTGGAGATATGTCATGAGCTTGTTGGCTTTCTCCTCCGTCTCCATGTCTATCGACAGCAATCCCCCGTATCCGTAGTCTCTGTTCACCATCCCTTTGGTTAGCTTGTGCTGCGGGTGGGTGTCGAGCCCTGGATATATGACTTTCATCCCCAACTCCCTCATTCTCTGCGCATACACATGGGCTCTGCGGCTGTGCTCCTTCATGCGTAGGCCCAAGTGAGGTATTCGCTCGGAGAGCTCGAAAGCCACCTTAGCGTTCATGGTG…	501
MA5-A11	395	SLW-E-D03	DQ226913	Boechera divaricarpa	At5g47780.1	emb|CAB91508.1| (AJ243015) like glycosyl transferase 1 [Arabidopsis thaliana]		0	ACTGATCATCTCGTCAGAATGAGACATATAACATTGCTCTCATAACAGACTAATTCTAAGGATTGATGTTGCATTCTCTGAGATAAACGTGCTCATAGTCTACGTGCTTTGACCAGAAGCCTCGGTATCTTGGAATCCCAATCTCTAGCCATGGTTTGAGGTTACCATTATAGTGTATCACGGCTGCCCTCTCAATATCCCTCTGGTTCACACTCGGGTTGTATCCAAGGCCCAGTATGTGCCATTTCCGGTCTAGCGGATATGTTCGTCTCCAAAATGTGATAAGACCAGGCGGCAGCGTCCCTAGCTTCCACAATTCTCGGTCTTGATTCAGATCCTGCCATCGATGATAAACCTCTGTGATGTTTTGCCTCTTCCATTCGTTCAGATCAAATACAT…	1041
MA5-A12	396	ALIEN9				Alien PCR control,
MA5-B01	397	SLW-E-F03		Boechera divaricarpa	At3g09440.1	gb|AAF23276.1|AC016661_1 (AC016661) heat shock cognate 70kD protein [Arabidopsis thaliana]		3e-06	ACCAAGGTGGTGAAGCTGGTGGTCCAGCTGCAGGAGGAATGGACGAGGATGTTCCTCCTTCTGCTGGAGGTGCAGGTCCCAAGATCGAGGAAGTCGATTAATACCTTCTCCTCTGCTCGGTCTTGTCGTGTTTTTCAACATAATATTCTCTATATTGTCCCTGCCTTTTTGGTTTTTTTTTTTTTTCCTTGTGTTAACTATAGTTTGGGGATTTTCGATTGTTTTGATAAACGAAAAAAAaAAAAAAAAAAAAAAAAAAAAA	278?
MA5-B02	398	SLW-E-A04	DQ226914	Boechera divaricarpa	At3g13750.1	dbj|BAB01923.1| (AP001307) beta-galactosidase [Arabidopsis thaliana]		2e-56	aCCAAGTAAGTGGTTGCTTCTGTGCAACAAATGCACCTTCTGCCCACTCAACCGATGAGCTCCCACTAAGTGAATGAAGACTCAGAGACTCTCCTTTAAGACCAACCTTATAAGTCCATTTCTGCCATGATAGATCTCTACGTCCCCCATTGAGACCGTTCAATGAAACTGGACCCAAAACTCCAGCATTCCATGTCTCAAAATGTGGATCCACATTCGGGAGACCAACAGCGATGCTTAGTATCGCAATTTTGTTGAAACCAGCTCTTAGATTCACACCTTTACGAAAAGTTAGCTTAGGAGAGTCTAGACTACCATACGCAGACCCAGATAATTGGCCATTGATGAACACATGCATAGC	371
MA5-B03	399	SLW-E-B04	DQ226915	Boechera divaricarpa	At4g40060.1	gb|AAD46064.1|AF076641_1 (AF076641) homeodomain leucine-zipper protein ATHB16 [Arabidopsis thaliana]		1e-110	ACCAATGAAGTGACGGTGGTTGTTCATCGGAGAAGAAACCACAAGCTTCTTCACCGCTTAGAAAATCGTCGTGATCCTCCGTTTGCTCCATTTTCACATACTGTAAGAAACTCTTGCCGGTAACCGTCGCCGGCGGCGTCACTCTTCTGTTATCTGAACTTGTTTCGTCGTTTAGAACGGCGCTTGAATCGCAACTATCGGAAGATCCAGCGTCGACGACGGTGGAATTCGGTAGAAGGTCACGGTGGTCGGTGAAGCTTCGCCGGTAGTTAAAATCGGTAGAATGTTCTAGAAACTGTGGAGGAGACGACGGAGTCGAATCCGTCTTCTGAAATTTCTCCGGCAATGAAACTTCTTCTTCCTTAACACTCTCCATCGTAGCTTTGTTGTTGTTGTTGT…	814
MA5-B04	400	SLW-E-H04	DQ226916	Boechera divaricarpa	n.a.	no clear match			TCAGAAGGGCAAAAAGGAGATTGGAGAAAATTTTAGTTAATTTAAAAGTTTAAATCCCATAAAATATGATGAAAAGAAAGCTCAACAAAATAAATTTGTAAAAAAAACGTAATATTTCTCTTAAAACATAAAAAGCCTAAAAATGAATTCTAAAATATGTCTTTTTACTTTGATGCCCTAAGCCATGAATTCACTTGATTGCGTGGAAC	209
MA5-B05	401	SLW-E-A05	DQ226917	Boechera divaricarpa	At4g08980.2	emb|CAB78022.1| (AL161513) putative protein [Arabidopsis thaliana]		1e-115	ACTCCTTCTGTGCTTACTCGGTGGTATGCGATTTCTAACCGCTTCAGCTTTGGCATTGTGTTGGCGATTGCATAAGCTTCATCGTCATGAGAGACAACACTTGCTACGTCCAATGGATGCATGTTTCTGCAAAACTCTCTGAGGGATTTACAGTGTTTGCCTATGGCTTGTATCGCCTCTGGACCTACTTTGCAGCAGTAGCTCAAGTCCAAGAAAGTGAGAGATGAAAGCTTTTCGGCCACGTTTACCACACCTGAATTGGTCAGACCACTTCTCGGCACCTTCAAGGTTTTAAGTGAACCAGCATGTTGTGCAATGAAGGAGAAGATAGAATCATCTCGAAGGCCAGTAACGGAGAGTTTTCGCAAAGAACCAGAGCTCCTAGGGATCAACATTTCA…	621
MA5-B06	402	SLW-E-C05	DQ226918	Boechera divaricarpa	n.a.	gb|AAC42248.1| (AC005395) TINY-like AP2 domain transcription factor [Arabidopsis thaliana]			ACGTAAAATCTTCTTTGGTAGCATCTAACCATGGGGACATCGACACCAGATCCTCCAATGAG	72
MA5-B07	403	SLW-E-A06	DQ226919	Boechera divaricarpa	At5g60390.1	pir||S08534 translation elongation factor eEF-1 alpha chain (gene A4) - Arabidopsis thaliana		1e-49	CGTCGCCTCCAACTCAAAGGATGaCCCTGCCAAGGGAGCAGCCAACTTCACCTCCCAGGTTATCATCATGAACCACCCTGGTCAGATTGGTAACGGTTATGCCCCAGTCCTCGATTGCCACACCTCTCACATTGCAGTCAAGTTCTCTGAGATCTCGACCAAGATTGACAGGCGTTCTGGTAAGGAGATTGAGAAGGAGCCCAAGTTTTTGAAGAATGGTGATGCCGGTATGGTGAAGATGACTCCGACCAAGCCCATGGTGGTCGAGACATTCTCTGAGT	292
MA5-B08	404	SLW-E-D06	DQ226920	Boechera divaricarpa	At3g07560.1	gb|AAF02160.1|AC009853_20 (AC009853) unknown protein [Arabidopsis thaliana]		1e-39	ACAACAGCAGTTATGGTGGCACGATGGGTGGTTATGGTATGGGTATGGGAACGGGAATGGGAATGGGAATGGGGATGGGGATGGGTCCTTATGGTGGTCAAGATCCAAATGACCCTTTTAATCAACCTCCATCTCCACCAGGCTTCTGGATATCATTTCTCCGTGTGATGCAAGGTGCTGTGAATTTCTTTGGCCGTGTAGCGATGCTTATAGATCAAAACACACAGGCATTTCACATGTTCATGTCTGCCCTTCTTCAGCTATTTGATCGTGGTGGTATGTTATATGGAGAATTAGCAAGATTTGTATTGCGTATGCTTGGGGTGAGAACAAAGCCTAGAAAGATGCAGCAGCCACCACAAGGGCCTAACGGACTCCCTTTACCCAACCAGCCACATG…	599
MA5-B09	405	SLW-E-C07	DQ226921	Boechera divaricarpa	At5g41270.1	dbj|BAB11103.1| (AB019225) gene_id:K1O13.7~unknown protein [Arabidopsis thaliana]		3e-56	GGATGGGCAAACGAGGAGCTAAGAAGCTTACAAACACCCAAGGAGGACCTAATCTCAAATCTGTACTAAGACATGAGCACTTGAAGAATCTCGCTCTCTGGTCTTCCGCCGGAGATACTCTTATCCCGTCTCTTGCATCCTTGTTCGGTCGACGTCTCGCTGCCGACATTGAATCTACGGGAATTGCTACTGATCCTGATCTCGTCTCTTGCCAAAGGTGTGAGACCATTCTTCAGCCTGGATTCAATTGCAATGTCAGAATCGAGAAGGTTTCTGCTAAGAAGAAGAAACGAACCAGATGTAAGAAGACTAACATATGCTTGCCTCAGAACAATGTAGTTTACTATTGCAATTTCTGTTCTCACCGGAACCTGAAGAGAGGT	393
MA5-B10	406	SLW-E-D07	DQ226922	Boechera divaricarpa	At5g04550.1	emb|CAB85560.1| (AL162875) putative protein [Arabidopsis thaliana]		1e-106	ACTTGCCTCCTCTCTTAATCTTTTTTTCCAGATTTTTCTCTGATTCACATATTTTCCTCGAATGATCGGTTGAGAGAGGATGGTTTCAGAGACTTGGTTTCGTAATCTGTGGAGATTTCCAAAGAAACATGATGGTCATAAAGATAAGGCGGTGCTCGGGGTATTAGCGTTTGAGGTTGCGAGTTTGTTGTCGAAACTTGTTCATTTGTGGCAGTCACTAAGTGATAAGAATGTTGCAAGGCTTAGGGACGAGATTACACATTCCACGGGTATAAAGAAGCTAGTTTCAGAAGACGATGATTTCATTGTCAGGTTAATACGCGATGAAATGATGGAGAACGTTGAGAATGTAGCCAAAGCTGTGACTAGGCTTGCGAGGAAATGCAATGATCCCAAGTT…	698
MA5-B11	407	SLW-E-F07	DQ226923	Boechera divaricarpa	At5g57345.1	dbj|AB019233.1|AB019233 Arabidopsis thaliana genomic DNA, chromosome 5, P1 clone:MJB24		1e-12	CTTAGAACAAAATtATAGAGACAAAAACAAAAAAATGTATCTCGCCGTTATTGCTTCTTCACGACAAAGATTTTCATCAAACACTTTCAGTTTCCGACACAGTTTTAAACCCAAATCCAATAATAACCTCACTCGTCCCAACTCAATCTGTT	162
MA5-B12	408	SLW-E-A08	DQ226924	Boechera divaricarpa	At4g21280.1	pir||T04959 photosystem II oxygen-evolving complex protein 3 - Arabidopsis thaliana		9e-94	ACTTCTCAGCCTGCGGAGAACTCTTTTTCTTCGCCGCATAATCCAGATTGTCGATGGTATCGAAGAGCTTGCTGGTGAGATCCTTGAGGGACTTCTTCTCGTCCTTGGGTTTGGAGGAGATGATTGTGTTAAGGTCATAACGAAGATAAGAAGCCTTGGAACGGAGATCGTTCTGAACATATGGCCAAGCTTTCTTTTCGATCAATGACTTCACATTTATGATATCCTGCGCAGATTCTTTGGCTCTAGCTGCAGCTTCTGTTGGTGGCAATGGCTGTAAATAAAATCTGTTTTTCAATGCCAATGAAAAGTCTCTTGCTTGGTCTGAGTTATCTGTCCCAGGAAGGCCACCGGAAGGAGGTGGAGGAGGGCCAACTTTGATCGAAAGAGCATCGGCGA…	636
MA5-C01	409	SLW-E-B08	DQ226925	Boechera divaricarpa	At2g39050.1	gb|AAC79615.1| (AC005770) unknown protein [Arabidopsis thaliana]		7e-61	GGAACACCACCATCACCACCACCAACGTCACGACGGCGAAGACGATCCTCAATCCTTCAGAACACCACCGCCACGCAACAATTTCCCCGATGTTCCACCACAACCCCATGGCCTTTACCAGTCACAACCTCATTTCGATCCCTACGCGCCTACTCCAGTTCCTGCGCCTTACCGATCGGAACCTCAATTCGAGCCCCACGCGCCTCCGCCTTACCGATCAGAGCCTTACTTCGAAGCTCCGGCACCACCGCCTCCTTACCGATCAGAGCCTTGCTTCGAAGCTCCGGCACCACCGCCTCCTTTTGATCATGTGAGCCATGTCGGTCACCACACTTCTAACGAACCTTACCCACCGGAGCACCACCGTTACGGTGGTTACGCGTCGACCCTGGAAAGCCA…	651
MA5-C02	410	SLW-E-C08	DQ226926	Boechera divaricarpa	At1g71090.1	gb|AAF26011.1|AC016972_7 (AC016972) hypothetical protein; 37307-38680 [Arabidopsis thaliana]		1e-159	ACGTAACCCAAGAGTTGATTCATTTGGTCCTTCAGAAAGCATACCACCAAGGACAAGCATCACAGAGGGAACCATCGCGCTCCCCATTATATTCAAACTATCTGTGATGAAAGAAAGTGGAGCATCGTATCCAAATACAACACTTTTCAGCTGAGGCACTGATCCGATAATAATGGCTAATAGGGATGCGATTGTTGGAGGTTGGAGTATGTGTTTGACTGGAGTTTGTTCAGCCACAACTCTTATTCTCCTCATTACTTTCGGCTCAGCCAAGCACTGAAGAGACCTCGGGCTGGAACTCTCACCTCCTGTTTCTCCCCCGAGATCAAATTCAGGCAAGGAAGAGCGGGAGACACTTGATATACTGTTGAAGACCCTGGCAATGAAAGGAGTCTTGCA…	1009
MA5-C03	411	SLW-E-E08	DQ226927	Boechera divaricarpa	At5g59310.1			3e-55	ACTATTATCATATACCTTATGCACGTCAATACAGCATATGAAAGGAAAATATTACAGAGTATCAAGATCAGCTTAGATAGCCGTCTTTTATTTTACTTATGCTAAACCATACACTTAACGCAGATGATGAGGTAAGCTTCCATTTCACTTGATGGTGGCGCAGTTAGTGCTCGTGGAGATGGGATAGGGAATGCTAACACCACACTTTCCAGGAAGGCTAGAGGCTAGACTTGGGTTAACGCCCTGTGCAGCGGACTTTAAGCATCGGCAAGCTTGTTGGCGGTCCGGTGTGGTTTTAGCCATACCGTTCAACTTTTTGACTCCTGCACAACACGGAGGCGGCACCACCCCACCTTTTGATAGATAGTTCATACATGGAGCCAAGCTACTTGTCACTGT…	>529
MA5-C04	412	SLW-E-F08	DQ226928	Boechera divaricarpa	At3g51440.1	emb|CAB63008.1| (AL133452) mucin-like protein [Arabidopsis thaliana]		7e-18	ACTTAGCCGCTATGGCTGTGATTTTCCTCAAGAACGGGTATTTCATGGCGAGCTTCCACAACGTTGTTACTCCCGAAGGCATTGCAATCCAGTAATGTCCATCTCCGTCGT	121
MA5-C05	413	SLW-E-G08	DQ226929	Boechera divaricarpa	At3g08510.1	dbj|BAA09432.1| (D50804) phosphoinositide specific phospholipase C [Arabidopsis thaliana]		1e-101	ACAAGGAAGGAAAAGATGAGGAATCGGTGCAGAAAGGTAAAACCCTGGGTGATGAAGAAGTTTGGGGGAGAGAAGTTCCGAGCTTTATTGAGAGGACAAAAAGTGAAGCCAAGGATGACTTAAATGGAAATGATGATGACGACGATGACGATAATGATAATGATGAAGACAAGTCTAAGAAGAATGCACCACCCCAATATAAACATTTGATTGCAATCCATGCTGGGAAACCAAAAGGTGGGATTACTGAGTGTTTAAAGGTAGATCCTGACAAGGTAAGACGCCTTAGCTTGAGCGAAGAACAACTAGAAAAGGCAGCTGAAAAATATGCAAAACAGATTGTGAGGTTTACTCAGCGAAATTTGCTGAGGATTTACCCAAAAGGAACTAGAGTTACTT…	655
MA5-C06	414	SLW-E-H08	DQ226930	Boechera divaricarpa	At3g51240.1	gb|AAC49176.1| (U33932) flavanone 3-hydroxylase [Arabidopsis thaliana]		4e-99	ACAGTGACAGGCTGATGGGGTTGGCTTGTAAGCTTCTTGAGGTTTTGTCTGAAGCTTCGGGTCTTGAGAAAGAGTCTCTTACCAATGCATGCGTCGATATGGACCAAAAGATCGTTGTTAATTATTACCCAAAATGCCCTCAGCCTGATCTAACCCTGGGACTCAAACACCACACTGACCCTGGAACCATCACGCTCCTGCTCCAAGACCAAGTTGGTGGATTACAAGCCACACGAGACAATGGCAAGACGTGGATTACGGTTCAGCCTGTTGAAGGAGCGTTTGTCGTCAATCTCGGTGACCACGGTCACTTTCTGAGCAGTGGGAGGTTCAAGAACGCGGATCATCAGGCCGTGGTGAACTCTAACTCGAGCAGACTATCTATAGCCACGTTCCAGA…	665
MA5-C07	415	SLW-E-B09	DQ226931	Boechera divaricarpa	At1g78680.1	gb|AAD30570.1|AC007260_1 (AC007260) putative gamma-glutamyl hydrolase [Arabidopsis thaliana]		7e-86	CCTGCGGCGATTTTCCTCCCTAGTCAAACCGGACTTGATGATTCGCCTCGGAGTCCTGTATGCTCCGCGCCTGATCCGAACCTCAATTACAGGCCGGTAATTGGGACTCTAAGCCATCCTGGGGATGGTGCGTCGGGTCGGTTGAACAATGCTACGAACGCGTCGAACATTGCGGCGTCGTATGTGAAATTGGCTGAAGCTGGTGGAGCACGCGTTATCCCGCTCATATATAACGAGCCCGAAGAACTTCTCTTCCAGAAGCTAGAGTTGGTCAACGGTGTGATATTCACTGGTGGTTGGGCTAAAGAAGGATTGTATTATGAAATCGTCAAGAAAATCTTCAATAAAGTTTTGGAAAGAAATGATGCTGGAGAGCACTTTCCGTTATATGCTATTTGC…	571
MA5-C08	416	SLW-E-A10	DQ226932	Boechera divaricarpa	At2g28190.1	emb|CAB51839.1| (AJ238521) copper/zinc superoxide dismutase [Arabidopsis thaliana]		1e-79	GCCAGAGCTCCTTCGAAAGCGTTGACAGTTGTTTCCGCCGCGAAGAAGGCTGTTGCAGTGCTTAAGGGTAACTCCGATGTCGAAGGAGTTGTTACTTTGACCCAAGATGACTCAGGTTCTACAACTGCGAATGTTCGTGTCACTGGTCTCACACCAGGGCCTCATGGATTTCACCTCCATGAGTTTGGTGATACAACAAATGGTTGCATCTCAACAGGACCACATTTCAACCCTAATAACATGACACACGGAGCTCCTGAAGACGAGTGCCGTCATGCGGGTGACCTGGGAAACATAAATGCCGATGCCGATGGTGTGGCAGAAACAACAATCGTGGACAATCAGATTCCTCTGACTGGTCCTAATTCTGTTGTTGGAAGAGCCTTTGTAGTTYACGAG…	529
MA5-C09	417	SLW-E-C10	DQ226933	Boechera divaricarpa	At3g10060.1	gb|AAF04431.1|AC010927_24 (AC010927) unknown protein [Arabidopsis thaliana]		3e-23	CGGCCGAGGTACCAGTGCTCGTTACCTTCTCCCGCCTGCGAAAAGGTCATCAGACCAGAGACGGTCGTTTCTCCGGCGCCGGTGAATTACGAAGGGAGAAGGGTTTTACTTGGACGTCTCCTCGCCGCCGGTTCTGGGATTTTGTTAACTGATTCAGCCGAGGCCGTAAGCACCAGCAGAAGAGCTCTACGTGCATCTAAGTTACCGGAAAGCGACTTCACGACTCTCCCCAATGGCCTCAAGT	254
MA5-C10	418	SLW-E-D10	DQ226934	Boechera divaricarpa	dbj|BAB33421.1|	emb|X73032.1|BJRISAA B.juncea ribosomal intergenic spacer		2e-18	ACGAGAGGAACCGTTGATTCGCACAATTGGTCATCGCGCTTGGTTGAAAAGCCAGTGGCGCGAAGCTACCGTGCGCTGGATTATGACTGAACGCCTCTAAGTCAGAATCCGGGCTAGATGCGACGCATGCGCCCGCTGCCCGATTGCCGACCCTCAGTAGGAGCTTCGGCTCCCAAAGGCACGTGTCGTTGGCTAAGTCCGTTCGGCGGAAGCGCCGTTCGGACCGCCTTGAAATATAATTACCACCGAGCGGCGGGTAGAAT	273
MA5-C11	419	SLW-E-H10	DQ226935	Boechera divaricarpa	At1g66100.1	große Genfamilie (SLW-B-B10; SLW-B-G4); stark exprimiert; THIONINE		2e-37	ATGAGTCTGGTCATGGCgCAAATTCAAGTAGAAGCAAAGAGCTGCTGCCCAAGTTCGACTGCTAgAAATATCTATACTGTTTGTCGTTTCGGGGGGGCCTCCCGGTCAGTTTGTGCATCACTCAGTGGATGCAAAATCGTTCAAGGAGGGACATGTCCGAACGGATTTCAACATGACATTCTCGAAAAATCAGGTGATGCTGTCAATGAATACTGCAAGTTGGGGTGTGCATCATCTGTGTGCGGTGCCATGGAAGCTCTCCAAAACTCTGACGGAAGTGAAATTGTGAATGGAGCAGTAGAACAATGCGCAAAGGCATGTTCTACCTTCTGCACCAAGGGCTCTATGGCTGGAGTTGGAACTGCCTAAATATCCACGAAAATACGACATCCATGTTTC…	510
MA5-C12	420	SLW-E-A11	DQ226936	Boechera divaricarpa	At5g59310.1	family: SLW-4-C8, SLW-A-D4, SLW-B-D6, SLW-D-D4, SLW-E-A11; gb|AAF76930.1| (AF159801) lipid transfer protein 4 [Arabidopsis thaliana]		3e-55	ACTATTATCATATACCTTATGCACGTCAATACAGCATATGAAAGGAAAATATTACAGAGTATCAAGATCAGCTTAGATAGCCGTCTTTTATTTTACTTATGCTAAACCATACACTTAACGCAGATGATGAGGTAAGCTTCCATTTCACTTGATGGTGGCGCAGTTAGTGCTCGTGGAGATGGGATAGGGAATGCTAACACCACACTTTCCAGGAAGGCTAGAGGCTAGACTTGGGTTAACGCCCTGTGCAGCGGACTTTAAGCATCGGCAAGCTTGTTGGCGGTCCGGTGTGGTTTTAGCCATACCGTTCAACTTTTTGACTCCTGCACAACACGGAGGCGGCACCACCCCACCTTTTGATAGATAGTTCATACATGGAGCCAAGCTACTTGTCACTGT…	640
MA5-D01	421	SLW-E-D11	DQ226937	Boechera divaricarpa	At4g19160.1	pir||T04437 hypothetical protein T18B16.130 - Arabidopsis thaliana		2e-24	ACTTGTGCAATTGCTTTAGTCCTTGTAGATTTTCCGATCATTCTTTAGCTGGAAGTGATTATCCAGACGCCATAGACATGAGTTTAAATTGTATTCTCAAACCTTCTTCATCTACTGTTTCTTGTATCATCTCTGAAGATTCTTCGTATTTCTCGATTCGATGCTTATAAACTTCACTCTCTTCCAAATCTCGTTACGAATTTTCATCTTGAAACCCTCAAAATCTTTCTCTGTTTCGTCTCTCTCCTCAAAGAAACAATGTTGTGTGGATCATCTTCGTTTGCTCTTTTGGGCTCTGCATCAGCTATGACTATGGCTTCTTCACCAGCTTCCAGATTTGCTGGATTTGGTCATCATACTACTCTCAGGTATGATCATGATCAACGTCGTCGTCCTTGT…	852
MA5-D02	422	SLW-E-G12	DQ226938	Boechera divaricarpa	At4g22990.1	gb|AAF75814.1|AC011000_17 (AC011000) unknown protein; Contains similarity to a tetracycline resistance efflux protein from Pasteurella haemolytica gb|Y16103 and contains an Ets PF|00178 domain. ESTs gb|AI998128, gb|N37211 come from this gene. [Arabidopsis thaliana]		1e-68	CTTCTTGTTTTGTCTCGGTCTCACGGTTCTTCCCGTTAACCTTGTCATTGGAAGCTACATAAGCAACATGTTCGAAGATTGGCAAATCCTGTTGGTCTCGGAGATTATGGTCTGTGTAGGAATACTTCTGAGCTTCAATGTCGTTGTTCCCTACACTGTGCCACAATACGTTTGCTCCGGACTCATTAWGTTTGTGTCTGCAGAAGTTCTTGAAGGTGTTAATTTATCGKTACTCTCAAAAGTTATGTYGTCAAGACTATYGAGAGGGACTTATAACGGAGGTTTGCTTTCGACGGAGGCARGCACGATYGCACGTGTKATTGCTGACSCGACGATTACCGTGGCCGGTTACTTTGGACGGAATAWGCTTTTGAATGTCACTYTGSTTCCGTYTCTCGT…	>620
MA5-D03	423	AT-A1		Arabidopsis thaliana (Col-0)	At3g57260.1			5e-83	TTATGCTACGGGATGCTAGGCGATACCTTGCCRAGTCCATCGGACGTTGTGGCTCTTTACAAACAACAAAACRTCCAGCGAATGCGGCTCTACGGCCCTGACCCAGGCGCTCTYGCCGCTCTCCGTGGCTCTGACATCGAGCTCATCCTCGACGTTCCCAGTTCAGATCTTGAACGTCTCGCCTCCAGTCAAACGGAGRCCGACAAGTGGGTTCAAGAAAACGTTCAGAGCTACAGAGATGGTGTCAGATTCCGGTACATCAACGTTGGAAATGAGGTGAAACCCTCAGTTggGGGGTTTCTCTTACAAGCAATGCAGAACATCGAGAACGCGGTTTCTGGAGCAGGGCTTGAAGTCAAGGTCTCAA-CAGCTATAGCCACTGACACCACCACTGATAC…	602
MA5-D04	424	AT-A2		Arabidopsis thaliana (Col-0)	At3g16470.1			1e-75	CCCTTCTTCCAAGGACAGGCTTTGAAGCCTTTTCATAGTCAGCTTTGAAATAGGTCACACAAGAGTCACCTTGTCCAACATATATCTTCTTGACACTGTCGTGAACACCATCATCCCAAGCAACTCCACCATCTCCACCTTGTGCTGGAATAGTATTGGAAGAAGGAGTCAATGGTGTGGACGAAGGAATAATATAAGCTCCTAGAGAATGGATCAGATCACTTGAAGTTCCATGGAATCCAACGATTTTGCCGCCTCCTAGCTCAGCTTCTTCTCCAGAGGTTAGTCCAAACGGCTGAGAAGTTTTTCCTTTGAATGTCTTGAATATAAGAGCTGTGACGATCTCTATCGGTGACCCGAAAAGTTTCTCGTAGTAAACTTTCACATAGGTGATGTAGT…	529
MA5-D05	425	AT-A3		Arabidopsis thaliana (Col-0)	At4g15440.1			1e-112	TCGGTTATTCTCCCGATCAAaGAAGGTAAGAAGACGGAAAAGCCCCCGTAGGCATTAAAACCTAAAACAAAGAGAAGATTTTGAATAGCCTCATCTCGGGTCAACCCGAATTCTTCTTGACCTAACCGGAGACAATCTCCGGCGTTCTCGTCGATGAAATTGTAAAGCTTTTTGTAATTTCCGGCGATTAAGAGAGAAGGATAAGGCCAAGTATGAAGTAAAATCTCTTCAAGAGGCTGAGGAACTACGCCAAGTTTAGCAGTGGGAATAACTTGCAACGCAAGCCAAGTATTGATTGTTTTCCAACCGTTCTCAGCGATGTCCGGCGATACGGAAGCGTCAACGCCGGCGAGAGAGGCGCAGAGGAAACTGAAGATGCAACGTTGGAGAGGGAAGATA…	610
MA5-D06	426	AT-A5		Arabidopsis thaliana (Col-0)	At1g25220.1			2e-81	ATGGCGGCTTCTACATTGTACAAATCCTGTCTTCTTCAACCCAAGTCTGGCTCCACCACTCGCCGCCTAAACCCTTCTCTCGTTAACCCTCTTACGAATCCCACAAGAGTTTCCGTTTTGGGGAAGAGTCGTAGAGATGTCTTTGCGAAAGCTTCGATTGAAATGGCGGAATCGAATTCGATACCTTCCGTTGTTGTCAATTCCTCTAAGCAGCATGGTCCAATCATCGTGATTGATAATTACGACAGCTTCACATACAATCTCTGCCAGTATATGGGAGAGCTAGGATGCCATTTTGAAGTTTACCGCAATGATGAACTTACAGTAGAAGAGCTGAAAAAAAAAATCCAAGAGGGGTGTTGATTTCTCCAGGGCCTGGTACCCCTCAAGACTCTGGGA…	500
MA5-D07	427	AT-A6		Arabidopsis thaliana (Col-0)	At3g16530.1			8e-93	TcAAGGTTTCGCCTTCATCATAACCCCGGAAGCTGATAACTCCGGTGCTTCAGATGGCGGATATCTCGGAATCCTCAACAAAACCAACGATGGAAAGCCAGAGAACCACATCTTGGCTATCGAATTCGATACTTTTCAGAACAAAGAGTTTCTAGACATTAGTGGTAACCATGTTGGAGTTAACATCAACTCAATGACTTCTCTTGTCGCTGMGAAAGCTGGTTACTGGGTTCAGACAAGAGTCGGGAAAAGGAAAGTTTGGTCGTTTAAAGATGTGAATCTTAGCAGTGGAGAGAGGTTCAAGGCTTGGGTTGAGTTCAGAAACAAAGACTCTACGATTACGGTTACRCTCGCGCCTGAAAACGTTAAGAAACCTAAGCGGGCTTTGATCGAAGCTCC…	511
MA5-D08	428	AT-A9		Arabidopsis thaliana (Col-0)	At1g25220.1			2e-81	ATGGCGGCTTCTACATTGTACAAATCCTGTCTTCTTCAACCCAAGTCTGGCTCCACCACTCGCCGCCTAAACCCTTCTCTCGTTAACCCTCTTACGAATCCCACAAGAGTTTCCGTTTTGGGGAAGAGTCGTAGAGATGTCTTTGCGAAAGCTTCGATTGAAATGGCGGAATCGAATTCGATACCTTCCGTTGTTGTCAATTCCTCTAAGCAGCATGGTCCAATCATCGTGATTGATAATTACGACAGCTTCACATACAATCTCTGCCAGTATATGGGAGAGCTAGGATGCCATTTTGAAGTTTACCGCAATGATGAACTTACAGTAGAAGAGCTGAAAAAAAAAATCCAAGAGGGGTGTTGATTTCTCCAGGGCCTGGTACCCCTCAAGACTCTGGGA…	521
MA5-D09	429	AT-A10		Arabidopsis thaliana (Col-0)	At3g48100.1			1e-45	TCATCCCCAGGGCATAGAGTAATCCGTCATTATCAAATTAATCTTCAGATCCTCAAATCCAACCGAACTATTATTCTCTCCATCTAATCCAAGATATTGTAAAGCTCTTGTCGCACTATCGACAACAGTAACTTTACAAGAYGAGACTCTGAGTAACCGCTCGATGAACTTCCGATCAACCATACTATCATCAACAGCAAGAACATGAAGAAGTTTCGGTGATGCTAATGAAGAAGTGTCGTTAGAGATATCTAACATCTCGGGACGCAAAACCTCAGCCATATCAAGAAGAGTAGGATCGTGACTCGTGAGAGAG	418
MA5-D10	430	AT-A11		Arabidopsis thaliana (Col-0)	At1g04310.1			9e-60	ATCCTCAACTCGCAAAAAGTCGGCGACTTTCTTATCGCAATCGCTTATTTCTCGATCCCAATCGAGCTGGTTTACTTCGTGAGCCGCACCAATGTGCCTTCACCTTACAATTGGGTGGTCTGCGAGTTTATAGCCTTCATTGTTCTCTGCGGCATGACCCATTTGCTCGCTGGTTTCACCTRCGGGCCTCACTGGCCTTGGGTCATGACAGCTGTCACTGTCTTCAAGATGCTGACTGGTATCGTCTCTTTCCTCACGGCACTCTCGTTAGTCACTCTCTTACCATTGCTTCTTAAGGCTAAGGTTCGTGAGTTTATGTTGAGTAAGAAGACCAGAGAGCTTGATCGTGAGGTTGGGATCATTATGAAGCAGACTGAGACGAGTTTGCATGTCG	406
MA5-D11	431	AT-B1		Arabidopsis thaliana (Col-0)	At1g52400.1			2e-72	TGGTGAGGTTCGAGAAGGTTCATTTAGTGTTAGGGTTAGCTCTGGTTCTAACTCTGGTCGGAGCTCCGACCAAAGCCCAAGGACCTGTTTGCGGTGCAGGCCTGCCTGACAAATTTAGCAGATTAAACTTCCCTGAAGGCTTCATTTGGGGAACCGCAACAGCAGCATTTCAGGTTGAAGGAGCTGTTAATGAAGGTTGCAGAGGTCCAAGCATGTGGGATACTTTCACTAAGAAGTTCCCACATAGATGTGAAAATCATAACGCTGATGTTGCTGTGGATTTCTATCATCGTTACAAGGAAGATATCCAGTTGATGAAAGACCTTAACACTGATGCTTTTAGACTTTCTATTGCGTGGCCCAGAATATTCCCCCATGGAAGGATGTCTAAGGGAATAA…	429
MA5-D12	432	AT-B3		Arabidopsis thaliana (Col-0)	At4g17090.1			1e-102	TCCATGCAGGTGAAGTTGAGCACAACTCCATGTTTGTTGAACATCTTAGCTATTGGCAGATACCCGTCATGGTTTCTTGTGTTGTAGTATCCAGCGGTTAGCTCAGCTGCGTGTGACCTGGTGTTGTAGTGCCAGTGAATTCCAGCTACCTTTCCTGATAGCTTTGCTCCGCTTCCTTGAAAGATACCTTTCGCTGAAGATAGGAGTTGGTCTCCATGTTCTAGCAGCTTCCCGGAGTACCATTCCATGAAAAACTTTCCATACTCGCTATTCCATGTTCCGTCTCTCCTGAAAAATTCAGTATCTTCTGGGAGGTTCTTGTACTCGCCGGCATCATGAGGTCCACTTGTTCCCCAGTTAGTTTTCCCGATTGACTCAGCATATGCTTGAAGTGACGAT…	606
MA5-E01	433	AT-B6		Arabidopsis thaliana (Col-0)	At3g62600.1			4e-69	TGGTGGTCGGAGCTGTGTATCGTACTGTTCGCTCTTTCCTACGCCATCTGCGTCCTTGCCGGGAAGAGTTACTACGATGTGTTGCAAGTCCCGAAAGGTGCATCTGATGAACAGATCAAGAGAGCTTATAGGAAACTAGCTTTGAAGTATCATCCCGATAAGAATCAAGGAAATGAGGAAGCGACTCGCAAATTCGCTGAGATCAACAATGCTTATGAAGTGTTATCGGATGAGGAGAAGAGGGAGATATATAACAAGTATGGTGAAGAGGGACTTAAACAGTTTTCTGCAAATGGAGGAAGAGGAGGAGGAGGAGGCGGCATGAATATGCAGGACATCTTCAGCTCGTTYTTTGGTGGAGGTTCGATGGAGGAAGAAGAGAAGGTTGTCAAGGGGGAT…	606
MA5-E02	434	AT-B7		Arabidopsis thaliana (Col-0)	At1g52690.1			1e-34	TCTCCTGAGTCGTTTGTGCAGCTTGAGACGTCTTGTCTTTAGCTGACTGAGCTGTTTCATGAGCCTTTTGTTGGGCTGACTGGGCTGTCTCTTGAGTTTTGTCCTTAGCTGCTTGTGTTTTGTCCCCCATCGTTCCCATAGCTTCCCCAGTTTTCTCCTGAGCCTTGCCTCTGGTTTCACCAGCTTTGTAACTCTGTTCTTGATGAGACGCCATTTTCA	320
MA5-E03	435	AT-C10		Arabidopsis thaliana (Col-0)	At4g39090.1		dehydration-responsive cysteine protease	2e-70	TGATCTCGTGATCCGTCAGGTGGTTGGTGGAGCCGAGCCTCAGGTTTTGACCTCAGAGGATCACTKTTCTCTCTTCAAGCGGAAGTTCGGGAAGGTCTACGCTTCCAACGAGGAGCATGACTATAGATTCTCGGTTTTCAAAGCGAATCTCAGGCGAGCGAGGCGTCACCAGAAGTTGGAYCCGTCGGCGACTCATGGTGTTACGCAGTTCTCAGATCTGACTCGGTCTGAGTTCCGTAAGAAGCACTTGGGGGTTAGAAGTGGCTTTAAGCTTCCTAAAGATGCCAACAAGGCTCCGATTCTCCCTACCGAAAATCTCCCTGAGGATTTTGATTGGAGAGATCATGGCGCCGTTACTCCCGTCAAAAATTAGGGATCTTGCGGCT	395
MA5-E04	436	AT-D1		Arabidopsis thaliana (Col-0)	At4g38630.1			1e-45	CTTCTGGAGCCAATGCTCTCTCAGATGTGCTTCTCAGCACACCTGTATTCACGGGTGATGAGGGTGCAAGTGGCTATGTTTCTGCGGCAGCTGCTGCAGCGGCCGCAGGTGGGGACTTCGACTTTGGTGTGGACCCAAATATCGATCCAGAACTTGCTCTTGCCCTTCGGGTCTCCATGGAGGAGGAGAGAGCAAGACAAGAAGCTGCTGCCAAGAAGGCGGCCGATGAGGCAGGTCAGAAAGACAAAGATGGGGACACAGCTTCCGCCTCACAGGAGACAGTTGCTAGGACAACTGACAAGAACGCTGAACCAATGGATGAGGACAGTGCGTTGCTAGATCAGGCAATTGCTATGTCTGTTGGTGATGTKAATATGTCAGAAGCGGCTGATGAGGACC…	598
MA5-E05	437	AT-D4		Arabidopsis thaliana (Col-0)	At3g03480.1			1e-114	GCAAACTCAAgCGGTTTCTCTATTAGATCTCTTGCTGTCGCTATTGCCGCGGGAATGACAAACACATTTCCGTAGTAACCAGGCTCTAGCGGTGGGTTTCTAAGCTTGGAACGCGAGTTGATGATGCAAGTTAGACGCATCTCAGTGTTGGGGTCAGGATTCAACGCAATAGTCCGACAACGCCACAAAAATGACGACAAAGCTTCAAATGAGGTATTGTGTAGATCAGGCGGAAGGAGTTTCCTTATAGCGGAGATCTCTTCTGCTCTGAAAAAGAAAGACCGGCTAACCAAAGGGTGTCCAGTGGCGACCACATCGATTCCCACCTGATCATCGTACTCACGGTGTGTGTGGGTCACACGCGCCTCCGAAGCACTCACAGTCAACAAGTGTCGGTTC…	711
MA5-E06	438	AT-D5		Arabidopsis thaliana (Col-0)	At5g59310.1			7e-62	TcAGGCAAATGATGTCGTTATTCCCCACTTCACTTGATGGTGGCGCAGTTGGTGCTCGTGGAGATGGGATAGGGGATGCTAACACCGCACTTTCCAGGAAGGCCAGAGGCTAGACTTGGATTAACCCCTTTTGCAGCGGACTGTAAGCATCTGCATGCTTGTTGGCGGTCGGGTGTGGTTTGAGCCATACCGTTCAACTTTTTGACTCCTGCACAGCACGGAGGTGGCACCACCCCACCCTTTGATAGGTAGCCTAGACATGGACTCAAGCTACTTGCCACTGTGCCACATGTTATTGCTGCATCCACTGATGCAACGATGAACACTGTCAAAACAAAGCATGTGAAGAACCTCAAAGCGAAAGCCATTGTGTTTGCTCTTCTCTTTTGGGTGA	406
MA5-E07	439	AT-E3		Arabidopsis thaliana (Col-0)	At3g15970.1			1e-65	gTGGAACCAAACCGAACGAGAACGAAGAAGCAGAGAACCCTGTGCTAGCAAGTCCTGTGAATGCGTTTTTGCTACTTGAGTGCTGGTGGAAGGAGCTCAAGGCTCCACTATCTCCATTTTTCTCTGTGTCTTCATTTCCATCGCMCTCTTTTCCTTCTTTCTCAGTCTGATTACCACCTGTATCCTTGACAACACAGTCACTTCCCTCAACAGTGTTGCTATTGTTGTTGTCATCTTTTACAGTCTCTTCCCCAGCAGCAACTTCAGTAACCATCGTTGTCTTAATCTCGTCTTCATTCTTGTTTACAGCTCCACCACCCTCTACGGAATTAACTGCCTCACTCATCTCTTTCTCTCCACCATCAATAATATCCTTGGTCTTAGCAGATATTTCATCAC…	518
MA5-E08	440	AT-E6		Arabidopsis thaliana (Col-0)	At4g30550.1			2e-57	TGAGCAGAAGAAGAGGTTTGCTTTGTTTTTAGCGACGTGTGATTCAGAGTTCGTGAAGAAGACTTACGGTGGTTACTTCAATGTCTTCGTTTCAACTTTCGGCGAAGAAGGTGAGCAATGGGATCTATTCCGAGTCATCGACGGACAATTTCCCGACGAGAATGATTTAGACAAGTACGACGGTTTCGTTATCAGTGGTAGTCCACATGATGCTTTCGGAGACGCCGATTGGATTGTTAAGCTTTGCGAAGTTTGTCAGAAACTTGATCACATGAAGAAGAAAGTTCTCGGCATCTGCTTC	300
MA5-E09	441	AT-E7		Arabidopsis thaliana (Col-0)	At1g32060.1			1e-112	ACACTCATCAGCGACACGACCACTGTGATCTGTCTTGATGATTACCATTCTTTGGATAGGTACGGTAGGAAAGAGCAGAAAGTCACCGCTTTGGACCCACGCGCCAATGACTTTGATCTCATGTATGAGCAAGTCAAAGCTCTTAAGAATGGTATAGCCGTCGAGAAACCGATTTATAACCATGTCACTGGACTTCTTGACCCTCCGGAGCTTATTCAGCCTCCTAAGATTCTTGTCATCGAAGGTCTTCACCCAATGTTTGATGAGCGAGTAAGAGACTTACTAGACTTCAGTATCTACTTGGACATTAGCAACGAAGTCAAATTCGCTTGGAAAATTCAGAGGGACATGGCTGAAAGAGGTCACAGTTTGGAGAGCATCAAAGCGAGTATCGAAGCC…	615
MA5-E10	442	AT-E9		Arabidopsis thaliana (Col-0)	At4g20890.1			2e-92	CGGTTMCCTGGTCAACTAAACTCTGACCTTAGAAARCTTGCTGTGAACCTTATTCCTTTCCCACGACTCCACTTCTTCATGGTTGGTTTTGCACCTTTGACATCAAGAGGATCTCAACAATACAGTGCCTTGAGTGTCCCTGAGCTAACTCARCAGRTGTGGGATGCCAARAACATGATGTGTGCAGCTGATCCTCGTCATGGTCGTTRCTTGACAGCTTCTGCTGTCTTCCGTGGAAAGATGAGTACMAAAGAGGTTGATGAACAGATGATGAACGTCCAGAACAARAACTCCTCATACTTTGTTGAATGGATTCCAAATAACGTGAAATCAAGCGTCTGCGATATAGCTCCCACTGGTYTGAARATGGCATCAACTTTCATTGGAAACTCAACTTCA…	510
MA5-E11	443	AT-E10		Arabidopsis thaliana (Col-0)	At3g50970.1			4e-42	GGTGTTGTTCACCACGAGAAGAAAGGRATGACGGAGAAAGTTATGGAGCAGCTGCCAGGTCATCATGGTGCTACTGGTACCGGTGGTGTTCACCACGAGAAGAAAGGAATGACGGAAAAAGTTATGGAGCAGCTGCCAGGTCATCATGGATCACACCAAACTGGAACCAACACAACTTATGGTACTACTAACACTGGTGGTGTTCACCACGAGAAAAAAAGTGTGACCGAAAAAGTTATGGAGAAACTACCAGGTCATCATGGGTCACATCAAACTGGGACTAACACGGCTTATGGTACTAACACTAATGTCGTTCACCATGAGAAAAAAGGTATAGCAGAAAAGATTAAAGAGCAACTGCCAGGTCATCATGGAACTCACAAAACTGGAACCACCAAA…	406
MA5-E12	444	AT-F7		Arabidopsis thaliana (Col-0)	At1g01470.1			1e-59	CTTGGCCAAAGTCTCTGTCACCAATCCTTACAGTCATTCGATTCCGATCTGTGAGATCAGTTTCACTTTCCACAGCGCCGGCAGGGAGATTGGAAAGGGGAAGATACCGGACCCGGGTTCTCTGAAAGCTAAGGACATGACGGCTCTTGATATTCCCGTGGTGGTGCCGTATAGTATACTGTTTAACCTGGCTCGAGACGTTGGTGTGGACTGGGACATTGACTACGAGCTCCAAATCGGTCTAACCATCGACCTTCCTGTTGTAGGGGAATTTACTATCCCTATCTCTAGTAAGGGAGAAATCAAACTTCCTACTTTTAAAGATTTCTTCTGATCGACAAAACCTATATATAAGACCACACATCGTTATGATGGTGAATGGTGATGATCGT	402
MA5-F01	445	AT-A3		Arabidopsis thaliana (Col-0)	At4g15440.1			1e-114	GGCCTAGCCTTGGGTTCTACGGCGGCGTTCGTGTTGGAGTTTATCTCGACACTACTGAGCCAAAGCACGCCAAGATAAAAGGTTTCGCTATGGAAACACTAAAACGAAGCTCAAAAGTATGGCTACAAGAGCTTCGTTCAAACCTAAACATTTTCTGGGGAACAATCGAATCCGAAATCTCCAAAAACGGTGCCGCTTCATATATCTTCCCTCTCCAACGTTGCATCTTCAGTTTCCTCTGCGCCTCTCTCGCCGGCGTTGACGCTTCCGTATCGCCGGACATCGCTGAGAACGGTTGGAAAACAATCAATACTTGGCTTGCGTTGCAAGTTATTCCCACTGCTAAACTTGGCGTAGTTCCTCAGCCTCTTGAAGAGATTTTACTTCATACTTGGCCTT…	610
MA5-F02	446	AT-B2		Arabidopsis thaliana (Col-0)	At3g16400.1			1e-94	GCTAGAAGCAAAGGGTGGTGAGATGGGAGATGTATGGGATGATGGTGTTTACGAAAATGTTAGAAAGGTATATGTAGGGCAAGCACAATACGGTATAGCCTTCGTCAAGTTTGAGTATGTCAATGGTTCTCAAGTGGTTGTTGGAGATGAACATGGAAAGAAGACAGAGCTAGGAGTTGAAGAGTTTGAGATTGATGCGGATGACTACATCGTATACGTGGAAGGTTACCGTGAGAAAGTTAACGATATGACGTCAGAAATGATCACGTTTCTTTCTATTAAGACTTTTAAAGGCAAAACCTCTCATCCTATCGAAAAAAGACCTGGGGTTAAGTTTGTGCTACATGGTGGAAAAATCGTTGGGTTTCACGGACGTTCAACAGATGTTTTACACTCCCT…	517
MA5-F03	447	AT-B9		Arabidopsis thaliana (Col-0)	At1g20440.1			7e-42	AGCGATGAAGAAGGTGAGGAAAAGAAGGAGAAGAAGAAGAAGATCGTTGAAGGAGAGGAAGATAAGAAAGGACTAGTGGAGAAGATCAAGGAGAAGCTCCCAGGACACCACGACAAGACAGCAGAGGATGATGTACCAGTTTCCACTACCATCCCGGTACCAGTGTCGGAGAGTGTGGTGGAGCATGACCATCCCGAGGAAGAGAAGAAAGGATTAGTTGAGAAGATCAAGGAGAAGCTTCCTGGTCACCACGACGAGAAAGCAGAGGATTCACCAGCTGTCACGTCCACGCCGTTGGTTGTAACGGAGCATCCGGTGGAGCCTACGACGGAGCTTCCAGTGGAACATCCGGAGGAGAAGAAGGGGATTTTGGAAAAGATCAAAGAGAAGCTTCCAGGT…	519
MA5-F04	448	AT-C1		Arabidopsis thaliana (Col-0)	At5g52310.1			2e-88	CCATTCCTCCTCCTCCTTTCACTTCCTCTTCCACCGCCTCACCCTCCTCCGATGCTGCCTTCTCGGTAGAGATCTTCTCCACTTCCTTTGTCGTCGTTTCCTTCTTCTCTTCTTCTCCTCCAATCTGAAGTTTCTCGGCAACCATATCAGAAAAGGCTTTGTCTTCTTCTTCAGTTGTCAGTTTCTCCGCCACATAATCTCTACCCGACACACTTTTATCTTCCCCTCGTTGCTCCTCTACTCCACTTCCACCTCCGGAGATAGGTAACTTCGTCGTCACGGCAGACTCTGTTTCTTGATCCTTCTCATTGACCGGAGTCAACTTCTCATCAACAGTTCCCGCCACTTGAGTTTGATCTCCCACCGGAATTTCTCCGGAGTAACCTAGCATTGAAGCAA…	616
MA5-F05	449	AT-D3		Arabidopsis thaliana (Col-0)	At1g72260.1			6e-61	CCCTTCCAACCAAGCTAGAAATGGCTATAGTGTATGCCGTATAAGGTTTTCCAAGGGAAGGTGTATGCAAGTGAGTGGATGCCAAAACTCTGATACATGCCCTCGAGGTTGGGTAAACGCCATTCTCGAAAACTCAGCTGATGCTACCAATGAGCACTGCAAGTTAGGGTGTGAAACTTCTGTGTGTGGTGCCATGAACACTCTCCAGAACTCTGATGCAAGTGAAATTGTGAATGGAGCGTCGGAACAATGTGCCAAGGGATGTTCTATTTTCTGTACCAAGAGCTATGTAGTCCCACCTGGGCCGCCTAAACTGTTGTAATGGTCGTATATGTGAAAAAACAAATGCTAGACTCTTGCTATTCTGGTTTGTGTGTGTGTGTGtgCATGTG	400
MA5-F06	450	AT-C12		Arabidopsis thaliana (Col-0)	At1g52400.1			1e-120	GCATTTTCTGAATGCGTCAACAGCGTAAGCATGCGACAAGAGTAAGTTGTGACTGACTTGATAAGCTTCGTATCCAGACCGCCCATCCTGACAATGCTGTCCATAACCGGGGATGTACGGCGAACAACGTCCCGGAGCTTTCTTTCCGTTGTCGTAACCGGCACGACTAAACACCCATGGCTCGTTAAATGTGATCCAATGTTTCACTTTGTGTCCATATTCGTGGAAAGTGAAAYTCGCATATTCGGTAAAATCTTGCACGATGCGACCACTTAAGAAACCACCATATTCATCTTCCAAGTCTTGGGGAGTATCCCAATGAAAGACTGTAACTAATGGTATTATATTGTTTTTGAGAAGCTCATYGATGAGGTCGTGGTAGAATTGGACTCCCACTTT…	607
MA5-F07	451	AT-D10		Arabidopsis thaliana (Col-0)	At1g09130.1			9e-51	AGATGGCAAGTCTGGTGGAGGAGTTCTCGGTCGGTGCTCGTTATAAGCCACTGATCTTTCAACCTGTGCAGGAGAAGACATGAGCTGAGGGGAGTCAAAGATGTCAAGATATGGCGGCACATCAGCGTTAACCGGCCGATTGAGAAGCTTTTCCGGAGAATTCGCGGCAATAGAAGCGAGCGTGGAGAGGAAAGGATCCTTTGGATTTATCGGAGGCATAGGGATTTTGGCAGAGGCTTTGGCGCGAAAGGCGTAACGAAAAGTCTTCAAGTTTCTTCTCCCGGATGAATTCGAAGATAGAGGAGGATGAGGAGAAAAAGAAGAAGAGCGTGGAAGCAGAG	351
MA5-F08	452	AT-E5		Arabidopsis thaliana (Col-0)	At3g47850.1			1e-43	cGAGCTCCTTCAAAACCTCTGTCGTTGTYCTCATCTCCCTTAACCCGATTCCCACAAATCTCCTCTCTCTTTACCTCAAATAGCTTCTGCTTCCCAGAAGAACCGTTCGCTTCAGATGGAAGAATTGGATTCTCCTGATCAGTAACCAACTCAGTCTTGACGCTAAGGTTCAAATTAGGGTTAAGGGGGAGACGAGAAAGGGCTTTTTTACGGCGATGAAGAAGAGATTTGAAATCCTTGAAAGAGAGATTACGGTCAGGCATTATCCACCGGCGAGGTACGTCGGAACTTTGTG	334
MA5-F09	453	AT-F6		Arabidopsis thaliana (Col-0)	At3g15210.1			3e-79	GCTGACCACGACCTACGTTACCGATCCCCATCAGGTCCAAAAAGTAGACAGGACGCGACATCGGGATCTGATAACACGAGCCGCCGCCTCCTCCGCCGAGACTAAGCTCGAGCTGCGGGGGAACATTCCCAGCCGTCGCTGAAGGCACAACTAACGTCGGAGGAGAAGCACAGTCGAGCGTGCTGCTCTGGCTAGGGCTACGCGCGAAACCGGTAGGGACCTTCTGGTCACTCAGCTCGAGAAAAGTTGGGAAATTGGTCTTAGCCTTAGCACCACGAAAATCACGCGCCGCCGTATCGTAAGCACGCGCCGCCTCTTCAGCCGTATCGAAAGTGCCAAGCCAGACGCGGGTTTTCTTGCCCGGATCTCGGATCTCGGCGGCATAACGGCCCCAAGGAC…	516
MA5-F10	454	AT-D11		Arabidopsis thaliana (Col-0)	At5g41940.1			4e-96	CTTGATCCGCCCACATTACTTCCCAGAGACACAACGTCTGCTCAAAGGTTAGTTCTCGTCTGAACAGAACTACAACCATACGGTATACAAAGAAGCAGTCTTCTGCTTCAAGGTTCTCCAAGTGTCGGTACAAGTGAATGTCTTTGAATTTTATGATTTTCGATACCATTGAGAGTTGCCGCCTGATTCCAACCTCGTCTAACCGGAAATTATGCCGTGCTTTACTCATGAAGCCAACAAAGCACCAGAATGCTAAGACGTCGTCTTCCATCACTGCGATTAAAGGAGATAGTAAGTCGCTCATTCCTTGACAGTAACCAATTTCTGGATCATAGACTGCGTAGGCTTCAAGGATCCCGACCAGGCGGGCTGCGTGAAATATCCGGCAGGGTTCCAAGT…	510
MA5-F11	455	AT-E11		Arabidopsis thaliana (Col-0)	At2g02990.1			1e-95	ATCCAAATTCAGGCAAACCAGCTGCTGATTTTGGCATTCATGGTCTTTGGCCTAACTACAAAGATGGAACTTATCCATCTAACTGTGATGCCTCTAAACCATTCGATAGCTCAACGATATCAGATCTTCTCACTTCAATGAAGAAGAGCTGGCCAACACTGGCTTGCCCAAGCGGTTCAGGTGAAGCGTTTTGGGAGCACGAATGGGAGAAGCATGGTACTTGCTCTGAATCGGTTATCGATCAACATGAATATTTCCAAACCGCTCTTAACCTTAAACAGAAAACCAATCTCCTTGGAGCTCTAACCAAAGCCGGGATTAATCCGGATGGAAAATCTTACTCTTTGGAGAGCATAAGAGATTCGATAAAAGAGTCAATTGGTTTCACTCCTTGGGTTG…	490
MA5-F12	456	AT-E12		Arabidopsis thaliana (Col-0)	At2g41100.1			5e-47	CTCCCTTGGTGAAACCAAACAAAAGCTGAGCTCCAGGACATGATCAACGAAGCGGATGCAGATGGTGACGGAACCATCAGTTTCTCTGAGTTTGTGTGTGTAATGACTGGTAAAATGATTGACACTCAGTCTAAGAAAGAAACGTACAGAGTTGTGAATCAAGGTCAGGGTCAAGTGCAGCGTCACACTAGAAATGACAGAGCTGGTGGCACCAATTGGGAGAGGGACATAGCGGTCGGGGTTGCCAGCAATATCATCGCTTCGCCAATTTCCGACTTCATGAAAGATAGGTTTAAAGATTTGTTCGAAGCGCTGTTATCTTGAAATGACACGTCAGTAACTTTATGCCAATAGGGTCTGACAATTATGTTAGATCTCTCTCAAAAGGCGTTTCA	400
MA5-G01	457	AT-F1		Arabidopsis thaliana (Col-0)	At3g30775.1			5e-80	tcaAATCGTTTCCGGTTTTCTCCGAATCGAGTCCTCTCTACCACACAAACTCAGAACCGGAACCGTTAACCGCGGAAGAAGAAAGGGAGCTCGAAGCAGCTCATGGAAGGATTCAAGAAATCTGTAGGAAATGCCAAGAGTCCAATGTACCATTGTTGATTGATGCGGAAGACACAATCCTCCAACCCGCGATCGATTACATGGCTTATTCATCGGCGATCATGYTCAATGCTGACAAAGACCGACCAATCGTTTACAACACGATTCAGGCGTACTTGAGAGACGCCGGTGAGAGACTGCATTTGGCAGTACAAAATGCTGAGAAAGAGAATGTTCCTATGGGGTTCAAGTTGGTGAGAGGGGCTTACATGTCTAGCGAAGCTAGCTTGGCGGATTCCC…	509
MA5-G02	458	AT-F3		Arabidopsis thaliana (Col-0)	At3g54420.1			2e-72	TGTTGACTCCCACCATTTCTAAATCCATCTCTTTAGTAACCATTCTATTAGTTCTACAAGCTTTCTCTAACACAACAAAGGCTCAAAATTGCGGTTGTTCGTCAGAGCTATGTTGTAGTCAGTTTGGCTTTTGCGGTAACACTTCAGACTATTGTGGTGTAGGTTGCCAACAAGGACCTTGTTTTGCTCCTCCCCCTGCAAATGGTGTCTCTGTGGCTGAGATTGTAACGCAAGAATTCTTCAATGGAATCATCAGTCAAGCCGCGTCTAGTTGCGCCGGCAATAGATTTTACAGTCGGGGAGCTTTTCTTGAGGCCTTAGACTCATATTCTCGTTTCGGTAGAGTTGGATCGACCGACGACTCTAGGCGTGAGATTGCAGCGTTCTTTG	395
MA5-G03	459	AT-F5		Arabidopsis thaliana (Col-0)	At1g02930.1			1e-58	TTCAAGCAATCTGACTCACCAAGCCTGTGTTCGTAAACATCGAGGACTTTGGCTAGCTTAGCCTCTTCTTCTTCAACAACGGTTTTGTCTGTGGTCATACCATACAAAGGCTTTAAGACTTGCTCCCAAACAAGCTTTGAACCAACTGGGTCAAACTCATGCGAYTCAATTTCAATGCCCATGGCTATGMYCGCMATGTCCTTGCCARKKGAGASAAGKTKGTTTCCTTTGTCTGAGWAWWMATGAGCYATGTATTGAGTRATTGCTYTTGATTCGAAAAKCTTGAAGTCTCCATCTTCAAAGGCTGGAACTTTACCAAARGGGTTGCGAARGATGAAAGGCTCTTTCTTGTGTTCACCATCTTTGAGCTCGAYATGAACGAATTCAAAGTCGASATTC…	430
MA5-G04	460	AT-F2		Arabidopsis thaliana (Col-0)	At1g76680.1			8e-98	TACGGTGGATCATTGCAAAACCGTTGCAAATTTCCTCTAGAAATAGTCGATGCAGTTGCTAAGGAGATCGGACCAGACCGTGTTGGAATCAGGCTCTCTCCATTTGCTGACTACATGGAATCTGGAGACACTAATCCAGGAGCATTAGGGCTTTATATGGCGGAATCTTTGAACAAATACGGAATCCTCTACTGTCATGTGATTGAAGCGAGAATGAAAACAATGGGAGAAGTACATGCTTGTCCTCACACACTAATGCCGATGAGGAAAGCGTTTAAGGGGACTTTTATCTCCGCAGGAGGTTTCACGAGGGAAGATGGGAATGAGGCTGTGTCAAAGGGAAGAACTGATTTGGTGGCTTATGGTCGATGGTTTCTAGCCAACCCGGACCTGCCAAAG…	510
MA5-G05	461	AT-F6		Arabidopsis thaliana (Col-0)	At3g15210.1			3e-79	GCTGACCACGACCTACGTTACCGATCCCCATCAGGTCCAAAAAGTAGACAGGACGCGACATCGGGATCTGATAACACGAGCCGCCGCCTCCTCCGCCGAGACTAAGCTCGAGCTGCGGGGGAACATTCCCAGCCGTCGCTGAAGGCACAACTAACGTCGGAGGAGAAGCACAGTCGAGCGTGCTGCTCTGGCTAGGGCTACGCGCGAAACCGGTAGGGACCTTCTGGTCACTCAGCTCGAGAAAAGTTGGGAAATTGGTCTTAGCCTTAGCACCACGAAAATCACGCGCCGCCGTATCGTAAGCACGCGCCGCCTCTTCAGCCGTATCGAAAGTGCCAAGCCAGACGCGGGTTTTCTTGCCCGGATCTCGGATCTCGGCGGCATAACGGCCCCAAGGAC…	506
MA5-G06	462	AT-194D19		Arabidopsis thaliana (Col-0)	At3g50980.1			4e-19		705
MA5-G07	463	AT-242P17		Arabidopsis thaliana (Col-0)	At1g64350.1			7e-66		716
MA5-G08	464	AT-190G12		Arabidopsis thaliana (Col-0)	At2g10940.2			1e-28		630
MA5-G09	465	AT-99P9		Arabidopsis thaliana (Col-0)	At1g56650.1			1e-143		1073
MA5-G10	466	AT-178H18		Arabidopsis thaliana (Col-0)	At3g53460.1			3e-31		730
MA5-G11	467	AT-82C1		Arabidopsis thaliana (Col-0)	At2g14560.1			1e-101		651
MA5-G12	468	AT-92J6		Arabidopsis thaliana (Col-0)	At3g26180.1			1e-111		1000
MA5-H01	469	ALIEN8				Alien PCR control 8
MA5-H02	470	AT-93C2		Arabidopsis thaliana (Col-0)	At5g57150.1			1e-92		831
MA5-H03	471	AT-125C9		Arabidopsis thaliana (Col-0)	At2g24230.1			4e-71		610
MA5-H04	472	AT-245M18		Arabidopsis thaliana (Col-0)	At2g24850.1			4e-90		800
MA5-H05	473	AT-198F7		Arabidopsis thaliana (Col-0)	At3g26170.1			1e-125		1000
MA5-H06	474	AT-231K9		Arabidopsis thaliana (Col-0)	At5g45510.1			1e-151		1180
MA5-H07	475	AT-187I4		Arabidopsis thaliana (Col-0)	At1g02920.1			5e-48		690
MA5-H08	476	AT-245C24		Arabidopsis thaliana (Col-0)	At2g02960.2			2e-77		1020
MA5-H09	477	AT-122A17		Arabidopsis thaliana (Col-0)	At5g51070.1			1e-63		610
MA5-H10	478	AT-104D20		Arabidopsis thaliana (Col-0)	At1g72610.1			1e-93		950
MA5-H11	479	AT-110F10		Arabidopsis thaliana (Col-0)	At5g45500.1			6e-77		660
MA5-H12	480	ALIEN10				Alien PCR control 10
MA6-A01	481	ALIEN9				Alien PCR control 9
MA6-A02	482	AT-89M9		Arabidopsis thaliana (Col-0)	At1g23130.1		The function of Pp-MLP1, as with all previously described MLP homologues, is unknown. MLPs are associated with fruit and flower development in addition to plant pathogenesis responses. Expression in tissues associated with abscission would be consistent with a role in implementing this aspect of floral development or possibly protective responses to plant pathogens which may infect post-abscissio…	8e-47		490
MA6-A03	483	AT-33B2		Arabidopsis thaliana (Col-0)	At4g02340.1			5e-54		480
MA6-A04	484	AT-38B3		Arabidopsis thaliana (Col-0)	At2g22430.1			2e-44		610
MA6-A05	485	AT-178G17		Arabidopsis thaliana (Col-0)	At2g28190.1			1e-74		670
MA6-A06	486	AT-223L16		Arabidopsis thaliana (Col-0)	At1g07890.2			6e-51		610
MA6-A07	487	AT-174H19		Arabidopsis thaliana (Col-0)	At3g44610.1			1e-122		670
MA6-A08	488	AT-166N3		Arabidopsis thaliana (Col-0)	At3g16770.1			1e-117		1110
MA6-A09	489	AT-78G11		Arabidopsis thaliana (Col-0)	At3g14230.1			5e-59		470
MA6-A10	490	AT-126L8		Arabidopsis thaliana (Col-0)	At5g66320.1			5e-54		660
MA6-A11	491	AT-184F12		Arabidopsis thaliana (Col-0)	At4g02380.1			2e-29		750
MA6-A12	492	ALIEN1				Alien PCR control 1
MA6-B01	493	AT-137L9		Arabidopsis thaliana (Col-0)	At5g28627.1			1e-17		970
MA6-B02	494	AT-138K22		Arabidopsis thaliana (Col-0)	At2g28190.1			6e-70		500
MA6-B03	495	AT-88C18		Arabidopsis thaliana (Col-0)	At4g19160.1			9e-22		490
MA6-B04	496	AT-242O2		Arabidopsis thaliana (Col-0)	At2g34330.1			4e-27		590
MA6-B05	497	AT-227M6		Arabidopsis thaliana (Col-0)	At1g75800.1			4e-88		590
MA6-B06	498	AT-88H7		Arabidopsis thaliana (Col-0)	At4g35770.1			1e-102		750
MA6-B07	499	AT-214F24		Arabidopsis thaliana (Col-0)	emb|CAC81058.1|			4e-10		200
MA6-B08	500	AT-245H19		Arabidopsis thaliana (Col-0)	At5g42200.1			2e-81		570
MA6-B09	501	AT-114J10		Arabidopsis thaliana (Col-0)	emb|CAC81058.1|			2e-11		>150
MA6-B10	502	AT-225H16		Arabidopsis thaliana (Col-0)	At2g33830.2			3e-38		590
MA6-B11	503	AT-135J7		Arabidopsis thaliana (Col-0)	At2g33830.2			3e-38		590
MA6-B12	504	AT-129F12		Arabidopsis thaliana (Col-0)	At5g24140.1		sequences putatively encoding three early enzymes of triterpene aglycone formation: squalene synthase (SS), squalene epoxidase (SE), and beta-amyrin synthase (beta-AS).	8e-45		570
MA6-C01	505	AT-186J13		Arabidopsis thaliana (Col-0)	n.a.					>254
MA6-C02	506	AT-124K13		Arabidopsis thaliana (Col-0)
MA6-C03	507	AT-B8		Arabidopsis thaliana (Col-0)	At2g33380.1			8e-88	GGAACGATTTGGAGGAAACATTACCAAAACCATACATGGCAAGAGCATTAGCAGCTCCAGATACAGAGCATCCGAATGGAACAGAAGGTCACGATAGCAAAGGAATGAGTGTTATGCAACAACATGTTGCTTTCTTCGACCAAAACGACGATGGAATCGTCTATCCTTGGGAGACTTATAAGGGATTTCGTGACCTTGGTTTCAACCCAATTTCCTCTATCTTTTGGACCTTACTCATAAACTTAGCGTTCAGCTACGTTACACTTCCGAGTTGGGTGCCATCACCATTATTGCCGGTTTATATCGACAACATACACAAAGCCAAGCATGGGAGTGATTCGAGCACCTATGACACCGAAGGAAGGTATGTCCCAGTTAACCTCGAGAACATATTTAGCA…	511
MA6-C04	508	AT-F7		Arabidopsis thaliana (Col-0)	At1g01470.1			5e-60	ACGATCATCACCATTCACCATCATAACGATGTGTGGTCTTATATATAGGTTTTGTCGATCAGAAGAAATCTTTAAAAGTAGGAAGTTTGATTTCTCCCTTACTAGAGATAGGGATAGTAAATTCCCCTACAACAGGAAGGTCGATGGTTAGACCGATTTGGAGCTCGTAGTCAATGTCCCAGTCCACACCAACGTCTCGAGCCAGGTTAAACAGTATACTATACGGCACCACCACGGGAATATCAAGAGCCGTCATGTCCTTAGCTTTCAGAGAACCCGGGTCCGGTATCTTCCCCTTTCCAATCTCCCTGCCGGCGCTGTGGAAAGTGAAACTGATCTCACAGATCGGAATCGAATGACTGTAAGGATTGGTGACAGAGACTTTGGCCAAG	402
MA6-C05	509	AT-B10		Arabidopsis thaliana (Col-0)	At1g20450.1			6e-69	aCGACTCTCGCGTCTGAGTTTGAGCACAAGACTCAGAYCTCTGAACCAGAGTCGTTTGTGGCCAAGCACGAAGAAGAGGAACATAAGCCTACTCTTCTCGAGCAGCTTCACCAGAAGCACGAGGRGGAAGAAGAAAACAAGCCAAGTCTCCTCGACAAACTCCACCGATCCAACAGCTCTTCTTCCTCTTCGAGTGATGAAGARGGTGAAGACGGTGAGAAGAAGAAGAAGGAGAAAAAGAAGAAGATTGTTGAAGGAGATCATGTGAAAACAGTGGAAGAAGAGAATCAAGGAGTAATGGACAGGATTAAGGAGAAGTTTCCACTCGGAGAGAAACCAGGGGGTGATGATGTACCAGTCGTCACCACCATGCCAGCACCACATTCGGTAGAGGATCAC…	515
MA6-C06	510	AT-145P7		Arabidopsis thaliana (Col-0)	At4g23560.1			1e-53		710
MA6-C07	511	AT-154I3		Arabidopsis thaliana (Col-0)	At1g75750.1			5e-46		710
MA6-C08	512	AT-148M12		Arabidopsis thaliana (Col-0)	At4g04460.1			1e-100		670
MA6-C09	513	AT-223M24		Arabidopsis thaliana (Col-0)	At1g62480.1			1e-17		820
MA6-C10	514	AT-107M22		Arabidopsis thaliana (Col-0)	At1g01720.1			1e-141		990
MA6-C11	515	AT-ATTS4070		Arabidopsis thaliana (Col-0)	At3g10330.1			1e-157		1260
MA6-C12	516	AT-203J15		Arabidopsis thaliana (Col-0)	At3g10980.1			1e-74		960
MA6-D01	517	AT-174J11		Arabidopsis thaliana (Col-0)	At1g75750.1			4e-46		710
MA6-D02	518	AT-171C18		Arabidopsis thaliana (Col-0)	At1g75750.1			4e-46		710
MA6-D03	519	AT-175B2		Arabidopsis thaliana (Col-0)	At3g45640.1			1e-120		910
MA6-D04	520	AT-166B9		Arabidopsis thaliana (Col-0)	At1g09340.1			4e-96		620
MA6-D05	521	AT-138H14		Arabidopsis thaliana (Col-0)	At1g75800.1			2e-29		660
MA6-D06	522	AT-37F10		Arabidopsis thaliana (Col-0)	At5g44420.1			2e-32		500
MA6-D07	523	AT-158L2		Arabidopsis thaliana (Col-0)	At4g14040.1			2e-88		610
MA6-D08	524	AT-36C11		Arabidopsis thaliana (Col-0)	At3g15356.1			1e-136		1120
MA6-D09	525	AT-97A6		Arabidopsis thaliana (Col-0)	At1g09070.1			1e-36		830
MA6-D10	526	AT-173L24		Arabidopsis thaliana (Col-0)	At5g14780.1			5e-59		640
MA6-D11	527	AT-111I10		Arabidopsis thaliana (Col-0)	At3g25585.2		Aminoalcoholphosphotransferase (AAPT) catalyzes the synthesis of phosphatidylcholine and phosphatidylethanolamine from diacylglycerol plus a CDP-aminoalcohol such as CDP-choline or CDP-ethanolamine	4e-38		500
MA6-D12	528	AT-180D10		Arabidopsis thaliana (Col-0)	At2g05990.2			1e-131		1070
MA6-E01	529	AT-E8C7		Arabidopsis thaliana (Col-0)	At4g27440.1			2e-84		880
MA6-E02	530	AT-105F1		Arabidopsis thaliana (Col-0)	At2g14120.1			3e-62		660
MA6-E03	531	AT-94C2		Arabidopsis thaliana (Col-0)	At4g30170.1			3e-95		730
MA6-E04	532	AT-162M1		Arabidopsis thaliana (Col-0)	At1g27730.1			1e-109		1010
MA6-E05	533	AT-CD3-141		Arabidopsis thaliana (Col-0)	At3g54640.1			4e-45		620
MA6-E06	534	AT-192G15		Arabidopsis thaliana (Col-0)	At5g15230.1			2e-63		680
MA6-E07	535	AT-173K2		Arabidopsis thaliana (Col-0)	At4g35770.1			1e-103		750
MA6-E08	536	AT-177N14		Arabidopsis thaliana (Col-0)	At2g15620.1			3e-49		510
MA6-E09	537	AT-132P20		Arabidopsis thaliana (Col-0)	At1g20620.1			1e-108		660
MA6-E10	538	AT-92K11		Arabidopsis thaliana (Col-0)	At1g23480.1			8e-97		730
MA6-E11	539	AT-F10D7		Arabidopsis thaliana (Col-0)	At1g62380.1			1e-167		980
MA6-E12	540	AT-34B11		Arabidopsis thaliana (Col-0)	At1g02850.1		beta-glucosidase	1e-129		710
MA6-F01	541	AT-175I7		Arabidopsis thaliana (Col-0)	At2g38540.1			9e-58		720
MA6-F02	542	AT-H10E4		Arabidopsis thaliana (Col-0)	At1g04680.1			1e-100		660
MA6-F03	543	AT-E2E12		Arabidopsis thaliana (Col-0)	At4g02380.1			4e-37		740
MA6-F04	544	AT-118P5		Arabidopsis thaliana (Col-0)	At4g16780.1			1e-133		960
MA6-F05	545	AT-ATTS3241		Arabidopsis thaliana (Col-0)	At5g65430.1			7e-42		380
MA6-F06	546	AT-F1D5		Arabidopsis thaliana (Col-0)	At3g26520.1			5e-39		560
MA6-F07	547	AT-110D15		Arabidopsis thaliana (Col-0)	At3g47340.1			2e-37		420
MA6-F08	548	AT-192D1		Arabidopsis thaliana (Col-0)	At3g16770.1			2e-46		520
MA6-F09	549	AT-159M13		Arabidopsis thaliana (Col-0)	At3g62030.1			1e-114		910
MA6-F10	550	AT-143K6		Arabidopsis thaliana (Col-0)	At1g48850.1		Chorismate synthase, the seventh enzyme in the shikimate pathway, catalyzes the transformation of 5-enolpyruvylshikimate 3-phosphate to chorismate which is the last common precursor in the biosynthesis of numerous aromatic compounds in bacteria, fungi and plants	3e-73		620
MA6-F11	551	AT-203O12		Arabidopsis thaliana (Col-0)	At1g20620.1			1e-111		660
MA6-F12	552	AT-A04		Arabidopsis thaliana (Col-0)	At4g31500.1			1e-112	CACTCCTTTGTGCTCGTTCATGAACCTCTCTGGAATGAACTCATTAGGGTTGTCTCCCCACGCGGCTGTGTCACGAGAAACCGCCCATGCGTTCACCTGAATGATGGTCTTGGCCGGAATATCATAGCCACCTATCTTTGCGTCTGCGATAGTTTCTCTGTGTAGAAGAATGGGGATGACTGGTTCGAGCCGAAGAGACTCCTTGATGACTGCCTTTAGGTAAGGGAGATTAGGTATGTCTTCTTCAGAGACATATCCTTTGTCACCTATCACACTCCTCACTTCGTCTTGAGCTTTCTTCATTGCTTCAGGGTACTTAATAAGGTAAGTCATGGCCCATACCACCACTGCAGCCGCCGTGTCAGTTCCCGGCACAACAATATCCAATATCATGGCCTT…	609
MA6-G01	553	AT-A08		Arabidopsis thaliana (Col-0)	At4g24220.1			1e-76	GCTCCGTAACGTTCTCCAAGCGATTATCCCATACGCGCCAAATCTCCGACATGTTTGTCTCCAGACAGGGACAAAGCACTACCTTGGCCCTTTCACCAACGTTGACGGACCTCGTCACGATCCACCGTTCACTGAGGATATGCCGAGATTGCAGATCCAGAATTTCTATTATACCCAAGAGGATATTCTGTTTGAAGAGATCAAGAAGATAGAAACCGTGACGTGGTCTATCCACAGACCAAACATGATCTTTGGGYTCTCTCCTTATAGTTTGATGAACATTGTTGGGACTCTCTGTGTCTATGCAGCGATATGTAAGCATGAAGGGTCTCCGTTGTTGTTTCCTGGGAGCAAGAAAGCTTGGGAAGGGTTCATGACGGCTTCTGACGCGGATTTGATT	410
MA6-G02	554	AT-B05		Arabidopsis thaliana (Col-0)	At2g05380.1			6e-09	GGCACGGTGAATTCAGAAAGTGAGGAAACTGTGAAACCTGAACAACATGGTGGTGGATTCGGTGACAATGGAGGAGGAAGATACCAAGGAGGAGGCGGCCATGGTGGCCACGGAGGGGGAGGATACCAAGGAGGAGGAGGACGATACCAAGGAGGCGGTGGGCGACAAGGAGGAGGGGGAAGTTACTGCCGCCACGGCTGCTGCTACAAAGGTTACCATGGCTGCTCAAGGTGTTGTTCATATGCCgg	250
MA6-G03	555	AT-B08		Arabidopsis thaliana (Col-0)	At2g33380.1			1e-87	TTTGAAAGCCATCCAAAAGGATCGATTGCCATTCGATTTCCCTCGGTTACATTCCAAACCTCTTTAAATGATAACTTATCTTTAACCGTTAGCGCGTATTTGCTAAATATGTTCTCGAGGTTAACTGGGACATACCTTCCTTCGGTGTCATAGGTGCTCGAATCACTCCCATGCTTGGCTTTGTGTATGTTGTCGATATAAACCGGCAATAATGGTGATGGCACCCAACTCGGAAGTGTAACGTAGCTGAACGCTAAGTTTATGAGTAAGGTCCAAAAGATAGAGGAAATTGGGTTGAAACCAAGGTCACGAAATCCCTTATAAGTCTCCCAAGGATAGACGATTCCATCGTCGTTTTGGTCGAAGAAAGCAACATGTTGTTGCATAACACTCATTCCT…	511
MA6-G04	556	AT-B10		Arabidopsis thaliana (Col-0)	At1g20450.1			2e-68	TTCGCCCTTGGTGTGGTGTTGACGACTTGTGAATCCTCTGGTTTCTTGCTGTGGCCTGGAAGCTTCTCCTTGAYCTTATCCATAAACCCTTTCTTCTCTTCTTCCTCTGGTTTGTGATCCTCTACCGAATGTGGTGCTGGCATGGTGGTGACGACTGGTACATCATCACCCCCTGGTTTCTCTCCGAGTGGAAACTTCTCCTTAATCCTGTCCATTACTCCTTGATTCTCTTCTTCCACTGTTTTCACATGATCTCCTTCAACAATCTTCTTCTTTTTCTCCTTCTTCTTCTTCTCACCGTCTTCACCTTCTTCATCACTCGAAGAGGAAGAAGAGCTGTTGGATCGGTGGAGTTTGTCGAGGAGACTTGGCTTGTTTTCTTCTTCCTCCTCGTGCTTC…	526
MA6-G05	557	AT-B11		Arabidopsis thaliana (Col-0)	At5g15970.1			1e-18	CAACAAGTACGATGAGTACGAGAATCAATTATGACTCCCAAATTTTATTTGAAAATCCCAACAATTAATTAGAAAAGGGAAATTATAACTCCCAAAGTTGACTCGGATCGCTACTTGTTCAGGCCGGTCTTGTCCTTCACGAAGTTAACACCTCCCACTGCCGCATCCGATATACTCTTTCCCGCCTGTTGCGCGGAAGCTCCAGCTGCAGCAGCAGCATCCTTGGCCTTGTCCAGCAGAACATTGCTCTTCTCCTCAGCTTTGCCAGCGGCCTGACCGGCTTGGAAGGCATTCTTGTTGGTCTCTGACATTTTTCAGA-TATTTTTTT-C-TTGT--AAAATCGTTTTTGATGTGTGTTTTGTTTGTCTCGTGC	388
MA6-G06	558	AT-B12		Arabidopsis thaliana (Col-0)	At2g42540.2			2e-13	TCAGATTTCGTGACGGATAAAACAAAAGAGGCATTAGCAGATGGTGAGAARGCGAAAGACTACGTTGTTGAAAAAAACAGTGAAACCGCAGATACATTGGGTAAAGAAGCTGAGAAAGCTGCGGCGTATGTGGAGGAG-AAAGGAAAAGAAGCCGCAAACAAGGCGGCAGAGTTCGCGGAGGGTAAAGCAGGAGAGGCTAAGGATGCCACAAAGTAGGGTC	230
MA6-G07	559	AT-C02		Arabidopsis thaliana (Col-0)	At5g01600.1			5e-28	CAGATCGGCTTCTTCACCTCTTCGAAAGGCTGGAACACGACTCCGGTCATCGGCATGTTGTTTGTGTCCACCGTAGCCGCTGCAACGACCACTGCTCTGCCGCCGCCAACTTTCCTGGAGAAGCCGAGAGAAACCGACGGAGAAGCAGAGCCGTGAGGGAGTAGTGGCTTAGGAGACAGAGCGGGATTAGCGGCGGTGAAAGACGAGAGTGCGTTTGAGGCCATCGTTGGAAAATGTAGAAGAGGATAGTGTTGAGCCGCCTGAg	270
MA6-G08	560	AT-C03		Arabidopsis thaliana (Col-0)	At2g24420.2			1e-69	CCGGCGAGATCATCTTTCTTATTTTGTTCCACGGAAGTTTCAGACATGGCGGCCGCGAAACTCGTGGCGTTGTTACTTCTTCTCGCCTTGGTTTTCAATTTCACCACTTGTATCTTTGCCGACGCTGGAATCGACGGCGGCGATGAACCGARACTTAGATCCGACGGCGGTGATATCGAATTGGATCAGCTTAATGCTAAAATCCGTGCCCTAGAATCTCAGATTGATGATAAAACCAAGGAACTTAAAGGCAGAGAAGAGTTAGTAACAGAGAAGGAGAAACTTCTTCAAGAGAGACAAGACAAAGTTGCTTCTTTGGAGACTGAGGTTTCTTCACTAAGGAAAAAAGGTTCATCAGATTCTGTGGAACTGTTGAGTAAAGCTCAAGCACGAGCTACT…	520
MA6-G09	561	AT-C04		Arabidopsis thaliana (Col-0)	At2g40880.1			3e-49	GATGAtGCTAGGAGGCGTTCATGATCTCCGAGGAAATCAGAACAGTGGAGAGATCGAGAGTCTCGCTCGATTTGCCATTCAAGAACATAACAAACAACAGAACAAAATTCTTGAGTTCAAGAAGATTGTCAAAGCAAGGGAGCAGGTAGTTGCAGGAACGATGTACCACTTAACCCTAGAAGCAAAAGAAGGTGATCAGACTAAGAATTTTGAAGCCAAAGTGTGGGTGAAGCCATGGATGAACTTCAAACAGTTGCAGGAGTTCAAGGAATCATCTTCTTGAATTTCACTTGTTCAAGTTAATGATTACAAATGCTCTGAGAGTAATTAATTATATGTGTGTAAAATACTTTGCTATATGCGAAACCTAAAAAG	380
MA6-G10	562	AT-C05		Arabidopsis thaliana (Col-0)	At4g24960.1			1e-68	TCCAAAAATCTTGCAAAGGAAGAAAAACAATGGACAAATTTTGGACTTTCCTCACTGCTCTTCATTCAGGCGCTGGGCCTATCGTGATGTTACTTTATCCATTGTACGCATCGGTGATAGCAATGGAGAGCACAACAAAAGTGGACGATGAACAGTGGCTTGCGTATTGGATAATATATTCGTTCCTCTCACTCACGGAACTGATTCTGCAATCGCTTATTGAGTGGATTCCGATTTGGTATACGGTGAAACTTGTGTTCGTGGCTTGGCTAGTTCTTCCTCAGTTTCAAGGCGCAGCTTTTATCTACAACCGTGTTGTTAGAGAACAGTTCAAGAAACACGGCGTCCTCCGCTCCACCCACTCCAAGCCCACCAAGCCCAACATCCTCCACTCCATT	408
MA6-G11	563	AT-C06		Arabidopsis thaliana (Col-0)	At1g11840.2			3e-94	CCCTTGATCTTGATCGCACCATTGAGTTTTACACTGAGGTCTTTGGTATGAAGCTGTTGAGGAAAAGAGATATCCCTGAGGAGAAGTATTCTAATGCTTTTCTTGGTTTTGGACCTGAAACATCTAACTTTGTTGTGGAGCTCACATATAACTATGGTGTTAGCTCATATGATATTGGAACTGGCTTTGGGCATTTTGCCATTTCAACTCAAGATGTTTCCAAACTGGTTGAGAACGTCCGTGCCAAGGGTGGAAATGTGACTAGGGAACCTGGTCCAGTCAAAGGTGGAGGCAGTGTCATTGCGTTTGTGAAGGACCCTGATGGCTACACTTTTGAGCTCATCCAGAGAGGTCCAACTCCTGAACCTTTCTGCCAAGTCATGCTTCGTGTTGGTGATC…	517
MA6-G12	564	AT-C07		Arabidopsis thaliana (Col-0)	At1g11840.2			1e-104	ACATGGCTGAGGCTTCTGATTTGTTGGAATGGCCTAAGAAGGATAACCGTCGTTTTCTCCATGTTGTCTACCGCCCTTGATCTTGATCGCACCATTGAGTTTTACACTGAGGTCTTTGGTATGAAGCTGTTGAGGAAAAGAGATATCCCTGAGGAGAAGTATTCTAATGCTTTTCTTGGTTTTGGACCTGAAACATCTAACTTTGTTGTGGAGCTCACATATAACTATGGTGTTAGCTCATATGATATTGGAACTGGCTTTGGGCATTTTGCCATTTCAACTCAAGATGTTTCCAAACTGGTTGAGAACGTCCGTGCCAAGGGTGGAAATGTGACTAGGGAACCTGGTCCAGTCAAAGGTGGAGGCAGTGTCATTGCGTTTGTGAAGGACCCTGATGGC…	594
MA6-H01	565	ALIEN10				Alien PCR control 10
MA6-H02	566	AT-C08		Arabidopsis thaliana (Col-0)	At2g15970.1			1e-98	GGGAAGACGACGAGACAGATGATCCCGACGGTGTTGGAGATACCATTGGCTTTAGTAAATGCATTTCTGAATCCACCTGAAGCTCTAATGTGTTCTTGAAGCAAGTAACATCCAATACCTAAACATATAGCTAAACCAATCCAACTGTCTCTGAATGTGCCAGCAATCAAATTTGGTGCCACCACGGCGAGAAGAACCAAAGCCACCGGTAATTCCAGGTATTCTCTGGCGTGTTTAGGAAAGAAGAGTTGTACAACAACAGCTACGAAAGCAATCCATTTACCAATTTCTCCTCTGAAAATACCAAAGATCAAGGAAGGAAGACTGAAGAAGATGTAAGGAATGAGAAGTGATGTGAGCATATTCGTCTTCCAATTGGTTCGATCCAACACCAACAAG…	599
MA6-H03	567	AT-C09		Arabidopsis thaliana (Col-0)	At2g39800.1			9e-77	TAGTTCCAACGCCAGTAGAGCAGCTAAGCTATCGTTATCCCAGAAAATACCAGAAGAATCCTGATATGGGGCTCTTCGGGTGCTAATAGCATCATTCTCATTGAAAATTGGAATAACCCTCAAATCAAGCATAGACTTGACAGTTTCATTAAGTTGCTTCCTGAAATCCTTGTCTCTAAAACTACTGTCATTCACCAGAAGTTGAGCTGCCGTCACATCAAGCTGGTCAAACATAGTCTCATAGTAAGCCATAAGACTGCTTTGTCCAACACCAGCACAAGCCTTCCCATCAAGTTCAGTCTGAGGCTTCTGAAGATCCGCAAAGCTGCTATTGACTAATTGTCGATAACGAAGCCTTTGCCTGCCAAGACCAACCGCACCAGATGACACCAATATCAC…	618
MA6-H04	568	AT-C11		Arabidopsis thaliana (Col-0)	At1g76180.1			3e-25	TCTCCTCCTCTACGGTGGTCTTAGGGTGGTATCCTGGAAGCTTCTCCTTAATCTTCTCAAGAATCCCTTTCTTCTCCACTGGATGCGCTTCTTCCACAGGAGGAGGAACAACCACCGGTGCCGCAGCGACGGCTGAACCGTCTTCAGGTTTCTTGTGTCCAGGAAGCTTCTCTTTCAACTTCTCCATAAACCCTTTCTTCTCTTCCTCCTTTACCTCAACTTCAGTAGTTGGCTTCTTCTTCTCCTTCTTCTTCTTCCTCTTCTCACCATCTGAACCTTCTTCCTCACTTGAGGAGCTAGAAGAACTGTCGCTTCGGTGAAGCTTTTCAAGAAGACTTTCGTGTTTAACCTCTGGCTCCGGCTCTGAAATATGAACCTTCTGCTCAAACTCTGAAGCGA…	520
MA6-H05	569	AT-D06		Arabidopsis thaliana (Col-0)	At3g51240.1			3e-99	CGTCGATGGAAAAAGAGGAGAGATCTGCCGTCAGATCGTTGAGGCTTGTGAGAATTGGGGCATCTTCCAAGTGGTCGATCACGGCGTCGATACTAACTTAGTGGCGGATATGACTCGTCTCGCTCGTGACTTCTTTGCTTTACCTCCGGAAGACAAGCTCCGTTTCGACATGTCCGGTGGTAAAAAAGGAGGATTCATCGTCTCTAGTCACCTCCAGGGAGAGGCTGTGCAAGATTGGAGAGAGATTGTAACGTATTTCTCGTACCCGGTGAGAAACAGAGACTACTCACGGTGGCCAGATAAGCCGGAAGGTTGGGTGAAAGTGACGGAGGAGTATAGTGAGAGGCTTATGAGTTTGGCTTGTAAGCTTCTTGAGGTTTTGTCTGAAGCTATGGGTCT…	518
MA6-H06	570	AT-D07		Arabidopsis thaliana (Col-0)	At5g17510.1			1e-83	CTTGTCCCGCTCTCAACAATGGGATAACAACATTGCTGCGAAAGTTGCTGAATTCACGGCAACGTTTGAGAAGCAAGCACTAGCTTTTAACATAATAACTCGAAAGAGAGCTATGGGAGAATTCAGATCTGAGGAAAGGTTGATGGTAGAACAAGCTTTGCTACAAGATGAAAGGAAAGCGTTGATTGAACTGAAAGCAGAAATGGATAGGGAGAAGGCTGGCCGGGAGGCTCAGGAGGCTAAGCTGCGGATGGCGGCTTTAGCTCAAGCTGGACAGTCTCAATCTCATGCTGAGATAATGGCTCGTAACCCATTAAGGGCTAATGCGGTTGGAAATCAGGGCAGCAATATTCAGCTTAGCCACGAGATGGGAGAACAGGGACGTAACATGAACCCTGA…	511
MA6-H07	571	AT-D08		Arabidopsis thaliana (Col-0)	At1g72290.1			1e-101	CTATTTGCACCCACGGAAATGAACCGGTGAAGGATACAGCCGGAAATCCACTTAACACCCGCGAACAATACTTCATCCAGCCGGTTAAGACCGAGAGTAAAAACGGAGGTGGTCTTGTCCCAGCCGCCATTACAGTACTTCCCTTTTGTCCACTTGGCATCACCCAAACACTTCTTCCCTACCAACCCGGCCTACCGGTTAGCTTCGTATTAGCACTTGGCGTAGGATCAACCGTTATGACATCTTCGGCTGTAAACATCGAGTTCAAGTCCAACATCTGGCCGTTTTGCAAGGAGTTTTCCAAGTTTTGGGAAGTTGATGATTCCTCATCAGCTCCCAAGGAGCCTTCAATTCTCATCGGTGGTAAAATGGGGGACCGAAATAGCTCGTTTAAGATTG…	604
MA6-H08	572	AT-D09		Arabidopsis thaliana (Col-0)	At3g45140.1			1e-118	GCCTTGAAGTGTGGAAAAGGTTCTTGGGGACTCAATAGAACAGACTCGATCTGAGGGAAGATGGAGGGAAGAGCTGCCAGTACGGCCTTGCCTGTGAATGAAGTGCCCTTGGCTGTAGAGAACTCCTCGTCTCTTGGTACATAGAACTCTCCCCCGTAGCGTTGCTCTGAAGAGGGGTCAGTCTCACAAGGTTTTCGACCGGTCTTGCAACGCCTTGGATATGGATGTGTGAGGCCTCCAATTACCGGACGAGCAAGTTCAGGATCATTGTCAGGGTCACCAACATCGTTGTACACATCATAGTCGTAAATGCGCTCAAACTTGGTAAATTCACCAACTTCCTCGCGGTTCTTGCCTTGTAAGGTCTCGAGCTCCTCTTTTCGATACTTTTTAAGAGGC…	610
MA6-H09	573	AT-E01		Arabidopsis thaliana (Col-0)	At1g62660.1			6e-96	CCATCGGCTCAAAGATCAATAGAACCGGAATATCTCTCATTTATGACACTACCGATTTCAAAACCTACGAGAAACACGAWACCTTGTTGCACCAAGTCCCCAACACCGGAATGTGGGAGTGCGTTGATTTTTACCCGGTGTCGAAGACTCARSTCAATGGGCTCGATACWTCGGTCAACGGACCAGAYGTCAAGCATGTCATCAAGGCTAGCATGGACGATACTAGAATTGACCATTATGCCATTGGGACGTACGATGATTCAAACGCTACATGGGTCCCCGATAATCCTTCTATCGATGTCGGAATCAGTACCGGTTTGAGATACGATTACGGGAAATATTATGCGTCAAAGACGTTTTACGATCAAAATAAGGGACGRAGAATCTTATGGGGTTGGA…	500
MA6-H10	574	AT-E02		Arabidopsis thaliana (Col-0)	At1g11840.2			1e-104	ACATGGCTGAGGCTTCTGATTTGTTGGAATGGCCTAAGAAGGATAACCGTCGTTTTCTCCATGTTGTCTACCGCCCTTGATCTTGATCGCACCATTGAGTTTTACACTGAGGTCTTTGGTATGAAGCTGTTGAGGAAAAGAGATATCCCTGAGGAGAAGTATTCTAATGCTTTTCTTGGTTTTGGACCTGAAACATCTAACTTTGTTGTGGAGCTCACATATAACTATGGTGTTAGCTCATATGATATTGGAACTGGCTTTGGGCATTTTGCCATTTCAACTCAAGATGTTTCCAAACTGGTTGAGAACGTCCGTGCCAAGGGTGGAAATGTGACTAGGGAACCTGGTCCAGTCAAAGGTGGAGGCAGTGTCATTGCGTTTGTGAAGGACCCTGATGGC…	517
MA6-H11	575	polydA				Polyd(A) DNA / negative control
MA6-H12	576	ALIEN2				Alien PCR control 2
MA7-A01	577	ALIEN3				Alien PCR control 3
MA7-A02	578	Col-A02		Arabidopsis thaliana (Col-0)	At2g30860.1	AC004669.2		2e-55		300
MA7-A03	579	Col-A03		Arabidopsis thaliana (Col-0)	At1g54010.1	AC006577.2		2e-85		500
MA7-A04	580	Col-A04		Arabidopsis thaliana (Col-0)	At4g08870.1	AF128396.1		9e-88		500
MA7-A05	581	Col-A05		Arabidopsis thaliana (Col-0)	At1g05340.1	AC000098.1		2e-12		170
MA7-A06	582	Col-A06		Arabidopsis thaliana (Col-0)	At4g02370.1	AF069298.1		3e-28		400
MA7-A07	583	Col-A07		Arabidopsis thaliana (Col-0)	At2g24850.1	AC006585.7		1e-66		400
MA7-A08	584	Col-A08		Arabidopsis thaliana (Col-0)	At4g24350.1	AL161561.2		4e-38		300
MA7-A09	585	Col-A09		Arabidopsis thaliana (Col-0)	At4g39950.1	AF069495.1		6e-77		500
MA7-A10	586	Col-A10		Arabidopsis thaliana (Col-0)	At1g52030.2	AB027252.1		2e-61		550
MA7-A11	587	Col-A11		Arabidopsis thaliana (Col-0)	At1g27730.1	X95573.1		1e-70		500
MA7-A12	588	ALIEN6				Alien PCR product 6
MA7-B01	589	Col-B01		Arabidopsis thaliana (Col-0)	At1g51760.1	AF081067.1		4e-55		370
MA7-B02	590	Col-B02		Arabidopsis thaliana (Col-0)	At4g00430.1	D26609.1		6e-83		450
MA7-B03	591	Col-B03		Arabidopsis thaliana (Col-0)	At5g04340.1	AF022658.1		6e-47		420
MA7-B04	592	Col-B04		Arabidopsis thaliana (Col-0)	At2g20340.1	AJ011049.1		1e-104		550
MA7-B05	593	Col-B05		Arabidopsis thaliana (Col-0)	At3g08720.2	D42056.1		7e-82		603
MA7-B06	594	Col-B06		Arabidopsis thaliana (Col-0)	At4g39980.1	M74819.1		2e-99		520
MA7-B07	595	Col-B07		Arabidopsis thaliana (Col-0)	sp|Q59296|CATA_CAMJE	AL021890.1		4e-11		440
MA7-B08	596	Col-B08		Arabidopsis thaliana (Col-0)	At2g29440.1	AC004561.2		4e-89		490
MA7-B09	597	Col-B09		Arabidopsis thaliana (Col-0)	At2g22330.1	AC006592.5		1e-92		500
MA7-B10	598	Col-B10		Arabidopsis thaliana (Col-0)	At2g39330.1	AC004697.2		5e-91		485
MA7-B11	599	Col-B11		Arabidopsis thaliana (Col-0)	At4g35160.1	AL035522.1		1e-90		550
MA7-B12	600	Col-B12		Arabidopsis thaliana (Col-0)	At4g37990.1	X67815.1		3e-78		510
MA7-C01	601	Col-C01		Arabidopsis thaliana (Col-0)	At5g36220.1	D78606.1		4e-60		350
MA7-C02	602	Col-C02		Arabidopsis thaliana (Col-0)	At4g35630.1	D88541.1		1e-93		500
MA7-C03	603	Col-C03		Arabidopsis thaliana (Col-0)	At1g11580.1	AF033205.1		1e-14		110
MA7-C04	604	Col-C04		Arabidopsis thaliana (Col-0)	At5g48880.1	AF062590.1		1e-93		590
MA7-C05	605	Col-C05		Arabidopsis thaliana (Col-0)	At3g04720.1	U01880.1		3e-96		500
MA7-C06	606	Col-C06		Arabidopsis thaliana (Col-0)	At5g47910.1	AF055357.1		1e-102		593
MA7-C07	607	Col-C07		Arabidopsis thaliana (Col-0)	At3g16530.1	X91259.1		8e-83		450
MA7-C08	608	Col-C08		Arabidopsis thaliana (Col-0)	At1g44350.1	AJ010735.1		1e-53		300
MA7-C09	609	Col-C09		Arabidopsis thaliana (Col-0)	At4g15440.1	AF087932.1		1e-114		600
MA7-C10	610	Col-C10		Arabidopsis thaliana (Col-0)	At5g56760.1	U30298.1		5e-89		550
MA7-C11	611	Col-C11		Arabidopsis thaliana (Col-0)	At4g27560.1	AL035602.1		2e-93		580
MA7-C12	612	Col-C12		Arabidopsis thaliana (Col-0)	At1g45145.1	Z35476.1		5e-54		300
MA7-D01	613	Col-D01		Arabidopsis thaliana (Col-0)	At5g67300.1	Z95768.1		6e-18		115
MA7-D02	614	Col-D02		Arabidopsis thaliana (Col-0)	At5g66400.1	L04173.1		1e-21		480
MA7-D03	615	Col-D03		Arabidopsis thaliana (Col-0)	At5g05730.1	M92353.1		3e-64		350
MA7-D04	616	Col-D04		Arabidopsis thaliana (Col-0)	At5g04590.1	Y10157.1		2e-44		230
MA7-D05	617	Col-D05		Arabidopsis thaliana (Col-0)	At4g17500.1	AB008103.1		6e-63		440
MA7-D06	618	Col-D06		Arabidopsis thaliana (Col-0)	At4g23600.1	AL035394.1		2e-30		180
MA7-D07	619	Col-D07		Arabidopsis thaliana (Col-0)	At1g76680.1	U92460.1		6e-78		400
MA7-D08	620	Col-D08		Arabidopsis thaliana (Col-0)	At5g42980.1	U35829.1		5e-09		80
MA7-D09	621	Col-D09		Arabidopsis thaliana (Col-0)	At3g49120.1	X71794.1		1e-116		610
MA7-D10	622	Col-D10		Arabidopsis thaliana (Col-0)	At4g33150.2	U90522.1		8e-95		550
MA7-D11	623	Col-D11		Arabidopsis thaliana (Col-0)	At3g12500.1	M38240.1		2e-79		400
MA7-D12	624	Col-D12		Arabidopsis thaliana (Col-0)	At5g15650.1	AF013628.1		5e-97		500
MA7-E01	625	Col-E01		Arabidopsis thaliana (Col-0)	At4g38810.2	AL035656.1		2e-42		300
MA7-E02	626	Col-E02		Arabidopsis thaliana (Col-0)	At3g16420.2	AC001645.1		2e-72		490
MA7-E03	627	Col-E03		Arabidopsis thaliana (Col-0)	At1g16410.1	AC006341.2		6e-93		480
MA7-E04	628	Col-E04		Arabidopsis thaliana (Col-0)	At5g67300.1	Z54136.1		4e-67		500
MA7-E05	629	Col-E05		Arabidopsis thaliana (Col-0)	At5g17990.1	M96073.1		2e-54		310
MA7-E06	630	Col-E06		Arabidopsis thaliana (Col-0)	At4g34230.1	AL021961.2		8e-32		300
MA7-E07	631	Col-E07		Arabidopsis thaliana (Col-0)	At1g18710.1	AF062885.1		2e-64		460
MA7-E08	632	Col-E08		Arabidopsis thaliana (Col-0)	At1g43160.1	AC005687.1		5e-37		280
MA7-E09	633	Col-E09		Arabidopsis thaliana (Col-0)	At2g02990.1	U05206.1		1e-104		520
MA7-E10	634	Col-E10		Arabidopsis thaliana (Col-0)	At3g15210.1	AB008106.1		4e-57		390
MA7-E11	635	Col-E11		Arabidopsis thaliana (Col-0)	At4g36010.1	AL022373.1		1e-90		500
MA7-E12	636	Col-E12		Arabidopsis thaliana (Col-0)	At4g35480.1	AF078825.1		2e-51		400
MA7-F01	637	Col-F01		Arabidopsis thaliana (Col-0)	At3g48890.1	AF153283		2e-88		490
MA7-F02	638	Col-F02		Arabidopsis thaliana (Col-0)	At1g17745.1	AB003280.1		6e-70		500
MA7-F03	639	Col-F03		Arabidopsis thaliana (Col-0)	At5g20230.1	Y18227.1		1e-53		410
MA7-F04	640	Col-F04		Arabidopsis thaliana (Col-0)	At4g36990.1	U68017.1		4e-26		420
MA7-F05	641	Col-F05		Arabidopsis thaliana (Col-0)	At3g12580.1	AJ002551.1		8e-82		500
MA7-F06	642	Col-F06		Arabidopsis thaliana (Col-0)	At4g26080.1	X77116.1		5e-81		440
MA7-F07	643	ß-Actin				Human ß-Actin / negative control OR control for cross-species hybridization
MA7-F08	644	Col-F08		Arabidopsis thaliana (Col-0)	At1g68530.1	AF129511.1		1e-114		600
MA7-F09	645	Col-F09		Arabidopsis thaliana (Col-0)	At2g38870.1	AC005770.2		8e-29		300
MA7-F10	646	Col-F10		Arabidopsis thaliana (Col-0)	At4g13770.1	U18929.1		4e-87		470
MA7-F11	647	Col-F11		Arabidopsis thaliana (Col-0)	At2g43510.1	AC002335.2		2e-38		200
MA7-F12	648	Col-F12		Arabidopsis thaliana (Col-0)	At4g04610.1	U43412.1		5e-84		440
MA7-G01	649	Col-G01		Arabidopsis thaliana (Col-0)	At2g30490.1	U37235.1		2e-94		510
MA7-G02	650	Col-G02		Arabidopsis thaliana (Col-0)	At1g61890.1	AC004392.1		5e-72		400
MA7-G03	651	Col-G03		Arabidopsis thaliana (Col-0)	At2g30770.1	AC002340.2		6e-38		300
MA7-G04	652	Col-G04		Arabidopsis thaliana (Col-0)	At3g16470.1	AC001645.1		4e-66		470
MA7-G05	653	Col-A01		Arabidopsis thaliana (Col-0)	At2g43330.1	AC002335.2		2e-24		500
MA7-G06	654	Col-G06		Arabidopsis thaliana (Col-0)	At3g54640.1	U18993.1		7e-46		265
MA7-G07	655	Col-H01		Arabidopsis thaliana (Col-0)	At5g07440.1	U56635.1		3e-93		500
MA7-G08	656	Col-G08		Arabidopsis thaliana (Col-0)	At3g16410.1	AC001645.1		5e-66		460
MA7-G09	657	Col-A12		Arabidopsis thaliana (Col-0)	At2g06050.1	AF132212.1		1e-88		490
MA7-G10	658	Col-G10		Arabidopsis thaliana (Col-0)	At4g37410.1	AL035601.1		2e-73		390
MA7-G11	659	Col-G11		Arabidopsis thaliana (Col-0)	At1g19670.1	AF021244.1		3e-94		440
MA7-G12	660	Col-G12		Arabidopsis thaliana (Col-0)	At3g57260.1	M90509.1		2e-84		500
MA7-H01	661	ALIEN4				Alien PCR control 4, ! WITH DYE CONTROL!
MA7-H02	662	Col-H02		Arabidopsis thaliana (Col-0)	At2g29450.1	AF144382.1		4e-78		430
MA7-H03	663	Col-H03		Arabidopsis thaliana (Col-0)	At1g52690.1	X91919.1		1e-41		300
MA7-H04	664	Col-H04		Arabidopsis thaliana (Col-0)	At2g17500.2	AC007584.3		1e-44		260
MA7-H05	665	Col-H05		Arabidopsis thaliana (Col-0)	At1g01470.1	Y12776.1		2e-32		200
MA7-H06	666	Col-H06		Arabidopsis thaliana (Col-0)	At2g33380.1	AC002332.2		4e-33		200
MA7-H07	667	Col-H07		Arabidopsis thaliana (Col-0)	At2g23560.1	AC003040.2		3e-55		310
MA7-H08	668	Col-H08		Arabidopsis thaliana (Col-0)	At4g04830.1	AF118223.2		6e-41		214
MA7-H09	669	Col-H09		Arabidopsis thaliana (Col-0)	At5g26340.1	AF250340.1		1e-60		389
MA7-H10	670	Col-H10		Arabidopsis thaliana (Col-0)	At1g61120.1	AC002294.1		4e-49		289
MA7-H11	671	EMPTY				Buffer only / negative control
MA7-H12	672	ALIEN8				Alien PCR control 8
MA8-A01	673	ALIEN9				Alien PCR control 9
MA8-A02	674	AD-C08	DQ226939	Boechera divaricarpa	At2g15970.1			1e-79	GGGAAGACGACGAGACAGATGATCCCGATGGTGTTGGAGACACCGTTGGCTTTTGTGAAGGCATTTCTGAATCCACCTGAAGCTCTAATGTGTTCTTGAAGCAAGTAACATCCAATCGCTAAGCAAATCGCTAAACCAATCCAACTGTCTCTGAATGTGCCAGCAATTAAATTCGGTGCCACCACGGCGAGCAGAATCAAAGCCACGGGTAATTCCAAGTACTCTTTGGAGTGTTTAGGAAAGAAGAGTTGTACAACAACAGCTACGAACGCAATCCATTTACCAATTTCTCCTCTGAAAATACCAAAGATCAAGGAAGGAAGACTGAAGAAGATGTAAGGAATGAGAAGTGATGTGAGCATATTCGTCTTCCAATTGGTTCGATCCAACACCAACAAG…	600
MA8-A03	675	AD-C12	DQ226940	Boechera divaricarpa	At1g52400.1			1e-117	GGTCCAAGCATGTGGGATACTTTCACTAAGAAATACCCACATAGATGTCAAAATCATAACGCTGATGTTGCTGTGGATTTCTACCATCGCTACAAGGAAGATATCCAATTGATGAAAGACCTTCACACTGATGGTTTTAGACTTTCTATAGCGTGGCCAAGAATATTCCCCCATGGAAGGATGTCTAAGGGAATTAGCAAACAAGGAGTCCAATTCTACCACGACCTCATCGATGAGCTTCTCAAAAACAATATAACACCACTAGTAACAGTCTTTCACTGGGATACTCCTCAAGACTTGGAAGATGAATATGGTGGTTTCTTAAGTGGTCGCATTGTGCAAGATTTTACGGAATATGCGAATTTCACTTTCCACGAATATGGACACAAAGTGAAACAT…	610
MA8-A04	676	AD-C11	DQ226941	Boechera divaricarpa	At1g76180.1			7e-18	TGCCAAAGGTAGCAACAGAGGAATCATcATCGGCaGAGGTTACTGATCGTGGAATGTTCGATTTCTTGGGGAAGAAGAAG GACGAAACTAAACCCGAAGAGACGACGATCGACTCTGAGTTTGAGCAGAAGGTTCATATTTCGGAGCCTGCGCCGGAGGT TAAACACGTGGAAGAAGAGGAGAAGAAGAAGCCTAGTCTCCTTGAGAAGCTTCACAGAAGCGACAGTTCTTCTAGCTCTT CAAGTGAGGAAGAAGGTGAAGATGGTGAGAAGAGGAAGAAGAAGAAGAAGGATAAGAAGAAGACAACTACTGAAACTGAA GTGGGGGTGAAAACAGAGGAGGAGAAGAAAGGGtTTATGGATAAACTGAAGGAGAAGCTTCCGGGACACAGTAAG…	520
MA8-A05	677	AD-B6	DQ226942	Boechera divaricarpa	At3g62600.1			7e-68	TCTCTTCCAGGAGCTGGTTTTATCACATTCTTTTCCCTCCATACCTTCATAGAGCCTCCCATGTACAAATCTTCaAGAGTTGCCTCAAGTTCCACAATCACGTCATCACCCTTGACAACCTTCTCTTCTTCCTCCATCGAACCTCCACCAAAAAACGAGCTAAAAATGTCCTGCATATTCATGCCTCCTCCTCCTCCTCTTCCTCCATTTGCAGAAAATTGTTTAAGTCCCTCTTCACCATACTTGTTATATATCTCCCTCTTCTCCTCATCYGATAACACTTCATAAGCATTGTTGATCTCGGCGAATTTGCGAGTCGCTTCCTCATTTCCTTGATTCTTATCGGGATGATACTTCAAaGCGAGTTTCCTATAAGCTCTCTTGATCTGTTCGTCAGAT…	520
MA8-A06	678	AD-B1	DQ226943	Boechera divaricarpa	At1g52400.1			9e-55	TGGTGAGGTTCGAGAAGGTTCCTTTACTGTTAGGGTTAGCTCTGGTTCTAACTGTGTTCGGAGCTCTGACCAAAGCCGATGGACCTGTCTGCGGGTACAGGTGTGCCTGAAATAGCATTTAGCAGAGCAAACTTCCCTAAAAACTTCATTTGGGGAACGGCAACCGCAGCGTTTCAGGTTGAAGGAGCTGTTGATGAAGGTTGTAGAGGACCAAGCATGTGGGATACTTTCACTAAGAAATACCCACATAGATGTCAAAATCATAACGCTGATGTTGCCGTGGATTTCTACCTTCGCTACAAGGAAGATATCCAATTGATGAAAGACCTTCACACTGATGGTTTTAGACTTTCTATAGCGTGGCCAAGAATATTCCCCCATGGAAGGATGTCTAAGGGA…	430
MA8-A07	679	AD-A12	DQ226944	Boechera divaricarpa	At2g24420.2			7e-59	TCGCCTTGGTTTTCAATTTCACCACTTGTATCTTTGCCGACGCTGGAATCGACGGCGGAGAAGAACCGAAACTTGGATCCGACGGTGTTGATAGCGATTTGGATCAGCTTAATGCTAAAATTCGTGCCCTAGAATCCCAAATTGATGACAAGACCAAAGAACTTAAAGGGAGAGAAGAGTTGGTTTCAGAAAAGGAGAAACTTCTTCAAGAGCGACAAGACAAAGTTGCTTCCTTGGAGACTGAGGTTTCATCACTAAGGAAAAAAGGTTCATCGGATTCTGTGGAACTGTTGAGTAAAGCTCAAGCACGAGCGGCTGAATTAGAGAAGCAGGTTGAGGTACTCAAGAACTTTTTGGAGCAGAAAAACAAGGAgAAGGGCGAATTCCAGCACACTGGCG…	480
MA8-A08	680	AD-A9	DQ226945	Boechera divaricarpa	At1g25220.1			4e-87	ATGGCGGCTTCTACATTGTACAAGTCCTGTCTTCTTCAACCCAAGTCCGGTTCCACCACTCGTCGCTTAAACCCTTATCTCGTTAATCCTATTCCGAATCCGACAAGAGTTTTGGTTTTGGCGAAGAGTCGTAGAGATGTTCTTGCGAAAGCTTCRATTAAAATGGCGGAATCGAACTCTACACCTTCCGCTGTTGTCAACTCCTCTAAGCAGAATGGTCCTATCATCGTCATCGATAATTACGACAGCTTCACGTACAACCTCTGCCAGTATATGGGAGAGCTAGGATGCCATTTTGAAGTTTACCGCAATGATGAACTTACAGTAGAGGAGCTGAAAAGTAAAAATCCAAGAGGGGTGTTGATTTCTCCTGGGCCTGGTACCCCTCAAGACTCTGGG…	520
MA8-A09	681	AD-C9	DQ226946	Boechera divaricarpa	At2g39800.1			4e-75	AGTTCCAACGCCAGTAGAGCAGCTAAGCTGTCGTTATCCCAGAAAATACCAGAAGAATCCTGATATGGGGCTCTTCGGGTGCTTATAGCATCATTCTCATTGAAAATTGGAATAACCCTCAAATCCAGCATGGACTTGACAGTTTCATTAAGTTGCTTCCTGAATTCCTTGTCTCTAAAACTACTGTCATTCACAAGAAGCTGAGCCGCGGTCACATCCAGCTGGTCGAACATAGTCTCATAATAAGCCATAAGACTGCTTTGTCCAACACCAGCACAAGCCTTCCCATCAAGTTCAGTCTGAGGCTTCTGGAGATCCGCAAAGCTGCTATTGACTAATTGTCGAtATCGAAGCCTTTGCCGGCCAAGGCCAACCGCACCAGATGACACCAAAATCACC…	620
MA8-A10	682	AD-A12		Boechera divaricarpa	At2g24420.2			7e-59	TCGCCTTGGTTTTCAATTTCACCACTTGTATCTTTGCCGACGCTGGAATCGACGGCGGAGAAGAACCGAAACTTGGATCCGACGGTGTTGATAGCGATTTGGATCAGCTTAATGCTAAAATTCGTGCCCTAGAATCCCAAATTGATGACAAGACCAAAGAACTTAAAGGGAGAGAAGAGTTGGTTTCAGAAAAGGAGAAACTTCTTCAAGAGCGACAAGACAAAGTTGCTTCCTTGGAGACTGAGGTTTCATCACTAAGGAAAAAAGGTTCATCGGATTCTGTGGAACTGTTGAGTAAAGCTCAAGCACGAGCGGCTGAATTAGAGAAGCAGGTTGAGGTACTCAAGAACTTTTTGGAGCAGAAAAACAAGGAgAAGGGCGAATTCCAGCACACTGGCG…	480
MA8-A11	683	AD-A2	DQ226947	Boechera divaricarpa	At3g16470.1			8e-78	CTTCCAAGGACAGGCTTTGATGTCTTTTCATAGTCAGCCTTGAAATAGGTCACACAAGAGTCACCTTGTCCARCATATATTTTCTTGACACCGTCGTGAACACCATCATCCCAAGCAACTCCACCATCTCCACCTTGTGCTGGAATGGTATTGGAAGGAGTCAATGGTGTGGACGAAGGAACAATATAAGCTCCAAAAGAATGGATCAGATTGCTTGAAGTTCCATGGAATCCAACGATTTTGCCGCCTCCTAGCTCAGCTGTGTCTCCAGAGGTTAGTCCAAACGGCTGAGAAGTTTTGCCCTTGAACGTCTTGAATACAAGAGAAGTGATGATCTCTGTTGGTGACCCGAAAAGTTTCTCGTAGTAAACTTTCACAGATGTGATGTAGTCTTCTGGA…	520
MA8-A12	684	polydA				poly d(A) DNA / negative control (cross-hybridization of long poly (A) - tails)
MA8-B01	685	AD-A6	DQ226948	Boechera divaricarpa	At3g16530.1			3e-87	CAAGGTTTCGCCTTCATCATCGTCCCAGAAGCTGATAACTCTGGCGCTTCGGGTGGTGGATATCTCGGAATCCTCAACAAAACCAACGATGGGAAGCCAGAAAACCACATCTTGTCTATCGAATTCGACACTTTTCAGAACAAAGAGTTTCAAGACATTAGTGGTAACCATGTCGGAGTCAACATCAACTCGATGACGTCTCTTGTYGCTGAGAAAGCTGGTTACTGGGTTCAGACATTAGTCGGAAAAAGGAAAGTTTGGTCGTTTAAAGATGTGAATCTTAGCAGTGGAGAGAGGTTCAAGGCTTGGGTCGAGTTCAGAAACAGAGACTCTAGGATTACCGTTACGCTCGCGCCTGAAAACGTTAAGAAACCTAAGAGGCCTTTGCTCCAAGGTCCG…	510
MA8-B02	686	AD-A8	DQ226949	Boechera divaricarpa	At4g24220.1			1e-68	GCTCCGTAACGTTCTCCAAGCGATTGTCCCACACGCGCCGAATCTCCGTCACGTTTGTCTCCAGACAGGGACAAAGCATTACATCGGCCCTTTCAACAACAACGGTGGATCTTTTCACGATCCGCCTTTTACAGAGGATATGCCGAGATTGCAGATCCAGAATTTCTATTACACTCTTGAGGATGTTCTGTTTGAAGAGATCAAGAAGAAAGAAAGTGTTACGTGGTCCATACATAGACCAAACACGATCTTCGGGTTCTCTCCTTACAGTTTGATGAACATAGTTGGGACTTTGTGTGTCTATGCAGCGATCTGTAAGCACGAAGGGTCTCCGTTGATGTTTCCTGGGAGCAAGAAAGCGTGGGAAGGGTTCACAACGGCTTCTGACGCGGATTTGATT	410
MA8-B03	687	AD-C10	DQ226950	Boechera divaricarpa	At4g39090.1			2e-63	TGATCTCGTGATCCGTCAGGTAGTTGATGGAGGAGGCGAGCCCAAGGTTTTGTCCTCGGAGGATCACTTTTCTCTCTTCAAAAAAAAGTTCGGCAAGGTCTACGCTTCCGGTGAGGAGCATGACTATAGGTTCTCGGTTTTCAAGGCGAATCTCAGGCGAGCGAGGCGTCACCAGAAGTTAGATCCGTCGGCGCGTCATGGTGTTACGCAGTTCTCAGATCTGACTCGCTCTGAGTTTAGGAAGAAGCATTTGGGGGTTAAAGGTGGGTTTAAGCTTCCCAAGGATGCCAACAAGGCTCCGATTCTCCCTACCCAAAATCTCCCTGAAGAGTTTGATTGGAGAGATCGTGGTGCTGTTACCCCCGTCAAAAATTAGGGATCTTGCGGCT	400
MA8-B04	688	AD-A3	DQ226951	Boechera divaricarpa	At4g15440.1			1e-84	CGGTTATTCTCCCGATCAAAGAAGGTAAAAAGACGGAAAAGCCCCCGTAAGCATTAAAACCTAAAACGAATAAGAGATTATGAATCGTCTCATCTCGGGTCAACCCGTATTCTTCTTCACCTAACCGGAGACAATCTCCGGCGTTCTCGTCGATGAAATTGTAAAGCTTTTTGTAAACTCCGGCGACTAAGATAGGAGGGTAAGCCCAAGAATGGAGAAAAATCTCTTCAAGCGGCTGAGCAATACCGATTTTGGTAGTGGGGATAACTTGCAATGCAAGCCAACGATCGAGCATTTGCCAACCGTTCTCGGCAATGTCCGGCGATACGGAAGTGTCAACGCCGGTGRGTGAGGAGGTGAGGAAATTGAATGTGCAACGTTGGAGAGGGATGAAAAACA…	610
MA8-B05	689	AD-B3	DQ226952	Boechera divaricarpa	At4g17090.1			5e-93	TGGGACCTTGTGGAGAATTGAGATACCCATCRTACCCTGAGAGCAATGGRACATGGAGATTTCCCGGRATTGGAGAGTTCCAGTGCTATGATAAGTATATGAAATCGTCACTTCAAGCATATGCTGAATCAATCGGGAAAACTAACTGGGGAACAAGTGGACCTCATGATGCCGGCGAGTACAAGAACCTCCCAGAAGATACTGAATTTTTCCGGAGAGACGGAACRTGGAATAGCGAGTATGGAAAGTTTTTCATGGAATGGTACTCTGGGAARCTACTAGAACATGGAGACCAACTCCTATCTTCAGCGAAAGGAATCTTTCAAGGATCCGGAGCAAAGCTATCAGGAAAGGTAGCCGGAATTCACTGGCACTACAACACCAGGTCACACGCAGCTG…	510
MA8-B06	690	AD-A4	DQ226953	Boechera divaricarpa	At4g31500.1			1e-109	TTCGGATTCCTTGACAACCTCACTGGTCTCAGTGCTCGTCTTAAGAAAGCTTTCAAGGAGCTTGACACTTATCTTCAAGAACTCCTCGACGAGACTCTTGACCCTAACCGCCCTAAACCCGAGACAGAGAGTTTCATTGATCTTTTGATGCAGATCTACAAAGACCAACCTTTCTCCCTCAAATTCACTCACGAAAATGTCAAGGCCATGATATTGGATATTGTAGTGCCGGGAACTGACACGGCGGCTGCAGTGGTGGTATGGGCCATGACTTACCTTATAAAGTACCCTGAAGCGATGAAGAAAGCTCAAGAGGAAGTGAGGAMTGTGATAGGCRACAAAGGATATGTCTCGGAAGAAGACATACCTAATCTCCCTTACCTSAAAGCAGTCATCAAG…	609
MA8-B07	691	AD-A5	DQ226954	Boechera divaricarpa	At3g04720.1			5e-94	TCGAACTTGTCCCGGTAACATCTGTTGCAGCCAGTACGGTTACTGCGGCACCACGGCGGAGTACTGTTCACCAGATAACAAGTGCCAGAGCAATTGTTGGGGTAGCGGCTCAGGGGAGAGCGCGAAGAACGTACGCGCCACCTACCATTTTTACAATCCGGCGCAGAACAACTGGGATTTGAGAGCCGTGAGTGCTTATTGCTCCACGTGGGATGCTGATAAACCGTACGCGTGGCGGAGCAAGTATGGCTGGACCGCCTTCTGCGGACCTGTTGGACCTCGTGGTCAAGCTTCTTGCGGCAAGTGCTTAAGGGTGAGAAACACAAGAACAAATGCTGCAGTAACGGTTAGAATTGTGGACCAATGTAGCAATGGAGGATTGGATTT-GGATGTTGCAA…	490
MA8-B08	692	AD-B2	DQ226955	Boechera divaricarpa	At3g16400.1			2e-79	TGCCATGTGAGCATCTTAGCCCTGGACCTTCTCCTTTTTGCTCCACCTTTATCCACTTTCCAAGCAATTTCGGAGCGGACGGTGAAGAAACATAGGCCCCGAGGGAGTGAAGAACGTCGGTCGAACGTCCATGAAACCCAACGATTTTTCCACCGTGTAGCACAAACTTAGTCCCAGGTCTTTGTTCGATAGGCTGAGAGGTTTTCCCTTTATAAGTCTTGAATGACAGAAACGTGATCATTTCTGTGGTCATATCATTAACTTTCTCACGGTAACCTTCCACATATACGATGTAGTCATCAACATCAATCTCAAACTCATCAACTCCTAGCAGATTCTTCTTTCCATGTTCATCTCCAGCAACCACTTGAGAACCATTGACGTACTCAAACTTGACGA…	510
MA8-B09	693	AD-B9	DQ226956	Boechera divaricarpa	At1g20440.1			9e-10	TAGCGATGAAGAAGGTGAGGAGAAGAAGAAGAAGAAGGAGAAAAAGAAGATCGTCGAAGGAGAAGAAGAAAAGAAAGGAGTAGCGGAGAARATCAAGGAGAAGCTTCCAGGCCACCACGACAAGAAACCAGAAGATGATCATGTACCAGTGTCGGAGAGTGTGGTGGAGCATTCGGCGGAGCATTACCAAACAGAGGAAGAGAAGAAAGGAGTAATGGATAAGATCAAGGAGAAGCTTCCAGCCCACAGCAAGGAACCAAAGGATTCACCWGCCGTAACGGAGCACCCGGTGGAGCATTCGGCGGAGAAGAAGGGGATTTTGGAAAAGATTAAAGAGAAGCTTCCARGTCATCACGCCAAGACAGAGGAAGAGAAGAAAGAAAAAGTCTGATTAAGAAA…	460
MA8-B10	694	AD-F3	DQ226957	Boechera divaricarpa	At3g54420.1			1e-66	caaagAACGCTGCAATCTCACGCCTAGAGTCATCGGTCGATCCAACTCTACCGAAACGAGAATATGAGTCTAAGGCCTCAAGAAAAGCTYCCCGACTGTAAAATCCATTGCCGGCGCAACTAGACTCAGCTTGACTGATGATTCCATTGAAGAAATCTTGAGTGACAATCTCAGCCACAGACACACCATTAGCAGGMGGAGGAGCAAAACAAGGCCCTTGTTGGCAACCTACACCACAATAGTCTGAAGTGTTACCGCAAAATCCAAACTGACTACAACATAGCTCTGACGAACAACCGCAGTTTTGAGCCTTTGTTGTGTCATAGAAAGCTTGTAGAATTAATAGAAWGGTTACCAAATAGATGGRTTTAGAAATGGTGGGAGTCAACA	400
MA8-B11	695	AD-F5	DQ226958	Boechera divaricarpa	At1g02920.1			3e-50	GTTCTCATCGCTCTTCACGAGAAGAATCTCGACTTTGAGCTCGTTCATRTCGAGCTCAAAGATGGTGAACACAAGAAAGAGCCTTTCATCTCTCGCAACCCTTTTGGTAAAGTTCCAGCCTTTGAAGAYGGAGACWTCAAGCTTTTYGAATCAAGAGCAATTACTCAATACATAGCTYATMATTACWCAGACAAAGGAAACSAMCTTSTCTCMCYTGGCtccAAGKACATKGCGATCATAGCCATGGGCATAGAAATTGAAKCGCATGAGTTTGACCCAGTTGCTTCAAAGCTTGCTTGGGAGCAAGTCTTCAAGTCTTTCTATGGTATGACAACAGACMAAACCGTTGTTGAAGARGAAGAGGTTAAGTTAGCCAAAGTCCTCGATGTTTACGAACAT…	430
MA8-B12	696	PRIMER				oligo (d)T-Primer + M13 universal primer / negative control
MA8-C01	697	AD-E9	DQ226959	Boechera divaricarpa	At2g29550.1			8e-96	GGTTCCCTGGTCAACTAAACTCTGATCTTCGTAAGCTAGCTGTGAATCTGATCCCATTCCCTCGTCTTCACTTCTTCATGGTGGGTTTTGCTCCTCTCACCTCTCGTGGATCTCAACAGTACCGTAACCTCACTGTCCCAGAACTGACCCAGCAAATGTGGGATGCCAAGAACATGATGTGTGCTGCTGACCCAAGGCACGGTCGCTACCTCACKGCTTCAGCTATGTTCCGTGGCAAGATGAGCACAAAGGAGGTAGATGAACAGATGTTGAACGTACAGAACAAGAACTCCTCCTACTTTGTGGAATGGATCCCAAACAATGTCAAATCAACCGTCTGTGACATTCCCCCTACTGGTTTGAAGATGGCTTCAACGTTCATTGGTAATTCAACATCAA…	510
MA8-C02	698	AD-B10	DQ226960	Boechera divaricarpa	At1g20450.1			2e-28	TACGACTCTCGCGTCTGAGTTCGAGAACAAGACTCAGATCTCTGAACCAGAGCCGAAGCACGAAACGGAGGAACATAAAGAGCATAAGCCTACTCTACTCGAGCAGCTTCACCAGAAGCACGAGGAGGAAGAAGAGAACAAGCCAAATCTCCTCGAAAAACTTCACCGTTCCAATAGCTCTTCATCCTCTTCGAGCGATGAAGAAGGTGAAGACGGCGAGAAGAGAAAGAAGAAGAAGGAGAAGAGAAAGACCATTGAAGGAGATGTGAAAACAGAGGAAGAGAATAAAGGAGTAATGGACAAAATCCAGGAGAAGTTTCCACACAGCGAGAAACCAGAGAGTCATGGTGTACCACCAGTCGTCACCACTATGCCAGCACCACATTCGGTAGAGCATCA…	600
MA8-C03	699	AD-B12	DQ226961	Boechera divaricarpa	At2g42540.1			1e-20	TttcAGATTTCGTGACGGATAAAACAAAGGAGGCGTTGGCGGATGGTGAGAAAGCAAAAGACTACGTTGTTGACAAAACCAGTGAAAAYACAGCTACCTTGACTAAAGAAGCTGAGAAAGCTTCGGAGTATGTGGCGGAGAAAGGAAAAGAAGCCGGAAACAAGGCGGCTGAGTTCGTAGAGGGTAAAGCAGGAGAGGCTAAGGATGCCACAAAGTAGGGTC	230
MA8-C04	700	AD-B8	DQ226962	Boechera divaricarpa	At2g33380.1			2e-84	TTTGAAAGCCATCCAAAAGGATCGAAAGCCATTCGATTTCCCTCGGTTACATTCCAAACCTCTTTAAATGATAACTTATCCTTAACTGTTAGCGCGTATTTGCTAAATATATTCTCGAGATTAACCGGGACATACCTTCCTTCGGTGTCATAGGTGCTTGAATCACTCCCATGTTTGGCTTTGTGTACGTTGTCGATATAAACAGGCAATAATGGTGATGGCACCCAACTCGGAAGTGTAACGTAGCTAAACGCTAAGTTTATGAGTATGCTCCAAAAGASAGAGGAGATTGGGTTGAAACCGAGGTCACGAAATCCCTTATAAGTCTCCCAAGGATAGACGATTCCGTCGCCGTTTTGGTCGAAGAAAGCAACATGTTGTTGCATAACACTCATTCCT…	511
MA8-C05	701	AD-E7	DQ226963	Boechera divaricarpa	At1g32060.1			1e-110	ACACTCATCAGCGACACGACCACCGTGATCTGTCTTGACGATTACCATTCCTTGGACAGGTTTGGTCGGAAAGAGCAAAAAGTCACCGCTTTGGACCCACGCGCCAATGACTTTGATCTCATGTATGAGCAAGTCAAAGCTCTTAAGAGTGGTGTCGCYGTCCAGAAACCGATATACAACCATGTCACTGGACTTCTTGACCCGCCTGAGCTTATTCAGCCTCCTAAGATTCTTGTCATCGAAGGTCTTCACCCAATGTTTGATGAGAGAGTAAGAGACTTACTCGACTTCAGTATCTACTTAGACATTAGCAACGAAGTCAAGTTCGCTTGGAAAATTCAGAGGGACATGGCTGAAAGAGGTCACAGTTTGGAGAGCATCAAAGCAAGTATCGAAGCC…	610
MA8-C06	702	AD-E11	DQ226964	Boechera divaricarpa	At2g02990.1			2e-92	TATCCAAATTCAGGCAAACCAGCTGCTGATTTTGGAATTCATGGTCTTTGGCCTAACTACAAAGATGGCACTTATCCATCTAACTGTGACGACACTAAACCATTCGATAAATCAACGATATCAGATCTTATTAACTCAATGAAGAAGAGCTGGCCAACACTGGCTTGCCCGAGCGGTTCAGGTGAGGCGTTTTGGGAACACGAATGGGAGAAGCATGGTACTTGCTCTGAATCGGTTATCGATCAACATGAGTATTTCCAAACCGCTCTTAACCTTAAACAGAAAACCAATCTCCTTGGAGCTCTAACCAAAGCCGGGATTAATCCGGATGGAAAATCGTACTCWTTGGAGAGCATAAGAGATTCGATAAAAGAGTCAATTGGTTTCACTCCTTGGGTT…	490
MA8-C07	703	AD-C7	DQ226965	Boechera divaricarpa	At1g11840.2			1e-104	ATGGCTGAGGCTTCTGATTTGTTGGATTGGCCAAAGAAGGATAACCGTCGTTTTCTCCATGTTGTCTACCGCGYTggTGATCTTGAWCGCACCATYSAGTTTTACACTGAGTGCTTTGGTATGAAGCTGTTGAGGAAACGAGATATCCCTGAGGAGAAGTATTCTAATGCTTTTATGGGTTTTGGACCCGAAACATCTAACTTTGTTGTGGAGCTGACATATAATTATGGAGTTAGCTCATATGATATTGGAACTGGATTTGGGCATTTTGCCATTGCAACACAAGATGTTTCCAAAATTGTTGAGACCGTCCGTKCCAAGGGTGGAAATGTCACTAGGGAACCTGGTCCGGTYAAAGGTGGAAACAGCAWCATTGCGTTTGTGAAGGACCCTGATGGC…	585
MA8-C08	704	AD-F2	DQ226966	Boechera divaricarpa	At1g76680.1			1e-40	ACGGTGGATCATTGCAAAACCGTTGTAAATTTGCTTTAGAAATAGTCGATGCAGTGGCCAAGGAGATTGGGCCAGACCGTGTTGGTATCAGGCTCTCTCCATTTGCTGACTACATGGAATCCGGAGACACTAATCCAGGAGGATTGGGGCTTTACATGGCGGAATCTCTGAACAAATACGGAATCCTCTACTGTCATGTGATTGAAGCCAGAATGAAAACAWTRGGAGAWATACATGCATGTYCTSACACGCTAATGCCGATGAGGAAAGCCTTTAAGGGGACTTTCATCTCTGCAGGAGGTTTCACGAGGGAAGACGGGAATGAGGCCGTGTCAAAGGGAAGAACCGATCTCGTGGCTTATGGTCGATGGTTTCTGGCCAACCCGGATCTGCCAAAGA…	510
MA8-C09	705	AD-C5	DQ226967	Boechera divaricarpa	At4g24960.1			3e-57	AATGGAGTGGAGGATGTTGGGCTTGGTGGGCTTGGAGCGGGAAGAGCTGAAGACGCCGTGTTTCTTGAACTGTTCTCTCACAACACGGTTGTAGATAAATGCTGCGCCTTGAAACTGCGGCAGAACAAGCCAAGCAACGAACACAAGTTTCACCGTATACCAAATCGGAATCCACTCAAGAAGCGATTGCAGAATCAGTTCCGACAGTGAGAGGAACGAATATATTATCCAATACGCAAGCCACTGTTCGTCGTCAACTTTCGTTGCGCTCTCCATTGCTATCACCGATGCGTACAATGGATACAGCAACATCACTATGGGCCCAGCGCCTGAATGAAGAGCAGTAAGGAAAGTCCAAAACTTGTCCATTTTTT	408
MA8-C10	706	AD-C1	DQ226968	Boechera divaricarpa	At5g52310.1			3e-44	TAAATTTCCGGCGAGAAGTGATGATGTGAAAGTAGAGAATGAGTTGGGAAGAGACTTACCGACGGGAACTCATGATCAATTCTCACCGGATATTTCTCGTCCTAAAGAGAGAGATGAGTTTGAGGAGTCRAGAGATGATTTTGAGGAGACGAGAGATGAGMCGAMACAGGAGACAAAACCTAAGACTTRCACRCAGCAGGTTGCTTCAATGCTAGGTTACTCCGGAGAAATCCCCGCGGGAGATCAAACTCAAGTGGCGGGAACTGTTGATGAGAAGTTGACTCCGGTCAACGAAAATGATCAAGAAACAAAKTCTGCCRTGACGACGAAGTTACCTCTCTCTGGAGGTGAAAATGGAGTGGAGGAGACGAAACGAGGGGAAGAGAAAGGTGTGTCGGA…	630
MA8-C11	707	AD-F4	DQ226969	Boechera divaricarpa	At2g29450.1			5e-70	CTTCCCAACCTCTCTCCAAACAAAACGGAATkCATACTTgCCGGCGACTAAATCCAAGAATCCGACATTCTTACCACCGAAGTAATCTTTTCCGACAAGTTCTTTCTCGAGATACATAATCAGTTCTCTTGCCTGCTCGGCCAAACCTTCTCTTCCTTTCTCATCCGCTTTTGCCATTGATACAAAAGCCACATTAAAAATCTGTTCATCAGCAAGTTTAGCAAAGAATCGAGCTTTGGATCTTTCGTAAGGATCTTGAGGGAGAATTGGATTGTGTGGCCAAGTCTCATCGATGTATTCAAGAATCACATGAGACTCGAGAATTGTTTTACCATTGTGGACAAGAACAGGGACCTTCTTGTGAATAGGGTTAAGAGCAAGAAGCAAAGAGCTTTTGTT…	510
MA8-C12	708	AD-26SProt	DQ226970	Boechera divaricarpa	At3g05530.1			1e-78	ACAAGTAAAACTAGTTGAAAGATAAACGGCATTGAAAAATATAAATGATGGGAGGGATCAGGCATAGTAGTTCAAGCTTGCTTTCTTCTTGGCCTGGACTTGGATGATACCTTCATTGAAGTCTTCATGGCTCACCTCTGTGGCATCACGGCGAAGAGCTAACATGCCAGCCTCTACACACACTGCTTTCAGCTGAGCTCCATTGAAATCATCTGTTGATCTTGCAAGCTCCTCAAAGTTGACGTCTGGGTTGACATTCATCTTCCTCGAGTGAATCTGCAAGATTCTGGCCCTTGCTTCTTCTGTTGGGTGTGGGAACTCGATCTTTCTGTCTAGTCGACCAGAACGCATGAGTGCTGGGTCCAGAATATCTGCACGGTTAGTGGCTGCAATCACCTT…	511
MA8-D01	709	AD-132B	DQ226971	Boechera divaricarpa	At4g00720.1			5e-34	AATTCGCCCTTTGCGCTGGNAATTAGNACGCTGTCGCAGCTCTGTTGATGCACCCGCAAGTTCTTGGGCAGTGAAGTTAAACAATGGNAGGCAGTGCTCTTCCATTTGGCAGTGAAACATTTGGGTCCCGTNAAGTCATCGAAGAAGGGGTGTGCACAAGCTTCCAAAGCAGTGCAACGAAGGTTTGGTGAATACTGGAGGAGTCTTGAGACAAGGTCTACTGCTTCAGGTGGCATTCGCTTGTGGAAAATCTTGTGCCACGGGTGAGCTTAAGGGCGAATTCCAGCACACTGGCGGCCGTTACTAGTGGATCCGAGCTCGGNACCAAGCTTGATGCATAGCTTGAGTATTCTATAGTGTCACCTAAATAGCTTGGC	378
MA8-D02	710	AT-132B		Arabidopsis thaliana (Col-0)	At4g00720.1			3e-56	CAGAGTTCAAGTTTCCTCAAATCAAAGCTCACCCGTGGCACAAGATTTTCCACAAGCGAATGCCACCTGAAGCAGTAGACCTCGTCTCAAGACTCCTTCAGTACTCACCAAACCTTCGTTGCACTGCATTGGAAGCTTGTGCACACCCCTTCTTTGATGACTTACGGGATCCAAATGTTTCACTGCCAAATGGAAGAGCACTGCCTCCATTGTTTAACTTCACTGCCCAAGAACTTGCGGGTGCATCAACAGAGCTGCGACAGCGTCTAATTCCAGCGCATTGCCAGGGAACGGGAAGTAGCTCTTAGGATCGTTTATAGCGTGTCCAAATCCAGCTTTCTTTCTCTCCCTCTATTTACTGCAGTGTGTACATCAATTTTGAACCACTTCTGCTTCCAA…	657
MA8-D03	711	AD-23A	DQ226972	Boechera divaricarpa	At1g64720.1			5e-81	ACCCRATCCTCGTCCAATYGCTGTGCTTTGAGGMCTAATCATCCATCCGATTCCGTGGAGGAGGGGGCGATGGGATTGAGTTCCTTGTTTATTCCCGAGTTTCACAMCCTCGGCACCTCTGACCTTTTAGTTTTTGTTRCGCCACTCTGGATTGCTGTGGCTGCCGGGGTTTTGGWGGGTTGGTTTTGGAGGCCCAAGTGGGCTTATCTCTCCGGTGATGATTCAAAACTCTTCTCCGATTCACCTAAATTCTTCAACTTCACCTCCTTCAACCCCCTCAACCTTCCCACTTCCATCCTCAAAACCTCATCTCACAGCCTTTCTTCTCCCCAGGCTGAGAAAGAGAAATCTGGGTTTGTAACTGAAGATGATTTTAGGCATCTTTGGAAGTTAGTTGAG…	667
MA8-D04	712	AT-23A		Arabidopsis thaliana (Col-0)	At1g64720.1			1e-111	TcGGATAACAATTTCACACGGGACGACTCCAAGCGCTTCAATATCTCCCAAGACCCAACCATCGGAGGGAGGGGGCGAGATGATGGGATTGAGTTCCTTGGTCTTTGCCGAGTTTCACAGCCTCGGCTTCTCTGACCTTATAGTTTTTGTTGCGCCACTCTGGATTGCTGTGGCTGCCGGTGTTTTGGTTGGTTGGGTTTGGAGGCCCAAGTGGGCTTATCTCGATTCAAAACTCTTGTCCGATTCACCTAAATTCCTCAATCTTCAGCTTCCCACTTCCATCCTCAAAACTTCTTCTCACCACGTTAACCCCAGCCTTTCTTCCAAAGAGAAAACTGGGTTTGTAACGGACGATGATTTTAGGCATCTATGGAAGTTGGTTGAGGTCAAAGATGGCGG…	1227
MA8-D05	713	AD-140.4	DQ226973	Boechera divaricarpa	At2g21870.1			1e-18	TCACACAGGAGCTAGCATGGCCAAAGCACAGTTGGATGAGCTAAAGAGTGATGCTGTTGAAGCTATGGAATCACAGAAAAAGAAAGAGGAATTCCAGGATGAGGAAATGCCGGACGTGAAGTCTCTAGACATCCGTAACTTCATCTAAGGTTTGATCCTTAGAAACATTTGATTTGTTGTAAGAAAAGGCAAAGATCTCTCACTTGATTGTCTTTGAAAGAGAAGATCGTTCCCTTGCTGCTGTTTTGGTTTGGCGTTCAATAAGGTCTCTCACCTGGATTTGAGTCTAACACA	294
MA8-D06	714	AT-140.4		Arabidopsis thaliana (Col-0)	At2g21870.1			2e-18	ACAATTTCACACAGGAGCTAGCATGGCCAAAGCACAGTTGGATGAGCTAAAGAGTGATGCTGTTGAAGCTATGGAATCACAGAAAAAGAAAGAGGAATTCCAGGATGAGGAAATGCCGGACGTGAAGTCTCTAGACATCCGTAACTTCATCTAAGGTTTGATCCTTAGAAACATTTGATTTGTTGTAAGAAAAGGCAAAGATCTCTCACTTGATTGTCTTTGAAAGAGAAGATCGTTCCCTTGCTGCTGTTTTGGTTTGGCGTTCAATAAGGTCTCTCACCTGGATTTGAGTCTAACTCTCTCTGTGGTTATTACGCTTGAGATTCTTAGACACAAACGTTGTTTCATGTTTTTTTGATAATGGTGATAACTGGAATTTGAGATAAAAAAAAAAAA	396
MA8-D07	715	AT-116C		Arabidopsis thaliana (Col-0)	At3g45140.1			1e-114	GATGGTGGAGTGAAGTGCGGAACATAGGCCACGGAGACAAGAAAGACGAACCTTGGTGGCCTGTCCTCAAAACACAAGATGACTTGATTGGTGTGGTAACTACGATTGCATGGGTCACCTCAGGTCACCATGCAGCTGTAAACTTTGGACAGTACGGATATGGAGGATACTTTCCCAACCGACCAACGACAACAAGGATAAGAATGCCAACGGAAGATCCGACAGATGAAGCCTTAAAAGAGTTCTATGAGTCGCCAGAAAAAGTGTTGCTTAAGACATACCCATCGCAGAAACAGGCGACCCTAGTGATGGTCACGTTGGATCTTTTATCAACACATTCACCTGACGAAGAGTACATTGGAGAACAACAAGAAGCATCTTGGGCCAATGAGCCTGTTA…	723
MA8-D08	716	AT-116A		Arabidopsis thaliana (Col-0)	At5g24770.1			1e-103	ACCGTGTGCAAAGAGGCTTATTTCTATGCCAAAGGACTTGCCCTAAAGAACGACACCGTTAATGTTTGGATCTTTGACCTAGATGACACCCTCCTCTCTAGTATTCCCTACTACGCCAAATATGGATACGGGACAGAGAAGACCGACCCGGGGGCGTACTGGTTGTGGTTAGGGACCGGAGCATCAACCCCTGGACTCCCGGAGGCCTTGCATCTTTACCAAAACATCATAGAGCTCGGGATTGAACCCATCATACTCAGTGACCGTTGGAAGTTGTGGAAGAATGTCACCCTCGACAATCTCGAAGCTGCTGGCGTTACCTACTGGAAGCATCTCATATTGAAGCCTAATGGTTCGAACTTGAGGCAAGTGGTGTACAAGTCAAAGGTGAGGAAGAGT…	706
MA8-D09	717	AT-134B		Arabidopsis thaliana (Col-0)	At4g02520.1			3e-57	AACATATCTCAGTACGCAATCATGGCCATTGGAATGCAAGTAGAAGATCACCAGTTCGACCCAGTGGCTTCAAAGCTTGCTTTTGAACAAATATTCAAGTCCATCTACGGCTTGACCACAGACGAAGCCGTTGTTGCAGAAGAGGAGGCTAAGTTAGCCAAGGTCCTTGATGTCTACGAGGCTAGGCTCAAGGAGTTCAAGTATTTGGCTGGTGAAACTTTCACTTTGACTGATCTTCACCACATTCCCGCGATTCAATACCTGCTCGGAACTCCCACCAAGAAGCTCTTCACCGAGCGTCCACGTGTCAATGAGTGGGTGGCTGAAATCACCAAGAGGCCAGCTTCCGAGAAGGTTCAGTGAGAAATTTCTAAAAGGAAAATATGGTTTTGCTTCAGT…	611
MA8-D10	718	AT-4.3		Arabidopsis thaliana (Col-0)	At1g63770.1			2e-40	CGACTCCAAGATGGCCACCAATTTGACCGACCAATTTGCTGCTTTGGCAGCTCTATCCCAGAACCCTGGTAAAACCCGTGACGACATTCTTGCCGACTTCTATAACAAGTGGCAGGACGATTACTTGGTTGTTAATAAATGGTTCCTCCTTCAATCAACATCCGACATTCCTGGCAATGTAGAGAATGTCAAGAAGCTTTTGGATCACCCAGCTTTCGATCTGCGCAACCCAAACAAGGTTTATTCGCTTATTGGAGGGTTCTGCGGTTCCCCAGTGAATTTCCATGCCAAGGATGGATCAGGTTACAAGTTCTTGGGTGACATTGTTGTCCAGTTAGACAAATTGAACCCTCAGGTTGCTTCTCGTATGGTGTCTGCCTTTTCGAGGTGGAAGCGGTA…	707
MA8-D11	719	AT-101.1		Arabidopsis thaliana (Col-0)	At2g33380.1			5e-57	GCTAGCATGGGAGTGATTCGAGCACCTATGACACCGAAGGAAGGTATGTCCCAGTTAACCTCGAGAGCATATTTAGCAAATACGCGCTAACGGTTAAAGATAAGTTATCATTTAAAGAGGTTTGGAATGTAACCGAGGGAAATCGAATGGCAATCGATCCTTTTGGATGGCTTTCAAACAAAGTTGAATGGATACTACTCTATATTCTTGCTAAGGACGAAGATGGTTTCCTATCTAAAGAAGCTGTGAGAGGTTGCTTTGACGGAAGTTTATTTGAACAAATTGCCAAAGAGAGGGCCAATTCTCGCAAACAAGACTAAGAATGTGTGTGTTTGGTTAGCGAATAAAGCTTTTTGAAGAAAAGCATTGTGTAATTTAGCTTCTTTCGTCTTGTTATTC…	508
MA8-D12	720	AD-149.3	DQ226974	Boechera divaricarpa	At5g02570.1			1e-10	GATCGATTTCAACAAGATCCACAATTCAAGAACTGGTGAATTTGGTSACAGCCTTGGTTCCTTCAGAAACAGCGTGTTTMGCGAGCTCACCAGGAAGAACAAGCCTAACAGCAGTCTGAGATCTCCTGTGTGA	133
MA8-E01	721	AT-137.2		Arabidopsis thaliana (Col-0)	At1g52400.1			1e-149	GCTAGCATGGTTCGAACCACAAGACCTTGAGCATGTTGGAGGTTCCATTGAACGTGTGCTTGATTTCATCCTAGGATGGCATTTGGCTCCAACAACTTATGGGGATTATCCACAATCGATGAAGGATCGTGTCGGTCATAGATTGCCAAAATTCACAGAAGCTGAGAAGAAGTTGCTGAAGGGTTCTACAGATTACGTAGGAATGAATTACTATACTTCAGTGTTTGCAAAAGAAATTAGCCCTGATCCTAAGAATCCTAGTTGGACTACTGATTCTCTTGTTGATTGGGATAGCAAGAGTGTGGATGGATACAAAATTGGTAGCAAGCCGTTTAATGGTAAACTGGATGTGTATTCAAAAGGTTTGAGATACCTTTTGAAGTATATTAAGGATAACTA…	986
MA8-E02	722	AT-107.3		Arabidopsis thaliana (Col-0)	At1g29670.1			3e-55	TTTTTTTTTCGTCAAGAAAATCTTAAATAGCGGTACGGTACACAACAAGATCACACATTGGTTTGTGGAACTTCTTTAATTCTTATTTTACTATGTTTCTTCAAAGCTGTGCCAGCCTTGAAATATCCATAGGGTAAGCGTCTGAAGCCGATTGTGCATTGTACGATCTCCTTGCGATGATCACATTTGCGGCTTCAGTAGGGTGAAATGCGTCCCAGAACACGTACGCATTGCGGTCTCTACACGGTCTCTGTCCCGGTAAACATGTGATCTGTCCAGCATTCCTCCCAATACCGCAACATCCCGCGTTCGTCACTCTAAACCCAAATCTGGCAGGATTTGTGGTCATGTCCTGGAAAATGCCATAAGCATTGATGTANATGAACTTTGCATCAGGGT…	423
MA8-E03	723	AT-14.1		Arabidopsis thaliana (Col-0)	At1g62660.1			3e-71	GTGGGCTTTAGGCCTTTTGGATTCTCGGTTCTCGCTGCGAGAACTTGTCAAGAACAAACTCCGGTTTACTTCTATGTGACTAAGGGAAAACATTCAAAACTCAATACTGTCTTCTGCACTGACACCTCAAGGTCGACTTTGGCAAACGATGTGGTGAAACCGATCTATGGAAGCTTTGTACCGGTCTTAAAAGGGGAGAAATTGACAATGAGAATCTTGGTTGATCATTCGATAGTAGAAGGATTCGCACAAGGTGGAAGATCATGTATTACCTCAAGAGTATATCCCACAAAAGCTATCTATGGAGCTACAAAGCTCTTCTTGTTCAATAACGCCATTGATGCGACCGTTACGACGTCGTTTACGGTCTGGCAAATGAACAATGCTTTTATTCATCCT…	635
MA8-E04	724	AT-77.4		Arabidopsis thaliana (Col-0)	At5g04590.1			7e-65	TGAGGCAGAGCGCGGATCCCCAGCATTNTAAAGAGAGTAGGGCAATGTTTGAAAAGGTTGGTCTGGANTACGACGAGTCTGTCGTGATAAGAGTAACCGGTTGTCCAAACGGCTGTGCAAGACCGTACATGGCTGAGCTCGGTCTAGTCGGGGATGGTCCCAACAGCTATCAGGTTTGGCTAGGAGGAACACCGAACCTGACCCAGATAGCGAGAAGTTTCATGGATAAGGTTAAGGTTCACGACTTAGAGAAAGTCTGCGAGCCATTGTTCTATCACTGGAAACTAGAGAGGCAAACTAAAGAATCATTTGGAGAATACACAACCCGCATGGGATTCGAGAAACTGAAGGAGCTGATAGATACATACAAAGGAGTTTCTCAATGAGCACAACAGAGAT…	577
MA8-E05	725	AT-55.5		Arabidopsis thaliana (Col-0)	At2g45470.1			6e-51	ATGGTAGTCTCGCTCTTAGAGTATCACGCCCTCGCTGAGTATAAACCTAAAGGCTCACTGAAGACTAACAAGAACAATATCTCCACGTTAGCCACTAACGGCGCCGGAAAATTCGATCTAACGACCTCTACCTCCGGCGACGAAGTTATTCTCCACACCGGCGTTGCTCCGTCGAGACTCGCGGACACTGTGCTCGACGCGACTCCGGTTGTGATACTCACTGTGGATAATGTCCTTCTCCCTGCTGAGCTATTCGGAAAATCTAAATCTCCATCTCCGGCACCGGCGCCTGAGCCAGTTACCGCACCGACACCATCTCCAGCGGATGCACCTTCACCCACCGCAGCTTCACCACCGGCACCTCCGACGGACGAGTCACCGGAAAGTGCTCCTTCAGAC…	720
MA8-E06	726	AT-98.5		Arabidopsis thaliana (Col-0)	At2g47730.1			2e-76	GCTAGCATGGGAATACAGTGAGAAAGGTGAAAAGCTTATCTCCCAAGACTGCAAGAAAGTCAAGGCAACCACTAACGTATGGCTTCAAGTTGAAGGTCAACAGTTTGACCCTAACGCCTCTAAGCTTGCCTTCGAGCGTGTCTTTAAAGGCATGTTCGGCATGACCACTGACCCTGCCGCTGCCCAAGAGCTCGAAGGTAAGCTCCAGAAAGTCTTGGATGTCTACGAGGCTAGGCTCGCCAAATCTGAGTTCTTGGCTGGTGATTCCTTCACTCTTGCTGATCTTCACCACCTCCCAGCCATCCATTACTTGTTGGGTACTGACTCCAAGGTGCTCTTTGACTCTCGCCCTAAGGTTAGCGAGTGGATTAAGAAGATCTCTGCCAGGCCTGCTTGGGC…	648
MA8-E07	727	AT-Cgcd112.1		Arabidopsis thaliana (Col-0)	At3g05370.1			2e-63	TGGTAGTCTCTCGTTTATGTCAACAATGAACTTCTCTTACAACTTTCTTGAAGGTCCAGTGCCTAAAAGCACACAGTTCCAAGGTCAAAACTGTTCTGCATTCATGGAAAACCCCAAGCTCAGTGGTCTCGAGGAAATATGTAGAGAAACTGATCGTGTCCCGAATCCAAAACCACAAGAATCAAAAGATTTGTCTGAGCCGGGAGAACATGTGATTAACTGGATAGCCGCGGGAATAGCTTATGGTCCTGGTGTCGTCTGTGGATTGGTAATTGGACATATATTCCTTTCACACAAACACGAGTGTTGGTTCATGGAAAAGTTTCGTCGAAAAAAAAA	364
MA8-E08	728	AD-GST6	DQ226975	Boechera divaricarpa	At2g47730.1			1e-101	TGCTTCTGGAGGTCAATAACCTTAGCCCAAGCAGGTCTGGCAGTTATCTTCCTGACCCACTCGCTAACTTTAGGGCGAGACTCAAAGAGCTGCTTGGAGTCAGTAGCCATCAAGTAATGGATGGCAGGGAGGTGGTGAAGATCAGCCAAAGTGAAGCAATCACARGCAACGAACGGAGATTTGGCGAGCCTGGCCTCGTAGATATCCAAGACCTTCCCGAGCTTGGCTTCGAGGTCTTGGACAGCGGCAGGGTCAGTGGTCATACCGAACATGCCTTTAAAGACACGCTCGAAGGCAAGCTTAGAGGCGATAGGGTCAAACTGTTGACCTTCAACTTGAAGCCATACAAGGGTGGCTGCCTTGACTTTCTTGCAGCCAGGGCAGAAAAGCTTTTCACCT…	703
MA8-E09	729	AD-BEF	DQ226976	Boechera divaricarpa	At1g12240.1			1e-43	ACGACGCTACCGTATATTGGCTTGATGACATCGTTTGCAACAGATGACCTTGTAGTGTCTGTGCAGAAGAAAGTTTTGAGTTTTGAATCTTTTCCCTTAGCTACATAGAAGTAAACCGGTGTTTGTTCCGACAAGCTCTCAGTGGCGAGAACCGAGAATCCGAATGGCCCTAAAGCACCACGAACGGTGGAGCCACCGTTGTTTTGGCAGCTGAATTCCTTGTCAGCCTCCACGGAGTCGTCTCCAAAGATTACTTCGAGATCGTCCTTCTTGATCTTGAACTCAGCCTCTATATCTAGCTG	310
MA8-E10	730	AD-MYROS	DQ226977	Boechera divaricarpa	At5g25980.1			2e-88	TTCTATTAGTTGTGGCGACTTGTAAAGCCGAGGAAGAGTATATTTGCGAAGAGAACGAGCCATTCCACTGTAACCAAACTGATCGTTTCAACGGTAAAAGTTTCGGAAAAGATTTCATCTTCGGYGTAGCCTCTTCTGCTTACCAAATCGAAGGTAGCAGAGGTCGTGGAGTTAACGTTTGGGATGGATTCACTCACCGATACCCAGAGAAAGGAGGACCCGATCTTGGGAATGGAGACACGGCTTGTGACGCATATACGTATTGGCAGAAAGATATAGATGTGATGGGTGAACTCARCGCTACTGGCTACAGATTCTCCTTGGCATGGTCAAGAATCATTCCAAAAGGAAAGAGGAATAGGGGAGTGAACCAAGGTGGTATAGACTACTACAACGGTC…	550
MA8-E11	731	AD-SUP	DQ226978	Boechera divaricarpa	At2g45470.1			1e-17	TTTTTTTTTTTTTTTTTTTTTTAATGGAAAAGAAGTTAAATAAAACTGGAGGCCAAAGATCTCAACAGGATACAATCATATCAACACTGAAAGCAATAATGAAAATGTGATTAACAAAAGATTAAAAATAAAACCTCACTCACTAATCCCAGGTTTTCAAACTCAACAACACCGAACCACAAAAATACAAGTAAATAAATCAAAAATAAACAAAAGAGGAGGAGTGGCAGACTGCGTAATTACGGAGAGTTCGAAAAGGTTTCAAAAGCAGAGAGACACGGAGATGGTTACGGCCGCGAATGTGACCAATGCGGTGAACAACGACGGTGAGCTCACTCCAACCGCCGCGTTAGTCGACTTACTGTTTGCTGAACCTGTCGGCGAGTCTGAAGGAGCACC…	419
MA8-E12	732	AD-149.3		Boechera divaricarpa	At5g02570.1			1e-10	GATCGATTTCAACAAGATCCACAATTCAAGAACTGGTGAATTTGGTSACAGCCTTGGTTCCTTCAGAAACAGCGTGTTTMGCGAGCTCACCAGGAAGAACAAGCCTAACAGCAGTCTGAGATCTCCTGTGTGA	133
MA8-F01	733	AD-GST2	DQ226979	Boechera divaricarpa	At4g02520.1			1e-59	ATCTTGAATGTTTTGTGTTTGAACTTCTTTCCTCTTCAGCCTTTTGGTCAAGTTCCGGCCTTTGAAGATGGAGACCTCAAGCTCTTCGAGCGATTACTCAGTACATAGCTCACCGATATGAAAACCAAGGAACCAACCTTCTCCCAGCTGACTCCAAGAACGTATCTCAGTACGCAATCATGGCCATTGGAATGGAAGTAGAAGCTCACCAGTTCGACCCAGTGGCTTCAAAGCTTGCTTGGGAACAAGTATTCAAGCGCATATATGGCATGACCACAGACCAAGCCGTTGTTGCAGAAGAAGAGGCTAAGTTAGCTAAGGTCCTTGATGTCTACNAGGCTAGGCTCAAGGAGTTCAAGTATTTGGCTGGTGACACTTTCACTTTGACCGATCTTCACC…	580
MA8-F02	734	AD-PTO	DQ226980	Boechera divaricarpa	At1g06700.1			2e-91	CTCTGAAGAAACTTGATGTCGCGCCTGAAGCTGAATCAGATGCCGAATTCTTGAGTCAGGTTTCGATGGTTTCTAGACTGAATCATGAGAATCTCATTCAATTGCTTGGTTTTTGTGTTGATGGAAACCTGCGCGTCCTTGCATATGAGTTTGCAACAATGGGATCGTTGCATGACATCTTACATGGTAGGAAGGGAGTTCAAGGGGCACAACCAGGTCCAACACTTGACTGGATAACGAGGGTGAAAATAGCTGTTGAAGCAGCTAGGGGTTTGGAATATCTTCATGAGAAGTCTCAGCCTCCTGTAATCCATAGAGACATAAGATCAAGCAATGTCCTTCTTTTTGAAGACTACAAAGCAAAGATTGCCGATTTCAATCTCTCGAATCAAGCACCTG…	511
MA8-F03	735	AD-CYP90	DQ226981	Boechera divaricarpa	At5g05690.1			4e-48	TTCTTGGTCTTCTCGTGTTCTCCTCATGGAAGAAGCCAAAAAGATAACGTTTGAGCTAACGGTGAAGCAGTTGATGAGCTTTGATCCAGGGGAATGGAGTGAGAGTTTAAGGAAAGAGTATCTTCTTGTCATCGAAGGCTTCTTCTCTCTTCCTCTCCCTCTCTTCTCCACCACTTACCGCAAAGCCATCCAAGCGCGGAGGAAGGTGGCGGAGGCGTTGACGGTGGTGGTGATGAAAAGGAGGGAGGAGGAGGAAGAAGGAGCGGAGAGAAAGAAAGATATGCTTGCGGCGTTGCTTGCGGCGGATGATGGATTTTCCGATGAAGAGATTGTTGACTTCTTGGTGGCTTTACTTGTCGCCGAAGGGCGAATTCCAGCACACTGGCGGCCGTTACTAGT…	468
MA8-F04	736	AD-BGL	DQ226982	Boechera divaricarpa	At1g52400.1			1e-158	GAAATCGATGATGTAAAGCCCGAACCTCGCCGTGTACCCATCTTGCCACTCAAAGTTGTCCATCAACGACCACACGAAATATCCAATAACGTTCACTTTGTCCTCGCAAATGGCTTCGTTCATACTGAGTAGATGCCTTTGGAGATAATATTTTCTGTTGTGATCTTGTGTCCCAGCTTCTACGTCATGGTGCTTATCTCCAAGGTCCTCTCCGTATCCATTCTCGGTGATCATAATTTCTGGATCACCATAATTGTCCTTAATATACTTCAAAAGGGATCTCAAACCTTTTGAATACACATCCAATTTACCACCAAACGGCTTGCTACCAATTTTGGTTCCATCCACAGTCTTGCTATCCCAATCAACAAGAGAATCAGTAGTCCAACTTGGGTTCTT…	870
MA8-F05	737	AD-MAMP	DQ226983	Boechera divaricarpa	At1g08930.1			1e-81	CCCTTCAGGACGACTCCAAGATGGCTGGCAAAATTAGGTCGTGATAAAGAATGCCGATCTGCGTTGCAACGCCTTAGGGGATCTGACGTCGATATTTCTCGTGAAGCAAACACAATTAGAGATACATTAGAGACTGCAGATGGTGGTGAAACTCGGATAACTGAATTGTTTCAAAGACGATATGCATATCCGTTAACTATCGGAGTCGGTTTAATGTTTTTGCAACAATTGTGTGGGAGCTCGGGTGTTACCTATTATGCTAGTAGCCTTTTCAAGAAAGGAGGATTTCCAAGTGCTATCGGCACATCTGTAATAGCCACAATCATGGTTCCAAAAGCAATGCTGGGAACAATCCTAGTCGATAAAATGGGGAGGAGAACGCTCCTAATGGCTTCTTGT…	510
MA8-F06	738	AD-SHK	DQ226984	Boechera divaricarpa	At4g00720.1			5e-34	AATTCGCCCTTTGCGCTGGNAATTAGNACGCTGTCGCAGCTCTGTTGATGCACCCGCAAGTTCTTGGGCAGTGAAGTTAAACAATGGNAGGCAGTGCTCTTCCATTTGGCAGTGAAACATTTGGGTCCCGTNAAGTCATCGAAGAAGGGGTGTGCACAAGCTTCCAAAGCAGTGCAACGAAGGTTTGGTGAATACTGGAGGAGTCTTGAGACAAGGTCTACTGCTTCAGGTGGCATTCGCTTGTGGAAAATCTTGTGCCACGGGTGAGCTTAAGGGCGAATTCCAGCACACTGGCGGCCGTTACTAGTGGATCCGAGCTCGGNACCAAGCTTGATGCATAGCTTGAGTATTCTATAGTGTCACCTAAATAGCTTGGC	378
MA8-F07	739	EMPTY				Buffer only / negative control
MA8-F08	740	AD-LLRK	DQ226985	Boechera divaricarpa	At1g09970.1	receptor-like protein kinase			GTACGAGAGACCGGTGATTCACCGTGACGTTAAGTCGAGTAACATATTGCTAGATGAGTTCTTGAAACCTAGGATAGCAGATTTCGGTCTTGCCAAGATTCTTCAGGCCAGCAATGGCGGTCCAGATTCCACCCATGTCGTTGCGGGAACCTATGGTTACATAGCTCCAGAGTATGGATACGCGTCAAAAGTGACTGAGAAATGCGATGTGTATAGCTTCGGGGTCGTGTTAATGGAGCTGGTCACAGGGAAAAAACCGATAGAGGCAGAGTTTGGAGAGAGCAAAGACATAGTGAATTGGGTGAGCAACAATCTGAAGAGCAAAGAGAGTGTGATGGAGATTGTGGACAAGAAGATAGGAGAAATGTATAGAGAAGACGCGATCAAGATGCTAAGGAT…
MA8-F09	741	AD-VSP	DQ226986	Boechera divaricarpa	At5g24770.1			5e-69	CTATGCCAAAGGACTTGCCCTAAAGAACGATACCGTCAATGTTTGGATCTTTGATCTTGATGACACCCTCCTCTCTAGTGTTCCCTTTTACGCCAAATATGGATACGGGACAGAGAAGCCCCCCAAGGGAGCGTACTGGAAGTGGGCAGGTCTCGGAGAAGCTACCGTGCTGCCGGAGACCTTGCATCTATATAAAAACCTCTTAACACTCGAGATTGAACCCATCGTACTAACTGAGAGATGGGAAACTTCGGAAGAAGCTACTCTAAAGAATCTCAAGGCTGCTGGCTTCACCTACTTTAAGCATGTCTTATTCAAGCCAACGGGTTCGAACACGCAGCAAGTGAAGTACAAGTCAGAGGTGAGGAAGAGCCTAGTGCAGAGAGGATACAAAATCAT…	604
MA8-F10	742	AD-DRP	DQ226987	Boechera divaricarpa	At3g05360.1			5e-19	TTTTTTTTTTTTTTTTTTTCCTTAACATTGTTATTTCATTACTTGTTACAAAAGCATAAAACAGACAAGTMCAAACACTAATGAGTTATGGAGAAACAACATCTGACAAATTCATCACAAATACATGTATGTTTCACAAACACTTAAAAAGACTACAACAGATGGTGTTCAACGACCTATTATGGGGACTACTCTAGGCTTTGTAGCAATAACATTTTTCCATGAACCACTCATAATTATGTGTAACAAATATATGTCCAATCACCAATCCGCAGAANANACCAGGTCCATAGGCTATTGCTGCTGCTATCCAGTTAATCTCTTGTTCTTCTGTCTCCGACAACTCCTCTGATTCTTGTGGNGCTTGATTTGGGACATGAATTTTTCCACAAATTTCCT…	464
MA8-F11	743	AD-CHS	DQ226988	Boechera divaricarpa	At5g13930.1			7e-88	ACGGCTGTGATTCAGAGCAGACAACAAGGACCGAGCTCCCGGTTGTTCTCGGCGAGGTCNTAGCAATACGNAGGACAGTACCGCCGGCGAAGCAACCTTGCTGGTACATCATAAGACGCTTGACGGAAGGACGGAGACCAAGGAGCTTGGTGAGCTGGTAGTCAGCACCAGGCATGTCGACACCGGAGGTAGTGCAGAAGACGACGTGAGTTATCTTGGACTTAGGCTGACCCCACTCCTTGATGGCCTTCACTGCAGCTTCTTTGCCTAGCTTAGGGACTTCAACCACCACGATGTCCTGTCGGGTGTCAAGAGAAGGAGCCATGTAAGCGCACATGTGCGGGTTTTCCTTGAGGAACTCCTCCGTCAGATGCATGTGGCGTTTCCGTATCATCGACT…	650
MA8-F12	744	AD-55.1	DQ226989	Boechera divaricarpa	sp|P56799|RR4_ARATH			3e-64	TTTATGTCACGTTACCGAGGGCCTCGTTTTAAAAAAATACGCCGTCTGGGGGCTTTACCGGGACTAACTAGTAAAAGGCCTAAGGCAGGAAGCGATCTTAGAAACCAATCACGCTCCGTAAAAAAATCTCAATATCGTATTCGTTTAGAAGAAAAACAAAAATTGCGTTTTCATTATGGTCTTACAGAACGCCAATTACTTAAATATGTGCGTATCGCCGGAAAAGCCAAGGGGTCAACAGGTCAAGTTTTACTACAATTACTTGTAATGCGTTTGGATAACATCCTTTTTCGATTGGGCATGGCTTTGACTATTCCTCAAGCGCGCCAATTAGTTAACCATGGACATATTTTAGTTAATGGTCGTATAGTTGATATACC	384
MA8-G01	745	AT-MYROS		Arabidopsis thaliana (Col-0)	At5g26000.2	Myrosinase precursor (Sinigrinase)			ACGATTTCAAGGATTACGCGGATCTATGTTTCGAGTTATTTGGTGATAGGGTAAAGAACTGGATCACCATCAACCAGCTA TACACAGTGCCTACTAGAGGATATGCATTGGGAACAGATGCACCCGGTCGATGTTCTCCTAAGATTGACGTTAGATGTCC CGGCGGAAATTCGTCAACAGAACCCTATATTGTTGCACATAACCAGCTTCTTGCTCATGCAGCGGCCGTTGATGTTTACA GGACGAAATATAAGGATGACCAAAAGGGTATGATTGGACCAGTGATGATAACTAGATGGTTTCTTCCATTTGATCATAGT CAAGAGAGCAAAGATGCAACTGAGCGGGCTAAAATATTTTTCCATGGATGGTTCATGGGGCCTCTAACAGAAGGT…
MA8-G02	746	AT-CYP90		Arabidopsis thaliana (Col-0)	At5g05690.1			1e-48	TCTTGGTCTTCTCGTGTTCTCCTCATGGAAGAAGCCAAAAAGATAACGTTTGAGCTAACGGTGAAGCAGTTGATGAGCTTTGATCCAGGGGAATGGAGTGAGAGTTTAAGGAAAGAGTATCTTCTTGTCATCGAAGGCTTCTTCTCTCTTCCTCTCCCTCTCTTCTCCACCACTTACCGCAAAGCCATCCAAGCGCGGAGGAAGGTGGCGGAGGCGTTGACGGTGGTGGTGATGAAAAGGAGGGAGGAGGAGG-AAGAAGGAGCGGAGAGAAAGAAAGATATGCTTGCGGCGTTGCTTGCGGCGGATGATGGATTTTCCGATGAAGAGATTGTTGACTTCTTGGTGGCTTTACTTGTCGCCG	363
MA8-G03	747	AT-HEV		Arabidopsis thaliana (Col-0)	At3g04720.1			6e-86	CAATGAGCTCATTGCCACAGTGGACAAATTGGYAGTCAACAATGAGATGGCCTTGTTGATAGCCAAAACCATCGGTGTCTATTTGATTGAACATTGCTACATCCAAATCCAAGCCTCCGTTGCTGCATTGGTCCACTATTCTCACAGTTACTGCAGCATTTGTTCTTGTGTTCTTCACCCTTAAACACTTGCCGCAAGAAGCTTGACCACGAGGTCCTGCCGGCCCGCAGAAGGCGGTCCAGCCATACTTGCTCCGCCATGCGTACGGCTTATCAGCATCCCACGTGGAGCAATAAGCACTCACGGCTCTCAAATCCCAATTATTCTGCGCCGGATTATAGAAATGGTAGGTGGCGCGTACGTTCGACGCGCTCTCCCCTGGTCCGCTAGGCCCACTTC…	466
MA8-G04	748	AT-LLP		Arabidopsis thaliana (Col-0)	At3g15356.1			1e-113	CGATGGTAATGGTATTCCTAGAGTCTTTGCTTCTGAACTCGATCCAAGCCTTGAACCTCTCTCCACTGCTAAGATTCACATCTTTAAACGACCAAACTTTTCTTTTTCCGACTAATGTCTGAACCCAATAACCAGCTTTCTCAGCGACAAGAGAAGTCATCGAGTTGATGTTGATTCCGACATGGTTACCACTAATGTCATTAGACTCATTGTTCTTAAACGTGTCGAATTCGATAAATATGAGGTTGTTTTCTGACTTTCCATCGTTGGCTTTGTTGAGGATTCCGAGATATCCTCCGCCGGAAGCGCCGGAGTTATCAGCGGCTGGGACAATGACGAAGGCAAGGCCTTGACCAGAATTAGGTTTGGTGCGAGGAGTGATGGAGAAAGTGAAAGAAG…	607
MA8-G05	749	AT-SLW286		Arabidopsis thaliana (Col-0)	At5g53970.1	Tyrosine transaminase			CACAGGATGATGTGTTTATCACATCGGGTTG CACGCAAGCG ATCGATGTAGCATTGTCGATGTTAGCTCGTCCCAGGGCTAATATACTTCTTCCAAGGCCTGGTTTCCCAATCTATGAACTCTGTGCTAAG TTTAGACACCTTGAAGTTCGCTACGTCGATCTTCTTCCGGAAAATGGATGGGAGATCGATCTTGATGCTGTCGAGGCTCTTGCAGACGAA AACACGGTTG CTTTGGTTGTTATAAACCCT GGTAATCCTTGCGGGATTGTCTACAGCTACCAGCATTTGATGAAGATTGC GGAATCGGCGAAAAAACTAGGGTTTCTTGTGATTGCTGATGAGGTTTACGGTCATCTTGCTTTTGGTAGCAAACCGTTTGTGCCAATGGGT…
MA8-G06	750	AT-SLW247		Arabidopsis thaliana (Col-0)	At3g24190.1	ABC1 family protein			CAATCACAAGAGAACAGCTGGTGCAAGCAATGGCGGTATTCGGATTCAGAAACGCGACACCAATCTTCGGTATGTTACCACCAACACTGGGACCCTTCAAGCCTGCAGCACTTCTTCCATCCGTGAaGGAAGAAGACAAGGTCATCTTGtACAATGTTCAGAAAGTAATCGAGTTCCTTACCGCAAGAAGCTCCATGTCGAATAATCCTGATCAGGTAGTAGATGTATCTCAAGTTGTTCGGGAACTGCTTCCAGTGTTGCCTGGAATCTCTGCCACAGTAC
MA8-G07	751	AT-SLW139		Arabidopsis thaliana (Col-0)	At1g20340.1	recombination and DNA-damage resistance protein (DRT112)			ATGGCCTCAGTAACCTCAGCCACCGTTGCAATCCCATCTTTCACCGGCCTTAAAGCCTCAACCATCAAATCATCCGCCAC CGTCAGAATCgAAACTGCTGCTGTTGCATCACCGAAGCTTACAGTGAAGTCATCTCTAAAGAACTTCGGAGTCGCGGCCG TAGCGGCTGCAGCTTCAATTGCTTTGGCCGGAAACGCCATGGCAATAGAAGTTCTCTTGGGAGGAGGGGATGGGTCGTTA GCTTTTATTCCCAACGACTTCTCTATAGCTAAAGGAGAGAAGATTGTGTTCAAGAACAACGCTGGATACCCACACAATGT TGTCTTCGATGAAGACGAGATCCCAAGTGGCGTCGACGTGGCCAAGATCTCGATGGACGAGCAAGATCTACTCAA…
MA8-G08	752	AT-SLW118		Arabidopsis thaliana (Col-0)	At3g57020.1	strictosidine synthase			GTACATATGTGATGGTTACTTGGGGCTCATGAAAGTTGGACCAGAGGGAGGCTTGGCCGAGTTAATTGTTGATGAAGCCG AAGGTCGTAAAGTTATGTTTGCTAACCAAGGGGATATAGACGAAGAGGAAGATGTCTTTTACTTCAATGATAGTAGTGAC AAGTATCATTTCAGGGACGTAaTTTTCGTGGCTGTCAGTGGGGAGCGGTCGGGAAGAGTGATCAGATACGATAAGAAGAC GAAAGAAGCCAAAGTTATCATGGACAATCTCGTTTGTAACAACGGTTTGGCTCTAAACAAAGACCGGTCTTTTCTAATTA CATGCGAGTCCGGCACAAGTCTTGTCCACCGATACTGGATTAAcGGTCCCAAAGCCGGGACTCGTGATATCTTTG…
MA8-G09	753	AT-SLI110		Arabidopsis thaliana (Col-0)	At3g10060.1	immunophilin, putative / FKBP-type peptidyl-prolyl cis-trans isomerase			TACCGGTGCTCGTTACCTTCTCCCGGCTGCGAAAAGGTCATCAGAACAGAGACTGTCCTGCCTCCGGCGCCGGTGAGTTG TGAAGGaAGAAGGGTgTTACTTGGATGTCTTCTCGCTACAGCTTCTGGGATTTTGTCAACTGGTTCAGCCGAGGCAGTAA GCACCAGTAGAAGAGCTCTACGTGCATCCAAGTTACCGGAAAGCGATTTCACGACTCTCCCCAATGGTCTCAAGTAC
MA8-G10	754	AT-SLI41		Arabidopsis thaliana (Col-0)	At5g17540.1	transferase family protein similar to hypersensitivity-related gene product HSR201			AGACAATCTGGTAGGCCGGTCACTCTTCTTCGGTCCCTGCGAGATGTCCGCAATACGCAGGCTCCTCCCACCAAATCTTG TCAACAGCAGCACCAATATGGAAATGCTAACGTCTTTCTTATGGCGTTATCGCACCATCGCTCTACGACCAGACCAGGAC AAGGAGATGCGGCTCATATTAATTGTCAACGCACGTTCTAAGCTTAAAAATCCACCACTACCTCGAGGATACTACGGAAA TGCCTTTGCGTTCCCAGTCGaAATCGCAACAGCTAATGAACTAACTAAGAAACCGTTAGAGTTTGCTCTGAGACTAATAA AAGAGGCGAAATCGAGCGTGACGGAGCAGTAC
MA8-G11	755	AT-SLI18		Arabidopsis thaliana (Col-0)	At1g15690.1	pyrophosphate-energized vacuolar membrane proton pump			GTACCATTGCCACTGGTTTGGCAATTGATGCTTATGGTCCCATCAGTGACAATGCTGGTGGTATTGCTGAAATGGCTGGA ATGAGCCACCGCATCCGTGAAAGAACTGATGCTCTTGATGCCGCTGGAAACACCACTGCTGCTATTGGAAAGGGATTTGC CATTGGCTCTGCTGCCCTCGTCTCCTTGGCTCTCTTTGGTGCCTTTGTGAGCCGTGCAGGGATCCACACCGTAGATGTTT TGACCCCTAAAGTTATCATTGGGCTCCTTGTTGGTGCCATGCTTCCTTACTGGTTCTCTGCCATGACAATGAAGAGTGTG GGAAGTGCAGCTCTTAAGATGGTTGAAGAAGTTCGCAGGCAGATCAACACCATCCCTGGACTTATGGAAGG
MA8-G12	756	ALIEN 1				Alien PCR product 1
MA8-H01	757	EMPTY				Buffer only / negative control ! WITH DYE CONTROL!
MA8-H02	758	Vector				Cloning Vector (pBluescript + TOPO TA) / negative control
MA8-H03	759	SSDNA				Salmon sperm DNA / negative control
MA8-H04	760	Cot1				Human Cot1 repetitive DNA / negative control
MA8-H05	761	AD-150.1	DQ226990	Boechera divaricarpa					TTCACAAGTTTACAAAGCGGAGAGATTATTAAGCAAATACATAAAAGATAATTAATTTCCGGGGACAAAGTTAGTAGCGTAAGACCAGGCGTTGTTAGCCACAGGATCAGCCAAATGATCAAATAAGTTCTCAATGGGACCTTTACCAGTAACAATGGCTTGGACAAAGAATCCAAACATAGAGAACATGGCAACACGACCATTCTTGTGTG	216
MA8-H06	762	ALIEN6				Alien PCR product 6
MA8-H07	763	ALIEN5				Alien PCR product 5
MA8-H08	764	ALIEN4				Alien PCR product 4
MA8-H09	765	ALIEN3				Alien PCR product 3
MA8-H10	766	ALIEN2				Alien PCR product 2
MA8-H11	767	ALIEN1				Alien PCR product 1
MA8-H12	768	ALIEN1				Alien PCR product 1 ! WITH DYE CONTROL!

## Sheet: 2- RNA Spikes
RNA Spike No.	Final Concentration (ng/µl)	Dilution	Amount per 100µl
1	1	none	10µl
2	0.5	none	5µl
3	0.25	none	2.5µl
4	0.125	none	1.25µl
5	0.0625	10 fold	6.25µl
6	0.0312	10 fold	3.12µl
7	0.0156	10 fold	1.56µl
8	0.0078	100 fold	7.8µl
9	0.004	100 fold	4.0µl
10	0.002	100 fold	2.0µl

## Sheet: 3- Setup Pattern 384-I
MA1-A01	MA2-A01	MA1-A02	MA2-A02	MA1-A03	MA2-A03	MA1-A04	MA2-A04	MA1-A05	MA2-A05	MA1-A06	MA2-A06	MA1-A07	MA2-A07	MA1-A08	MA2-A08	MA1-A09	MA2-A09	MA1-A10	MA2-A10	MA1-A11	MA2-A11	MA1-A12	MA2-A12
MA1-B01	MA2-B01	MA1-B02	MA2-B02	MA1-B03	MA2-B03	MA1-B04	MA2-B04	MA1-B05	MA2-B05	MA1-B06	MA2-B06	MA1-B07	MA2-B07	MA1-B08	MA2-B08	MA1-B09	MA2-B09	MA1-B10	MA2-B10	MA1-B11	MA2-B11	MA1-B12	MA2-B12
MA1-C01	MA2-C01	MA1-C02	MA2-C02	MA1-C03	MA2-C03	MA1-C04	MA2-C04	MA1-C05	MA2-C05	MA1-C06	MA2-C06	MA1-C07	MA2-C07	MA1-C08	MA2-C08	MA1-C09	MA2-C09	MA1-C10	MA2-C10	MA1-C11	MA2-C11	MA1-C12	MA2-C12
MA1-D01	MA2-D01	MA1-D02	MA2-D02	MA1-D03	MA2-D03	MA1-D04	MA2-D04	MA1-D05	MA2-D05	MA1-D06	MA2-D06	MA1-D07	MA2-D07	MA1-D08	MA2-D08	MA1-D09	MA2-D09	MA1-D10	MA2-D10	MA1-D11	MA2-D11	MA1-D12	MA2-D12
MA1-E01	MA2-E01	MA1-E02	MA2-E02	MA1-E03	MA2-E03	MA1-E04	MA2-E04	MA1-E05	MA2-E05	MA1-E06	MA2-E06	MA1-E07	MA2-E07	MA1-E08	MA2-E08	MA1-E09	MA2-E09	MA1-E10	MA2-E10	MA1-E11	MA2-E11	MA1-E12	MA2-E12
MA1-F01	MA2-F01	MA1-F02	MA2-F02	MA1-F03	MA2-F03	MA1-F04	MA2-F04	MA1-F05	MA2-F05	MA1-F06	MA2-F06	MA1-F07	MA2-F07	MA1-F08	MA2-F08	MA1-F09	MA2-F09	MA1-F10	MA2-F10	MA1-F11	MA2-F11	MA1-F12	MA2-F12
MA1-G01	MA2-G01	MA1-G02	MA2-G02	MA1-G03	MA2-G03	MA1-G04	MA2-G04	MA1-G05	MA2-G05	MA1-G06	MA2-G06	MA1-G07	MA2-G07	MA1-G08	MA2-G08	MA1-G09	MA2-G09	MA1-G10	MA2-G10	MA1-G11	MA2-G11	MA1-G12	MA2-G12
MA1-H01	MA2-H01	MA1-H02	MA2-H02	MA1-H03	MA2-H03	MA1-H04	MA2-H04	MA1-H05	MA2-H05	MA1-H06	MA2-H06	MA1-H07	MA2-H07	MA1-H08	MA2-H08	MA1-H09	MA2-H09	MA1-H10	MA2-H10	MA1-H11	MA2-H11	MA1-H12	MA2-H12
MA3-A01	MA4-A01	MA3-A02	MA4-A02	MA3-A03	MA4-A03	MA3-A04	MA4-A04	MA3-A05	MA4-A05	MA3-A06	MA4-A06	MA3-A07	MA4-A07	MA3-A08	MA4-A08	MA3-A09	MA4-A09	MA3-A10	MA4-A10	MA3-A11	MA4-A11	MA3-A12	MA4-A12
MA3-B01	MA4-B01	MA3-B02	MA4-B02	MA3-B03	MA4-B03	MA3-B04	MA4-B04	MA3-B05	MA4-B05	MA3-B06	MA4-B06	MA3-B07	MA4-B07	MA3-B08	MA4-B08	MA3-B09	MA4-B09	MA3-B10	MA4-B10	MA3-B11	MA4-B11	MA3-B12	MA4-B12
MA3-C01	MA4-C01	MA3-C02	MA4-C02	MA3-C03	MA4-C03	MA3-C04	MA4-C04	MA3-C05	MA4-C05	MA3-C06	MA4-C06	MA3-C07	MA4-C07	MA3-C08	MA4-C08	MA3-C09	MA4-C09	MA3-C10	MA4-C10	MA3-C11	MA4-C11	MA3-C12	MA4-C12
MA3-D01	MA4-D01	MA3-D02	MA4-D02	MA3-D03	MA4-D03	MA3-D04	MA4-D04	MA3-D05	MA4-D05	MA3-D06	MA4-D06	MA3-D07	MA4-D07	MA3-D08	MA4-D08	MA3-D09	MA4-D09	MA3-D10	MA4-D10	MA3-D11	MA4-D11	MA3-D12	MA4-D12
MA3-E01	MA4-E01	MA3-E02	MA4-E02	MA3-E03	MA4-E03	MA3-E04	MA4-E04	MA3-E05	MA4-E05	MA3-E06	MA4-E06	MA3-E07	MA4-E07	MA3-E08	MA4-E08	MA3-E09	MA4-E09	MA3-E10	MA4-E10	MA3-E11	MA4-E11	MA3-E12	MA4-E12
MA3-F01	MA4-F01	MA3-F02	MA4-F02	MA3-F03	MA4-F03	MA3-F04	MA4-F04	MA3-F05	MA4-F05	MA3-F06	MA4-F06	MA3-F07	MA4-F07	MA3-F08	MA4-F08	MA3-F09	MA4-F09	MA3-F10	MA4-F10	MA3-F11	MA4-F11	MA3-F12	MA4-F12
MA3-G01	MA4-G01	MA3-G02	MA4-G02	MA3-G03	MA4-G03	MA3-G04	MA4-G04	MA3-G05	MA4-G05	MA3-G06	MA4-G06	MA3-G07	MA4-G07	MA3-G08	MA4-G08	MA3-G09	MA4-G09	MA3-G10	MA4-G10	MA3-G11	MA4-G11	MA3-G12	MA4-G12
MA3-H01	MA4-H01	MA3-H02	MA4-H02	MA3-H03	MA4-H03	MA3-H04	MA4-H04	MA3-H05	MA4-H05	MA3-H06	MA4-H06	MA3-H07	MA4-H07	MA3-H08	MA4-H08	MA3-H09	MA4-H09	MA3-H10	MA4-H10	MA3-H11	MA4-H11	MA3-H12	MA4-H12

## Sheet: 4- Setup Pattern 384-II
MA5-A01	MA6-A01	MA5-A02	MA6-A02	MA5-A03	MA6-A03	MA5-A04	MA6-A04	MA5-A05	MA6-A05	MA5-A06	MA6-A06	MA5-A07	MA6-A07	MA5-A08	MA6-A08	MA5-A09	MA6-A09	MA5-A10	MA6-A10	MA5-A11	MA6-A11	MA5-A12	MA6-A12
MA5-B01	MA6-B01	MA5-B02	MA6-B02	MA5-B03	MA6-B03	MA5-B04	MA6-B04	MA5-B05	MA6-B05	MA5-B06	MA6-B06	MA5-B07	MA6-B07	MA5-B08	MA6-B08	MA5-B09	MA6-B09	MA5-B10	MA6-B10	MA5-B11	MA6-B11	MA5-B12	MA6-B12
MA5-C01	MA6-C01	MA5-C02	MA6-C02	MA5-C03	MA6-C03	MA5-C04	MA6-C04	MA5-C05	MA6-C05	MA5-C06	MA6-C06	MA5-C07	MA6-C07	MA5-C08	MA6-C08	MA5-C09	MA6-C09	MA5-C10	MA6-C10	MA5-C11	MA6-C11	MA5-C12	MA6-C12
MA5-D01	MA6-D01	MA5-D02	MA6-D02	MA5-D03	MA6-D03	MA5-D04	MA6-D04	MA5-D05	MA6-D05	MA5-D06	MA6-D06	MA5-D07	MA6-D07	MA5-D08	MA6-D08	MA5-D09	MA6-D09	MA5-D10	MA6-D10	MA5-D11	MA6-D11	MA5-D12	MA6-D12
MA5-E01	MA6-E01	MA5-E02	MA6-E02	MA5-E03	MA6-E03	MA5-E04	MA6-E04	MA5-E05	MA6-E05	MA5-E06	MA6-E06	MA5-E07	MA6-E07	MA5-E08	MA6-E08	MA5-E09	MA6-E09	MA5-E10	MA6-E10	MA5-E11	MA6-E11	MA5-E12	MA6-E12
MA5-F01	MA6-F01	MA5-F02	MA6-F02	MA5-F03	MA6-F03	MA5-F04	MA6-F04	MA5-F05	MA6-F05	MA5-F06	MA6-F06	MA5-F07	MA6-F07	MA5-F08	MA6-F08	MA5-F09	MA6-F09	MA5-F10	MA6-F10	MA5-F11	MA6-F11	MA5-F12	MA6-F12
MA5-G01	MA6-G01	MA5-G02	MA6-G02	MA5-G03	MA6-G03	MA5-G04	MA6-G04	MA5-G05	MA6-G05	MA5-G06	MA6-G06	MA5-G07	MA6-G07	MA5-G08	MA6-G08	MA5-G09	MA6-G09	MA5-G10	MA6-G10	MA5-G11	MA6-G11	MA5-G12	MA6-G12
MA5-H01	MA6-H01	MA5-H02	MA6-H02	MA5-H03	MA6-H03	MA5-H04	MA6-H04	MA5-H05	MA6-H05	MA5-H06	MA6-H06	MA5-H07	MA6-H07	MA5-H08	MA6-H08	MA5-H09	MA6-H09	MA5-H10	MA6-H10	MA5-H11	MA6-H11	MA5-H12	MA6-H12
MA7-A01	MA8-A01	MA7-A02	MA8-A02	MA7-A03	MA8-A03	MA7-A04	MA8-A04	MA7-A05	MA8-A05	MA7-A06	MA8-A06	MA7-A07	MA8-A07	MA7-A08	MA8-A08	MA7-A09	MA8-A09	MA7-A10	MA8-A10	MA7-A11	MA8-A11	MA7-A12	MA8-A12
MA7-B01	MA8-B01	MA7-B02	MA8-B02	MA7-B03	MA8-B03	MA7-B04	MA8-B04	MA7-B05	MA8-B05	MA7-B06	MA8-B06	MA7-B07	MA8-B07	MA7-B08	MA8-B08	MA7-B09	MA8-B09	MA7-B10	MA8-B10	MA7-B11	MA8-B11	MA7-B12	MA8-B12
MA7-C01	MA8-C01	MA7-C02	MA8-C02	MA7-C03	MA8-C03	MA7-C04	MA8-C04	MA7-C05	MA8-C05	MA7-C06	MA8-C06	MA7-C07	MA8-C07	MA7-C08	MA8-C08	MA7-C09	MA8-C09	MA7-C10	MA8-C10	MA7-C11	MA8-C11	MA7-C12	MA8-C12
MA7-D01	MA8-D01	MA7-D02	MA8-D02	MA7-D03	MA8-D03	MA7-D04	MA8-D04	MA7-D05	MA8-D05	MA7-D06	MA8-D06	MA7-D07	MA8-D07	MA7-D08	MA8-D08	MA7-D09	MA8-D09	MA7-D10	MA8-D10	MA7-D11	MA8-D11	MA7-D12	MA8-D12
MA7-E01	MA8-E01	MA7-E02	MA8-E02	MA7-E03	MA8-E03	MA7-E04	MA8-E04	MA7-E05	MA8-E05	MA7-E06	MA8-E06	MA7-E07	MA8-E07	MA7-E08	MA8-E08	MA7-E09	MA8-E09	MA7-E10	MA8-E10	MA7-E11	MA8-E11	MA7-E12	MA8-E12
MA7-F01	MA8-F01	MA7-F02	MA8-F02	MA7-F03	MA8-F03	MA7-F04	MA8-F04	MA7-F05	MA8-F05	MA7-F06	MA8-F06	MA7-F07	MA8-F07	MA7-F08	MA8-F08	MA7-F09	MA8-F09	MA7-F10	MA8-F10	MA7-F11	MA8-F11	MA7-F12	MA8-F12
MA7-G01	MA8-G01	MA7-G02	MA8-G02	MA7-G03	MA8-G03	MA7-G04	MA8-G04	MA7-G05	MA8-G05	MA7-G06	MA8-G06	MA7-G07	MA8-G07	MA7-G08	MA8-G08	MA7-G09	MA8-G09	MA7-G10	MA8-G10	MA7-G11	MA8-G11	MA7-G12	MA8-G12
MA7-H01	MA8-H01	MA7-H02	MA8-H02	MA7-H03	MA8-H03	MA7-H04	MA8-H04	MA7-H05	MA8-H05	MA7-H06	MA8-H06	MA7-H07	MA8-H07	MA7-H08	MA8-H08	MA7-H09	MA8-H09	MA7-H10	MA8-H10	MA7-H11	MA8-H11	MA7-H12	MA8-H12

## Sheet: 5- Spotted Pattern
MA1-A01	MA1-A01	MA2-A01	MA2-A01	MA1-A02	MA1-A02	MA2-A02	MA2-A02	MA1-A03	MA1-A03	MA2-A03	MA2-A03	MA1-A04	MA1-A04	MA2-A04	MA2-A04	MA1-A05	MA1-A05	MA2-A05	MA2-A05	MA1-A06	MA1-A06	MA2-A06	MA2-A06	MA1-A07	MA1-A07	MA2-A07	MA2-A07	MA1-A08	MA1-A08	MA2-A08	MA2-A08	MA1-A09	MA1-A09	MA2-A09	MA2-A09	MA1-A10	MA1-A10	MA2-A10	MA2-A10	MA1-A11	MA1-A11	MA2-A11	MA2-A11	MA1-A12	MA1-A12	MA2-A12	MA2-A12
MA5-A01	MA5-A01	MA6-A01	MA6-A01	MA5-A02	MA5-A02	MA6-A02	MA6-A02	MA5-A03	MA5-A03	MA6-A03	MA6-A03	MA5-A04	MA5-A04	MA6-A04	MA6-A04	MA5-A05	MA5-A05	MA6-A05	MA6-A05	MA5-A06	MA5-A06	MA6-A06	MA6-A06	MA5-A07	MA5-A07	MA6-A07	MA6-A07	MA5-A08	MA5-A08	MA6-A08	MA6-A08	MA5-A09	MA5-A09	MA6-A09	MA6-A09	MA5-A10	MA5-A10	MA6-A10	MA6-A10	MA5-A11	MA5-A11	MA6-A11	MA6-A11	MA5-A12	MA5-A12	MA6-A12	MA6-A12
MA1-B01	MA1-B01	MA2-B01	MA2-B01	MA1-B02	MA1-B02	MA2-B02	MA2-B02	MA1-B03	MA1-B03	MA2-B03	MA2-B03	MA1-B04	MA1-B04	MA2-B04	MA2-B04	MA1-B05	MA1-B05	MA2-B05	MA2-B05	MA1-B06	MA1-B06	MA2-B06	MA2-B06	MA1-B07	MA1-B07	MA2-B07	MA2-B07	MA1-B08	MA1-B08	MA2-B08	MA2-B08	MA1-B09	MA1-B09	MA2-B09	MA2-B09	MA1-B10	MA1-B10	MA2-B10	MA2-B10	MA1-B11	MA1-B11	MA2-B11	MA2-B11	MA1-B12	MA1-B12	MA2-B12	MA2-B12
MA5-B01	MA5-B01	MA6-B01	MA6-B01	MA5-B02	MA5-B02	MA6-B02	MA6-B02	MA5-B03	MA5-B03	MA6-B03	MA6-B03	MA5-B04	MA5-B04	MA6-B04	MA6-B04	MA5-B05	MA5-B05	MA6-B05	MA6-B05	MA5-B06	MA5-B06	MA6-B06	MA6-B06	MA5-B07	MA5-B07	MA6-B07	MA6-B07	MA5-B08	MA5-B08	MA6-B08	MA6-B08	MA5-B09	MA5-B09	MA6-B09	MA6-B09	MA5-B10	MA5-B10	MA6-B10	MA6-B10	MA5-B11	MA5-B11	MA6-B11	MA6-B11	MA5-B12	MA5-B12	MA6-B12	MA6-B12
MA1-C01	MA1-C01	MA2-C01	MA2-C01	MA1-C02	MA1-C02	MA2-C02	MA2-C02	MA1-C03	MA1-C03	MA2-C03	MA2-C03	MA1-C04	MA1-C04	MA2-C04	MA2-C04	MA1-C05	MA1-C05	MA2-C05	MA2-C05	MA1-C06	MA1-C06	MA2-C06	MA2-C06	MA1-C07	MA1-C07	MA2-C07	MA2-C07	MA1-C08	MA1-C08	MA2-C08	MA2-C08	MA1-C09	MA1-C09	MA2-C09	MA2-C09	MA1-C10	MA1-C10	MA2-C10	MA2-C10	MA1-C11	MA1-C11	MA2-C11	MA2-C11	MA1-C12	MA1-C12	MA2-C12	MA2-C12
MA5-C01	MA5-C01	MA6-C01	MA6-C01	MA5-C02	MA5-C02	MA6-C02	MA6-C02	MA5-C03	MA5-C03	MA6-C03	MA6-C03	MA5-C04	MA5-C04	MA6-C04	MA6-C04	MA5-C05	MA5-C05	MA6-C05	MA6-C05	MA5-C06	MA5-C06	MA6-C06	MA6-C06	MA5-C07	MA5-C07	MA6-C07	MA6-C07	MA5-C08	MA5-C08	MA6-C08	MA6-C08	MA5-C09	MA5-C09	MA6-C09	MA6-C09	MA5-C10	MA5-C10	MA6-C10	MA6-C10	MA5-C11	MA5-C11	MA6-C11	MA6-C11	MA5-C12	MA5-C12	MA6-C12	MA6-C12
MA1-D01	MA1-D01	MA2-D01	MA2-D01	MA1-D02	MA1-D02	MA2-D02	MA2-D02	MA1-D03	MA1-D03	MA2-D03	MA2-D03	MA1-D04	MA1-D04	MA2-D04	MA2-D04	MA1-D05	MA1-D05	MA2-D05	MA2-D05	MA1-D06	MA1-D06	MA2-D06	MA2-D06	MA1-D07	MA1-D07	MA2-D07	MA2-D07	MA1-D08	MA1-D08	MA2-D08	MA2-D08	MA1-D09	MA1-D09	MA2-D09	MA2-D09	MA1-D10	MA1-D10	MA2-D10	MA2-D10	MA1-D11	MA1-D11	MA2-D11	MA2-D11	MA1-D12	MA1-D12	MA2-D12	MA2-D12
MA5-D01	MA5-D01	MA6-D01	MA6-D01	MA5-D02	MA5-D02	MA6-D02	MA6-D02	MA5-D03	MA5-D03	MA6-D03	MA6-D03	MA5-D04	MA5-D04	MA6-D04	MA6-D04	MA5-D05	MA5-D05	MA6-D05	MA6-D05	MA5-D06	MA5-D06	MA6-D06	MA6-D06	MA5-D07	MA5-D07	MA6-D07	MA6-D07	MA5-D08	MA5-D08	MA6-D08	MA6-D08	MA5-D09	MA5-D09	MA6-D09	MA6-D09	MA5-D10	MA5-D10	MA6-D10	MA6-D10	MA5-D11	MA5-D11	MA6-D11	MA6-D11	MA5-D12	MA5-D12	MA6-D12	MA6-D12
MA1-E01	MA1-E01	MA2-E01	MA2-E01	MA1-E02	MA1-E02	MA2-E02	MA2-E02	MA1-E03	MA1-E03	MA2-E03	MA2-E03	MA1-E04	MA1-E04	MA2-E04	MA2-E04	MA1-E05	MA1-E05	MA2-E05	MA2-E05	MA1-E06	MA1-E06	MA2-E06	MA2-E06	MA1-E07	MA1-E07	MA2-E07	MA2-E07	MA1-E08	MA1-E08	MA2-E08	MA2-E08	MA1-E09	MA1-E09	MA2-E09	MA2-E09	MA1-E10	MA1-E10	MA2-E10	MA2-E10	MA1-E11	MA1-E11	MA2-E11	MA2-E11	MA1-E12	MA1-E12	MA2-E12	MA2-E12
MA5-E01	MA5-E01	MA6-E01	MA6-E01	MA5-E02	MA5-E02	MA6-E02	MA6-E02	MA5-E03	MA5-E03	MA6-E03	MA6-E03	MA5-E04	MA5-E04	MA6-E04	MA6-E04	MA5-E05	MA5-E05	MA6-E05	MA6-E05	MA5-E06	MA5-E06	MA6-E06	MA6-E06	MA5-E07	MA5-E07	MA6-E07	MA6-E07	MA5-E08	MA5-E08	MA6-E08	MA6-E08	MA5-E09	MA5-E09	MA6-E09	MA6-E09	MA5-E10	MA5-E10	MA6-E10	MA6-E10	MA5-E11	MA5-E11	MA6-E11	MA6-E11	MA5-E12	MA5-E12	MA6-E12	MA6-E12
MA1-F01	MA1-F01	MA2-F01	MA2-F01	MA1-F02	MA1-F02	MA2-F02	MA2-F02	MA1-F03	MA1-F03	MA2-F03	MA2-F03	MA1-F04	MA1-F04	MA2-F04	MA2-F04	MA1-F05	MA1-F05	MA2-F05	MA2-F05	MA1-F06	MA1-F06	MA2-F06	MA2-F06	MA1-F07	MA1-F07	MA2-F07	MA2-F07	MA1-F08	MA1-F08	MA2-F08	MA2-F08	MA1-F09	MA1-F09	MA2-F09	MA2-F09	MA1-F10	MA1-F10	MA2-F10	MA2-F10	MA1-F11	MA1-F11	MA2-F11	MA2-F11	MA1-F12	MA1-F12	MA2-F12	MA2-F12
MA5-F01	MA5-F01	MA6-F01	MA6-F01	MA5-F02	MA5-F02	MA6-F02	MA6-F02	MA5-F03	MA5-F03	MA6-F03	MA6-F03	MA5-F04	MA5-F04	MA6-F04	MA6-F04	MA5-F05	MA5-F05	MA6-F05	MA6-F05	MA5-F06	MA5-F06	MA6-F06	MA6-F06	MA5-F07	MA5-F07	MA6-F07	MA6-F07	MA5-F08	MA5-F08	MA6-F08	MA6-F08	MA5-F09	MA5-F09	MA6-F09	MA6-F09	MA5-F10	MA5-F10	MA6-F10	MA6-F10	MA5-F11	MA5-F11	MA6-F11	MA6-F11	MA5-F12	MA5-F12	MA6-F12	MA6-F12
MA1-G01	MA1-G01	MA2-G01	MA2-G01	MA1-G02	MA1-G02	MA2-G02	MA2-G02	MA1-G03	MA1-G03	MA2-G03	MA2-G03	MA1-G04	MA1-G04	MA2-G04	MA2-G04	MA1-G05	MA1-G05	MA2-G05	MA2-G05	MA1-G06	MA1-G06	MA2-G06	MA2-G06	MA1-G07	MA1-G07	MA2-G07	MA2-G07	MA1-G08	MA1-G08	MA2-G08	MA2-G08	MA1-G09	MA1-G09	MA2-G09	MA2-G09	MA1-G10	MA1-G10	MA2-G10	MA2-G10	MA1-G11	MA1-G11	MA2-G11	MA2-G11	MA1-G12	MA1-G12	MA2-G12	MA2-G12
MA5-G01	MA5-G01	MA6-G01	MA6-G01	MA5-G02	MA5-G02	MA6-G02	MA6-G02	MA5-G03	MA5-G03	MA6-G03	MA6-G03	MA5-G04	MA5-G04	MA6-G04	MA6-G04	MA5-G05	MA5-G05	MA6-G05	MA6-G05	MA5-G06	MA5-G06	MA6-G06	MA6-G06	MA5-G07	MA5-G07	MA6-G07	MA6-G07	MA5-G08	MA5-G08	MA6-G08	MA6-G08	MA5-G09	MA5-G09	MA6-G09	MA6-G09	MA5-G10	MA5-G10	MA6-G10	MA6-G10	MA5-G11	MA5-G11	MA6-G11	MA6-G11	MA5-G12	MA5-G12	MA6-G12	MA6-G12
MA1-H01	MA1-H01	MA2-H01	MA2-H01	MA1-H02	MA1-H02	MA2-H02	MA2-H02	MA1-H03	MA1-H03	MA2-H03	MA2-H03	MA1-H04	MA1-H04	MA2-H04	MA2-H04	MA1-H05	MA1-H05	MA2-H05	MA2-H05	MA1-H06	MA1-H06	MA2-H06	MA2-H06	MA1-H07	MA1-H07	MA2-H07	MA2-H07	MA1-H08	MA1-H08	MA2-H08	MA2-H08	MA1-H09	MA1-H09	MA2-H09	MA2-H09	MA1-H10	MA1-H10	MA2-H10	MA2-H10	MA1-H11	MA1-H11	MA2-H11	MA2-H11	MA1-H12	MA1-H12	MA2-H12	MA2-H12
MA5-H01	MA5-H01	MA6-H01	MA6-H01	MA5-H02	MA5-H02	MA6-H02	MA6-H02	MA5-H03	MA5-H03	MA6-H03	MA6-H03	MA5-H04	MA5-H04	MA6-H04	MA6-H04	MA5-H05	MA5-H05	MA6-H05	MA6-H05	MA5-H06	MA5-H06	MA6-H06	MA6-H06	MA5-H07	MA5-H07	MA6-H07	MA6-H07	MA5-H08	MA5-H08	MA6-H08	MA6-H08	MA5-H09	MA5-H09	MA6-H09	MA6-H09	MA5-H10	MA5-H10	MA6-H10	MA6-H10	MA5-H11	MA5-H11	MA6-H11	MA6-H11	MA5-H12	MA5-H12	MA6-H12	MA6-H12
MA3-A01	MA3-A01	MA4-A01	MA4-A01	MA3-A02	MA3-A02	MA4-A02	MA4-A02	MA3-A03	MA3-A03	MA4-A03	MA4-A03	MA3-A04	MA3-A04	MA4-A04	MA4-A04	MA3-A05	MA3-A05	MA4-A05	MA4-A05	MA3-A06	MA3-A06	MA4-A06	MA4-A06	MA3-A07	MA3-A07	MA4-A07	MA4-A07	MA3-A08	MA3-A08	MA4-A08	MA4-A08	MA3-A09	MA3-A09	MA4-A09	MA4-A09	MA3-A10	MA3-A10	MA4-A10	MA4-A10	MA3-A11	MA3-A11	MA4-A11	MA4-A11	MA3-A12	MA3-A12	MA4-A12	MA4-A12
MA7-A01	MA7-A01	MA8-A01	MA8-A01	MA7-A02	MA7-A02	MA8-A02	MA8-A02	MA7-A03	MA7-A03	MA8-A03	MA8-A03	MA7-A04	MA7-A04	MA8-A04	MA8-A04	MA7-A05	MA7-A05	MA8-A05	MA8-A05	MA7-A06	MA7-A06	MA8-A06	MA8-A06	MA7-A07	MA7-A07	MA8-A07	MA8-A07	MA7-A08	MA7-A08	MA8-A08	MA8-A08	MA7-A09	MA7-A09	MA8-A09	MA8-A09	MA7-A10	MA7-A10	MA8-A10	MA8-A10	MA7-A11	MA7-A11	MA8-A11	MA8-A11	MA7-A12	MA7-A12	MA8-A12	MA8-A12
MA3-B01	MA3-B01	MA4-B01	MA4-B01	MA3-B02	MA3-B02	MA4-B02	MA4-B02	MA3-B03	MA3-B03	MA4-B03	MA4-B03	MA3-B04	MA3-B04	MA4-B04	MA4-B04	MA3-B05	MA3-B05	MA4-B05	MA4-B05	MA3-B06	MA3-B06	MA4-B06	MA4-B06	MA3-B07	MA3-B07	MA4-B07	MA4-B07	MA3-B08	MA3-B08	MA4-B08	MA4-B08	MA3-B09	MA3-B09	MA4-B09	MA4-B09	MA3-B10	MA3-B10	MA4-B10	MA4-B10	MA3-B11	MA3-B11	MA4-B11	MA4-B11	MA3-B12	MA3-B12	MA4-B12	MA4-B12
MA7-B01	MA7-B01	MA8-B01	MA8-B01	MA7-B02	MA7-B02	MA8-B02	MA8-B02	MA7-B03	MA7-B03	MA8-B03	MA8-B03	MA7-B04	MA7-B04	MA8-B04	MA8-B04	MA7-B05	MA7-B05	MA8-B05	MA8-B05	MA7-B06	MA7-B06	MA8-B06	MA8-B06	MA7-B07	MA7-B07	MA8-B07	MA8-B07	MA7-B08	MA7-B08	MA8-B08	MA8-B08	MA7-B09	MA7-B09	MA8-B09	MA8-B09	MA7-B10	MA7-B10	MA8-B10	MA8-B10	MA7-B11	MA7-B11	MA8-B11	MA8-B11	MA7-B12	MA7-B12	MA8-B12	MA8-B12
MA3-C01	MA3-C01	MA4-C01	MA4-C01	MA3-C02	MA3-C02	MA4-C02	MA4-C02	MA3-C03	MA3-C03	MA4-C03	MA4-C03	MA3-C04	MA3-C04	MA4-C04	MA4-C04	MA3-C05	MA3-C05	MA4-C05	MA4-C05	MA3-C06	MA3-C06	MA4-C06	MA4-C06	MA3-C07	MA3-C07	MA4-C07	MA4-C07	MA3-C08	MA3-C08	MA4-C08	MA4-C08	MA3-C09	MA3-C09	MA4-C09	MA4-C09	MA3-C10	MA3-C10	MA4-C10	MA4-C10	MA3-C11	MA3-C11	MA4-C11	MA4-C11	MA3-C12	MA3-C12	MA4-C12	MA4-C12
MA7-C01	MA7-C01	MA8-C01	MA8-C01	MA7-C02	MA7-C02	MA8-C02	MA8-C02	MA7-C03	MA7-C03	MA8-C03	MA8-C03	MA7-C04	MA7-C04	MA8-C04	MA8-C04	MA7-C05	MA7-C05	MA8-C05	MA8-C05	MA7-C06	MA7-C06	MA8-C06	MA8-C06	MA7-C07	MA7-C07	MA8-C07	MA8-C07	MA7-C08	MA7-C08	MA8-C08	MA8-C08	MA7-C09	MA7-C09	MA8-C09	MA8-C09	MA7-C10	MA7-C10	MA8-C10	MA8-C10	MA7-C11	MA7-C11	MA8-C11	MA8-C11	MA7-C12	MA7-C12	MA8-C12	MA8-C12
MA3-D01	MA3-D01	MA4-D01	MA4-D01	MA3-D02	MA3-D02	MA4-D02	MA4-D02	MA3-D03	MA3-D03	MA4-D03	MA4-D03	MA3-D04	MA3-D04	MA4-D04	MA4-D04	MA3-D05	MA3-D05	MA4-D05	MA4-D05	MA3-D06	MA3-D06	MA4-D06	MA4-D06	MA3-D07	MA3-D07	MA4-D07	MA4-D07	MA3-D08	MA3-D08	MA4-D08	MA4-D08	MA3-D09	MA3-D09	MA4-D09	MA4-D09	MA3-D10	MA3-D10	MA4-D10	MA4-D10	MA3-D11	MA3-D11	MA4-D11	MA4-D11	MA3-D12	MA3-D12	MA4-D12	MA4-D12
MA7-D01	MA7-D01	MA8-D01	MA8-D01	MA7-D02	MA7-D02	MA8-D02	MA8-D02	MA7-D03	MA7-D03	MA8-D03	MA8-D03	MA7-D04	MA7-D04	MA8-D04	MA8-D04	MA7-D05	MA7-D05	MA8-D05	MA8-D05	MA7-D06	MA7-D06	MA8-D06	MA8-D06	MA7-D07	MA7-D07	MA8-D07	MA8-D07	MA7-D08	MA7-D08	MA8-D08	MA8-D08	MA7-D09	MA7-D09	MA8-D09	MA8-D09	MA7-D10	MA7-D10	MA8-D10	MA8-D10	MA7-D11	MA7-D11	MA8-D11	MA8-D11	MA7-D12	MA7-D12	MA8-D12	MA8-D12
MA3-E01	MA3-E01	MA4-E01	MA4-E01	MA3-E02	MA3-E02	MA4-E02	MA4-E02	MA3-E03	MA3-E03	MA4-E03	MA4-E03	MA3-E04	MA3-E04	MA4-E04	MA4-E04	MA3-E05	MA3-E05	MA4-E05	MA4-E05	MA3-E06	MA3-E06	MA4-E06	MA4-E06	MA3-E07	MA3-E07	MA4-E07	MA4-E07	MA3-E08	MA3-E08	MA4-E08	MA4-E08	MA3-E09	MA3-E09	MA4-E09	MA4-E09	MA3-E10	MA3-E10	MA4-E10	MA4-E10	MA3-E11	MA3-E11	MA4-E11	MA4-E11	MA3-E12	MA3-E12	MA4-E12	MA4-E12
MA7-E01	MA7-E01	MA8-E01	MA8-E01	MA7-E02	MA7-E02	MA8-E02	MA8-E02	MA7-E03	MA7-E03	MA8-E03	MA8-E03	MA7-E04	MA7-E04	MA8-E04	MA8-E04	MA7-E05	MA7-E05	MA8-E05	MA8-E05	MA7-E06	MA7-E06	MA8-E06	MA8-E06	MA7-E07	MA7-E07	MA8-E07	MA8-E07	MA7-E08	MA7-E08	MA8-E08	MA8-E08	MA7-E09	MA7-E09	MA8-E09	MA8-E09	MA7-E10	MA7-E10	MA8-E10	MA8-E10	MA7-E11	MA7-E11	MA8-E11	MA8-E11	MA7-E12	MA7-E12	MA8-E12	MA8-E12
MA3-F01	MA3-F01	MA4-F01	MA4-F01	MA3-F02	MA3-F02	MA4-F02	MA4-F02	MA3-F03	MA3-F03	MA4-F03	MA4-F03	MA3-F04	MA3-F04	MA4-F04	MA4-F04	MA3-F05	MA3-F05	MA4-F05	MA4-F05	MA3-F06	MA3-F06	MA4-F06	MA4-F06	MA3-F07	MA3-F07	MA4-F07	MA4-F07	MA3-F08	MA3-F08	MA4-F08	MA4-F08	MA3-F09	MA3-F09	MA4-F09	MA4-F09	MA3-F10	MA3-F10	MA4-F10	MA4-F10	MA3-F11	MA3-F11	MA4-F11	MA4-F11	MA3-F12	MA3-F12	MA4-F12	MA4-F12
MA7-F01	MA7-F01	MA8-F01	MA8-F01	MA7-F02	MA7-F02	MA8-F02	MA8-F02	MA7-F03	MA7-F03	MA8-F03	MA8-F03	MA7-F04	MA7-F04	MA8-F04	MA8-F04	MA7-F05	MA7-F05	MA8-F05	MA8-F05	MA7-F06	MA7-F06	MA8-F06	MA8-F06	MA7-F07	MA7-F07	MA8-F07	MA8-F07	MA7-F08	MA7-F08	MA8-F08	MA8-F08	MA7-F09	MA7-F09	MA8-F09	MA8-F09	MA7-F10	MA7-F10	MA8-F10	MA8-F10	MA7-F11	MA7-F11	MA8-F11	MA8-F11	MA7-F12	MA7-F12	MA8-F12	MA8-F12
MA3-G01	MA3-G01	MA4-G01	MA4-G01	MA3-G02	MA3-G02	MA4-G02	MA4-G02	MA3-G03	MA3-G03	MA4-G03	MA4-G03	MA3-G04	MA3-G04	MA4-G04	MA4-G04	MA3-G05	MA3-G05	MA4-G05	MA4-G05	MA3-G06	MA3-G06	MA4-G06	MA4-G06	MA3-G07	MA3-G07	MA4-G07	MA4-G07	MA3-G08	MA3-G08	MA4-G08	MA4-G08	MA3-G09	MA3-G09	MA4-G09	MA4-G09	MA3-G10	MA3-G10	MA4-G10	MA4-G10	MA3-G11	MA3-G11	MA4-G11	MA4-G11	MA3-G12	MA3-G12	MA4-G12	MA4-G12
MA7-G01	MA7-G01	MA8-G01	MA8-G01	MA7-G02	MA7-G02	MA8-G02	MA8-G02	MA7-G03	MA7-G03	MA8-G03	MA8-G03	MA7-G04	MA7-G04	MA8-G04	MA8-G04	MA7-G05	MA7-G05	MA8-G05	MA8-G05	MA7-G06	MA7-G06	MA8-G06	MA8-G06	MA7-G07	MA7-G07	MA8-G07	MA8-G07	MA7-G08	MA7-G08	MA8-G08	MA8-G08	MA7-G09	MA7-G09	MA8-G09	MA8-G09	MA7-G10	MA7-G10	MA8-G10	MA8-G10	MA7-G11	MA7-G11	MA8-G11	MA8-G11	MA7-G12	MA7-G12	MA8-G12	MA8-G12
MA3-H01	MA3-H01	MA4-H01	MA4-H01	MA3-H02	MA3-H02	MA4-H02	MA4-H02	MA3-H03	MA3-H03	MA4-H03	MA4-H03	MA3-H04	MA3-H04	MA4-H04	MA4-H04	MA3-H05	MA3-H05	MA4-H05	MA4-H05	MA3-H06	MA3-H06	MA4-H06	MA4-H06	MA3-H07	MA3-H07	MA4-H07	MA4-H07	MA3-H08	MA3-H08	MA4-H08	MA4-H08	MA3-H09	MA3-H09	MA4-H09	MA4-H09	MA3-H10	MA3-H10	MA4-H10	MA4-H10	MA3-H11	MA3-H11	MA4-H11	MA4-H11	MA3-H12	MA3-H12	MA4-H12	MA4-H12
MA7-H01	MA7-H01	MA8-H01	MA8-H01	MA7-H02	MA7-H02	MA8-H02	MA8-H02	MA7-H03	MA7-H03	MA8-H03	MA8-H03	MA7-H04	MA7-H04	MA8-H04	MA8-H04	MA7-H05	MA7-H05	MA8-H05	MA8-H05	MA7-H06	MA7-H06	MA8-H06	MA8-H06	MA7-H07	MA7-H07	MA8-H07	MA8-H07	MA7-H08	MA7-H08	MA8-H08	MA8-H08	MA7-H09	MA7-H09	MA8-H09	MA8-H09	MA7-H10	MA7-H10	MA8-H10	MA8-H10	MA7-H11	MA7-H11	MA8-H11	MA8-H11	MA7-H12	MA7-H12	MA8-H12	MA8-H12
