# Supplementary material for: Different Transcript Patterns in Response to Specialist and Generalist Herbivores in the Wild Arabidopsis Relative Boechera divaricarpa
Source: PLoS One. 2007 Oct 24;2(10):e1081. doi: 10.1371/journal.pone.0001081 (PMC2031921; doi:10.1371/journal.pone.0001081)
Supplement: Table S3 — Custom macroarray data. Custom array identifiers (‘Clone plate ID’), and the original feature name (‘Clone name’) are given in the first two columns. All other columns contain hybridization data. Abbreviations are as follows: AT, hybridization with cDNA obtained from A. thaliana; BD, hybridization with cDNA obtained from B. divaricarpa; C, control; W, wounding; ID, herbivory by P. xylostella; IT, herbivory by T. ni; E, ethylene treatment; JA, jasmonic acid treatment; SA, salicylic acid treatment. Timepoints used in these experiments are 45 minutes (45), 3, 9, and 24 hours (3, 9, 24, respectively). Number/letter combinations (e.g., 1a, 2a, etc.) after the underscore indicate independent biological replicates of a given treatment. Data normalization and transformation procedures are described in MATERIALS AND METHODS. (3.55 MB XLS) [file pone.0001081.s003.xls]

## Sheet: Macroarray Transformed Data
Clone Plate ID	Clone Name	ATC3_1a	ATC9_1a	ATC9_2a	ATC9_2b	ATC9_3a	ATC9_3b	ATC24_2a	ATC24_2b	ATC24_3a	ATW3_1a	ATW9_1a	ATW9_2a	ATW9_2b	ATW9_3a	ATW9_3b	ATID3_1a	ATID9_1a	ATID9_2a	ATID9_2b	ATID9_3a	ATID9_3b	ATID24_1a	ATID24_2a	ATID24_3a	ATE9_2a	ATE24_2a	ATJA9_2a	ATJA24_2a	ATJA24_3a	ATSA9_2a	ATSA9_3a	ATSA24_2a	BDC45_1a	BDC45_2a	BDC45_2b	BDC45_3a	BDC45_3b	BDC45_4a	BDC3_1a	BDC3_2a	BDC3_2b	BDC3_3a	BDC3_4a	BDC9_1a	BDC9_2a	BDC9_2b	BDC9_3a	BDC9_3b
MA1-A01	ALIEN1	2.21819	4.85401	3.59656	2.09455	3.49962	2.16278	2.40166	2.15765	2.35609	2.59426	1.84495	2.13971	2.30456	2.13023	2.26576	2.3667	2.16441	1.70934	2.53675	1.84192	1.85535	2.17382	1.78646	1.03479	4.35665	5.23461	4.74096	5.10794	4.00699	5.09847	2.38657	1.78372	2.11849	3.49984	1.97717	2.34668	2.07357	2.2265	2.19658	2.25127	2.19532	2.08079	2.4453	2.01927	3.70881	1.98395	2.29805	2.31746
MA1-A01	ALIEN1	2.13163	3.85401	3.79228	1.91914	3.71173	2.73073	2.07375	2.00398	2.03567	2.52472	1.68616	1.98777	1.82448	1.94774	2.25881	2.36784	2.09221	1.60754	2.40951	1.69338	1.70332	2.06436	1.37668	1.16216	5.08169	4.89827	4.91375	5.14424	3.66353	4.44719	2.19556	1.70103	1.96501	3.83649	2.05198	2.18726	2.05352	2.24401	1.979	2.07112	2.06387	2.08089	1.75708	1.99265	3.65948	1.99703	2.28621	2.33298
MA1-A02	SLW-1-A03	0.171364	0.0457462	0.00941681	0.392498	6.26823e-05	0.543946	0.53948	0.729311	0.514081	0.707588	0.74517	0.546838	0.559865	0.39862	0.641855	0.576746	0.550784	1.0821	0.573398	0.428756	0.505596	0.42581	0.652949	0.322628	0.421878	0.575337	1.02206	1.27375	0.055739	0.113795	0.561211	0.690402	0.563301	0.0633001	0.532529	0.384467	0	0.645454	0.668829	0.558727	0.534941	0.520831	0.526334	0.569146	0.316653	0.219968	0.629031	0.646128
MA1-A02	SLW-1-A03	0.454585	0.17463	0.00270999	0.465489	0	0.626563	0.491802	0.725076	0.57006	0.687248	0.725438	0.574299	0.722138	0.605631	0.652665	0.580575	0.503609	0.991783	0.598836	0.386072	0.356363	0.443414	0.86028	0.407769	0.20185	0.677207	1.32288	1.02561	0.184922	0.1388	0.48762	0.68548	0.584726	0.0473223	0.51874	0.357754	0.132881	0.518221	0.599858	0.547433	0.495441	0.467893	0.668061	0.481585	0.445591	0.370431	0.650612	0.556544
MA1-A03	SLW-1-A04	0.14693	0.446182	0.196387	0.437355	0.19546	0.826296	0.673654	0.815669	0.5993	0.804703	0.925834	0.20539	0.735765	0	0.72418	0.728186	0.459937	1.05015	0.686454	0.558166	0.550724	0.551656	0.718172	0.423408	1.07475	0.981751	0.773011	0.120655	0.0751299	1.61357	0.573731	0.966891	0.610853	0.0768906	0.579254	0.340519	0.27487	0.60916	0.699713	0.482201	0.500288	0.549311	0.531203	0.532503	0.324547	0.48059	0.663758	0.600986
MA1-A03	SLW-1-A04	0	0.18328	0	0.500718	0.0415798	0.660541	0.66431	0.816145	0.570594	0.869308	0.898842	0.260225	0.728565	0.16959	0.906299	0.742225	0.5086	1.091	0.672196	0.544388	0.338023	0.542938	0.764319	0	0.912344	0.195574	0.601476	0.31203	0.0913032	1.34394	0.558403	1.04024	0.637779	0.0505168	0.560592	0.493314	0.253626	0.617731	0.704613	0.454754	0.44372	0.488906	0.554852	0.493447	0.391701	0.474638	0.585388	0.582551
MA1-A04	SLW-1-A12	0	0.142294	0.0237117	0.432697	0.0239352	0.646505	0.610397	0.67807	0.536189	1.34184	0.768205	0.233884	0.579482	0	0.716417	0.531025	0.624078	1.01752	0.77671	0.388978	0.526831	0.792824	0.767527	0.310287	0.461843	0.090506	0.684054	0.139646	0	0.145972	0.454471	0.586804	0.452541	0.0232254	0.465166	0.946731	0.499616	0.615812	0.54694	0.403689	0.442053	0.463203	0.477785	0.499328	0.218799	0.434056	0.542999	0.503039
MA1-A04	SLW-1-A12	0	0.0239519	0.0209124	0.429203	0.000146382	0.489569	0.648315	0.6411	0.577857	1.11664	0.71176	0.236731	0.596262	0	0.611181	0.441603	0.623239	0.962278	0.618091	0.420278	0.382618	0.846141	0.671317	0.379667	0.440581	0.0514332	0.55527	0.055332	0	0.591103	0.481172	0.881215	0.414531	0.0218897	0.501455	0.437239	0.42436	0.604535	0.464166	0.45935	0.435995	0.47072	0.423191	0.423216	0.217097	0.267562	0.507032	0.435677
MA1-A05	SLW-1-B07	0.597144	0.0165786	0.113636	0.481854	0.05248	0.809359	0.718435	0.685197	0.659774	0.806578	0.808176	0.372571	0.716991	0.222343	0.645767	0.62722	0	1.05713	0.71173	0.54195	0.625284	0.526834	1.04495	0.262896	1.26108	0.712882	1.31167	0	0.0419622	0.763082	0.377185	0.926917	0.616778	0.112785	0.592055	0.622496	0.338953	0.717663	0.603069	0.588661	0.555314	0.431857	0.555921	0.531388	0.277255	0.470609	0.632898	0.697529
MA1-A05	SLW-1-B07	0.758801	0.212733	0.0390378	0.480697	0.0383973	0.795134	0.634586	0.719149	0.596081	0.720472	0.902601	0.00840739	0.648202	0	0.601994	0.904633	0.758732	1.09514	0.64493	0.575207	0.4763	0.479321	0.801236	0.321878	1.20358	0.505491	0.955079	0	0.000402897	0.557189	0.425165	1.03005	0.614626	0.114406	0.583962	0.531745	0.388895	0.795697	0.549623	0.517977	0.544768	0.4474	0.540252	0.537078	0.266644	0.416783	0.5164	0.601357
MA1-A06	SLW-1-B11	0.030072	0.079444	0.13549	0.445257	0.0312096	0.696898	0.0111186	0.633195	0.228356	0.572576	0.770212	0.43739	0.711011	0.559316	0.62118	0.771009	0.719276	1.00006	0.680948	0.859889	0.64013	0.494162	1.02587	0	0.172173	0.0236506	0.166608	0.301027	0	0	0.411155	0.847001	0.650202	0.0488639	0.523308	0.636533	0.353788	0.61572	0.533379	0.464766	0.409748	0.379513	0.492748	0.486409	0.222365	0.387797	0.342054	0.612285
MA1-A06	SLW-1-B11	0	0.401194	0	0.423946	0	0.643998	0.0876162	0.630478	0.535953	0.68779	0.840883	0.202958	0.780268	0	0.59479	0.531166	0.55327	1.09228	0.472447	0	0.174655	0.501014	1.15332	0	0.356303	0.72925	0.185891	0.133163	0.000112315	0.00268693	0.382728	0.970307	0.597485	0.0237814	0.478516	0.476359	0.341936	0.462056	0.629828	0.38538	0.365128	0.777635	0.625674	0.368073	0.232045	0.0562912	0.524498	0.609926
MA1-A07	SLW-1-C03	0.868394	0.0933725	1.04932	0.468415	0.887182	0.814531	0.974536	0.634342	0.869085	0.789892	0.817513	0.365749	0.646014	0.465363	0.523445	0.665919	0.231538	1.05039	0.691648	0	0.24252	0.507383	0.984669	0.39817	0.000920691	0.753701	0.0607892	0.115476	0.0021412	0.416034	0.443678	1.15543	0.443648	0.0444761	0.565831	0.667147	0	0.983617	0.516448	0.447748	0.398476	0.315056	0.500327	0.513864	0.133144	0	0.630177	0.620157
MA1-A07	SLW-1-C03	0.18926	0.282479	0.216363	0.446108	0.144175	0.736998	0.521419	0.58581	0.450331	0.722365	0.792587	0	0.6411	0.249327	0.832075	0.826962	0.509138	0.957144	0.677565	0.771467	0.919172	0.500909	1.00927	0	0.0536309	1.46615	0	0.286242	0.000393583	0.357358	0.419459	1.05529	0.730693	0.0634334	0.550987	0.725216	0.561556	1.12762	0.478127	0.47323	0.395355	0.251983	0.490197	0.436604	0.18003	0.727747	0.577405	0.546172
MA1-A08	SLW-1-C06	0.642897	0.400312	0.189463	0.482874	0.1184	0.935273	0.804376	0.668674	0.731879	0.860515	0.820806	0.799491	0.657936	0.800973	0.94187	0.768546	0.672803	1.039	0.763507	0.608342	0.581703	0.619545	0.797621	0.544585	0.536441	0.0198135	0.551722	0.325935	0.12127	0.0475932	0.527717	0.916971	0.586942	0.137153	0.604385	0.708	0.433556	0.716003	0.700452	0.488655	0.471318	0.593233	0.668013	0.576023	0.334546	0.507131	0.550421	0.671256
MA1-A08	SLW-1-C06	0.567827	0.144645	0.180002	0.444722	0.0911575	0.972501	0.798983	0.667719	0.689082	0.806193	0.544008	0.524913	0.742633	0.566128	0.871229	0.883145	0.684821	0.901916	0.742191	0.59822	0.494854	0.631752	0.917756	0.590078	0.106013	0.754575	0.411521	0.55571	0.128826	0.186942	0.50735	0.811209	0.558298	0.0792632	0.561712	0.766883	0.80775	0.689191	0.535663	0.485915	0.4585	0.563905	0.718704	0.482046	0.206386	0.458432	0.552836	0.556831
MA1-A09	SLW-1-C08	1.11937	0.365796	0.312066	0.494678	0.266961	1.44675	0.883993	0.627667	0.84557	1.22044	0.497029	0.959737	0.658971	0.901543	0.977277	1.02005	1.13035	1.04667	0.972965	0.87865	0.812573	1.0623	0.940614	0.795427	0.125306	0.61682	0.216886	1.24513	0.109559	0.164989	0.494149	0.978284	0.43758	0.318627	0.72867	0.652331	0.548916	0.795726	0.697866	0.793194	0.721478	0.540893	0.773552	0.65592	0.519979	1.06657	0.696103	0.760678
MA1-A09	SLW-1-C08	1.10946	0.155622	0.255559	0.518118	0.301092	1.43666	0.846423	0.593	0.819674	1.19251	0.67734	0.896913	0.637871	0.831945	0.963804	1.0196	1.17411	0.835562	0.953889	0.834808	0.830274	0.996545	0.961305	0.804964	0.191671	0.786206	0.118221	1.14603	0.126862	0.538107	0.500943	0.964527	0.410757	0.314693	0.737624	0.782076	0.515106	0.767246	0.685498	0.690448	0.630274	0.547181	0.757988	0.588627	0.464967	1.08891	0.639756	0.671113
MA1-A10	SLW-1-D06	2.35552	0.641547	2.74743	1.25694	2.2021	2.86849	1.93097	1.38754	1.71712	2.42441	1.33812	1.83735	1.4812	2.01322	2.12204	2.11563	2.11778	1.39319	2.10649	1.77259	1.94324	1.89324	1.47056	1.79814	0.950087	1.88483	0.904841	1.2429	1.81822	1.87666	1.20164	1.15897	1.39103	1.80701	1.35553	1.74456	1.87285	2.08462	1.45429	1.44038	1.33893	1.55213	1.98171	1.73166	3.17631	1.73977	1.25243	1.38789
MA1-A10	SLW-1-D06	2.36622	0.937616	2.659	1.1801	2.12666	2.83011	1.90631	1.40157	1.69851	2.37753	1.2562	1.84706	1.50831	2.01882	2.10567	2.1102	2.13695	1.42452	2.04374	1.77826	1.9707	1.88939	1.54636	1.77987	1.29024	1.6097	1.09602	1.19313	1.81636	1.32189	1.20989	1.12789	1.35726	1.63605	1.29781	1.66989	1.85987	2.00921	1.44748	1.42094	1.32074	1.51021	1.9292	1.67057	3.04237	1.75608	1.21012	1.35073
MA1-A11	SLW-1-E02	0.301352	0.040535	0.00271208	0.448082	0.00317916	0.758097	0.476787	0.576649	0.416984	0.580629	0.572622	0.48915	0.632084	0.466002	0.68396	0.623634	0.370736	0.772799	0.674036	0.225435	0.646333	0.590658	0.347022	0	0.470221	0.847828	0.632502	0	0	0.12986	0.476753	0.880293	0.523671	0.0439357	0.47392	0.724287	0.255277	0.285723	0.837866	0.650847	0.639102	0.441697	0.496433	0.569228	0.254128	0.351718	0.506507	0.516218
MA1-A11	SLW-1-E02	0.391584	0	0.00823788	0.402528	0.0123581	0.882018	0.542021	0.565655	0.451838	0.488723	0.380607	0	0.828658	0	0.536205	0.608897	0.466981	0.69193	0.659917	0.567899	0.64161	0.592288	1.26219	0.354881	0.404452	0.560188	0.599887	0.0187438	1.22397e-05	0.0058806	0.444804	1.08801	0.567595	0.0153343	0.474549	0.67134	0.355396	0.47763	0.837125	0.446896	0.47197	0.37827	0.651816	0.440427	0.17273	0.453827	0	0
MA1-A12	ALIEN3	0.749332	0.992675	1.66709	1.07389	1.68149	0	1.27458	1.21162	1.29591	0.812384	1.05222	0.715769	1.19342	0.633405	0.933824	1.04348	0.967105	1.08982	1.02955	1.10625	1.06757	1.09137	1.08203	0.731537	0.715109	1.23125	1.02245	0.959408	1.14514	0.698561	1.15825	1.13222	1.25391	0.998394	1.13992	1.31194	0.952505	0.807111	1.36751	1.0887	1.08188	1.25422	1.16654	1.18581	0.857096	0.869775	0.949244	0.993421
MA1-A12	ALIEN3	0.727101	1.03356	1.63868	1.04088	1.65049	1.43401	1.24009	1.2032	1.24454	0.825931	1.02035	0.496161	1.18006	0.62391	0.739214	1.02911	0.937512	1.07706	1.05115	1.03709	1.01538	1.08649	0.948232	0.831163	0.868368	1.30023	1.01663	0.966348	1.09066	0.914484	1.09088	1.17116	1.26997	0.922696	1.10265	1.31375	1.00198	0.757465	1.3522	1.05813	1.06548	1.22075	1.08979	1.15961	0.744343	0.825074	0.979619	1.01129
MA1-B01	SLW-1-E04	0.85763	0.245295	1.108e-05	0.735769	0.0130738	0.55923	0.490463	0.774926	0.65916	0.900839	1.24128	0.825474	0.86983	0.880719	0.725702	0.890566	0.525478	1.07608	0.773822	0.843864	0.980365	0.826158	0.782175	0	0.458396	0.61015	0.253612	0.631242	0.000298003	0.629532	0.53051	0.966989	0.919331	0	0	0.588634	0.454878	0	0.940125	1.19705	1.01443	0.699379	0.885259	0.666354	0.220263	0.533486	0.929799	1.02081
MA1-B01	SLW-1-E04	0.793235	0	0.157291	0.822211	0.232748	0.68887	0.622345	0.695252	0.599136	0.780607	1.494	0.873787	0.818754	0.820065	1.27368	0.766631	0.467359	0.899837	1.06338	0.53828	0.312944	0.56161	0.694145	0.555636	0.341432	0.307486	0.455622	0.729279	5.64374e-05	0.607973	0	0.956835	0.733708	0.233562	0.715971	1.29958	0.484714	0.835357	0.392095	1.81608	2.05576	0.820129	0.406363	1.28866	0.56784	0.448094	0	0
MA1-B02	SLW-1-E05	0	0.0577641	2.99064e-05	0.425344	0	0.656566	0.53397	0.715228	0.421999	0.517597	0.654997	0	0.621314	0	0.846877	0.613962	0.401757	1.09902	0.447865	0.0665253	0.284683	0.594821	0.897229	0.265368	0.3049	0.321152	0.955173	0.913016	0.700962	0.641982	0.444797	0.895693	0.478571	0.02125	0.544972	0.275045	0.434485	0.50195	0.54539	0.494084	0.495486	0.378418	0.360176	0.518681	0.0744552	0.530982	0.347208	0.412156
MA1-B02	SLW-1-E05	0.709411	0.152454	0.257115	0.483291	0.108736	0.55282	0.656215	0.673412	0.554662	0.632268	0.77364	0	0.577223	0	0.953332	0.529972	0.5024	1.01321	0.556984	0.182782	0	0.464157	0.744289	0.287549	0.120573	0.547371	1.53864	1.51892	0	1.15388	0.439309	0.664589	0.506521	0.019594	0.476293	0.463571	0.234021	0.585064	0.56775	0.464367	0.432753	0.426882	0.492959	0.543047	0.169214	0.463126	0.457479	0.223883
MA1-B03	SLW-1-E06	0.685738	0.0394604	0.0210199	0.523217	0.00581367	0.672146	0.741995	0.777597	0.592971	0.634076	0.838435	0.566819	0.699397	0.333604	0.736046	0.651938	0.571142	1.02277	0.690291	0.360717	0.455257	0.463824	0.645223	0.289033	1.02724	0.235711	1.42721	0	0.0300546	0.654065	0.51527	1.13859	0.5685	0.0675284	0.528164	0.56306	0.575121	0.602983	0.647712	0.523367	0.433718	0.499904	0.547593	0.412661	0.295569	0.415751	0.62104	0.537459
MA1-B03	SLW-1-E06	0	0.0531263	0.0002765	0.56364	0.00882923	0.711735	0.657287	0.783628	0.630751	0.631542	0.91243	0.562559	0.719308	0.634234	0.75883	0.682424	0.560432	1.13082	0.646797	0.488817	0.672729	0.454565	0.863674	0.421422	0.632722	0.274937	1.20162	0.485951	0.0280271	1.12329	0.513769	1.28691	0.519029	0.0631481	0.558448	0.521914	0.588417	0.603245	0.617836	0.529647	0.454364	0.482991	0.51274	0.414322	0.256245	0.387982	0.617417	0.608742
MA1-B04	SLW-1-E07	2.43325	0.56486	2.78178	1.11146	2.22821	2.73189	1.8305	1.2528	1.60009	2.34838	1.10677	1.86172	1.34293	2.05933	2.04079	2.00885	1.96079	1.23119	1.96529	1.6613	1.84988	1.68017	1.23292	1.66739	1.7286	0.714246	2.19714	1.92333	1.26514	1.01008	1.15284	1.14064	0.70205	1.36892	1.17754	1.58539	1.85871	1.9489	0.697634	1.33779	1.22335	1.35232	1.76301	1.19134	2.7356	1.63344	1.13475	1.26446
MA1-B04	SLW-1-E07	2.42612	0.748345	2.66741	1.10998	2.11002	2.67071	1.82748	1.21625	1.60619	2.3603	1.08672	1.83606	1.34157	2.03854	2.02835	1.99465	1.94122	1.15238	1.95709	1.61893	1.79378	1.66193	1.17645	1.69752	1.46365	1.04075	2.25303	1.10777	1.22706	1.33212	1.16438	1.42084	0.711407	1.30984	1.14408	1.56945	1.83208	1.90774	0.69107	1.33423	1.22988	1.33894	1.75791	1.1498	2.71748	1.55907	1.1128	1.22995
MA1-B05	SLW-1-E08	0.976263	0.148349	0.470432	0.622544	0.280028	1.26054	0.896511	0.79189	0.771179	0.885578	0.952369	0.82421	0.726433	0.911408	0.931	0.889679	0.722344	1.00361	0.830958	0.694923	0.742531	0.776746	0.795894	0.595788	1.68815	1.05071	2.48183	0.81584	0.113702	0.51466	0.596923	1.0257	0.523586	0.174435	0.66718	0.665887	0.8783	0.855899	0.483178	0.619283	0.593247	0.580428	0.821469	0.568375	0.532277	0.545446	0.601714	0.683587
MA1-B05	SLW-1-E08	0.939465	0.229633	0.462501	0.624217	0.303726	1.27634	0.911647	0.778775	0.841576	0.893723	0.994207	0.828304	0.754719	0.934741	0.87197	0.852971	0.781132	1.05638	0.833636	0.565405	0.591079	0.675107	0.842599	0.62311	0.782621	0.76823	1.50666	1.09723	0.098252	0.000989705	0.561291	0.839851	0.570114	0.205477	0.651521	0.680452	0.881798	0.815054	0.488871	0.574627	0.567866	0.569874	0.80715	0.610348	0.49067	0.496923	0.608303	0.635725
MA1-B06	SLW-1-E09	1.21948	0.329106	0.940621	0.753451	0.677165	1.59774	1.17446	0.861434	1.05448	1.06718	0.946129	1.10887	0.850191	1.2199	1.1876	1.07712	1.04465	1.01827	1.06392	0.832931	1.06318	0.9899	0.935095	0.952757	0.463922	0.228605	0.454551	1.23731	0.442691	0.180794	0.725166	0.874889	0.708649	0.476	0.804827	0.887062	1.1197	1.11225	0.610918	0.782786	0.735399	0.859617	0.971497	0.79552	0.849401	0.770696	0.683058	0.798444
MA1-B06	SLW-1-E09	1.23995	0.407146	0.832894	0.726083	0.644062	1.57305	1.15987	0.86784	1.02324	1.0695	0.804779	1.10399	0.889944	1.2094	1.15443	0.827522	1.05315	1.05757	0.971364	0.8419	0.969663	0.970658	1.0447	1.00877	0.290107	0.334416	0.448487	1.16479	0.531428	0.255234	0.73123	0.87958	0.673304	0.412982	0.761679	0.839433	1.12474	1.06984	0.677195	0.734514	0.7025	0.901585	0.992375	0.768916	0.84263	0.779073	0.624386	0.811796
MA1-B07	SLW-1-F01	1.86873	0.434787	1.28011	0.658828	0.974712	2.12707	1.37717	0.811532	1.20556	1.96353	0.966669	1.33056	0.740801	1.4796	1.6847	1.64796	1.69311	1.17504	1.61745	1.19698	1.31321	1.46216	1.06968	1.31519	0.470074	0.949101	1.02217	1.2636	0.425454	0.753888	0.787994	1.03871	0.612696	0.959619	1.00922	1.12557	1.33854	1.49141	0.565911	1.12563	1.03312	1.01758	1.3418	0.894558	1.85702	1.33036	0.977806	1.07088
MA1-B07	SLW-1-F01	1.83755	0.616558	1.16135	0.690464	0.852184	2.09314	1.28164	0.761179	1.14925	1.96306	0.896531	1.33606	0.766618	1.46521	1.66441	1.62268	1.70481	1.08189	1.58988	1.14496	1.2892	1.44813	1.0573	1.26818	0.302179	1.23757	1.02015	1.36191	0.425393	0.860888	0.829208	1.04662	0.613856	0.878805	1.00295	1.11751	1.15528	1.47107	0.779182	1.11181	1.00645	1.00117	1.33296	0.891748	1.79221	1.29703	0.945835	1.05702
MA1-B08	SLW-1-F04	0.560713	0.388373	0	0.571346	0	0.595444	0.465307	0.64768	0.43473	0.762132	0.806722	0	0.713732	0	0.661305	0.661941	0.414881	1.02614	0.640909	0.11968	0.214207	0.607687	0.929143	0	0.10291	0.457221	1.19047	1.20281	0.12222	0.109347	0.437671	1.12395	0.485911	0.0479602	0.536487	0.487768	0.579227	1.29993	0.641334	0.450241	0.46435	0.493269	0.597589	0.461928	0.197653	0.312882	0.686395	0.756386
MA1-B08	SLW-1-F04	0.538135	0.443157	0.00633943	0.529444	0	0.461902	0.578413	0.641386	0.5166	0.647077	0.863615	0	0.736916	0	0.665462	0.835851	0.447062	0.999935	0.634741	0.346635	0.280944	0.605752	0.941517	0.404031	0.0902919	0.469407	0.831492	1.24492	0.221473	0.713915	0.427878	1.06537	0.454648	0.0714986	0.519382	0.49515	0.543171	0.699909	0.60959	0.496925	0.483342	0.457681	0.560961	0.454338	0.166734	0.315625	0.646735	0.690652
MA1-B09	SLW-1-F05	0.404455	0.132146	0.115695	0.633245	0.0627717	0.647433	0.593991	0.654342	0.539887	0.753878	0.976767	0.555577	0.82541	0.449117	0.754451	0.85507	0.624371	0.811242	0.678482	0.478538	0.557893	0.617852	1.08361	0.218308	0.425561	0.586916	0.276306	1.31135	0.220031	0.418917	0.545705	1.13064	0.657806	0.171927	0.666728	0.601297	0.618624	0.691836	0.85135	0.591352	0.572444	0.561058	0.639439	0.563875	0.319721	0.470705	0.776826	0.836223
MA1-B09	SLW-1-F05	0.555768	0.108999	0.134287	0.630441	0.101717	0.635341	0.598989	0.604906	0.58652	0.840578	0.881756	0.215933	0.85391	0.3813	0.736508	0.838874	0.678286	0.660359	0.681921	0.421855	0.560251	0	1.22767	0.162498	0.447788	0.63024	0.324666	1.52395	0.256741	0.609538	0.584539	1.05206	0.600786	0.131651	0.669129	0.577815	0.615906	0.603978	0.907862	0.603745	0.584133	0.597658	0.709863	0.540119	0.322507	0.315714	0.856518	0.839065
MA1-B10	SLW-1-F09	1.25082	0.0707836	0.0103173	0.641053	0.0187259	0.481147	0.551818	0.618935	0.533879	0.670896	0.879732	1.38919	0.721014	1.44679	0.718729	0.81769	0.534481	0.829042	0.681773	0.515701	0.503678	0.543798	1.05857	0.376849	0.140545	0.000217883	0.506683	0	0.0859691	0.050778	0.454873	0.850578	0.485898	0.0590856	0.507639	0.514704	0.566163	0.699318	0.647422	0.55373	0.526019	0.421866	0.625692	0.563591	0.251233	0.313108	0.46022	0.590697
MA1-B10	SLW-1-F09	0	0.0255539	0.0319565	0.621328	0.00124282	0.662218	0.608669	0.686766	0.618455	0.824796	0.769477	0.382668	0.77017	0.511575	0.714528	0.704906	0.57501	0.85073	0.654512	0.410454	0.531016	0.568222	1.06334	0.362714	0.0859855	0.0137731	0.579083	0	0.0771099	0.02707	0.60441	0.83328	0.53409	0.0394691	0.56452	0.49452	0.592003	0.607025	0.896989	0.560321	0.48559	0.49772	0.577827	0.468495	0.2704	0.377825	0.575051	0.53955
MA1-B11	SLW-1-F10	0.360015	0.516911	0.00347497	0.502174	0	0.602287	0.672944	0.587372	0.593556	0.310379	0.78443	0.498242	0.8313	0.62011	0.568777	0.587395	0.634697	0	0.590796	0.608937	0.620759	0.696753	1.17853	0.373077	0.236198	0.20375	0.908975	0.0295083	0.00111068	0	0.377667	1.04191	1.07744	0.613923	0.9519	0.652417	0.604119	0.65169	1.06838	0.945064	0.936424	1.10452	0.69818	1.17875	0.496469	0.925115	0.691751	0.707237
MA1-B11	SLW-1-F10	0.22948	0.51749	0.00588323	0.60333	0.00348216	0.187271	0.580381	0.516194	0.488694	0.350918	0.768646	0.400807	0.788782	0.507605	0.59205	0.562784	0.644579	0.653874	0.582867	0.43418	0.278191	0.750245	1.22741	0.5149	0.351243	0.224547	0.975619	0.16976	0.0362681	0	0.333818	1.09547	1.04786	0.578259	0.926305	0.68117	0.613232	0.629053	1.06011	0.921464	0.92875	0.657987	0.701556	1.16042	0.482952	0.919944	0.731249	0.691874
MA1-B12	SLW-1-H04	2.65642	2.23346	2.86165	1.34991	2.43192	2.86694	2.16535	1.62357	1.98754	2.40094	1.49846	2.16871	1.67997	2.31611	2.14386	2.33207	2.38526	1.58004	2.14782	2.08126	2.23469	2.19959	1.51248	2.02024	2.02479	1.64845	1.28175	1.79212	2.19681	1.44763	1.31184	1.45446	1.61202	2.57571	1.65297	1.96155	2.01887	2.13258	1.71626	1.70592	1.62983	1.83896	2.11922	1.89782	3.4912	2.05052	1.51649	1.60012
MA1-B12	SLW-1-H04	2.68684	2.22988	2.97436	1.37296	2.52814	2.90605	2.17229	1.58983	2.00908	2.38972	1.5377	2.15487	1.69115	2.29959	2.09908	2.32425	2.36194	1.53954	2.14364	2.03211	2.16842	2.21808	1.53764	1.9828	1.91786	1.6084	1.1515	1.79986	2.19033	1.53747	1.25164	1.39426	1.60524	2.49412	1.62184	1.98936	1.98126	2.08954	1.70288	1.65253	1.57537	1.8152	2.08075	1.86527	3.44687	1.9788	1.52871	1.61142
MA1-C01	SLW-1-H08	0.538013	0.0216003	0	0.783682	0	0.518611	0.409403	0.811612	0.383904	0.860798	1.23598	0.816332	0.788642	0.132649	1.22095	0.450778	0.508009	0.984114	0.74624	0.988366	1.01226	0.747687	0.431929	0.319624	1.15091	0.20702	0.00197974	0	0	0	0.463662	1.05161	0.965202	0	0.32855	0.535282	0.456871	0.601426	0.749983	1.88196	1.78231	0	0.706018	0.482513	0.18104	0.455499	0.77232	0.755668
MA1-C01	SLW-1-H08	0.592481	0	0.000995337	0.587857	0	0.678096	0.390194	0.483968	0.500965	0.789739	0.515697	0.896926	0.506579	0.666106	1.51717	0.457964	0.661828	0.706946	0.709404	0.177565	0.431929	0.756623	0.710925	0.3385	1.08566	0.0431412	0.0203652	0.0038543	0	0	0.530865	1.07311	0.962378	0.460092	0.858621	0.483423	0.723807	0.833237	0.433994	2.29316	2.20758	0.793776	0.774155	0.599467	0.0942283	0.407359	0.627728	0.668166
MA1-C02	SLW-1-H09	2.06069	0.00184991	1.38161	0.746004	1.04763	2.25034	1.39663	0.833757	1.22964	1.95536	0.864309	1.50168	0.886532	1.62607	1.71109	1.59842	1.68188	1.00681	1.65765	1.28445	1.43661	1.49928	0.93609	1.34075	0.71962	0.644882	0.449266	0.601433	0.474067	1.19844	0.839588	1.13701	0.487071	0.842503	0.968927	1.16232	1.30892	1.45617	0.550337	1.04197	0.966688	0.977727	1.36433	0.926544	1.84809	1.36242	0.922262	0.995192
MA1-C02	SLW-1-H09	2.02445	0.0171514	1.36478	0.699303	1.01575	2.26033	1.42704	0.802975	1.24311	1.95615	0.882005	1.48357	0.842342	1.62994	1.72793	1.55262	1.70969	0.867693	1.67157	1.26182	1.40893	1.46713	1.00971	1.33749	0.98126	0.702036	0.38985	0.544588	0.49994	1.79443	0.86173	1.15561	0.548004	0.869996	0.97086	1.15721	1.32625	1.47723	0.562685	1.08305	0.979336	0.970452	1.3623	0.918244	1.82425	1.34315	0.942118	1.03452
MA1-C03	SLW-2-A01	0.592295	0	0	0.551247	0	0.63278	0.670134	0.578291	0.526661	0.713076	0.891218	0.626077	0.629912	0.726678	0.651877	0.569928	0.463007	0.60965	0.635903	0.565557	0.68261	0.364015	0.863646	0.382743	0.482568	0.426727	0.44656	0.36628	0.00130264	0.225126	0.408435	0.990198	0.61414	0.0259288	0.482495	0.501732	0.560637	0.564966	0.574273	0.502228	0.507573	0.538167	0.592726	0.54244	0.131493	0.515915	0.603367	0.502512
MA1-C03	SLW-2-A01	0.248831	0.0353656	0	0.499	0	0.636413	0.488734	0.588509	0.495245	0.681169	0.782121	0.471696	0.667675	0.439126	0.759119	0.581573	0.405074	0.771509	0.65501	0.575368	0.431978	0.357735	0.885653	0	0.67043	0.0258663	0.221371	0.583737	0.00221808	0.471915	0.394948	0.820404	0.497827	0.067943	0.517961	0.43569	0.540818	0.598828	0.598022	0.479636	0.511325	0.521016	0.501872	0.552864	0.181314	0.446246	0.537581	0.584265
MA1-C04	SLW-2-A04	0.895606	0.0811581	0.0581285	0.560828	0.0774201	0.893635	0.373099	0.658112	0.627282	0.778364	0.820481	0.61373	0.660073	0.782217	0.810402	0.74534	0.572932	0.913631	0.726604	0.645607	0.598302	0.594433	0.80118	0.495344	0.641471	0.529589	1.96024	0.514042	0.0473811	0.201939	0.490207	1.54106	0.563557	0.0439983	0.567432	0.548862	0.6855	0.657909	0.498342	0.522595	0.496865	0.586798	0.608454	0.634142	0.378922	0.492051	0.527784	0.572032
MA1-C04	SLW-2-A04	0.649888	0.0483665	0.0910412	0.600157	0.0709958	0.893061	0.680473	0.652973	0.715211	0.771074	0.97236	0.648118	0.693298	0.606334	0.816655	0.749997	0.530936	0.861637	0.747917	0.644179	0.717882	0.511452	0.894106	0.504903	0.547556	0.828605	2.27094	0.618587	0.0284018	0.160288	0.498593	1.39787	0.487636	0.0295019	0.57774	0.558533	0.730078	0.570412	0.441212	0.529317	0.514248	0.57874	0.686473	0.577547	0.452979	0.547367	0.620493	0.619213
MA1-C05	SLW-2-A05	0.491293	0.00172413	0.000241557	0.55282	0	0.623234	0.513458	0.61959	0.559697	0.738747	0.891462	0.546105	0.632522	0.366985	0.796676	0.667432	0.332554	0.988132	0.683126	0.385351	0.561522	0.480435	0.798244	0.523564	0	0.322047	0.191265	0.581391	0.000386649	0.0403031	0.425742	0.908109	0.396674	0.039145	0.533869	0.43605	0.671173	0.529405	0.45894	0.494652	0.472808	0.415231	0.574044	0.492513	0.152648	0.313014	0.611656	0.603786
MA1-C05	SLW-2-A05	0.421649	0.0255921	0.0381516	0.509513	0	0.719999	0.545764	0.592791	0.384453	0.710471	0.867134	0.524871	0.601393	0.288308	0.705535	0.640985	0.300662	0.921954	0.681336	0	0.506478	0.339386	0.700176	0.383271	0.0290014	0.237971	0.355178	0.855859	0.00970357	0.026316	0.38513	0.746386	0.413111	0.0366441	0.48937	0.503125	0.633471	0.512646	0.478755	0.513517	0.411019	0.374646	0.640483	0.516272	0.175367	0.268843	0.524692	0.57467
MA1-C06	SLW-2-A08	0.358245	0.284045	0.0050628	0.546974	0	0.540873	0.487993	0.620131	0.427601	0.614517	0.925194	0.323165	0.616146	0.333212	0.687841	0.577157	0.424938	0.908903	0.594704	0.419319	0.145926	0.546673	1.04056	0.274561	0.0736523	0.245846	0.987424	1.51371	0.0186006	0.0384724	0.382295	0.701453	0.443034	0.0301699	0.459464	0.427689	0.666038	0.46872	0.465894	0.438571	0.495849	0.625459	0.578069	0.421971	0.117253	0.269194	0.510534	0.56934
MA1-C06	SLW-2-A08	0.471305	0.450984	0	0.540181	0	0.568776	0.558232	0.66052	0.464027	0.559375	0.920935	0.422964	0.659386	0.412421	0.659372	0.542999	0.363989	1.05234	0.609247	0.38366	0.216677	0.502521	1.03151	0.0331531	0.145089	0.333586	1.04672	1.45912	0.0332905	0.495525	0.419015	0.706282	0	0.0348742	0.420221	0.382567	0.643943	0.46162	0.445137	0.455227	0.448681	0.370574	0.532388	0.444475	0.0722234	0.25225	0.533629	0.564164
MA1-C07	SLW-2-A09	0.417052	0.0298889	0.00642267	0.64417	0	0.597382	0.294964	0.615418	0.283476	0.620373	1.05738	0.408699	0.749839	0.233733	0.778287	0.654906	0.496767	0.938377	0.628662	0.029097	0.425652	0.427617	1.06593	0.64535	0.357995	0	1.12054	0.636602	0.0849687	0.0250557	0.432808	0.540402	0.559048	0.0630806	0.534609	0.424616	0.894321	0.593237	0.563707	0.54838	0.521399	0.489801	0.615958	0.466171	0.183178	0.385175	0.412946	0.552003
MA1-C07	SLW-2-A09	0.154815	0.243345	0.00246725	0.585281	0	0.666449	0.819833	0.851216	0.68176	0.671575	0.891164	0.483596	0.704128	0.327967	0.716702	0.645643	0.507198	0.830483	0.646387	0.0818013	0.298424	0.514183	0.968689	0.66889	0.0621401	0.143178	1.04665	0.580736	0.06537	0.0366922	0.400254	0.606767	0.524508	0.0595818	0.533502	0.439243	0.595542	0.52326	0.490835	0.523339	0.510326	0.460229	0.597657	0.416758	0.150726	0.377109	0.450043	0.643249
MA1-C08	SLW-2-A10	0.562109	0.246676	0.0511086	0.595249	0.00210407	0.711613	0.688601	0.666339	0.45678	0.709659	0.927658	0.592516	0.699291	0.697215	0.736306	0.641439	0.456933	1.12842	0.653852	0.494712	0.557731	0.562922	0.935398	0.339445	0.269999	0.190882	0.277515	0.496285	0.131279	0.0368757	0.44495	1.07053	0.466755	0.0691619	0.529769	0.508346	0.600822	0.540565	0.491978	0.474188	0.447586	0.523663	0.566124	0.452536	0.243994	0.485683	0.625096	0.691097
MA1-C08	SLW-2-A10	0.542827	0.124612	0.0429662	0.629539	0.0215926	0.738308	0.53278	0.683513	0.493492	0.741327	0.718161	0.355509	0.720495	0.365053	0.756001	0.586193	0.397246	1.1869	0.653867	0.588393	0.588874	0.608548	0.955771	0.69845	0.251641	0.279141	0.263138	0.452329	0.0983395	0.0618725	0.446698	0.984653	0.446286	0.0548652	0.533904	0.470689	0.628705	0.526358	0.434732	0.464156	0.465384	0.543961	0.593706	0.449168	0.199749	0.520875	0.573215	0.63363
MA1-C09	SLW-2-B03	0.415194	0.608914	0.0764553	0.635223	0.0203716	0.639951	0.34845	0.734861	0.458365	0.667437	0.907422	0.316904	0.714675	0.531343	0.745426	0.601096	0.343531	1.26775	0.612227	0.428571	0.629613	0.410292	0.97662	0.420923	0.325669	0.542148	0.404364	0.0174897	0.165335	0.0126541	0.518005	0.970228	0.567006	0.0829017	0.491214	0.35495	0.580958	0.625165	0.682101	0.481973	0.497301	0.478483	0.65185	0.530537	0.27564	0.478223	0.552556	0.465745
MA1-C09	SLW-2-B03	0.556911	0.518506	0.0490098	0.64856	0.00912596	0.585739	0.591699	0.722628	0.553655	0.726459	0.847383	0.377741	0.748303	0.21674	0.722689	0.606756	0.671641	1.22789	0.628532	0.481741	0.604147	0.573468	1.08286	0.424443	0.227595	0.34358	0.49332	0.0667726	0.167961	0.0667697	0.505304	0.966996	0.509632	0.0923969	0.565773	0.397085	0.591433	0.548736	0.595371	0.475341	0.498089	0.470221	0.623204	0.531237	0.276161	0.463803	0.660818	0.636214
MA1-C10	SLW-2-B12	0.572168	0.808271	0.00829996	0.916823	0.00318772	0.743233	0.805612	1.04168	0.61371	0.61857	0.89098	0.419895	1.049	0.575991	0.862951	0.681873	0.536816	1.41181	0.741679	0.659169	0.484045	0.601913	1.17961	0.554082	0.603021	0.253251	0.845981	0	0.621934	0.129679	0.856936	0.953288	1.03303	0.481164	0.882528	0.636612	0.826619	0.787912	1.05523	0.784535	0.802671	0.794867	0.888117	0.552703	1.00138	0.642205	1.05953	1.05438
MA1-C10	SLW-2-B12	0.559744	0.615372	0.00510235	0.900811	0.0336683	0.742731	0.76582	1.01036	0.714325	0.679069	0.790216	0.295224	1.05952	0.507293	0.82808	0.747788	0.709221	1.23215	0.788869	0.516017	0.350695	0.64424	1.2111	0.451259	0.462149	0.173326	0.827154	0	0.644492	0.12102	0.8703	0.906177	0.963851	0.436285	0.850648	0.683259	0.770581	0.685388	1.13239	0.773899	0.76484	0.891736	0.894309	0.481132	1.07752	0.591121	1.12872	1.15161
MA1-C11	SLW-2-C08	0.341471	0.447256	0.00886026	0.69429	0.00871348	0.623773	0.639954	0.844377	0.684893	0.628826	0.922414	0	0.814121	0	0.670658	0.593358	0.480007	1.25268	0.63114	0.346806	0.616914	0.519397	0.921059	0.391868	0.628236	0.364287	0.313298	0.284728	0.149846	0	0.593186	0.604314	0.655751	0.164756	0.621769	0.543519	0.606097	0.636409	0.941305	0.602875	0.57408	0.98811	0.686094	0.531972	0.507365	0.372219	0.848065	0.831758
MA1-C11	SLW-2-C08	0.251085	0.615106	0.00788283	0.710682	0	0.590859	0.552196	0.839333	0.679698	0.581285	0.962312	0.145825	0.785921	0.368766	0.626902	0.607935	0.164648	1.24655	0.719859	0.379072	0.357964	0.545376	0.802927	0.469349	0.654373	0.136353	0.476699	0.34486	0.163452	0.0192203	0.565898	0.778011	0.670228	0.147976	0.654257	0.653317	0.551965	0.675757	0.911109	0.618002	0.624689	0.60457	0.642603	0.490608	0.548532	0.43102	0.809132	0.818697
MA1-C12	SLW-2-C09	0.40543	0.63111	0.000569687	0.590989	0	0.632441	0.944354	0.842697	0.869098	0.581459	0.889404	0	0.727409	0	0.788852	0.610933	0.556028	1.45019	0.725565	0.409317	0	0.572826	0.832919	0.245516	0.818912	0.422412	1.18537	0.63693	0.0703762	0.0964142	0.435591	1.32402	0.784679	0.120404	0.645252	0.540643	0.781963	0.398562	0.950757	0.471069	0.51815	0.553387	0.667422	0.568041	0.390356	0.435782	0.572451	0.637041
MA1-C12	SLW-2-C09	1.376	0.334151	0.000646564	0.564457	2.67416e-06	0.556482	0.749748	0.696069	0.71024	0.740281	0.949526	0.435586	0.765552	0.394291	0.689907	0.59917	0.432063	1.04942	0.717803	0.100756	0.333236	0.757566	1.04271	0.360912	0.57542	0.546488	1.38448	0.602447	0.0523244	0.164765	0.656766	1.00133	0.799088	0.14761	0.628102	0.509344	0.687733	0.340707	0.878687	0.477994	0.509331	0.669725	0.472168	0.607999	0.444248	0.139839	0.827499	0.889967
MA1-D01	SLW-2-C10	1.54867	0	0.361362	0.747558	0.366833	1.65383	0.984132	0.887811	1.24882	1.46737	1.29262	1.4702	1.06115	1.34759	1.13409	1.10725	1.24883	1.41659	1.20774	1.30736	0.970713	1.20156	1.01005	1.06654	0.695403	0.20823	0.153758	0.957164	0.0533056	0.271053	0.591288	1.10873	1.01846	0.531767	0.847105	0.64902	0.930113	0.953043	0.894212	0.751679	0.727196	0.855474	0.921005	0.858041	0.768643	1.17206	0.942959	0.946164
MA1-D01	SLW-2-C10	1.5055	0	0.354079	0.539622	0.232515	1.5945	0.897758	0.541171	0.901607	1.50972	0.273221	1.33527	0.732795	1.27999	1.20943	1.11207	1.21936	1.0013	1.20138	1.09271	1.06206	1.15845	0.81391	0.95079	0.533286	0.299862	0.241142	0.507627	0.0700908	0.0282288	0.53318	1.12191	0.943047	0.476985	0.819451	0.636555	0.795067	0.91022	0.82073	0.820113	0.748957	0.732203	0.770865	0.735654	0.747059	1.12886	0.856776	0.879199
MA1-D02	SLW-2-D02	0.415768	0.156688	0	0.589161	0	0.551064	0.657288	0.653807	0.37935	0.790593	0.795652	0.362764	0.627772	0.234952	0.891345	0.633945	0.553259	0.892882	0.7026	0.421263	0.577751	0.507841	0.625847	0.34587	0.690458	0.951035	0.440067	0.94814	0.0902701	0.86445	0.428336	1.25128	0.574747	0.0784455	0.604302	0.469549	0.640006	0.717571	0.639538	0.546857	0.571345	0.470688	0.446398	0.52494	0.153648	0.573678	0.665334	0.577199
MA1-D02	SLW-2-D02	0.512232	0.0726107	0	0.598353	0.00298692	0.657599	0.611743	0.648623	0.563718	0.778121	0.860819	0	0.622989	0.510194	0.810368	0.668743	0.470041	1.16503	0.748389	0.458093	0.594946	0.480486	0.676192	0.307651	0.843329	0.965228	0.229123	0.947792	0.0496407	1.19377	0.457603	1.24773	0.604171	0.0568146	0.544218	0.531312	0.630621	0.602652	0.556274	0.565858	0.571702	0.534767	0.618378	0.536821	0.164732	0.643454	0.674616	0.66628
MA1-D03	SLW-2-D07	0.425188	0	0	0.390034	0	0.460619	0	0.482513	0	0.6034	0.647195	0.272379	0.467742	0.40222	0.68206	0.537017	0.352461	0.77274	0.605398	0.316042	0.49265	0.558876	0.668072	0.247307	0.12032	0.0228006	0	0	0.00436189	0	0.324244	0.932252	0.549809	0.00703884	0.458235	0.462874	0.642099	0.489369	0.456112	0.523236	0.453687	0.474641	0.641463	0.342079	0.209615	0.424893	0.559903	0.52483
MA1-D03	SLW-2-D07	0.460183	0	0	0.471757	0	0.320363	0.580648	0.467638	0.509855	0.574736	0.658648	0.317016	0.512333	0.108947	0.746011	0.491455	0.197005	0.840943	0.608356	0.110885	0.211242	0.134998	0.760754	0.218175	0.00177211	0.0585388	0	0	5.48742e-05	0	0.267138	0.730687	0.380664	0.0151967	0.442415	0.479851	0.611633	0.495176	0.196094	0.493046	0.409491	0.261428	0.480964	0.206611	0.193991	0.352947	0.434515	0.488141
MA1-D04	SLW-2-D10	0.622696	0.152837	0.00191971	0.53164	0.00232727	0.666256	0.514232	0.656929	0.331892	0.716157	0.933954	0.241383	0.7764	0.329234	0.673448	0.698795	0.472727	0.970482	0.735686	0.352079	0	0.544559	0.997102	0.190156	0.573124	0.855911	0.951877	0.085525	0.00808284	0.0617334	0.410197	1.12983	0.468956	0.0131643	0.475831	0.471381	0.608696	0.403588	0.361755	0.473862	0.47191	0.521515	0.519188	0.384109	0.355973	0.186846	0.52539	0.525674
MA1-D04	SLW-2-D10	0.688767	0.0764008	0	0.50297	0.0072194	0.724406	0.570954	0.594037	0.552701	0.658722	0.820279	0.237514	0.624302	0.575488	0.701749	0.658539	0.456141	0.933358	0.706337	0.489645	0.204237	0.429916	0.763814	0.508809	0.247142	0.70712	0.87423	0.0633386	0.0182004	0.336511	0.38443	1.06038	0.377605	0.0106968	0.508937	0.384275	0.677124	0.607695	0.29584	0.47107	0.470802	0.488947	0.594628	0.445012	0.388198	0.85873	0.537361	0.591476
MA1-D05	SLW-2-E01	0.592071	0.0455917	0.0999566	0.512187	0.00754717	0.704303	0.68366	0.661066	0.635441	0.709932	0.750602	0.381741	0.608416	0.211287	0.709177	0.632666	0.327276	1.02472	0.661987	0.355852	0	0.455935	0.853023	0.278001	0.23244	0.742369	0.117802	0.0018859	0.0184444	0.0716541	0.481784	0.864015	0.430141	0.0478702	0.52189	0.405574	0.674438	0.562767	0.433621	0.490994	0.436543	0.349644	0.532139	0.481108	0.254932	0.215696	0.49018	0.520141
MA1-D05	SLW-2-E01	0.498636	0.0272855	0.0114319	0.484027	0.012341	0.573872	0.696146	0.643286	0.472992	0.655955	0.774164	0.524286	0.586053	0.0536284	0.671405	0.661917	0.268286	0.986322	0.631292	0.105677	0.383878	0.497444	0.79193	0.346955	0.281874	0.771849	0.0781072	0	0.00102987	0.0101164	0.404318	0.850175	0.472679	0.0172668	0.514732	0.41988	0.634862	0.428317	0.327737	0.479396	0.450401	0.350269	0.505675	0.368952	0.184693	0	0.487143	0.307174
MA1-D06	SLW-2-E07	0.420076	0.129635	0.0229454	0.561455	0.0207325	0.603224	0	0.718414	0.494867	0.713158	0.745485	0.113493	0.671262	0.379759	0.776794	0.626726	0.406918	1.06649	0.71627	0.343038	0.574488	0.500788	0.962033	0.490494	0.601047	0.367118	0.456639	0.0644661	0.0452903	0.322745	0.468285	0.850059	0.588776	0.0496893	0.53551	0.48517	0.708921	0.619333	0.516768	0.54464	0.494438	0.448692	0.631631	0.538612	0.172991	0.364246	0.690093	0.597185
MA1-D06	SLW-2-E07	0.368416	0.117908	0.0198757	0.588331	0.00149597	0.705927	0	0.733397	0.551683	0.738219	0.900579	0	0.749333	0.260148	0.781577	0.624998	0.493248	1.13004	0.722277	0.430582	0.532107	0.505678	1.08937	0.426671	0.447243	0.31313	0.94821	0.577683	0.139417	0.60431	0.465218	0.878963	0.455605	0.0580223	0.544515	0.494993	0.721881	0.515972	0.469879	0.498788	0.476107	0.865161	0.62611	0.51153	0.183855	0.389497	0.645693	0.651888
MA1-D07	SLW-2-F03	0.345441	0.268855	0.0290212	0.574734	0	0.891414	0	0.686533	0.394753	0.623146	0.922538	0.341275	0.646067	0.0820742	0.688495	0.601607	0.296318	1.14235	0.61192	0.470239	0.599424	0.548162	0.942166	0.266153	0.444431	0.427664	1.95281	0.957601	0.0729332	0.431859	0.393332	0.705666	0.56666	0.0577168	0.509142	0.446897	0.845603	0.561923	0.481501	0.484973	0.502043	0.486811	0.611119	0.412033	0.25079	0.461285	0.627522	0.666109
MA1-D07	SLW-2-F03	0.275906	0.424368	0	0.558927	0.00069017	0.532701	0.880067	0.762987	0.713473	0.565669	0.905557	0	0.654214	0.28516	0.763521	0.562427	0.266276	1.22597	0.633397	0.273234	0.178006	0.466583	0.970285	0	0.441979	0.433131	2.18561	0.894758	0.0830864	0.344157	0.413245	0.626197	0.529018	0.0657964	0.556599	0.494564	0.41638	0.563139	0.497516	0.537913	0.506477	0.447961	0.589422	0.361529	0.288638	0.280754	0.424292	0.622262
MA1-D08	SLW-2-F07	0.129683	0.547586	0.0217239	0.665827	0	0.897682	0	0.695391	0	0.654923	1.01204	0	0.670153	0.381856	0.748077	0.637532	0.447908	1.22571	0.664328	0.266729	0.183528	0.480218	0.953684	0.452731	0.511197	0.354813	1.11317	0.54513	0.0858505	0.153483	0.370585	0.685765	0.477931	0.0627688	0.513043	0.545581	0.74181	0.588177	0.487529	0.534587	0.464773	0.467956	0.549821	0.449268	0.365393	0.325546	0.648921	0.608702
MA1-D08	SLW-2-F07	0.324757	0.472213	0.0047128	0.622472	0	0.572291	0.641333	0.735482	0.525284	0.624284	0.964965	0.212849	0.715673	0	0.716986	0.646756	0.402299	1.15245	0.653069	0.292128	0.330919	0.381974	0.987582	0.396944	0.471057	0.436559	0.868651	0.0308597	0.0955802	0.0849653	0.383419	0.684136	0.473659	0.0516078	0.468382	0.521012	0.642298	0.58382	0.494736	0.514539	0.483854	0.455761	0.626831	0.378065	0.342663	0.361247	0.570891	0.582767
MA1-D09	SLW-2-F12	0.469433	1.00554	0.00364815	0.605073	0	0.369654	0.552812	0.738654	0.507485	0.578774	0.882488	0.252792	0.722098	0.358179	0.580631	0.554968	0.307317	1.34083	0.533353	0.31466	0.25438	0.364552	1.10785	0	0.73156	0.243534	0.345073	0	0.0267576	0	0.392057	0.610655	0.455212	0.0106752	0.39661	0.437438	0.536668	0.413244	0.430356	0.495179	0.448814	0.402159	0.537281	0.435806	0.121265	0.308931	0.49504	0.597213
MA1-D09	SLW-2-F12	0.38559	0.628352	0	0.612999	0	0	0.62211	0.695311	0.532181	0.573415	1.01962	0.264802	0.778196	0	0.590067	0.548457	0.382466	1.18315	0.513427	0.28705	0.285181	0.470919	1.14149	0.214077	0.683613	0.367358	0.37035	0	0.0241804	0.00900068	0.414595	0.644743	0.437285	0.0178607	0.454535	0.419892	0.507382	0.440074	0.324028	0.544232	0.454481	0.371199	0.526963	0.407537	0.134579	0.375618	0.485602	0.560221
MA1-D10	SLW-2-G01	0.374716	0.685726	0.00867343	0.733382	0.0191174	0.475203	0	0.958334	0	0.609809	0.847016	0.503445	0.909837	0.523676	0.687272	0.60955	0.476409	1.22404	0.627007	0.304656	0.311292	0	1.15958	0.490678	0.983333	0.506269	0.875138	0.178264	0.381024	0.052027	0.589719	0.966425	0.837018	0.141032	0.689354	0.512188	0.671005	0.546285	0.886845	0.709468	0.680154	0.586573	0.594346	0.362876	0.377682	0.635102	0.818282	0.795562
MA1-D10	SLW-2-G01	0.370127	0.794956	0.00181319	0.753517	0.00629062	0.518148	0.46789	0.927787	0.480632	0.560273	0.946973	0.264893	0.953257	0.498539	0.682569	0.561985	0.510219	1.18328	0.637305	0.358589	0.432595	0.060447	1.19355	0.577958	0.685629	0.762711	0.811443	0.278717	0.345016	0.00225495	0.620855	1.02756	0.833712	0.164729	0.718512	0.535761	0.633163	0.652352	0.944585	0.70346	0.66958	0.545409	0.598388	0.513669	0.370501	0.457596	0.813207	0.800926
MA1-D11	SLW-2-H01	0.476663	0	0.00889864	0.65471	0.0252298	0.607915	0	0.750046	0.230973	0.655624	0.88017	0.0572473	0.724599	0	0.780068	0.746431	0.579038	0.962083	0.683899	0.575542	0.493571	0.589738	0.529954	0.402806	0.65814	0.592059	0.842563	0.445579	0.157755	0.0504724	0.516066	0.807135	0.632519	0.186455	0.644452	0.547202	0.66991	0.602145	0.815847	0.636873	0.663255	0.597642	0.545816	0.518664	0.457113	0.448769	0.627301	0.699304
MA1-D11	SLW-2-H01	0.494196	0.00174087	0.00783438	0.664692	0.00659491	0.600512	0.295427	0.698121	0.389769	0.604224	0.872434	0	0.756976	0.338882	0.786616	0.72692	0.496751	0	0.739383	0.370999	0.63912	0.586619	0.801157	0.444322	0.668399	0.209247	1.07261	0.351508	0.13899	0.0164147	0.515808	0.752409	0.606868	0.179267	0.649949	0.509474	0.641316	0.696136	0.825764	0.638817	0.657425	0.573162	0.494517	0.641078	0.469597	0.43565	0.5811	0.677787
MA1-D12	SLW-2-H04	0.450095	0.0189144	0	0.450615	0	0.516061	0.295698	0.460258	0.476493	0.646155	0.987696	0	0.505049	0	0.979929	0	0.520255	0	0.513628	0.278587	0	0.341713	0.776151	0.323719	0.244787	0.263792	0.157301	0.0846881	0.0081696	0.0643178	0.309697	0.683572	0.67835	0.115299	0.589109	0.675797	1.13129	0.533659	0.780201	0.807825	0.757974	0.861889	0.734966	0.684546	0.774848	0.49146	0.538328	0.389741
MA1-D12	SLW-2-H04	1.25728	0.0888581	0.0139247	0.500996	0	0.479862	0.227892	0.431666	0.123853	0.761921	0.903884	0.398139	0.55966	0	0.860783	0	0.0578613	0	0.557116	0	0	0.558979	0.910779	0.297188	0.27907	0.42327	0	0.14123	0.020691	0.0883236	0.304464	0.67733	0.700235	0.107	0.604841	0.686668	1.13157	0.646702	0.83139	0.747766	0.676841	0.934131	0.669784	0.658943	0.742946	0.544313	0.765286	0.856905
MA1-E01	SLW-2-H11	1.05417	0	0.000473796	0.774716	0.0932396	0.996824	0	0.963869	0.988727	1.08747	1.27127	1.37859	0.965528	1.09018	0.799531	0.808642	0.778318	1.59671	0.918054	1.25752	1.0124	0.897328	0.714963	0.663368	0.0619913	0.256971	0.0782926	0.223828	0.0251722	0	0.456343	1.02963	1.00707	0.221627	0.705175	0.596095	0.726664	0.6403	0.933802	0.795594	0.736616	0.597259	0.557235	0.61362	0.200482	0.766074	0.788896	0.784398
MA1-E01	SLW-2-H11	1.01523	0	0.00980397	0.825763	0.0426826	0.945763	0.608428	0.623437	0.764972	0.989739	1.36692	1.28043	0.792756	1.10658	0.843727	0.689537	0.766545	0	0.855206	1.07592	1.06692	0.705051	0.877466	0.681534	0.448575	0.123766	0.0185416	0.473335	0	0	0.471326	1.01587	0.978887	0.164221	0.657827	0.564076	0.64674	0.621204	0.745482	0.475548	0.48812	0.604342	0.592569	0.507186	0.145509	0.765867	0.696955	0.732897
MA1-E02	SLW-2-H12	0.33151	0	0.035356	0.538712	0.00795696	0.667083	0.552621	0.594549	0.565576	0.734949	0.753939	0	0.665213	0	0.805907	0.615468	0.499382	0.873294	0.705507	0.404498	0.496917	0.485662	0.84865	0.545345	0.933785	0.89527	0.342463	1.06924	0.0222986	0.464372	0.446881	1.21337	0.549536	0.0762995	0.58205	0.453684	0.612868	0.624809	0.598422	0.56299	0.517244	0.532413	0.789409	0.547724	0.655335	0.382845	0.617717	0.612319
MA1-E02	SLW-2-H12	0.359479	0.0193455	0.0207911	0.56621	0	0.581967	0.531737	0.598943	0.553433	0.702526	0.799324	0.572065	0.629885	0.370526	0.792152	0.575383	0.482576	0.900761	0.760987	0.507834	0.534058	0.505574	0.830564	0.440595	0.838935	0.711167	0.369036	1.36726	0.0273236	0.449723	0.449375	1.21527	0.608121	0.0381317	0.545821	0.461686	0.641627	0.842363	0.430714	0.556201	0.466092	0.52825	0.695681	0.526945	0.447896	0.426206	0.60662	0.631213
MA1-E03	SLW-3-A02	0.851353	0	0.0386884	0.537029	0	1.21228	0.721493	0.673253	0.706261	0.899832	0.816639	0.669371	0.715391	0.489742	0.868763	0.672338	0.627677	0.93629	0.78707	0.609059	0.664748	0.61373	0.890457	0.469189	1.18554	0.605486	0.940747	0.876916	0.0637987	0.0955679	0.468403	1.17694	0.655169	0.140854	0.640224	0.575039	0.760985	0.714934	0.612958	0.636454	0.617354	0.510007	0.685131	0.733613	0.407088	0.69257	0.694533	0.653907
MA1-E03	SLW-3-A02	0.77608	0	0.00345667	0.512125	0	0.811317	0.528716	0.62596	0.478594	0.870318	0.643941	0.349043	0.656209	0.477804	0.820995	0.635283	0.57935	0.954087	0.807776	0	0	0.584539	0.859438	0.438337	0.575461	0.682557	1.05203	0	0.0316356	0.141502	0.44217	1.10626	0.686632	0.172699	0.660061	0.573972	0.744676	0.762513	0.61132	0.642174	0.600852	0.52709	0.698885	0.751676	0.421144	0.646703	0.638955	0.669509
MA1-E04	SLW-3-A07	2.01657	0	1.8783	0.671749	1.4397	2.41204	1.58095	0.930454	1.39809	2.12381	0.7796	1.50455	0.949359	1.63286	1.79414	1.71832	1.61044	0.932364	1.75718	1.4026	1.53408	1.463	1.0377	1.45927	0.609582	0.528768	0.488598	0.0377294	0.849519	0.257348	0.830765	0.769911	0.439531	0.996648	0.995975	1.30249	1.45395	1.64492	0.537907	1.08979	0.984314	0.962546	1.47367	0.995362	2.15794	1.46279	0.968706	1.04477
MA1-E04	SLW-3-A07	1.90318	0	1.80716	0.662829	1.40153	2.37066	1.53637	0.912344	1.37042	2.05057	0.670897	1.40592	1.05329	1.54483	1.77507	1.76883	1.56627	0.920036	1.70177	1.41872	1.54272	1.35202	1.07221	1.47028	0.641249	0.449077	0.0919559	0.051397	0.759347	0.188629	0.832052	0.891494	0.521792	1.1067	1.05385	1.23469	1.39882	1.69703	0.539146	1.09865	0.984235	1.01162	1.46658	1.03949	2.08927	1.48488	0.921512	1.00322
MA1-E05	SLW-3-A09	0.255994	0	0.017647	0.458408	0.0030019	0.486394	0.690234	0.592867	0.598938	0.718449	0.72764	0.378681	0.583608	0.290636	0.684717	0.579594	0.356754	0.850848	0.640437	0.449002	0.478939	0.474494	0.758861	0.452283	0.380511	0.0536891	0.16341	0.0402208	0.00901697	0.0227969	0.367557	0.916381	0.486919	0.0352878	0.503827	0.500989	0.690731	0.572967	0.422637	0.533384	0.494845	0.459167	0.516966	0.307579	0.654219	0.396011	0.514283	0.539572
MA1-E05	SLW-3-A09	0.40766	0.000213721	0.0216399	0.44373	0	0.423758	0.681667	0.574645	0.612653	0.7031	0.655716	0.490519	0.564155	0.538079	0.670603	0.556504	0.487688	0.7785	0.649296	0.413591	0.532632	0.558894	0.80454	0.24687	0.44256	0.00388846	0.197	0.0374104	0.010577	0.00691489	0.35915	0.91277	0.513954	0.00493127	0.474493	0.490057	0.638771	0.701748	0.452895	0.523291	0.399641	0.453938	0.467403	0.38347	0.266431	0.345471	0.536573	0.53742
MA1-E06	SLW-3-A12	2.37222	0.48548	2.56463	1.25019	1.98972	2.64655	1.83152	1.29212	1.60382	2.38528	1.10567	1.80272	1.38956	1.98842	2.10022	2.0057	1.95155	1.28739	2.02508	1.63882	1.82693	1.69402	1.31512	1.74029	1.35181	1.07971	0.956386	1.10481	1.53168	1.86857	1.16178	1.20254	1.02967	1.65343	1.27539	1.61313	1.96857	2.02447	0.984498	1.42963	1.30588	1.38378	1.83929	1.2657	2.94173	1.58332	1.15889	1.26154
MA1-E06	SLW-3-A12	2.38006	0.602284	2.54149	1.22055	1.96292	2.64708	1.82574	1.26186	1.59748	2.37246	0.998113	1.80373	1.37725	1.99755	2.08706	1.97775	1.93541	1.19389	2.02323	1.6227	1.81125	1.6819	1.31644	1.73306	1.34641	1.28277	0.77381	0.716128	1.3463	1.68414	1.14308	1.21697	1.01058	1.58062	1.24471	1.57098	1.92334	1.99453	1.06865	1.39509	1.28026	1.35473	1.82318	1.25517	2.9766	1.55299	1.1509	1.24711
MA1-E07	SLW-3-B08	1.804	0.0496433	1.14722	0.668531	0.854045	2.04475	1.34856	0.754173	1.17693	1.72656	0.554623	1.37657	0.735738	1.5133	1.62358	1.41443	1.53311	0.979103	1.45292	1.15303	1.28534	1.31955	0.923413	1.23149	0.321828	0.198153	0.3548	0.16268	0.418881	0.213295	0.7632	0.8301	0.573113	0.69417	0.890233	1.02712	1.29087	1.38198	0.719046	1.01643	0.9235	0.99754	1.27996	0.850136	1.61091	1.21399	0.814938	0.909645
MA1-E07	SLW-3-B08	1.8154	0.0351885	1.0428	0.630227	0.754627	1.99429	1.36202	0.744284	1.19872	1.7238	0	1.40172	0.743489	1.53127	1.61486	1.40298	1.52961	1.06689	1.4922	1.11909	1.25734	1.33601	0.854478	1.22745	0.222861	0.305374	0.409082	0.00859424	0.382259	0.184698	0.741826	0.834936	0.543615	0.714891	0.892802	1.07749	1.19727	1.40436	0.504098	0.996217	0.902171	0.967106	1.2713	0.863627	1.54347	1.18208	0.854173	0.908074
MA1-E08	SLW-3-B09	0.398277	0.358472	0.00155176	0.629565	0.00420648	0.526434	0.394936	0.743062	0.457768	0.729736	0.909462	0.209726	0.702498	0.247186	0.754031	0.653128	0.377146	1.17757	0.594798	0.309721	0.385697	0.508268	0.909149	0.406636	0.849178	0.0315691	0.195399	0.0187609	0.0297312	0.00468498	0.451992	0.638568	0.569295	0.0610888	0.560343	0.441902	0.623478	0.599516	0.682844	0.566315	0.516682	0.463213	0.655746	0.425093	0.438066	0.243027	0.624824	0.738557
MA1-E08	SLW-3-B09	0.380393	0.561336	0	0.726811	0	0.419731	0.380046	0.750471	0.565998	0.694236	0.654576	0	0.72672	0	0.719954	0.672754	0.332795	1.31436	0.636392	0.0404613	0.418828	0.49737	0.988194	0.607758	0.563033	0.487208	0.025566	0	0.112257	1.08145e-05	0.483264	0.719091	0.645573	0.088778	0.531245	0.53436	0.624436	0.519873	0.69319	0.56348	0.498507	0.471235	0.640085	0.427836	0.350579	0.320538	0.61936	0.6516
MA1-E09	SLW-3-C04	0.563149	0.223827	0.00248871	0.598235	0	0.387502	0	0.67703	0.041503	0.681897	0.703042	0.154362	0.702723	0.204339	0.734341	0.588267	0.455558	1.13059	0.545703	0.243913	0.2635	0.339423	1.04982	0	0.518278	0.21804	0.279315	0.00101355	0.0351724	0	0.43638	0.773631	0.665762	0.0485154	0.452747	0.271664	0.7353	0.537647	0.682365	0.625738	0.588676	0.44664	0.567197	0.372291	0.259223	0.304699	0.529737	0.493313
MA1-E09	SLW-3-C04	0.434341	0.353305	0	0.552798	0	0.552831	0	0.696487	0.278429	0.633946	0.424786	0.181118	0.689149	0.184874	0.719807	0.626602	0.416278	1.09186	0.557882	0.254247	0.106575	0.455086	1.04967	0	0.393422	0.314243	0.470321	0.00766779	0.0515755	0	0.443897	0.727389	0.682697	0.0236364	0.436542	0	0.913298	0.512343	0.749738	0.51841	0.494858	0.363459	0.489015	0.368468	0.197063	0.284958	0.498859	0.619938
MA1-E10	SLW-3-C08	0.802315	0.610316	0.0685443	0.653579	0.0450298	0.973912	0.827273	0.737235	0.764281	0.832921	0.878833	0.742332	0.724431	0.775209	0.83884	0.808828	0.7529	1.04812	0.744661	0.515425	0.58231	0.666855	0.916716	0.702689	0.536573	0.456375	0.803595	0.153862	0.166356	0	0.528961	0.806931	0.730507	0.116904	0.579111	0.571336	0.81035	0.750672	0.864272	0.644288	0.573798	0.60197	0.707734	0.564322	0.522209	0.544568	0.630905	0.670932
MA1-E10	SLW-3-C08	0.823433	0.423593	0.279949	0.654415	0.158479	1.00886	0.752844	0.748709	0.694244	0.800728	0.911491	0.692822	0.76157	0.728874	0.846335	0.826474	0.716874	1.14029	0.784791	0.644597	0.652819	0.681071	0.943583	0.707973	0.559797	0.593094	0.935727	0.328319	0.134908	0.000111248	0.545538	0.854088	0.746254	0.153401	0.61296	0.640314	0.812364	0.734502	0.793816	0.625434	0.609643	0.562428	0.713332	0.6185	0.469496	0.611125	0.553918	0.68551
MA1-E11	SLW-3-C09	1.37816	0.0445331	0.520774	0.618786	0.358701	1.53832	0.998827	0.660294	0.894662	1.24701	0.813549	1.06564	0.693508	1.12188	1.21849	1.1007	1.25233	1.05434	1.12051	0.964288	0.99754	1.06523	0.754778	0.960373	0.291805	0.174658	0.560763	0.283796	0.146305	0.114856	0.555171	0.920274	0.734539	0.49237	0.81435	0.798629	0.946444	1.02405	0.866732	0.82964	0.78824	0.738269	0.939495	0.776769	0.929653	1.04309	0.713008	0.746976
MA1-E11	SLW-3-C09	1.3911	0	0.49615	0.606402	0.382582	1.55049	0.992745	0.726661	0.876812	1.29143	0.843537	1.07619	0.644987	1.06848	1.24329	1.13295	1.23681	0.949261	1.15297	1.00778	1.0641	1.11084	0.864403	0.97584	0.231205	0.12295	0.598557	0.192969	0.127185	0.287854	0.565219	0.844209	0.789247	0.452938	0.806036	0.828085	0.981211	1.04397	0.822214	0.886846	0.848045	0.717674	0.928133	0.811586	0.895846	1.05446	0.695889	0.742785
MA1-E12	SLW-3-C12	1.94771	1.03665	1.25333	0.855939	0.926158	2.15599	1.30086	0.956934	1.14439	1.92089	1.07699	1.44026	0.884663	1.52818	1.69566	1.69454	1.67591	1.2283	1.66248	1.29105	1.39307	1.45131	1.08259	1.31205	0.782757	0.639573	1.18552	0.784267	0.521826	0.510077	0.816089	0.952249	0.811806	0.951827	1.02333	1.20857	1.3153	1.53391	0.871591	1.08731	1.00358	1.06787	1.39604	0.991158	1.92568	1.35134	1.03637	1.12577
MA1-E12	SLW-3-C12	2.03326	1.11851	1.24485	0.848821	0.922228	2.16071	1.32844	0.90609	1.2085	1.93103	1.17904	1.42822	0.861804	1.52653	1.73119	1.71385	1.64573	1.13331	1.65731	1.31472	1.40142	1.4311	1.10127	1.30077	0.728838	0.855751	1.05483	0.757172	0.487608	0.565013	0.808493	0.882326	0.823987	0.936291	1.01118	1.21722	1.27484	1.51752	0.84397	1.12275	1.01241	1.06559	1.36649	0.998798	1.86683	1.34938	0.943532	1.06262
MA1-F01	SLW-3-D05	0.972718	0	0.0800341	0.896885	0.0812825	1.08923	0.654113	0.797646	0.789255	1.30884	1.34797	0.936933	0.830502	1.03116	0.870882	0.784385	0.834412	1.26267	0.783286	0.948689	1.07793	0.90713	0.820658	0.699669	0.295568	0.302689	0.66445	0	0.270815	0.00710418	0.521554	0.892105	1.05836	0.316918	0.739252	0.610974	0.910587	0.742967	0.88814	0.645137	0.568347	0.371797	0.617339	0.542197	0.505818	0.847625	0.776047	0.885794
MA1-F01	SLW-3-D05	0	0	0.0108463	0.864175	0.0854631	1.02849	0.589527	0.497986	0.672794	1.12384	1.16017	0.894041	0.798719	0.98903	0.831993	0.722171	0.907087	0.903438	0.787599	0.591553	0.358943	0.772949	0.782108	0.699292	0.235944	0.355632	0.42287	0	0.048304	0.0340162	0.458635	0.886078	0.887171	0.208385	0.65981	0.486888	0.681303	0.645328	0.805381	0.597821	0.549699	0.644339	0.494002	0.419212	0.439533	0.732003	0.413123	0.592676
MA1-F02	SLW-3-D06	1.74059	0	0.846516	0.650566	0.656879	1.98036	1.19982	0.700458	1.08872	1.82273	0.8267	1.23149	0.649111	1.31885	1.50249	1.40493	1.49741	0.917412	1.43971	1.06178	1.20407	1.37675	0.877698	1.19006	1.10173	0.556364	0.85569	0.349143	0.201958	0.251783	0.641228	0.984728	0.453863	0.706622	0.907521	0.889609	0.961779	1.28091	0.525623	0.920979	0.814417	0.779863	1.06616	0.767306	1.36799	1.30608	0.832352	0.870023
MA1-F02	SLW-3-D06	1.78444	0	0.82673	0.585408	0.640204	1.95751	1.19408	0.679477	1.09989	1.792	0.681885	1.26217	0.675425	1.36314	1.51522	1.36829	1.4499	0.865381	1.46283	1.04242	1.13761	1.37088	0.922078	1.12791	0.962163	0.742767	0.992847	0.521636	0.111654	0.48586	0.633038	1.01535	0.484509	0.659602	0.900505	0.875512	0.945756	1.20599	0.441871	0.938199	0.850252	0.769367	1.06765	0.717135	1.28943	1.26311	0.808489	0.898665
MA1-F03	SLW-3-D10	0.394343	0.130513	0.0313259	0.543386	0	0.541164	0.659851	0.609872	0.727495	0.673134	0.77327	0.584628	0.634815	0.724371	0.707438	0.60903	0.463405	0.960938	0.638696	0.39364	0.266204	0.583074	0.945551	0.710149	0.481198	0.730588	1.52418	0.112631	0.234535	0.460357	0.450356	1.09646	0.453161	0.0243193	0.404603	0.487235	0.592632	0.499624	0.601284	0.534883	0.478519	0.52961	0.5189	0.473557	0.296587	0.36491	0.628762	0.569209
MA1-F03	SLW-3-D10	0.372337	0	0	0.519741	0	0.653139	0.800773	0.612669	0.79611	0.689649	0.643848	0.425284	0.657795	0.567952	0.735594	0.580445	0.442021	0.859938	0.623508	0.31716	0.50055	0.518322	0.893451	0.393003	0.669452	0.515635	2.22936	0	0.00621138	0.494024	0.421219	1.09669	0.509347	0.0122541	0.38187	0.462447	0.609377	0.505336	0.476522	0.528886	0.534977	0.505924	0.467318	0.411459	0.273477	0.400081	0.581719	0.622081
MA1-F04	SLW-3-E01	1.08568	0.110916	0.66987	0.740447	0.51736	1.38418	0.993738	0.823507	0.990536	1.38225	0.748279	1.01476	0.781842	1.09968	1.04037	0.955679	0.919238	1.00377	1.0288	1.01188	1.07433	0.847712	0.889748	1.01353	1.01381	0.661209	0.333956	0.224903	0.297911	0.568462	0.672369	1.08068	0.770846	0.418326	0.822708	0.841727	0.966279	1.01429	0.689055	0.79592	0.753111	0.770357	0.918022	0.779886	0.934279	0.910957	0.753925	0.756209
MA1-F04	SLW-3-E01	1.12119	0.0940403	0.588966	0.730301	0.468554	1.34431	0.947709	0.755833	0.914701	1.14041	0.66621	0.959627	0.810865	1.04329	1.03167	0.941782	0.890334	0.881561	1.02064	0.91706	1.04674	0.857309	0.863677	0.975722	1.14294	0.76356	0.275838	0.541746	0.281531	0.192474	0.669066	1.10197	0.785386	0.466769	0.816147	0.843451	0.955185	1.00757	0.749235	0.816243	0.760659	0.730579	0.937146	0.741285	0.895699	0.878257	0.728432	0.759188
MA1-F05	SLW-3-E02	0.52839	0	0.00479846	0.412718	0	0.476014	0.616916	0.485316	0	0.552433	0.485121	0.535274	0.467328	0.529178	0.613192	0.539449	0.420804	0.681163	0.570931	0.620918	0	0.455549	0.69711	0.390196	0.476107	0	0.00610644	0.090354	0.0094016	0	0.350876	0.788665	0.743151	9.7121e-05	0.534774	0.400031	0.604338	0.43422	0.499043	0.478793	0.387815	0.390919	0.418822	0.393531	0.0605049	0.409845	0.403582	0.347132
MA1-F05	SLW-3-E02	0.462653	0	0	0.359002	0	0.232317	0.447548	0.4458	0	0.603301	0.400988	0.377	0.545764	0	0.583954	0.507579	0.334214	0	0.575219	0.330081	0.29752	0.198412	0.82622	0.220059	0.289557	0	0.00703439	0.115336	0.00236716	0.000861267	0.423148	0.782725	0.510799	0.0179424	0.544144	0.31349	0.552227	0.509822	0.458512	0.452642	0.405652	0.403627	0.483355	0.285636	0.077915	0.43814	0.56764	0.529183
MA1-F06	SLW-3-E06	0.3541	0.112671	0.0283678	0.605092	0.00605704	0.568612	0.696571	0.633752	0.652158	0.732811	0.800698	0.323182	0.665981	0.244493	0.757769	0.662971	0.427258	0.906721	0.710264	0.624515	0.569989	0.511565	0.957399	0.361854	0.957019	0.468915	0.005079	0.00964753	0.0423108	0.213986	0.472387	1.08375	1.1126	0.873115	1.01236	0.74392	1.16246	0.701852	1.17155	1.04439	0.981053	0.828999	0.754528	0.795414	1.08453	0.845181	0.632668	0.653402
MA1-F06	SLW-3-E06	0.467039	0.316126	1.19436	0.559363	0.949258	1.17627	0.677491	0.612314	0.67953	0.739398	0.561211	0.648174	0.705755	0.659708	0.72798	0.614737	0.417217	0.995329	0.706545	0.372389	0.00182097	0.524563	1.03076	0	0.670207	0.489657	0.0204359	0	0.0342873	0.371407	0.482555	1.03487	1.11509	0.892029	1.02571	0.769353	1.16745	0.74974	1.16688	1.03023	0.972753	0.763259	0.73444	0.829983	1.03191	0.806025	0.610396	0.670996
MA1-F07	SLW-3-E08	0.51951	0.529682	0.0136401	0.607606	0.0121574	0.406517	0.590397	0.594432	0.4509	0.684936	0.712555	0.527386	0.597069	0.301392	0.715837	0.659165	0.455138	1.04396	0.663215	0	0.484712	0.557528	0.76462	0.113567	1.35108	0.674021	0.270244	0.00246423	0.0315652	0.096459	0.435364	1.08742	0.643932	0.09437	0.567234	0.483547	0.849842	0.623836	1.07632	0.580208	0.53529	0.457746	0.470501	0.421781	0.328278	0.374824	0.595622	0.598407
MA1-F07	SLW-3-E08	0.643456	0.724483	0	0.620889	0	0.604512	0.577329	0.595075	0.310264	0.67388	0.879252	0.747649	0.598593	0.678686	0.643727	0.633091	0.472991	1.04781	0.672156	0.0696126	0	0.513578	0.772298	0.340473	0.996415	0.677043	0.246724	0	0.0411677	0.0405392	0.416774	1.03622	0.781523	0.0989925	0.558662	0.441847	0.684803	0.651224	0.6469	0.548674	0.508155	0.530897	0.638431	0.350807	0.306288	0.378588	0.591096	0.605847
MA1-F08	SLW-3-E09	0.568631	0.123078	0.00872362	0.661181	0.0136383	0.624037	0.601653	0.629162	0.593369	0.761966	1.00569	0	0.650117	0.359802	0.785591	0.711358	0.572602	0.815551	0.663302	0.214834	0.53569	0.601329	0.909906	1.32243	0.501284	0.77502	0.124756	0.00669285	0.00745449	0	0.517073	0.899085	0.776355	0.178339	0.654585	0.517139	0.82418	0.664461	0.847638	0.697459	0.655371	0.547565	0.703028	0.552734	0.592273	0.612583	0.66001	0.680217
MA1-F08	SLW-3-E09	0.577666	0.328118	0.0143678	0.652201	0.0148488	0.602171	0.813397	0.638161	0.713666	0.757856	0.953486	0.527731	0.661568	0.639474	0.769854	0.745582	0.60755	1.0326	0.709983	0.346675	0.552453	0.600361	0.948987	0.368991	0.449528	0.122917	0.257746	0.0668777	0.021493	0.0754852	0.486085	0.852049	0.784834	0.146032	0.643218	0.640727	1.05355	0.698588	0.842865	0.661701	0.608535	0.530188	0.729927	0.583273	0.447589	0.455327	0.760747	0.698731
MA1-F09	SLW-3-F01	0.565607	0.343924	0.0187683	0.641607	0.0101565	0.930614	0.886581	0.610161	0.749361	0.713293	0.80324	0.552958	0.741609	0.54349	0.812129	0.658031	0.462771	0.802917	0.688677	0.174797	0	0.568244	1.061	0.000348113	1.15283	0.301267	0.684615	0.16999	0	0.0572783	0.445446	0.950123	0.698224	0.0542347	0.526354	0.492056	0.798255	0.574617	0.781374	0.628093	0.579892	0.439605	0.644984	0.472595	0.303952	0.357524	0.652183	0.646259
MA1-F09	SLW-3-F01	0.280324	0.336512	6.53239e-05	0.663965	0	0.14486	0.527502	0.640349	0.343522	0.661507	0.896705	0.591382	0.765579	0	0.78287	0.673596	0.305098	0.847314	0.684312	0.451066	0.0526998	0.494088	1.08719	0.357408	0.749346	0	0.597585	0.159201	0	2.71121e-07	0.452533	0.956424	0.830804	0.0590939	0.510139	0.53416	0.81825	0.620751	0.79975	0.600757	0.593863	0.43305	0.605137	0.49002	0.280212	0.183747	0.619083	0.631766
MA1-F10	SLW-3-F02	0.272598	0.467539	0.0210304	0.563324	0	0.530017	0.817033	0.602265	0.334648	0.643562	0.755263	0.519364	0.642905	0.119058	0.71071	0.692173	0.420757	0.736409	0.648483	0.74415	0.821073	0.432871	0.868937	0.392567	0.750636	0.203209	0.78084	0.0583831	0.0167572	0	0.476613	0.867694	0.590205	0.0649254	0.48612	0.488219	0.796492	0.584447	0.851179	0.581284	0.514923	0.450001	0.562359	0.319917	0.146314	0.44632	0.383141	0.617712
MA1-F10	SLW-3-F02	0.476186	0.338401	0	0.586334	0	0.660005	1.04429	0.647437	0.728613	0.660949	0.798412	0.522612	0.599517	0.449816	0.753542	0.674986	0.843866	0.750654	0.617024	0.555953	0.783682	0.266725	0.824656	0.340252	0.65687	0.102088	0.988889	0.0901138	4.72095e-05	0	0.475992	0.756679	0.665773	0.0327661	0.452616	0.483211	0.833849	0.492709	0.77217	0.602858	0.528758	0.414329	0.515617	0.369966	0.146077	0.436187	0.613629	0.659947
MA1-F11	SLW-3-F08	0.263648	0.0707939	0	0.320814	0	0	0.83757	0	0.783203	0.589242	0.47917	0.721724	0.565379	0.743446	0.585069	0.521002	0.447312	0.39351	0.509444	0	0.462399	0.16548	0.872947	0.343711	0.367414	0.239594	1.28569	0.357621	0	0.0894409	0.382811	0.527627	0.328751	0.0199161	0.488453	0.452877	0.461532	0.561062	0.706048	0.403938	0.321061	0.318561	0.48879	0.347137	0.0482819	0.387763	0.514369	0.583523
MA1-F11	SLW-3-F08	0.515418	0	0	0.147669	0	0.3939	0.842767	0.40723	0.609009	0.523294	0	0	0.501544	0.197918	0.512525	0.581483	0	0.742502	0.535888	0.0256143	0.519804	0.54856	0.762411	0.230736	0.280353	0.0930379	1.22515	0.401101	0.0199697	0.307694	0.32977	0.992049	0.139486	0.00222931	0.505073	0.481022	0.480035	0.667261	0.674243	0.283362	0.276336	0.39229	0.500793	0.388844	0.0530122	0.196264	0.470948	0.549
MA1-F12	SLW-3-F10	0.330655	0.279484	0	0.596543	0.00917637	1.1465	1.06752	0.563569	0.95699	0.79577	0.920902	0	0.569104	0	0.636838	0.724401	0.927591	0.893022	0.606334	0.595439	0.664164	0.538397	0.849469	0.0709741	0.015145	0.0190648	0.537784	0.266822	0.000616975	0.0776659	0.389213	0.889863	0.671452	0.0590084	0.567352	0.409161	0.657373	0.604787	0.738138	0.494606	0.454719	0.525065	0.526022	0.483703	0.136898	0	0.528691	0.570649
MA1-F12	SLW-3-F10	1.15322	0.263374	0	0.55971	0	0.605065	0.878106	0.604003	0.714232	0.527566	0.958214	0.388439	0.592223	0.390887	0.668451	0.738356	0.572027	0.902344	0.57207	0.600325	0.722587	0.55274	0.760332	0.401387	0.0005443	0.0239195	0.477364	0.230652	0	0.000633094	0.388756	0.80599	0.749845	0.0443753	0.549895	0.410901	0.535905	0.330664	0.650628	0.561187	0.492155	0.453258	0.510867	0.2698	0.137927	0.340035	0.526971	0.596763
MA1-G01	SLW-3-F11	0.804955	0.672224	0	0.803187	0	0.598183	1.09895	0.980051	1.03686	0.88842	0	0.996222	0.818518	0	0.728697	0.508844	0.6736	1.52604	0.644732	0.73561	0.86958	0.746917	0.960434	0.289685	0.702922	0.862153	2.13712	0.21628	0.00144564	0.156429	0.567965	0.963555	0.917573	0.166593	0.652443	0.523683	0.880186	0.672684	1.02649	0.541365	0.539963	0.704905	0.586482	0.510879	0.0480756	0.310777	0.796959	0.861601
MA1-G01	SLW-3-F11	0.549973	0.388123	0	0.711992	0	0.530072	0	0.718012	0.230786	0.805676	0	0	0.736775	0.950673	0.688693	0.656869	0	0.685079	0.620945	0.613725	0.654952	0.719581	1.02693	0.365945	1.1051	0.91252	1.87447	0.599957	0	0.815181	0.483686	0.8915	1.02203	0.134013	0.658156	0.356517	0.56925	0.516368	0.871584	0.400192	0.406789	0.705889	0.497914	0.37269	0.119474	0.307069	0.489082	0.656116
MA1-G02	SLW-3-G01	1.13611	0.0257084	0.262228	0.619003	0.266848	1.10453	0.601123	0.658664	0.874355	1.06103	0.634948	0.930736	0.62877	0.662115	1.02462	0.75759	0.777438	0.916739	0.955514	0.728731	0.620513	0.692775	0.82004	0.832225	1.47728	0.818933	1.40434	0.731551	0.0102361	0.303622	0.467342	0.830243	0.551292	0.0436365	0.576055	0.537864	0.653	0.623855	0.620805	0.556035	0.532862	0.472756	0.553707	0.550194	0.216476	0.782886	0.585781	0.508572
MA1-G02	SLW-3-G01	1.05071	0	0.217663	0.566804	0.219402	1.07975	0.791417	0.633317	0.882217	1.0306	0.656196	0.632061	0.604693	0.631143	0.89551	0.77485	0.730817	0.898254	0.951047	0.655204	0.268856	0.728772	0.854952	0.714747	1.23488	0.793703	1.70685	0.497052	0.0107333	0.170057	0.465207	0.786748	0.503413	0.0362959	0.552335	0.568682	0.643577	0.559778	0.617811	0.579032	0.504769	0.470293	0.543505	0.463054	0.181989	0.754024	0.534874	0.523581
MA1-G03	SLW-3-G03	0.812255	0	0.143685	0.586788	0.091662	1.02092	0.899099	0.663243	0.789356	0.815179	0.509243	0.818334	0.655969	0.847694	0.832092	0.749542	0.672938	0.944843	0.77213	0.366255	0.405711	0.584919	0.920059	0.612433	0.639936	0.862814	0.142832	0.0164121	0.0700714	0.327291	0.567314	0.829874	0.586097	0.0972963	0.595068	0.560438	0.721071	0.691437	0.66116	0.600574	0.56134	0.568637	0.638008	0.563815	0.784296	0.535006	0.493968	0.535061
MA1-G03	SLW-3-G03	0.823546	0	0.148091	0.615155	0.0916032	0.983339	0.860442	0.660621	0.681195	0.814939	0.246492	0.816316	0.6545	0.91021	0.881524	0.753105	0.750983	0.965769	0.78638	0.603158	0.614934	0.602531	0.841808	0.6271	1.0733	0.822719	0.289713	0	0.102566	0.0608668	0.54268	0.874809	0.622624	0.09942	0.617205	0.575326	0.751481	0.710958	0.565021	0.604514	0.562363	0.518288	0.686837	0.572239	0.491598	0.506342	0.454553	0.599648
MA1-G04	SLW-3-G05	0.474248	0.0164851	0.0246459	0.515633	0.0220705	0.631609	0.681164	0.551235	0.479515	1.76282	0.699834	0	0.58048	0	0.672885	0.574413	0.701654	0.897603	0.645415	0.593099	0.633771	0.467855	0.738915	0.513012	0.717453	0.536334	0.41826	0.148309	0.0502463	0.000659648	0.457177	0.882471	0.504983	0.0622718	0.522406	0.439729	0.586756	0.788875	0.474599	0.511868	0.470453	0.421293	0.50051	0.49067	0.149095	0.548838	0.279876	0.430287
MA1-G04	SLW-3-G05	0.44101	0.0797832	0	0.539202	0	0.666824	0.587953	0.545653	0.580613	1.02184	0.770918	0	0.599769	0	0.73426	0.530888	0.368683	0.86292	0.662785	0.635086	0.701682	0.464918	0.809719	0.529941	0.538346	0.781923	0.189564	0.465447	0.0080835	0	0.447942	0.995053	0.5427	0.0545881	0.523635	0.424028	0.61585	0.593882	0.524901	0.53473	0.502566	0.524673	0.471163	0.495937	0.11781	0.417134	0.370257	0.48456
MA1-G05	SLW-3-G09	0.979434	0.0670257	0.376121	0.691302	0.133134	1.13331	0.872874	0.719945	0.72347	0.902404	0.592338	0.871879	0.749214	0.901239	0.966963	0.811401	0.679016	0.922662	0.82748	0.808306	0.818193	0.718704	1.01166	0.721868	1.33623	0.766745	0.198822	0.491663	0.334385	0.111435	0.589141	1.03594	0.613522	0.348485	0.747856	0.66496	0.865376	0.838093	0.728291	0.707886	0.637279	0.652333	0.75662	0.652636	0.44262	0.667892	0.606244	0.708057
MA1-G05	SLW-3-G09	0.958891	0.122721	0.333973	0.688287	0.128182	1.14925	0.84926	0.721609	0.711221	0.914804	0.708463	0.887782	0.766011	0.939695	0.917119	0.842581	0.667392	1.00264	0.82944	0.755965	0.85559	0.777657	0.980213	0.671542	1.60386	0.972868	0.0892478	0.0164085	0.188365	0.154517	0.58273	1.02957	0.626063	0.312513	0.728452	0.673794	0.850996	0.818822	0.797112	0.666297	0.638858	0.629176	0.776641	0.617879	0.486235	0.623153	0.615054	0.693246
MA1-G06	SLW-3-H05	0.147045	0	0	0.53871	0.000989235	0.569137	0.708675	0.46736	0.688107	0.509021	0.716143	0.334232	0.535848	0	0.611813	0.436901	0.339289	0.839459	0.551782	0.64372	0.715103	0.40546	0.629878	0	0.282009	0.00686496	0	0	0	0	0.415539	0.802063	0.436737	0.0320674	0.493829	0.3876	0.581144	0.46143	0.747316	0.479142	0.415848	0.749101	0.468561	0.400962	0.263812	0.161099	0.486963	0.49984
MA1-G06	SLW-3-H05	0.412644	0	0	0.565528	0	0.522436	0	0.508734	0.0491722	0.588893	0.696987	0	0.488923	0.672995	0.631077	0.446618	0.416175	0.900749	0.476222	0.359665	0	0.464159	0.511438	0.630965	0.00562987	0.0891366	0.00210801	0	0	0	0.391157	0.829984	0.54685	0.000233366	0.4492	0.397244	0.531568	0.416439	0.654199	0.515493	0.44201	0.131885	0.571719	0.374354	0.156624	0	0.470005	0.442172
MA1-G07	SLW-3-H06	1.12916	0.163902	0.0870924	0.667909	0.123572	1.12771	0.677593	0.592156	0.741881	1.08364	0.944682	0.743254	0.607954	0.706767	0.966228	0.831536	0.963892	0.831101	0.87869	0.77848	0.759443	0.889522	0.631744	0.676971	0.552412	0.474408	0.104201	0.188232	0.0066452	7.33929e-05	0.497176	0.992401	1.03472	0.849288	1.03175	0.686082	0.99539	0.916568	0.986622	1.03964	1.01103	0.516049	0.887374	0.815028	0.759925	0.912	0.676247	0.700105
MA1-G07	SLW-3-H06	1.13716	0.144922	0.0668606	0.630922	0.0716692	1.11824	0.71264	0.565832	0.681041	1.08054	0.775816	0.824607	0.594767	0.864037	0.952766	0.847325	0.967571	0.9246	0.885307	0.747578	0.600917	0.864463	0.728943	0.650936	0.120106	0.291243	0.0542568	0.0996943	0.0130996	0.0334287	0.4797	0.987405	1.02368	0.807161	1.00459	0.663287	0.500233	0.911529	1.0578	1.03738	1.00775	0.644659	0.892105	0.781714	0.693166	0.878621	0.72663	0.637165
MA1-G08	SLW-3-H10	0.642483	0.289385	0.01499	0.674291	0.014757	0.708668	0.723666	0.644289	0.638914	0.664582	0.96742	0.676655	0.661693	0.658467	0.745905	0.639133	0.623367	0.949339	0.645678	0.551715	0.53263	0.754642	0.848409	0.434212	0.585588	0.224966	0.240493	0.0231177	0	0	0.448336	0.810584	0.704835	0.137443	0.565522	0.562192	0.678507	0.658783	0.809011	0.613049	0.568666	0.693749	0.679355	0.511951	0.489595	0.39241	0.498143	0.505979
MA1-G08	SLW-3-H10	0.656297	0.483351	0.000226999	0.585276	0	0.763355	1.03825	0.588113	0.841987	0.729983	0.733433	0.773979	0.670971	0.730206	0.628854	0.58964	0.551898	0.92848	0.646536	0.455937	0	0.69917	0.941271	0.353315	0.582778	0.259159	0.342986	0.0219365	0	0	0.464019	0.872929	0.712359	0.125148	0.507084	0.527752	0.69558	0.582459	0.78023	0.508374	0.482133	0.487942	0.697863	0.573097	0.352032	0.431968	0.5759	0.53359
MA1-G09	SLW-4-A06	0.391807	0.519577	0.00318461	0.682899	0.0317019	0.514254	0.851123	0.6874	0.763966	0.649237	0.870949	0.636211	0.718356	0.793159	0.761113	0.683547	0.477775	0.939123	0.676262	0	0.0639202	0.659455	1.04211	0.453897	0	0.188172	0.875658	0.216183	0	0.381295	0.518579	0.9463	0.741169	0.148113	0.59652	0.537049	0.745803	0.65666	0.862462	0.615458	0.594121	0.518248	0.554024	0.501838	0.263649	0.0416742	0.5526	0.579081
MA1-G09	SLW-4-A06	0.292374	0.385767	0.00764813	0.683789	0.00229361	0.385042	0	0.707788	0	0.653438	0.964941	0.53267	0.726081	0.730844	0.749678	0.661592	0.494032	0.968444	0.693536	0.212173	0	0.632043	1.02055	0.362601	0	0.12608	0.914683	0.220883	0	0.113704	0.505192	1.00671	0.728449	0.146764	0.563762	0.565242	0.747431	0.544933	0.841308	0.60267	0.590639	0.513269	0.530624	0.522319	0.168556	0.230454	0.561174	0.593726
MA1-G10	SLW-4-A11	0.619864	0	0.0609235	0.715358	0.0765291	0.934486	0.868951	0.704834	0.704032	0.697843	1.01174	0.657852	0.659739	0.825467	0.816425	0.708165	0.615044	0.822642	0.74523	0.506633	0.575746	0.704511	0.819655	0.502591	0.545925	0.069568	0.908636	0.123548	0.0506531	0.0300305	0.500965	0.966276	0.552719	0.128539	0.565257	0.602866	0.869567	0.636456	0.683075	0.657874	0.645504	0.579914	0.663415	0.458349	0.592351	0.487735	0.606644	0.638182
MA1-G10	SLW-4-A11	0.6479	0	0.048524	0.673041	0.0377628	0.7636	0.735692	0.642615	0.612851	0.706998	0.885648	0	0.696514	0.185591	0.847604	0.65351	0.611678	0.782677	0.709027	0.450629	0.555268	0.719975	0.88579	0.415357	0.441927	0.0817921	0.935822	0.195488	0.061856	0.132629	0.499272	0.970889	0.506117	0.114398	0.562114	0.585245	0.870327	0.70645	0.74144	0.654413	0.64724	0.570389	0.564574	0.504615	0.217698	0.424927	0.56284	0.627603
MA1-G11	SLW-4-B07	2.27024	0.136064	2.05237	1.08669	1.5945	2.52715	1.67045	1.12525	1.44806	2.23179	1.02751	1.73496	1.16358	1.90453	1.93402	1.93273	1.90914	1.11807	1.88735	1.53508	1.71813	1.55135	1.13883	1.6056	0.749616	0.153964	1.56024	0.988187	1.0184	0.794268	1.02628	1.03904	0.597858	1.23992	1.11989	1.42966	1.71606	1.83235	0.831288	1.25174	1.15531	1.22252	1.62758	1.1175	2.40024	1.50006	1.09114	1.20416
MA1-G11	SLW-4-B07	2.26352	0.16704	1.91475	1.09136	1.51506	2.46929	1.68611	1.12263	1.45851	2.23154	1.13477	1.73328	1.19037	1.89627	1.92804	1.9193	1.88197	1.06918	1.89123	1.51055	1.69164	1.60298	1.15179	1.6047	0.792027	0.764618	1.67	0.788169	1.01641	0.636451	1.01695	1.0941	0.74729	1.18931	1.09863	1.43496	1.71688	1.78921	0.689845	1.25239	1.14409	1.22325	1.62828	1.09436	2.38222	1.46409	1.0852	1.21152
MA1-G12	SLW-4-B09	0	0.0234803	0	0.592785	0	0	0.565452	0.706786	0.499912	0.583281	0.916006	0	0.65967	0	0.675239	0.618561	0.550592	0.977	0.629507	0.435645	0	0.608616	0.707431	0.202717	0.253224	0.429378	0.529045	0.255964	0.0100966	0	0.369603	0.922521	0.708198	0.0488636	0.514476	0.482945	0.719472	0.403908	0.735677	0.735815	0.655011	0.572733	0.502972	0.484214	0.170382	0.411361	0.522456	0.595218
MA1-G12	SLW-4-B09	1.38265	0.0255581	0	0.549253	0	0	0.913811	0.678838	0.84237	0.470683	0.896235	1.50129	0.63909	1.49561	0.704721	0.650813	0.540546	0.968172	0.63959	0.470157	0	0.679517	0.764718	0.275979	0.292986	0.407461	0.88273	0.246574	0.0339905	0.0510313	0.373499	0.799422	0.74278	0.0731281	0.604855	0.457822	0.765846	0.642724	0.728627	0.65175	0.598086	0.690995	0.438408	0.47272	0.158142	0.213536	0.559463	0.575332
MA1-H01	ALIEN2	1.2356	0.905062	2.61309	1.53052	2.59128	1.2971	1.69706	1.49124	1.67387	1.27573	0.925557	1.46532	1.47579	1.38984	1.37519	1.27883	1.22099	1.66803	1.27642	1.66229	1.66107	1.27935	1.20516	1.47768	1.58333	1.7767	1.41319	1.28034	1.56778	1.47822	1.63976	1.19879	1.37035	1.36292	1.27201	1.27872	1.39139	1.27499	1.38431	1.29795	1.27576	1.30776	1.17221	1.24261	1.5168	1.36486	1.49473	1.49235
MA1-H01	ALIEN2	1.29012	0.9956	2.44651	1.51498	2.42279	1.34262	1.59346	1.42458	1.58923	1.32474	0.503814	1.55961	1.41898	1.53374	1.31841	1.24894	1.19747	0.785772	1.28972	1.39333	1.30164	1.27917	1.0859	1.39833	1.55824	1.68113	1.29131	2.21515	1.66721	1.43079	1.54592	1.18883	1.3609	1.41788	1.28611	1.26326	1.25298	1.28195	1.28308	1.31516	1.28111	1.30766	1.11725	1.24786	1.5598	1.31307	1.49279	1.48709
MA1-H02	SLW-4-C06	0.545082	0.0647196	0.00130545	0.426002	0.00207464	0.429676	0.427424	0.488202	0.600797	0.694265	0	0.40138	0.652169	0.970967	0.649465	0.563565	0.484121	0.733581	0.56311	0.301124	0.472542	0.340217	0.960228	0.494862	1.22894	0.498599	1.75252	0.711422	0	0.0301713	0.41607	0.823828	0.363818	0.00281676	0.396112	0.366	0.550593	0.312666	0.510661	0.505415	0.468578	0.416891	0.390153	0.41285	0.146167	0.225612	0.362346	0.450311
MA1-H02	SLW-4-C06	0.455513	0.0314005	0.00199658	0.4827	0	0.493082	0	0.584369	0.406933	0.645626	0.514775	0.511627	0.536474	0.477493	0.65046	0.564342	0.396167	0.899562	0.576875	0.515545	0.38151	0.239102	0.668445	0.349353	0.298562	0.821841	2.15052	0.413117	0	0.273582	0.415222	0.819925	0.484223	0.0142583	0.453011	0.466551	0.575473	0.256056	0.484584	0.495392	0.44096	0.441106	0.387641	0.367658	0.12231	0.348702	0.530607	0.539985
MA1-H03	SLW-4-C08	0.571016	0	7.33628e-05	0.597023	0.00453379	0.876256	0.0664853	0.619797	0.421042	0.733715	0.548084	0.262977	0.589845	0	0.784702	0.659898	0.54961	0.914395	0.71282	0.447037	0	0.566656	0.867121	0.482408	0.119225	0.752508	1.63394	0.0809099	0.0277302	0.0300505	0.505167	0.759748	1.40514	1.85496	1.4422	0.726564	1.06691	0.982619	1.47429	1.50387	1.47978	0.671025	0.745254	1.45938	0.80907	1.36214	0.828717	0.843324
MA1-H03	SLW-4-C08	0.581752	0	0.000889401	0.575588	0.0134108	0.480516	0	0.587442	0	0.733719	0.326596	0.493482	0.619761	0.0233366	0.802692	0.6472	0.532998	0.882558	0.710233	0.484004	0	0.42053	0.8899	0.517142	0.14297	0.8736	0.975274	0.062945	0.0506432	0.0303003	0.489044	0.778395	1.37284	1.85014	1.4442	0.734833	1.08491	0.98853	1.46743	1.53408	1.51317	0.639111	0.745454	1.46762	0.834594	1.38831	0.822093	0.832449
MA1-H04	SLW-4-C09	0.518267	0.176326	0.0344912	0.592236	0.0052323	0.678171	0.653853	0.662193	0.663068	0.818211	0.656957	0.73708	0.609572	0	0.827497	0.711196	0.471765	0.987099	0.712291	0.2645	0	0.341151	0.767195	0.336583	0.193501	1.314	0.367396	0.620288	0.155027	0.0925317	0.490759	1.20886	0.652029	0.111125	0.638304	0.399213	0.661218	0.579364	0.677259	0.608792	0.58996	0.531055	0.487888	0.43539	0.27468	0.60603	0.589495	0.650826
MA1-H04	SLW-4-C09	0.56884	0.4225	0.0397942	0.625374	0.0149704	0.640325	0.449147	0.640936	0.671688	0.729938	0.789576	0.748574	0.639347	0.596294	0.825357	0.693092	0.466845	0.953761	0.720255	0.505018	0.566285	0.417764	0.840244	0.503235	0.266209	0.45624	0.16955	0.84611	0.112455	0.00352862	0.517154	1.14649	0.697307	0.204432	0.648604	0.408898	0.670598	0.683718	0.733372	0.658613	0.640213	0.51966	0.553921	0.447862	0.315336	0.53773	0.5344	0.581913
MA1-H05	SLW-4-C11	1.57333	0.288099	0.436504	0.653593	0.382971	1.6916	1.02107	0.68593	1.03144	1.55351	0.705856	1.23755	0.682183	1.08309	1.32414	1.23639	1.26652	1.10544	1.23598	0.987226	0.960277	1.15324	0.985008	0.923663	0.939189	0.766216	0.493023	0.700674	0.154251	0.353081	0.555325	1.2799	0.758123	0.73137	0.96834	0.68905	0.843513	1.01924	0.945092	0.987686	0.910808	0.633517	0.906564	0.788479	1.0334	1.16165	0.808849	0.859776
MA1-H05	SLW-4-C11	1.58559	0.278155	0.420524	0.66786	0.391835	1.72455	1.02169	0.688319	0.960255	1.56227	0.837875	1.24962	0.722683	1.21594	1.34625	1.24598	1.26346	1.05332	1.22973	0.930421	0.891676	1.15724	0.909441	0.930258	0.969011	0.991304	0.378288	0.817977	0.162205	0.461664	0.584719	1.22678	0.742907	0.512815	0.814697	0.689332	0.89006	0.935079	0.903905	0.990465	0.914886	0.610946	0.902139	0.723122	0.955349	1.11916	0.85424	0.840878
MA1-H06	SLW-4-C12	0.461154	0.0188515	0.00296133	0.646902	0.00629864	0.531225	0.765629	0.691461	0.375478	0.681758	0.74472	0.671063	0.6446	0.515001	0.806689	0.614397	0.459285	1.01653	0.675742	0.673578	0.760334	0.621443	0.781423	0.476762	0.354742	0.447526	0.750122	0.66348	0.0170777	0	0.471744	1.03393	0.536672	0.12216	0.588292	0.50697	0.62759	0.556141	0.855051	0.627227	0.552629	0.65795	0.520198	0.475473	0.251317	0.477699	0.603094	0.639421
MA1-H06	SLW-4-C12	0.45476	0.101882	0.00067253	0.681714	0	0.464186	0.713959	0.639076	0.540805	0.697444	0.720961	0	0.648755	0	0.798939	0.596951	0.448011	1.03012	0.662353	0.608679	0.540667	0.68744	0.620677	0.5067	0.203597	0.595086	0.647595	0.752111	0.00557381	0.00871381	0.469804	1.05816	0.683356	0.106382	0.535206	0.441278	0.82249	0.636847	0.865494	0.605255	0.549433	0.40428	0.544195	0.427205	0.212796	0.471286	0.561552	0.57072
MA1-H07	SLW-4-D02	0.47331	0.116877	0	0.678417	0	0.503774	0.496826	0.561744	0.532479	0.676483	0.809038	0.59025	0.645716	0.558648	0.691241	0.562974	0.493302	0.889481	0.580636	0	0	0.650275	0.754607	0.370279	0.0821419	0.498818	0.0819826	0.118988	0	0	0.429984	0.943998	0.731531	0.0627974	0.555612	0.285952	1.08211	0.435218	0.778135	0.503817	0.491562	0.367207	0.527741	0.381317	0.098684	0.215505	0.617934	0.566205
MA1-H07	SLW-4-D02	0.384621	0.00522076	0	0.645754	0	0.393619	0.45985	0.553608	0.498273	0.760451	0.845191	0.376882	0.63521	0	0.718256	0.546288	0.479342	0.906676	0.598359	0.402462	0.363233	0.595155	0.619051	0.401316	0.111379	0.553632	0.0549266	0.0641729	0	0	0.408876	0.933125	0.778998	0.0666735	0.594439	0.294227	0	0.527657	0.80765	0.551797	0.50311	0.408611	0.575041	0.425864	0.0605592	0.343418	0.623821	0.572878
MA1-H08	SLW-4-D11	0.416175	0.0800478	0.00172185	0.691312	0	0.391133	0.499289	0.597127	0.50995	0.700641	0.885794	0.411852	0.636978	0	0.716178	0.619203	0.606833	0.862039	0.584622	0.565704	0.610268	0.663722	0.886977	0.259229	0.133809	3.03065e-07	0.306138	0.022473	0	0.0555036	0.443247	0.924433	0.777128	0.0924799	0.565603	0.504193	0.474975	0.479959	0.883113	0.558141	0.523567	0.383356	0.495991	0.399492	0.176437	0.281629	0.559041	0.566325
MA1-H08	SLW-4-D11	0.367121	0.0410592	0.00700295	0.664976	0	0.473369	0.112744	0.607071	0.173461	0.689243	0.857721	0	0.670259	0.53343	0.551558	0.654937	0.555474	0.90813	0.603754	0.635453	0.757981	0.562978	0.937822	0	0.000483506	0.00683771	0.42194	0.0484566	0	0.0755149	0.428906	0.935003	0.687497	0.0766634	0.600718	0.503176	0.480347	0.527005	0.855619	0.424166	0.431118	0.454962	0.444919	0.508128	0.178391	0.449544	0.540826	0.504594
MA1-H09	SLW-4-E01	0.405284	0	0	0.639055	0	0.576543	0	0.575081	0.457478	0.639142	0.709801	0	0.639556	0.151083	0.685436	0.589696	0.522217	0.823553	0.553985	0	0.402249	0.570187	0.829543	0.242084	0.00517119	0.000351631	0.475802	0.0394643	0	0.019676	0.447742	0.844692	0.707732	0.0698908	0.507844	0.38054	0.629135	0.601364	0.774608	0.516784	0.499058	0.495401	0.491319	0.438839	0.104904	0.337891	0.594787	0.605854
MA1-H09	SLW-4-E01	0.315432	0	0	0.681916	0	0.582489	0.287743	0.597912	0.436127	0.613196	0.922047	0.0331081	0.581312	0.00272774	0.628128	0.594968	0.521468	0.766373	0.61478	0.000191146	0	0.528683	0.815961	0.234846	0.0886354	0.00737116	0.506242	0.00101682	0	0	0.410571	0.702859	0.800467	0.0604918	0.562046	0.358243	0.665666	0.60097	0.776204	0.546529	0.450117	0.428061	0.931159	0.404448	0.079722	0	0.571088	0.544062
MA1-H10	SLW-4-E09	0.467502	0.0756909	0.00959797	0.714035	0	0.654182	0.553924	0.698394	0.455807	0.684787	0.932714	0.292725	0.694425	0.295923	0.840469	0.661477	0.522008	0.92889	0.675823	0.26813	0.335109	0.517593	0.908791	0.227646	0.660673	0.436683	0.89608	0	0.0136689	0.157648	0.458771	1.22216	0.832214	0.190893	0.64777	0.667625	0.757311	0.791123	1.43783	0.616462	0.574535	0.651376	0.612141	0.593059	0.379589	0.474795	0.818644	0.870751
MA1-H10	SLW-4-E09	0.334625	0	0	0.695148	0	0.477388	0.261451	0.693994	0.393195	0.733542	0.974341	0.0204907	0.668417	0.148821	1.15006	0.651274	0.493718	0.828252	0.670296	0.212902	0.270563	0.548193	0.899782	0.431138	0.492197	0.232877	1.1109	0	0.0145058	0.126573	0.426435	1.20215	0.861076	0.144195	0.668597	0.651907	0.787158	0.716013	0.990375	0.690307	0.638032	0.657835	0.571813	0.624789	0.405834	0.424734	0.82175	0.857845
MA1-H11	SLW-4-G02	2.69324	1.13301	3.09514	1.39732	2.58959	2.86761	2.20491	1.5715	2.01218	2.48589	1.36217	2.22728	1.60797	2.37919	2.0741	2.24135	2.27474	1.43051	2.1234	2.10769	2.26659	1.90657	1.41981	1.96957	1.87235	1.52316	1.41989	1.58359	2.22915	1.62509	1.29894	1.31736	1.53447	2.37711	1.55726	1.87406	2.03908	2.14023	1.563	1.53356	1.45102	1.80228	1.9929	1.73306	3.30413	2.00072	1.5297	1.64368
MA1-H11	SLW-4-G02	2.66535	1.17589	3.08837	1.39843	2.57431	2.85462	2.17744	1.58609	1.98108	2.48898	1.33974	2.19982	1.63448	2.34753	2.18789	2.22999	2.21098	1.4504	2.12114	2.11486	2.26741	2.01354	1.44535	1.98606	1.76754	2.03527	1.02693	1.53576	2.23169	1.57162	1.29002	1.31106	1.52823	2.32774	1.5443	1.86681	1.99829	2.11741	1.54543	1.69013	1.63331	1.75929	1.98632	1.73134	3.34149	2.00305	1.5505	1.6539
MA1-H12	ALIEN4	1.37675	1.20123	1.43691	1.06463	1.41392	1.58847	1.34907	1.17787	1.29324	1.24437	1.22772	1.33594	1.11902	1.31367	1.31001	1.26422	1.46051	1.28154	1.25051	1.36551	1.35081	1.45	1.19633	1.42742	1.14506	1.1395	1.20435	0.580946	0.656762	0.614903	1.06443	1.08688	1.30689	1.49239	1.31009	1.29896	1.30248	1.04224	1.29795	1.29959	1.30738	1.25498	1.36995	1.38672	1.26136	1.39148	1.21999	1.22354
MA1-H12	ALIEN4	1.15015	1.13466	1.48215	1.03281	1.4739	1.62211	1.30244	1.1649	1.26493	1.23461	1.12816	1.28911	1.11766	1.30171	1.29541	1.22686	1.51262	1.23319	1.24852	1.36518	1.32694	1.44806	1.2101	1.40849	0.992981	1.20049	0.85382	0.677658	0.654209	0.871181	1.04149	1.10517	1.33546	1.40636	1.28965	1.29782	1.31091	1.10365	1.3039	1.28649	1.30759	1.22314	1.35509	1.38222	1.26482	1.38033	1.22351	1.22946
MA2-A01	ALIEN2	0.810832	0.839958	1.91074	1.21606	1.94379	1.29694	1.61112	1.41119	1.5932	1.20762	1.13212	0.966665	1.35938	0.869443	1.34938	1.28977	1.10782	1.22713	1.07165	1.38064	1.36959	1.16755	1.12549	0.865602	1.50824	1.37846	1.46985	1.76405	1.22625	1.48472	1.47673	1.07263	1.30729	1.22991	1.21565	1.14062	0.800704	1.18287	1.28076	2.01702	1.9174	1.21443	1.00364	1.26673	1.45719	1.25728	0.957207	0.969694
MA2-A01	ALIEN2	0.774548	0.822825	1.97346	1.23761	1.98306	1.33605	1.63395	1.40272	1.60761	1.25961	1.15207	0.945626	1.36159	0.866917	1.09647	1.081	1.12641	1.1826	0.908793	1.39563	1.38578	1.15533	1.01995	0.917565	1.46845	1.47907	1.66653	1.81234	1.24216	1.26211	1.48438	1.08743	1.29099	1.15567	1.15951	0.989894	0.799776	1.16162	1.28867	1.11316	1.09218	1.18572	1.12167	1.2149	1.15658	1.24237	1.35361	1.34912
MA2-A02	SLW-4-G05	1.06867	0.270445	0.0754081	0.499839	0.154482	1.2556	0.913612	0.668116	0.880331	0.991014	0.66711	0.83201	0.653033	0.765776	0.866722	0.902173	0.927786	0.976025	0.904651	0.732475	0.641654	0.833892	0.58639	0.571293	0.50074	1.07648	0.973695	0.866889	0.0015916	1.01259	0.497078	0.882684	0.792853	0.30389	0.733306	0.735508	0.779872	0.876752	0.867102	0.706892	0.719952	0.852212	0.90171	0.718811	1.18736	0.984711	0.655896	0.671768
MA2-A02	SLW-4-G05	1.04682	0.167437	0.130838	0.547182	0.113074	1.2627	0.775521	0.728232	0.776065	1.12178	0.857166	0.813561	0.632839	0.388775	0.918869	0.863385	0.919764	0.966983	0.893466	0.749599	0.679869	0.863769	0.520167	0.596831	0.465927	0.54054	0.897799	0.296697	0.01779	1.28379	0.498344	0.929589	0.780402	0.253585	0.728693	0.722005	0.819453	0.864267	0.857462	0.677423	0.66742	0.917422	0.88668	0.703566	1.05632	0.994914	0.783476	0.758914
MA2-A03	SLW-4-G07	1.23348	0.323317	0.302076	0.496956	0.310539	1.46214	0.849538	0.727408	0.854826	1.22363	0.800598	0.928953	0.649797	0.846684	1.09861	1.08718	1.0926	1.05534	1.13616	0.845521	0.595	0.941189	0.780074	0.658508	0.868059	0.401725	0.449725	0.712205	0.0985538	1.28097	0.590583	0.93684	0.962027	0.960254	1.09384	0.876346	0.693708	1.10584	0.941451	0.97606	0.972404	0.863927	1.06156	0.993706	1.12358	1.21601	0.699013	0.696606
MA2-A03	SLW-4-G07	1.22571	0.0370974	0.317404	0.486998	0.303536	1.4534	0.828311	0.701772	0.837792	1.37767	0.782366	1.00755	0.699833	0.871606	1.12947	1.08508	1.09688	0.959476	1.09387	0.878794	0.715588	0.955208	0.930819	0.731251	0.797238	0.655427	0.782508	0.630141	0.0312548	0.335443	0.519625	0.828305	0.948755	0.903159	1.06302	0.800403	0.68849	1.07167	0.96894	0.949807	0.920995	0.793413	1.03547	0.993116	1.07992	1.20297	0.844554	0.809503
MA2-A04	SLW-4-G09	0.144756	0.778011	0.0427768	0.465279	0.0221585	0.877314	0.51418	0.662873	0.480466	0.837664	0.796425	0.275662	0.579222	0.162776	0.562059	0.651667	0.407759	0.905246	0.617367	0	0	0.411394	0.720567	0.343853	0.628058	0.124277	1.20121	0	0.00181582	0.573022	0.375754	0.899958	0.398721	0.0199994	0.490497	0.493433	0.267487	0.501199	0.475716	0.423237	0.417071	0	0.48145	0.490895	0.295618	0.37907	0.590692	0.501502
MA2-A04	SLW-4-G09	0	0.00782604	0.044767	0.407002	0.00778208	0.665046	0.461317	0.67673	0.422004	0.996801	0.717172	0.269207	0.627651	0	0.585007	1.05349	0.519665	1.0463	0.646253	0.861394	1.03807	0.329608	0.805432	0.348232	0.781633	0.417916	1.18949	0	0.00136143	0.598451	0.35373	0.960758	0.3644	0.012356	0.321742	0.420823	0	0.390854	0.698281	0.492368	0.42828	0.5033	0.665962	0.375073	0.124534	0.0794931	0.498743	0.482865
MA2-A05	SLW-4-H10	0.446399	0.130759	0.0160523	0.420579	0.000445498	0.732475	0.395951	0.652237	0.282267	0.62086	0.783958	0	0.596168	0	0.536617	0.625716	0.29544	0.9961	0.521006	0	0	0.325159	0.887133	0.0478311	1.08269	0.437052	0.647378	0.0337903	0	0.802316	0.32055	0.8564	0.477737	0.015549	0.454462	0.467368	0.203311	0.747097	0.493744	0.378286	0.377188	0.56244	0.385668	0.395332	0.0789789	0.299483	0.433709	0.282129
MA2-A05	SLW-4-H10	0	0.00512177	0.0130553	0.393906	0	0.472731	0.664827	0.583907	0.628388	0.879568	0.773043	0.068715	0.571029	0.146584	0.496901	0.611238	0.461506	0.96029	0.524492	0.674905	0.665025	0.948456	0.909686	0	0.728624	0.274381	1.14691	0.363661	0	0.117995	0.332874	0.765193	0.498552	0.0246865	0.46914	0.501558	0.348472	0.477225	0.709123	0.363635	0.361499	0.190384	0.268074	0.403355	0.0834872	0.376631	0.675997	0.768695
MA2-A06	SLW-5-A01	1.07539	0.465004	0.845759	0.628129	0.654004	1.38687	1.21551	0.849879	1.14115	1.05934	0.751649	1.08601	0.920983	1.11006	0.962341	1.08079	0.922712	0.980198	0.894486	1.0104	1.069	0.888747	1.17144	0.914521	0.578959	0.402288	0.384516	0.226062	0.282141	0.420829	0.683842	0.95365	0.789094	0.40722	0.790955	0.862637	0.777794	0.934291	0.787452	0.70695	0.676011	0.845814	0.895699	0.850124	0.567888	0.869566	0.848155	0.913406
MA2-A06	SLW-5-A01	1.05863	0.28419	0.626327	0.637562	0.514324	1.24541	1.3183	0.833844	1.28734	1.06389	0.775407	1.04396	0.941147	1.11461	0.922119	1.02922	1.30977	1.05016	0.858102	1.01704	1.06683	0.88523	1.11007	0.874121	0.655019	0.753437	0.184191	0.0218119	0.301908	0.249437	0.697042	0.963205	0.806964	0.281627	0.729226	0.772678	0.811027	0.87276	0.758143	0.687179	0.648504	0.792328	0.886849	0.822996	0.555946	0.882286	0.88279	0.95936
MA2-A07	SLW-5-A06	0.643119	0.116202	0.262734	0.404042	0.122914	1.09769	0.662037	0.629302	0.608348	0.876656	0.630539	0.183333	0.701108	0	1.05071	0.750215	0.649184	0.998961	0.824431	0.444806	0.489802	0.651713	0.917671	0.479105	0.0879449	0.549976	0.232394	0.19974	0.0458554	0.347935	0.508522	0.78547	0.570799	0.102695	0.581723	0.831034	0.586418	0.528835	0.605234	0.484194	0.424973	0.755474	0.705403	0.518945	0.294914	0.337541	0.737756	0.721996
MA2-A07	SLW-5-A06	0.488449	0.156171	0.232059	0.431405	0.177197	1.07319	0.699976	0.631622	0.675902	0.795492	0.706425	0.725239	0.662436	0.709571	0.841166	0.754475	0.711427	0.994489	0.76305	0.555817	0.726442	0.632103	0.91018	0.525146	0.375371	0.347767	0.444879	0.134441	0.0666063	0.170682	0.501462	0.864629	0.486176	0.113241	0.597027	0.717633	0.381247	1.00325	0.528887	0.51554	0.501641	0.557677	0.624236	0.480468	0.352643	0.460917	0.570363	0.629494
MA2-A08	SLW-5-B03	0.159756	0.125821	0.0524452	0.434644	0.0218574	0.664553	0.522779	0.630871	0.526934	0.757152	0.438012	0.500329	0.641296	0.743597	0.611412	0.778189	0.51617	0.959503	0.655995	0.477409	0.409157	0.602644	0.832028	0	0.147212	0.340988	0.520204	0.911868	0.0327732	0.153309	0.454692	0.882358	0.460619	0.119509	0.601453	0.652388	1.48401	0.715934	0.798068	0.459724	0.464449	0.644744	0.585373	0.483935	0.167521	0.241053	0.579637	0.561819
MA2-A08	SLW-5-B03	0.323663	0.32448	0.0812554	0.448932	0	0.49128	0.644585	0.671485	0.566537	0.748633	0.62047	0	0.71732	0.317034	0.516476	0.701154	0.755051	1.06347	0.694282	0.563418	0.537542	0.681839	1.00467	0.455254	0	0.400405	0.257824	0.987883	0.0112092	0.000284001	0.446073	0.903532	0.445154	0.425175	0.78149	0.626469	0.298617	0.660964	0.584899	0.463631	0.443235	0.752426	0.583065	0.487463	0.134558	0.392636	0.605107	0.659652
MA2-A09	SLW-5-B06	0.492687	0.244222	0.00058303	0.470935	0.00247226	0.59408	0.348825	0.556148	0	0.65466	0.7538	0.224474	0.712729	0.266731	0.45584	0.691416	0.454159	1.06148	0.682731	0.290645	0.482797	0.478576	0.985003	0.584951	0.0502469	0.389974	0.20328	0.726108	0.112924	0.172291	0.433531	0.98969	0.440439	0.0230468	0.534369	0.755561	0.231246	0.51904	0.62603	0.351792	0.330556	0.4108	0.450003	0.486381	0.0794688	0	0.752122	0.653503
MA2-A09	SLW-5-B06	0.232171	0.0434752	0	0.510635	0	0.599165	0.344507	0.544097	0.384562	0.488398	0.804412	0	0.746333	0	0.578073	0.68482	0.473414	0.753702	0.634155	0.150558	0.285031	0.756472	1.06074	0.0409122	0.0412365	0.455608	0.165095	0.0766316	0.16532	0.115201	0.418234	0.88594	0.546434	0	0.51016	0.655812	0.326875	0.451905	0.539785	0.400853	0.350342	0.48521	0.522182	0.405775	0.12887	0	0.515125	0.525103
MA2-A10	SLW-5-D01	0.0106689	0.334417	0.0325174	0.404522	0	0.732639	0.519	0.580361	0.519874	0.511527	0.572267	0.371178	0.734454	0	0.527202	0.652851	0.529435	0.331334	0.690171	0.499123	0.455405	0.368563	1.01828	0.293513	0.205796	0.883159	0.563264	0.0974388	0.048246	0.558433	0.477204	0.78982	0.466829	0.0763728	0.578859	0.690306	0.336798	0.465051	0.810939	0.498094	0.49442	0.478275	0.445741	0.527838	0.142583	0.469779	0.578584	0.608089
MA2-A10	SLW-5-D01	0	0.260676	0	0.432366	0	0.586268	0.425935	0.545203	0.498943	0.777798	0.770441	0.360037	0.685653	0.363543	0.448832	0.690348	0.541791	0.657212	0.704576	0.230631	0.368757	0.60751	0.69217	0.294538	0.765407	0.77944	0.570686	0	0.0315541	0	0.460161	0.728827	0.533389	0.0466099	0.49466	0.726117	0.414275	0.435802	1.49337	0.45156	0.422884	0.372494	0.597998	0.438345	0.249689	0.39594	0.612705	0.726395
MA2-A11	SLW-5-D02	1.86252	0.0884811	1.793	0.903162	1.40688	2.41407	1.58926	1.02034	1.39627	1.99623	0.729993	1.40977	1.06742	1.54716	1.83363	1.70611	1.88534	1.00355	1.80607	1.48688	1.66073	1.57776	1.10023	1.53237	0.706227	1.14477	0.767607	0.422458	0.835033	0.604102	0.991365	1.06217	0.495882	1.02644	1.04048	1.44977	1.46449	1.70646	0.850537	1.21479	1.11831	1.17859	1.60049	1.01959	2.26259	1.49757	1.28035	1.35643
MA2-A11	SLW-5-D02	1.81944	0.708615	1.77219	0.88315	1.39815	2.53217	1.90552	1.02846	1.46414	2.05065	0.747503	1.40897	1.06896	1.49924	1.81473	1.79257	1.86973	1.0325	1.78034	1.49429	1.64585	1.58637	1.1673	1.48424	0.598452	1.32462	0.789496	0.750255	0.839372	0.667873	0.994032	1.12394	0.556751	0.950407	1.02296	1.42509	1.44309	1.67044	1.09144	1.17296	1.0756	1.17721	1.58257	1.01777	2.24194	1.50148	1.02654	1.11228
MA2-A12	ALIEN4	1.46692	2.26029	1.27508	1.04425	1.28553	1.46381	1.40738	1.26207	1.28059	1.21456	1.14784	0.599017	1.26132	0.235986	0.409091	1.0569	1.20933	1.33634	1.16577	1.12445	1.10752	1.20735	1.32004	1.02629	1.20109	1.74706	1.14797	1.45846	1.64681	1.76285	0.625061	1.26908	1.07985	0.69768	1.00917	1.22583	0.972381	0.7809	1.00285	0.953169	0.951026	0.964556	1.1249	1.06917	0.736048	1.23384	1.28796	1.28987
MA2-A12	ALIEN4	0	2.47482	1.27586	0.956627	1.26705	1.45512	1.58048	1.18442	1.44701	1.1593	1.12302	0.577264	0.88197	0.657093	1.10898	1.22042	1.22318	1.38808	1.26426	1.18683	1.15834	1.03446	1.10684	1.06616	1.7996	1.5649	0.98274	1.56484	0.914817	1.49948	0.686036	1.27256	1.09382	1.12111	1.20009	1.32299	0.805639	0.923488	1.25616	0.990394	0.978699	0.985531	1.03627	1.30138	0.313619	1.26429	1.12694	1.11067
MA2-B01	SLW-5-D04	0	0.0351956	0	0.41323	0.00925616	0.672531	0.609805	0.651338	0.698736	0.93368	0.742358	0	0.615146	0	0	0.746414	0.401391	0.911961	1.0853	0.397682	0.469764	0.486155	0.902217	0.428321	0.298298	0.0989462	0.317966	1.06505	0.508435	0.0697936	0.713191	0.81986	0.430548	0.152854	0.669842	1.07935	0.504674	0.659077	0.522531	0	0	0.574215	0.610729	0.631572	0.309753	0.126692	0.829541	0
MA2-B01	SLW-5-D04	0.365072	0.00610304	0.00153837	0.413611	0.00823047	0.590326	0.530774	0.704651	0.598228	0.856769	0.788905	0.182405	0.660817	0.281802	0.978083	0.654656	0.460171	0.795874	0.685874	0.380167	0.574046	0.436293	0.892632	0.258809	0.369547	0.0751664	0.206094	0.543774	0.453619	0.0838358	0.436555	0.93062	0.564412	0.0407931	0.546244	1.00832	0.719472	0.693856	0.57229	1.26247	1.36485	0.540444	1.23266	0.561001	2.12166	0	1.07354	1.18327
MA2-B02	SLW-5-E04	0.763108	0.163005	0.000309787	0.533822	0.000218355	0.764786	0.747919	0.676168	0.687121	0.848119	0.701072	0.661472	0.554979	0.44282	0.772793	0.843008	0.571017	0.929218	0.678764	0	0	0.604818	0.554809	0.51774	0.109947	0.178513	1.78425	0.267171	0.00010867	1.11403	0.48637	0.820067	0.605877	0.0771553	0.539426	0.618374	0.497144	0.704405	0.671187	0.536111	0.528873	0.498074	0.61412	0.562068	0.243402	0.457402	0.618911	0.479567
MA2-B02	SLW-5-E04	0.791694	0.124447	0.000205308	0.563177	0.00582946	0.661617	0.780822	0.697609	0.7215	0.817588	0.610891	0.619212	0.657906	0.678093	0.934242	0.833835	0.60752	0.960533	0.701429	0	0	0.519696	0.755979	0.430855	0.490702	0.196116	1.33946	0.112432	0.277262	1.11991	0.45024	1.0345	0.609704	0.06865	0.536188	0.57271	0.576929	0.629105	0.592337	0.532148	0.507084	0.687096	0.608218	0.587205	0.239653	0.435705	0.629847	0.617378
MA2-B03	SLW-5-E07	1.64587	0.00815844	0.592529	0.376623	0.486237	1.78755	0.974284	0.696132	0.895569	1.69116	0.79832	1.09597	0.584527	1.162	1.46471	1.34171	1.34311	1.04259	1.41492	0.940836	1.02659	1.20689	0.855641	0.948677	0.471203	0.0470868	0.129112	0.322604	0.10249	0.828685	0.550119	1.18814	0.447056	0.599828	0.858385	0.871491	0.955291	1.1603	0.786377	0.93337	0.841766	0.683915	1.03507	0.708908	1.23178	1.15735	0.833532	0.885949
MA2-B03	SLW-5-E07	1.62	0.00516863	0.559117	0.416552	0.418363	1.75799	0.903819	0.661123	0.813858	1.66411	0.746881	1.0673	0.555477	1.15421	1.45774	1.33762	1.28812	1.0112	1.35929	0.903278	0.979904	1.13802	0.805887	0.916089	0.456857	0.149898	0.367371	0.433638	0.1145	0.200249	0.533808	1.06998	0.43251	0.536601	0.840706	0.841547	0.932036	1.14385	0.529396	0.906433	0.82673	0.688952	1.04194	0.74694	1.17614	1.11949	0.74689	0.852242
MA2-B04	SLW-5-E08	0.252618	0.0783263	0.0577367	0.476008	0.00691837	0.748724	0.601199	0.666358	0.575169	0.702902	0.882492	0.478438	0.622702	0	0.75402	0.712865	0.542833	0.997473	0.708717	0.404621	0.549653	0.60676	0.697207	0.479333	0.865976	0.373764	2.21944	0.217848	0.00276226	0.495546	0.51669	1.12234	0.728588	0.0432325	0.53764	0.540134	0.581188	0.588635	0.502084	0.520348	0.486575	0.43313	0.545952	0.523721	0.393795	0.183665	0.568923	0.506327
MA2-B04	SLW-5-E08	0.0704416	0.0464642	0.0576697	0.493625	0.0204719	0.696202	0.565987	0.68969	0.419491	0.82533	0.874472	0.198723	0.686616	0	0.718778	0.698635	0.343892	0.964299	0.692764	0	0.392265	0.487451	0.827722	0.428355	0.905172	0.294234	2.15407	0.391501	0	0.729264	0.460744	1.02902	0.419404	0.0487103	0.491749	0.533841	0.605265	0.512719	0.515598	0.506209	0.500585	0.371395	0.539206	0.36689	0.15927	0.0447464	0.656549	0.622437
MA2-B05	SLW-5-E12	0.649979	0.160707	0.0473557	0.53973	0.00254886	0.706869	0.566319	0.734338	0.53041	0.680383	0.933534	0	0.651462	0	0.644919	0.663923	0.226656	1.07975	0.621737	0.32088	0.316096	0.496048	0.886565	0.308655	0.405542	0.324669	0.364704	0.328606	0	0.0249918	0.335057	0.757853	0.562511	0.0787426	0.53839	0.400894	0.562987	0.596449	0.355763	0.447586	0.4895	0.53173	0.735612	0.499802	0.195459	0.354263	0.613118	0.608042
MA2-B05	SLW-5-E12	0.773503	0.0969638	0.00785137	0.510591	0.00012737	0.563646	0.666711	0.694639	0.586827	0.646148	0.878238	0.310929	0.594629	0.463715	0.679555	0.593232	0	1.03191	0.651947	0.156228	0.559519	0.518751	1.00641	0.500225	0.420948	0.265934	0.472029	0.689651	0.000762521	0.174154	0.379775	0.722389	0.562877	0.0670592	0.521109	0.526945	0.576594	0.541233	0.469805	0.447023	0.447549	0.341725	0.452536	0.499121	0.141818	0.41342	0.584308	0.576379
MA2-B06	SLW-5-F06	0.549072	0.119376	0	0.488204	0	0.461054	0.575995	0.553063	0.518981	0.601053	0.484511	0.426023	0.441837	0.182574	0.661209	0.576412	0.252017	0.710212	0.558959	0.118102	0.447803	0.508875	0.767115	0.114298	0.00652026	0.370365	0.295113	0.785147	0.0247851	0.010279	0.389886	0.785712	0.565989	0.0334967	0.548378	0.442665	0.597185	0.576932	0.54647	0.445413	0.482555	0.533616	0.458856	0.50921	0.0350541	0.445958	0.415549	0.652103
MA2-B06	SLW-5-F06	0.470972	0.074488	0	0.395103	0	0.390236	0	0.616178	0	0.703105	0.641245	0.40241	0.55931	0.515952	0.618397	0.66131	0.225121	0.998665	0.573467	0	0.405379	0.4728	0.931945	0.576395	0	0.255071	0.462344	1.82143	0.0209406	0.0913193	0.352859	0.843017	0.581772	0.00928278	0.535697	0.500073	0.571005	0.409063	0.460212	0.456711	0.417085	0.310732	0.501628	0.460814	0.0395549	0.0786154	0.59889	0.578113
MA2-B07	SLW-5-F08	0.403136	0.12826	8.69269e-05	0.510035	0.0107759	0.550591	0.382685	0.701116	0.246491	0.722228	0.843727	0.427258	0.630706	0.425106	0.703361	0.603163	0.494299	1.07295	0.632344	0.565514	0.688301	0.579405	0.857449	0.107598	0.0483925	0.241414	0.817875	0.550806	0.0226752	0.030508	0.443003	0.913261	0.50637	0.0342365	0.568461	0.463457	0.198265	0.91699	0.6182	0.537889	0.440438	0.527452	0.54153	0.464464	0.0761937	0.341362	0.54807	0.675326
MA2-B07	SLW-5-F08	0.392578	0.120286	0	0.502873	0.0186098	0.529013	0.414892	0.64494	0.481155	0.728338	0.855275	0.436578	0.672715	0.395642	0.702678	0.648963	0.375018	1.0182	0.637759	0	0	0.621778	0.820267	0	0	0.187295	0.709877	0.34791	0.0982108	0.00503729	0.427326	0.972145	0.393412	0.0524283	0.508119	0.488806	0.537022	0.591982	0.601046	0.521653	0.487307	0.468059	0.572705	0.492913	0.0919163	0	0.624976	0.707858
MA2-B08	SLW-5-F12	0.287759	0.0689831	0	0.527052	0	0.396204	0.466773	0.576731	0.446293	0.660402	0.709544	0	0.668213	0.388341	0.648036	0.580995	0.424874	0.759661	0.598091	0.646973	0.614434	0.62743	0.885755	0.509848	0.033795	0	0.196385	0.540932	0.0675485	0.14303	0.384434	0.930246	0.298029	0.0385406	0.50192	0.465701	0.528319	0.566191	0.546947	0.425806	0.354582	0.416222	0.518519	0.489655	0.131759	0.525546	0.615658	0.647561
MA2-B08	SLW-5-F12	0	0.143401	0	0.555593	0	0.782339	0.46472	0.607284	0.457681	0.688569	0.874113	0	0.762276	0	0.662132	0.688767	0.396957	0.969486	0.604916	0.469371	0.409016	0.34732	1.00343	0.434065	0.0456078	0.00874321	0.00297841	0.666286	0.024475	0.0216415	0.367203	0.955387	0.485556	0.00197847	0.491969	0.510518	0.473575	0.499236	0.522964	0.186987	0.356827	0.419014	0.37445	0.403666	0.120798	0.27887	0.591684	0.718016
MA2-B09	SLW-5-G06	0.803199	0.18605	0.265417	0.604541	0.125932	1.00918	0.824946	0.634301	0.765067	0.74808	0.791955	0.713461	0.834237	0.75317	0.756078	0.775486	0.664919	0.6864	0.718963	0.702954	0.780391	0.248897	1.1687	0.698047	0.130601	0.35131	0.399433	0.789985	0.138892	0.118906	0.585789	0.914592	0.552791	0.15634	0.59408	0.617041	0.647113	0.690238	0.954424	0.590793	0.490314	0.625333	0.680309	0.561322	0.26499	0.616634	0.608941	0.603379
MA2-B09	SLW-5-G06	0.767083	0.142454	0.233892	0.602526	0.154994	0.997495	0.82796	0.648482	0.730702	0.839119	0.670869	0.548469	0.822967	0.442123	0.788201	0.731536	0.657882	0.627171	0.70909	0.718683	0.809549	0.651168	1.20424	0.715	0.207229	0.0839936	0.564613	0.312677	0.117547	0.282653	0.566632	0.970473	0.595707	0.12199	0.582974	0.629313	0.653727	0.758325	1.01277	0.585031	0.510664	0.60386	0.697353	0.642573	0.334831	0.639027	0.612699	0.711002
MA2-B10	SLW-5-G12	0.94009	0	0.781624	0.55824	0.532473	1.15845	0.554967	0.532684	0.578178	0.894238	0.922364	0.664825	0.592554	0.649955	0.796637	0.815135	0.922654	0.719382	0.755647	0.545864	0.623363	0.825048	0	0.589761	0.137964	0.260319	0.501936	0	0.000800547	0.162722	0.709509	0.895506	0.577092	0.133674	0.651053	0.509211	0.533295	0.704414	1.02619	0.621246	0.611707	0.445663	0.662025	0.57231	0.312185	0.779757	0.528534	0.533838
MA2-B10	SLW-5-G12	0.961613	0.190679	0.0262423	0.541291	0.0270908	0.993716	0.638745	0.558904	0.605192	0.903216	0.87317	0.712535	0.70099	0.657305	0.775249	0.831356	0.899737	0.784762	0.734861	0.572287	0.536327	0.800989	0.893648	0.531751	0.0536078	0.20461	0.787485	0.000532316	0	0.0649723	0.492926	0.856405	0.652341	0.130156	0.597314	0.486669	0.564099	0.627785	0.771664	0.588536	0.577664	0.322746	0.664202	0.593057	0.275071	0.755806	0.615444	0.629622
MA2-B11	SLW-5-H03	0	0.491165	0.00592554	0.540495	0.0200966	0.427958	0.406577	0.59517	0.462293	0.531296	0.945378	0	0.722971	0.436377	0.904567	0.662496	0.493113	0.860699	0.594099	0.330552	0.425445	0.555381	1.0649	0.224996	0.310635	0.288533	0.650091	0.2013	0.0510816	0	0.419356	1.02354	0.461411	0.0476558	0.596997	0.497563	0.640731	0.410842	0.809669	0.468563	0.472227	0.51292	0.65871	0.591231	0.381506	0.16426	0.568537	0.559653
MA2-B11	SLW-5-H03	1.15332	0.748032	0.0150703	0.502847	0.00530732	0.422686	0	0.558257	0.421449	0.463404	0.742384	0	0.681804	0	0.861204	0.623454	0.563612	0	0.561376	0.433558	0	0.60163	0.706486	0.392347	0.524514	0.176974	0.585173	0.383331	0.168905	0	0.416708	1.13273	0.499851	0.0263852	0.54953	0.361592	0.573088	0.631052	0.823876	0.454195	0.450825	0.442355	0.851957	0.475256	0.287422	0	0.650873	0.576603
MA2-B12	SLW-6-A06	1.53419	0.259177	0.315471	0.451454	0.265158	0.935563	1.20915	0.73567	1.00027	0.749053	0.943887	0.843465	0.687973	0.944841	0.779068	0.903315	0.722682	1.0386	0.599229	0.655623	0.603808	0.711386	0.835012	0.665912	0.814588	0.458251	0.448245	0.515646	0.115249	0.302614	0.583045	1.10965	0.679995	0.0660871	0.598495	0	0.843872	0.525872	1.03581	0.548958	0.532299	0.491486	1.00847	0.657418	0.487911	0.57056	0.703024	0.817811
MA2-B12	SLW-6-A06	0	0.814111	0.00198579	0.540246	0	0.790636	1.3053	0.773106	1.11603	0	0.971258	0.552788	0.726481	0.758236	0.881801	0.913384	0.658726	1.17024	0.659047	0.679589	0.742239	0.565092	0.856644	0.557019	0.745684	0.593182	0.818062	0.478943	0.0140569	0.00248626	0.917157	1.00181	0.594848	0.0425239	0.548468	0.564463	1.5795	0.333321	0.902387	0.457533	0.497274	0.616721	0.667878	0.575521	0.693493	0.514023	0.390357	0.334555
MA2-C01	SLW-6-A10	1.70996	0.182601	1.69664	1.03413	1.3708	1.91096	1.62735	1.12771	1.46161	1.35904	0.996225	1.58622	1.2549	1.66755	1.41057	1.25135	1.42049	1.12123	1.28217	1.38559	1.48922	1.30831	1.01256	1.26438	0.953875	0.440619	0.137665	0.350769	0.528677	0.435128	1.13124	1.22638	1.04019	1.21006	1.14977	1.20351	1.24099	1.34264	0.99454	2.38193	1.69857	1.30669	1.30642	1.2885	1.41539	1.24194	1.02662	1.12472
MA2-C01	SLW-6-A10	1.7295	0.27475	1.58357	0.979947	1.24366	1.86242	1.63808	1.05292	1.47	1.36226	0.97884	1.61489	1.17508	1.72798	1.3425	1.25752	1.41763	0.999543	1.23808	1.37164	1.49579	1.31366	0.994612	1.27632	0.898525	0.703708	0.364088	0.623515	0.612232	0.847154	1.08049	1.13456	1.04593	1.01364	1.07767	1.16224	1.23788	1.26005	1.04641	1.08069	1.02127	1.15923	1.27691	1.22023	1.42879	1.25379	1.09391	1.15825
MA2-C02	SLW-6-B02	2.34843	0.355112	2.33983	1.00734	1.80155	2.62895	1.72497	1.14619	1.5093	2.29186	1.02699	1.77773	1.22849	1.94975	1.97538	1.90174	1.95834	1.0881	1.944	1.55999	1.73785	1.68195	1.18939	1.59339	1.46456	1.12537	0.601835	0.886001	0.985764	2.31803	1.07672	1.26438	0.700091	1.29636	1.16546	1.50578	1.73446	1.8354	0.706162	1.25834	1.15072	1.26098	1.69535	1.13134	2.5603	1.51909	1.19614	1.29997
MA2-C02	SLW-6-B02	2.35375	0.388631	2.29055	0.987723	1.78897	2.62615	1.71196	1.13931	1.4876	2.27297	1.03898	1.7637	1.20822	1.94887	1.95672	1.90757	1.94767	1.072	1.9344	1.56853	1.75093	1.66478	1.13385	1.60069	1.17922	1.02196	1.38454	0.700236	0.97315	1.447	1.08572	1.22641	0.771648	1.28005	1.14742	1.48709	1.70681	1.80507	0.746593	1.23572	1.14867	1.24476	1.67834	1.12586	2.53498	1.53831	1.19006	1.28486
MA2-C03	SLW-6-C06	0	0	0	0.47889	0.0111975	0.604311	0.488547	0.639732	0.612995	0.63232	0.856866	0.229573	0.630516	0.387105	0.676018	0.604685	0.356293	0.876465	0.647158	0.371844	0.332763	0.384276	0.773205	0.228134	0.751717	0.208648	0.495461	0.677712	0.00132061	0.131402	0.393223	0.96868	0.506573	0.048306	0.534801	0.514818	0.576868	0.519351	0.489279	0.481209	0.486923	0.409993	0.552375	0.532134	0.2894	0.493363	0.465188	0.589022
MA2-C03	SLW-6-C06	0.364792	0	0	0.484055	0	0.54587	0	0.610241	0.437791	0.597635	0.830861	0.258342	0.598607	0.440094	0.709191	0.590048	0.489664	0.769259	0.635883	0.531654	0.565924	0.473515	0.731027	0.461261	0.153654	0	0.929185	0.426396	0.00606959	0.0291214	0.445255	1.03382	0.461748	0.00649896	0.527739	0.45446	0.587008	0.484093	0.476834	0.483925	0.36537	0.443888	0.537504	0.54493	0.242342	0.441236	0.472287	0.572077
MA2-C04	SLW-6-C09	2.26046	0.179918	2.17332	0.84174	1.64914	2.5293	1.64101	0.999538	1.42906	2.20203	0.971949	1.68214	1.03184	1.85681	1.93081	1.8511	1.83566	1.02854	1.85945	1.43508	1.59746	1.57826	1.11551	1.54361	1.02145	1.10745	2.07656	1.20315	0.847316	0.928838	1.01324	1.30678	0.557938	1.21519	1.13052	1.3927	1.59436	1.78818	0.54522	1.24512	1.14803	1.21701	1.58592	1.06439	2.38512	1.49456	1.02915	1.15433
MA2-C04	SLW-6-C09	2.2459	0.152624	2.08408	0.816766	1.59215	2.50946	1.63571	0.9957	1.4228	2.17975	0.966134	1.66798	1.04534	1.84472	1.90274	1.84633	1.81354	1.08368	1.85129	1.40894	1.56219	1.57023	1.1655	1.52268	0.476497	0.779048	0.805555	1.3625	0.844956	1.1443	1.01456	0.911793	0.524424	1.1728	1.09726	1.38445	1.53127	1.75846	0.581535	1.24625	1.14321	1.20557	1.56424	1.04818	2.33594	1.46387	1.05333	1.13756
MA2-C05	SLW-6-D01	0.32822	0.00126901	0	0.404208	0	0.306206	0.403347	0.505151	0.297239	0.533157	0.772446	0	0.46322	0	0.513106	0.451939	0.229773	0.859419	0.48885	0	0	0.407118	0.720269	0	0	0.08835	0.0738538	0.324438	0	0	0.262491	0.475351	0.215727	0.00128736	0.424822	0.289723	0.509113	0.457761	0.330437	0.393994	0.380103	0.331302	0.490082	0.456021	0.0463903	0.156096	0.201221	0.321976
MA2-C05	SLW-6-D01	0.535764	0.0141477	0	0.406505	0	0.336865	0.611116	0.496448	0.507789	0.56295	0.730316	0.295637	0.517353	0.393331	0.498383	0.388426	0.364282	0.71312	0.478025	0.307986	0.18222	0.389344	0.801756	0	0	0.000194227	0.10548	0.386474	0	0.00965162	0.299535	0.385265	0.0901208	0.00123169	0.285993	0.266656	0.520251	0.407051	0.471794	0.337001	0.38619	0.328301	0.433617	0.362659	0.0706708	0.0366043	0.385864	0.489636
MA2-C06	SLW-6-D10	0.592592	0.10491	0.013001	0.549303	0.0170283	0.672391	0.589918	0.67154	0.549873	0.747561	0.869804	0.243492	0.702679	0.19757	0.764559	0.678185	0.380581	0.989259	0.647114	0.502361	0	0.52366	1.03269	0	0.109996	0.173824	0.954974	1.08278	0.0450851	0.402783	0.436031	0.713151	0.170555	0.0712137	0.531358	0.442462	0.664254	0.594861	0.50469	0.545439	0.476144	0.479725	0.594818	0.459855	0.161981	0.36262	0.624221	0.656964
MA2-C06	SLW-6-D10	0.632985	0.128584	0.0120273	0.503505	0	0.568402	0.563719	0.62017	0.549814	0.745495	0.84448	0.374811	0.766304	0.224694	0.769894	0.665256	0.448231	0.926438	0.637251	0.39279	0.181549	0.528418	0.988225	0	0.24613	0.139539	1.18662	0.852605	0.0885351	0.443503	0.438079	0.60738	0.545516	0.0601563	0.520741	0.450763	0.570288	0.614188	0.530377	0.549153	0.519369	0.487106	0.619015	0.449834	0.153068	0.278031	0.753604	0.647799
MA2-C07	SLW-6-E01	0.70669	0.324353	0.0732296	0.624139	0.0543153	0.712578	0.586761	0.701603	0.521408	0.826228	0.990017	0.186704	0.723687	0.432087	0.833184	0.83711	0.693552	1.03478	0.7337	0.406461	0.350678	0.675774	0.903918	0.373686	0.23563	0.159655	1.85813	1.0453	0.101658	0.161834	0.464038	0.751369	0.570069	0.178766	0.672892	0.61092	0.935667	0.728062	0.575904	0.626917	0.613382	0.611613	0.718047	0.629333	0.37255	0.506023	0.647295	0.708776
MA2-C07	SLW-6-E01	0.755892	0.378242	0.0617475	0.659516	0.027902	0.671229	0.521347	0.706437	0.456832	0.86296	0.967209	0.623616	0.761077	0.704998	0.846141	0.835185	0.649096	1.10817	0.72129	0.423513	0.44534	0.637432	0.98001	0.598706	0.297348	0.293763	1.24257	1.25539	0.138093	0.325804	0.479482	0.732494	0.524916	0.136979	0.657018	0.577421	0.653523	0.730989	0.581371	0.638079	0.596146	0.569453	0.6966	0.581408	0.370207	0.494428	0.733118	0.752248
MA2-C08	SLW-6-E08	0.403512	0.358722	0.000296306	0.651369	0	0.463302	0.244606	0.725349	0	0.750487	0.960006	0.783671	0.731233	0.901273	0.79762	0.613253	0.495819	1.07404	0.69282	0.324506	0.363795	0.606951	0.973604	0.406397	0.542977	0.417805	0.34192	0.161712	0.139879	0.0801812	0.539755	1.00628	0.478156	0.0900082	0.582838	0.58531	0.594417	0.552462	0.596571	0.528403	0.47183	0.517691	0.621007	0.497015	0.250939	0.392658	0.621129	0.699965
MA2-C08	SLW-6-E08	0.310919	0.475692	0.00729949	0.666392	0.00805131	0.558457	0	0.728982	0	0.752424	1.02116	0	0.755487	0.481448	0.728469	0.577712	0.474997	1.08494	0.666231	0	0.333263	0.470502	1.01678	0.108784	0.305081	0.40965	0.441903	0.0082652	0.18118	0.13094	0.577201	0.986616	0.509076	0.0614703	0.560312	0.491271	0.607436	0.549821	0.65938	0.48035	0.498335	0.492713	0.623635	0.531805	0.262065	0.412282	0.612014	0.678645
MA2-C09	SLW-6-F01	1.82379	0.52873	1.08247	0.717812	0.808337	2.06849	1.28586	0.818864	1.13848	1.71875	0.949149	1.22927	0.823869	1.30674	1.58262	1.55981	1.62978	1.2387	1.49391	1.11125	1.20499	1.41024	1.17452	1.18517	0.639975	0.575375	0.771552	0.436892	0.34452	1.06014	0.802324	1.13636	0.629794	0.867038	1.00194	1.01533	0.95743	1.34224	0.706411	1.08256	1.00041	0.945188	1.2426	0.86622	1.71712	1.3438	0.827115	0.898309
MA2-C09	SLW-6-F01	1.91679	0.623728	1.02124	0.781553	0.769109	2.02987	1.25677	0.945605	1.15777	1.76085	0.90278	1.5013	0.879197	1.59614	1.5798	1.5167	1.59847	1.41046	1.50816	1.20833	1.29839	1.38272	1.2389	1.17978	0.605362	0.41969	0.989034	0.169647	0.415473	1.11685	0.830968	1.1248	0.811337	0.889023	1.00726	1.04536	1.00389	1.33898	0.914692	1.12788	1.05187	0.937759	1.23485	0.870682	1.70045	1.32846	0.902541	1.00767
MA2-C10	SLW-6-F06	0.52033	0.512056	0	0.727933	0.00595174	0.720859	0.774721	0.893299	0.760386	0.530252	0.850499	0.231261	0.89081	0.484207	0.781948	0.680246	0.566144	1.20955	0.717087	0.49908	0.422954	0.625272	1.17095	0.497628	0.652951	0.285367	0.762436	0.0445368	0.225106	0.0902524	0.650283	0.832916	0.673591	0.167714	0.67692	0.6184	0.646115	0.605071	0.946221	0.557437	0.612984	0.924913	0.703652	0.486162	0.589239	0.640069	0.69942	0.624381
MA2-C10	SLW-6-F06	0.409447	0.369321	0	0.633297	0.00056635	0.603364	0.719034	0.850455	0.744721	0.597987	0.878665	0.424973	0.858474	0.222389	0.724773	0.722617	0.615479	1.33066	0.698967	0.528264	0.552671	0.57259	1.10928	0.588455	0.654898	0.410032	0.386665	0.0487188	0.129305	0.0693669	0.54629	0.627889	0.587528	0.123838	0.630907	0.504527	0.590355	0.632263	0.817577	0.560245	0.557641	0.575052	0.716011	0.547576	0.46859	0.428763	0.700784	0.655027
MA2-C11	SLW-6-F09	0.447838	0.527287	0.000331743	0.641708	0	0.114912	0.40881	0.747895	0.581872	0.491091	0.871495	0.543508	0.707878	0.566569	0.715795	0.528483	0.618213	1.33328	0.632842	0.349466	0.0640303	0.549406	0.80217	0.440982	0.570861	0.229728	0.523663	0.2845	0.0329937	0.101226	0.478863	1.00603	0.598116	0.0342638	0.541487	0.967906	0.596513	0.365418	0.814925	0.665492	0.651002	0.505197	0.54364	0.495891	0.353615	0.443772	0.496654	0.518276
MA2-C11	SLW-6-F09	0.39589	0.541552	0.00196631	0.621024	0	0.902246	0.485665	0.703323	0.406309	0.671553	0.932591	0.273872	0.643936	0	0.83082	0.488818	0.455882	1.32318	0.646439	0	0	0.516785	0.744009	0.507277	0.476647	0.253441	0.645241	0.296179	0.00474937	0.0677965	0.456489	0.858372	0.650041	0.0708356	0.596896	0.435536	0.56383	0.500816	0.849207	0.450282	0.445293	0.400833	0.913155	0.631337	0.193577	0.264593	0.425724	0.53724
MA2-C12	SLW-6-G10	1.73005	0.217277	0.829515	0.829131	0.590983	1.57398	1.36368	1.03479	1.22679	1.25279	0.95069	1.25638	0.970331	1.3378	1.23025	1.458	1.27488	1.41206	1.22503	1.08859	1.21619	1.14631	1.06391	1.16167	0.895766	0.875462	1.20642	0.886383	0.532186	0.3004	0.89195	1.08802	0.955418	0.697238	0.965189	1.05618	1.21176	1.1753	1.06446	0.931677	0.879747	0.924579	1.15836	0.99305	1.38061	0.937541	0.917741	1.00409
MA2-C12	SLW-6-G10	1.38839	0.326777	0.963646	0.834586	0.662036	1.6625	1.5448	1.01462	1.35277	1.20299	0.596395	1.22257	1.01089	1.31286	1.29654	1.23857	1.27425	1.32728	1.22125	1.06479	1.16235	1.15461	1.09154	1.09144	0.335198	0.921573	1.10751	0.765816	0.502167	0.704935	0.34282	1.04951	0.877119	0.606753	0.905872	1.06904	1.18621	1.12069	1.03086	0.882985	0.830421	1.0084	1.15101	0.954797	1.29223	0.955926	0.903405	0.970559
MA2-D01	SLW-6-H04	0	0	0	0	0	0.349041	0	0	0	0.583314	0	0.883274	0	1.03233	0	0	0	0.626403	0	0	0	0	0	0.354689	0	0	0	0	0	0	0	0	0	0.0739659	0.507935	0.32769	0	0.329173	0	0	0.26003	0	0.585601	0.0913227	0	0.0906084	0.447898	0.521711
MA2-D01	SLW-6-H04	0.29184	0	0	0.193318	0	0.0629773	0.220972	0.133189	0	0	0.374041	0	0.311867	0	0	0	0.211297	0.553351	0	0.222547	0	0.0347707	0	0.348369	0	0	0	0	0	0	0.181735	0.514075	0.347363	0	0	0.262341	0.140434	0	2.24173	0.0801116	0.307087	0.401168	0.431965	0.173272	0	0.184358	0.310113	0
MA2-D02	SLW-6-B04	0.388088	0.0392035	0.00290504	0.488186	0.0135539	0.516494	0.0955726	0.543202	0.531242	0.658697	0.811419	0.425192	0.528761	0.454439	0.643349	0.596735	0.493952	0.737668	0.579101	0.518156	0.483525	0.461807	0.169176	0.30759	0.120495	0.366367	0	0.288192	0.000970971	0.210189	0.401905	0.992379	0.870492	0.559331	0.891941	0.839257	1.03048	0.870884	0.85606	0.896609	0.874261	0.809497	0.927909	1.06702	0.792474	0.9149	0.700766	0.691743
MA2-D02	SLW-6-B04	0.337282	0	0.05684	0.509524	0.0468804	0.707	0	0.518696	0.508179	0.652067	0.838024	0.421505	0.522491	0.202466	0.672801	0.559613	0.486918	0.715957	0.613206	0.455265	0.519879	0.483983	0.52767	0.357759	0.350887	0.260717	0.126413	0.042705	0.0178732	0.212707	0.358415	0.951293	0.868859	0.530133	0.874775	0.892758	1.04427	0.82046	0.849324	0.903403	0.860054	0.810986	0.897675	1.03096	0.797235	0.87059	0.678855	0.735445
MA2-D03	SLW-6-B05	0.542922	0.00183208	0.0156859	0.536105	0.0285	0.430933	0.543561	0.659674	0.650242	0.652195	0.782891	0.283518	0.563445	0	0.954636	0.647788	0.425336	0.940528	0.766854	0.4511	0.571552	0.427283	0.569343	0.391762	0.813099	0.468219	0.471249	0.00100113	0.0357864	0.0220956	0.387221	1.06655	0.517374	0.0882528	0.555494	0.41476	0.693191	0.589865	0.462609	0.558256	0.513997	0	0.549875	0.504056	0.297314	0.447419	0.605238	0.63046
MA2-D03	SLW-6-B05	0.350808	0	0.0236839	0.543438	0.0167405	0.380746	0.543004	0.63052	0.40602	0.710602	0.910392	0.470387	0.582423	0.464925	0.722572	0.609757	0.415772	0.926187	0.704575	0.461968	0.513185	0.503909	0.735258	0.426176	0.543985	0.892071	0.843064	0.00724003	0.0474682	0.109306	0.430317	1.04044	0.528892	0.0613464	0.5673	0.49666	0.629218	0.60663	0.645558	0.535104	0.514758	0.320321	0.521171	0.496945	0.415434	0.428709	0.615201	0.578659
MA2-D04	SLW-6-F12	3.44896	4.43158	4.37174	1.83194	3.8184	3.68404	2.63597	2.01978	2.43692	3.28483	1.85414	2.76548	2.11282	2.93143	2.75337	2.89592	2.83072	1.95268	2.69147	2.53855	2.69585	2.56844	1.97209	2.56619	4.06267	4.03561	2.92512	3.87732	3.58821	4.10728	1.69039	1.65703	2.0209	4.10694	2.08055	2.47269	2.66877	2.88611	1.97641	2.25058	2.16394	2.17273	2.66913	2.29512	5.35107	2.59052	1.90913	2.01521
MA2-D04	SLW-6-F12	3.45612	4.32865	4.32064	1.7928	3.78377	3.68416	2.61381	2.03757	2.41176	3.27621	1.83467	2.75541	2.13742	2.93286	2.75114	2.90138	2.82294	1.97665	2.67773	2.5437	2.69345	2.55869	1.9896	2.52673	3.85222	3.98002	2.69332	3.84698	3.5668	4.22749	1.6962	1.65811	2.01294	3.97011	2.04317	2.45714	2.68788	2.83477	1.98906	2.24818	2.16438	2.17934	2.66412	2.26052	5.24001	2.5567	1.88784	2.01428
MA2-D05	SLW-348-443-B04	0.381167	0.0591193	0.00676528	0.465859	0.00405498	0.635301	0.561411	0.651972	0.517864	0.554176	0.73701	0.395474	0.664949	0.394381	0.652054	0.530253	0.28764	0.986927	0.534072	0	0.158887	0.488778	0.982228	0	0.430303	0.421986	0.153551	0	0.00234393	0	0.379701	0.87516	0.457692	0.0212497	0.530587	0.299502	0.622245	0.581694	0.492666	0.480469	0.477887	0.390225	0.457679	0.401318	0.121069	0.215923	0.502875	0.78226
MA2-D05	SLW-348-443-B04	0.302902	0.158767	0.00416489	0.51126	0.000324423	0.520116	0	0.687433	0	0.533903	0.914833	0.0297772	0.594921	0.0512189	0.643952	0.456187	0.317197	1.06212	0.525033	0.230233	0.434497	0.585984	0.927765	0	0.411741	0.127	0.115291	0	0.054666	0.233123	0.384635	0.895069	0.526416	0.0237026	0.469768	0.333478	0.637534	0.54108	0.476718	0.501774	0.422878	0.502382	0.532044	0.28824	0.0851164	0.252535	0.484935	0.354319
MA2-D06	SLW-348-443-B07	1.59545	0.143498	0.535982	0.604941	0.417507	1.69425	1.11455	0.694168	0.987266	1.6124	0.780786	1.08612	0.761961	1.17128	1.39661	1.32736	1.45074	1.03886	1.33722	0.887932	0.914246	1.25536	0.984349	0.946682	0.47821	0.491725	1.07074	0.744348	0.219049	0.626883	0.553286	0.955969	0.631788	0.687734	0.890317	0.849277	0.973068	1.12456	0.558991	0.989467	0.882958	0.575388	1.06044	0.739641	1.32269	1.16305	0.879937	0.901178
MA2-D06	SLW-348-443-B07	1.58857	0.175403	0.580007	0.568768	0.412351	1.66486	0.978786	0.703705	0.917737	1.60163	0.874898	1.11705	0.693381	1.17499	1.38076	1.32444	1.43398	1.03011	1.28413	0.849257	0.909195	1.27266	0.981159	0.95574	0.497707	0.552168	1.26314	0.851068	0.136895	0.854804	0.551497	0.866669	0.635998	0.701882	0.9011	0.818316	0.934462	1.11651	0.668544	0.964428	0.879328	0.771779	1.02318	0.701659	1.24038	1.14484	0.895218	0.90952
MA2-D07	SLW-348-443-B10	0.468318	0.288068	0.00183424	0.662271	0.00566807	0.645008	0.788262	0.735193	0.705424	0.610796	1.06935	0.140775	0.675146	0.400323	0.740704	0.638459	0.522541	1.1981	0.667146	0.374432	0	0.510135	0.959453	0.138963	0.491311	0.313294	1.64365	0.472012	0.0801587	0.201034	0.411722	0.611586	0.548329	0.0575926	0.530215	0.481394	0.731954	0.516052	0.528862	0.544722	0.500225	0.491155	0.659139	0.431748	0.295386	0.135319	0.55327	0.589075
MA2-D07	SLW-348-443-B10	0.563484	0.429832	0.000638284	0.64282	0	0.615081	0.885421	0.706136	0.685294	0.684384	0.900184	0.264244	0.675771	0.495987	0.722764	0.605213	0.577203	1.07265	0.647514	0.329158	0	0.534501	0.912991	0.457984	0.476317	0.49211	1.49853	0.685488	0.0932293	0.0087995	0.382259	0.509248	0.548627	0.0764293	0.514423	0.459345	0.979829	0.52286	0.49056	0.540468	0.508295	0.443919	0.623562	0.485426	0.262469	0.371494	0.574143	0.63684
MA2-D08	SLW-348-443-C01	0.924269	0.729947	0.0229563	0.642228	0.0105929	0.83376	0.764386	0.745795	0.726993	0.843422	1.02757	0.743682	0.686869	0.542047	0.694101	0.731093	0.685663	1.18461	0.740926	0.49344	0.345631	0.625158	1.02151	0.641265	0.647904	0.487076	0.731041	0.00659003	0.0361934	0.334775	0.397815	0.667795	0.477972	0.0693599	0.540778	0.446039	0.649442	0.562832	0.546333	0.52797	0.524987	0.449727	0.657848	0.51188	0.250984	0.598105	0.555417	0.581398
MA2-D08	SLW-348-443-C01	0.937566	0.591766	0.0113662	0.657883	0.0211711	0.806407	0.766267	0.755882	0.612427	0.763423	0.994883	0.711445	0.669122	0.584728	0.656348	0.712593	0.632877	1.18517	0.686334	0.489005	0.391338	0.60905	1.02018	0.543975	0.747676	0.48979	0.766362	0	0.0528551	0.0989805	0.399263	0.756283	0.511912	0.102066	0.553472	0.484833	0.622509	0.644522	0.535226	0.512937	0.503513	0.417036	0.644902	0.419245	0.22725	0.631908	0.522687	0.584056
MA2-D09	SLW-348-443-C07	0.345345	0.954363	0.0169819	0.694882	0.00585886	0.611578	0.454829	0.797726	0.384661	0.681612	1.05749	0.424573	0.816421	0.000903917	0.71179	0.637465	0.422505	1.07366	0.643859	0.536369	0.508362	0.545761	1.23427	0.417133	0.832858	0.855564	0.552981	0.0056426	0.216548	0.279697	0.503404	0.789247	0.601528	0.0829524	0.563186	0.49479	0.774027	0.487174	0.800144	0.641193	0.562468	0.520808	0.618294	0.40413	0.287383	0.170877	0.600768	0.573657
MA2-D09	SLW-348-443-C07	0.38344	1.13346	0.0145596	0.735098	0.00272786	0.566926	0.525035	0.856943	0.220066	0.658036	0.977429	0.347172	0.883863	0.345835	0.757791	0.620771	0.41828	0.929317	0.679119	0.390891	0.455656	0.555047	1.20627	0.413509	1.02626	0.740464	0.797264	0.146348	0.306283	0.0940239	0.546684	0.832068	0.774052	0.0797189	0.601755	0.522095	0.652932	0.539388	0.686273	0.654026	0.630126	0.588215	0.596366	0.267126	0.377466	0.410586	0.748383	0.712173
MA2-D10	SLW-348-443-C10	0.422225	0.398402	0.0410718	0.73712	0.0106004	0.560621	0	0.964687	0.0979852	0.471766	1.00018	0.55298	0.868289	0.391105	0.785455	0.699533	0.305867	1.39458	0.681647	0.423873	0.465688	0.541928	0.951958	0.46779	0.862415	0.770017	0.768761	0.330472	0.324047	0.00662806	0.626788	1.01895	0.670814	0.192851	0.674321	0.594357	0.748372	0.677989	0.951428	0.742857	0.67905	0.608272	0.747081	0.603877	0.598271	0.399954	0.610981	0.571819
MA2-D10	SLW-348-443-C10	0.146978	0.101648	0.0309521	0.668286	0.0112254	0.49446	0	0.904987	0.34155	0.718317	0.891683	0.193335	0.780852	0	0.783229	0.724557	0.430515	1.27433	0.652887	0.514638	0.227838	0.524469	0.517015	0.493978	0.6736	0.60392	1.05232	0.580652	0.226863	0	0.564184	0.929295	0.59794	0.169809	0.600336	0.510821	0.67999	0.563362	0.803379	0.639164	0.621239	0.635272	0.558617	0.443369	0.423146	0.391268	0.698804	0.671102
MA2-D11	SLW-348-443-D01	2.18053	0.368778	1.68439	0.939431	1.3143	2.37163	1.54316	0.969005	1.35546	2.08033	1.20332	1.60165	1.00474	1.77463	1.86332	1.82015	1.83839	0.964117	1.80775	1.44276	1.60533	1.56316	1.16232	1.51709	1.11411	0.597641	1.44496	0.955093	0.710706	0.6363	0.92135	0.954569	0.726743	1.1954	1.1285	1.33802	1.46692	1.68963	0.854364	1.20806	1.13437	1.14561	1.54538	1.09773	2.26064	1.47397	0.959851	1.03968
MA2-D11	SLW-348-443-D01	2.17135	0.478203	1.63921	0.913568	1.24496	2.35505	1.55509	0.961896	1.35832	2.0929	1.11563	1.59299	1.01222	1.75185	1.84205	1.80967	1.74888	0.979129	1.78387	1.42927	1.56641	1.56681	1.20488	1.49455	0.97937	0.539234	1.53805	1.16218	0.736049	0.762881	0.896643	0.906781	0.744899	1.15603	1.09357	1.33141	1.463	1.66973	0.808091	1.21901	1.13735	1.18606	1.53571	1.0833	2.25707	1.45394	0.995739	1.04941
MA2-D12	SLW-348-443-D04	1.53454	0.281673	0.0644093	0.626749	0.0672909	1.09203	0.669139	0.815306	0.721384	0.976051	1.05803	0.744588	0.685943	0.630401	0.886032	1.41698	0.981096	1.40639	0.900735	0.711707	0.510399	0.849272	0.994887	0.786629	0.809479	1.08922	0.368325	0.87906	0.0404247	0.693816	0	0.890182	0.76238	0.290366	0.744852	0.563876	0.946879	0.832174	1.52688	0.788622	0.760207	0.49587	0.640325	0.676322	0.555366	0.87774	0.537251	0.548516
MA2-D12	SLW-348-443-D04	1.15534	0.0944683	0.0360072	0.602526	0.0427284	1.17683	0.97201	0.660594	1.18064	1.00421	1.00852	0.837913	0.759214	0.632912	0.809139	0	0.969391	1.38185	0.913885	0.827469	0.439355	0.867662	1.07472	0.709823	0.966604	1.08599	0.768245	0.916176	0.0367182	0.796075	0.304805	0.833338	0.736018	0.212732	0.691375	0.586292	0.987046	0.648828	0.809593	0.656598	0.617495	0.415612	0.670188	0.678448	0.536858	0.890086	0.721904	0.698414
MA2-E01	SLW-348-443-D07	0.498745	0	0	0.552312	0	0.191943	0	0.568888	0.209959	0.782182	0.262254	1.18567	0.679899	1.25484	0.76337	0.516516	0.666344	0.848519	0.693861	0.154406	0	0.534882	0.891852	0.375805	0.595698	0.365544	4.93398e-05	0.753191	0.0237275	0.163934	0.443613	1.13702	0	0.231841	0.706833	0.315427	0.578506	0.613026	0.367548	0.44394	0.368336	0.809844	0.446959	0.372726	0.250345	0.367146	0.764349	0.801416
MA2-E01	SLW-348-443-D07	0.493236	0	0	0.552551	0	0.417032	0.406653	0.530892	0.329432	0.693918	0.764051	0	0.562036	0	0.770788	0.580647	0.416503	0.793227	0.589605	0.352005	0.38648	0.493202	0.681158	0.416538	0.972386	0.594179	0.0234983	0.459846	0.0501122	0.404985	0.427258	1.09552	0.848471	0.0952104	0.626043	0.374358	0.609642	0.475086	0.396375	0.523884	0.465839	0.611505	0.573227	0.50738	0.395032	0.217047	0.523227	0.513532
MA2-E02	SLW-348-443-D08	0.386163	0	0	0.506473	0	0.650974	0.575242	0.551383	0.34314	0.395035	0.904389	0.484247	0.590113	0.373274	0.692082	0.553306	0.444306	0.771176	0.606615	0.308436	0.274591	0.480482	0.822203	0.203769	0.950141	0.0893461	0.534724	0.876226	0.0169568	0.0654025	0.367891	1.13631	0.501369	0.0190359	0.456474	0.489968	0.546414	0.617292	0.482443	0.548402	0.474285	0.433425	0.479533	0.468219	0.32696	0.514604	0.596841	0.548909
MA2-E02	SLW-348-443-D08	0.417359	0	0.00296621	0.484435	0	0.567761	0.726455	0.535032	0.246002	0.648055	0.679789	0.520811	0.594925	0.218371	0.660816	0.563833	0.40053	0.818708	0.663127	0.243682	0.365069	0.456083	0.739515	0	0.805748	0.441348	0.838994	1.06478	0.0246214	0.0405937	0.360261	1.11802	0.458896	0.0200165	0.468787	0.453326	0.697958	0.594693	0.52129	0.523027	0.487598	0.429562	0.499903	0.470795	0.32205	0.428294	0.596375	0.570859
MA2-E03	SLW-348-443-D11	2.11936	0.216678	1.70335	0.766302	1.28279	2.41138	1.50865	0.936035	1.30999	2.12596	0.977406	1.54935	0.948792	1.70997	1.79172	1.79308	1.72568	1.13089	1.74956	1.38691	1.54956	1.52782	1.04255	1.43967	0.714424	1.03373	1.57749	0.366503	0.660828	0.733626	0.959108	0.983702	0.801612	1.22965	1.13101	1.28006	1.4767	1.68942	0.796568	1.19965	1.08699	1.11977	1.49907	1.0748	2.2826	1.48967	1.0505	1.14983
MA2-E03	SLW-348-443-D11	2.1105	0.244961	1.70155	0.749817	1.28844	2.36573	1.49191	0.911972	1.3087	2.1378	0.965395	1.56317	0.924501	1.72104	1.78647	1.75538	1.75805	1.04393	1.72756	1.38996	1.51674	1.5067	1.03855	1.42872	0.669845	1.09537	1.59297	0.232482	0.695565	0.823741	0.95733	0.964099	0.782626	1.22178	1.11515	1.26591	1.46492	1.67152	0.783112	1.19183	1.10102	1.08856	1.46939	1.09119	2.23526	1.46313	1.06432	1.14067
MA2-E04	SLW-348-443-E02	0.474888	0.0236966	0	0.589717	0.0189434	0.498526	0.532287	0.595178	0.61096	0.733426	0.955998	0.342657	0.550604	0.0104819	0.643017	0.624191	0.443272	0.823232	0.709493	0.555112	0	0.483273	0.169423	0.613969	0.550023	0.273837	0.913259	0.0312313	0.040763	0.100945	0.440046	0.689953	0.490715	0.0113657	0.494928	0.476052	0.690542	0.580045	0.576398	0.54849	0.485191	0.400133	0.537059	0.38462	0.289121	0.489835	0.472004	0.52423
MA2-E04	SLW-348-443-E02	0.356589	0.0793576	0.0118334	0.505568	0.0264824	0.449866	0	0.616692	0.167775	0.684191	0.699941	0.462296	0.544141	0.313944	0.668768	0.611245	0.415535	0.976186	0.672678	0.413433	0.373156	0.587707	0.606354	0.522388	0.552158	0.305973	0.227675	0.178433	0.0123628	0.085762	0.444484	0.955823	0.513669	0.0143299	0.451381	0.496166	0.669462	0.567726	0.637364	0.539698	0.515898	0.428281	0.550477	0.424233	0.296202	0.477566	0.596202	0.547342
MA2-E05	SLW-348-443-E10	1.1517	0.207671	0.099662	0.558545	0.120041	1.20808	0.882772	0.675113	0.922504	1.14863	0.919516	0.830362	0.683266	0.818479	0.944358	0.892683	0.918424	1.00093	0.951718	0.72435	0.526429	0.873989	1.00221	0.715925	1.10399	0.57972	0.29518	0.468325	0.056707	0.504769	0.437244	1.03855	0.736529	0.205866	0.646754	0.625383	0.759178	0.74147	0.602569	0.691243	0.625258	0.48317	0.656263	0.531036	0.359047	0.833939	0.576442	0.602982
MA2-E05	SLW-348-443-E10	1.10213	0.063609	0.088848	0.552215	0.102507	1.17193	0.572163	0.670849	0.737863	1.11692	0.782869	0.803658	0.69913	0.708467	0.900743	0.842332	0.896117	1.08827	0.928659	0.738474	0.657957	0.860358	0.964544	0.631043	0.952008	0.728658	0.257143	0.550252	0.000686344	0.785418	0.453916	1.032	0.658867	0.193331	0.655066	0.601745	0.783732	0.666899	0.554178	0.666635	0.641452	0.500782	0.619533	0.520231	0.372124	0.796663	0.607882	0.628369
MA2-E06	SLW-348-443-E11	1.75549	0.438798	0.890648	0.630209	0.61846	1.93399	1.2825	0.680027	1.11933	1.70215	0.922483	1.27185	0.718691	1.3863	1.48032	1.42517	1.45088	1.01541	1.44596	1.04072	1.15361	1.28024	1.02058	1.16425	0.846677	0.812344	0.190367	0.292609	0.248251	0.705411	0.647042	1.03578	0.76405	0.77933	0.938627	0.96855	1.05024	1.25858	0.696104	1.02756	0.939647	0.920386	1.1853	0.876499	1.48111	1.22249	0.93247	0.987162
MA2-E06	SLW-348-443-E11	1.74726	0.149921	0.899944	0.631916	0.641281	1.91563	1.19404	0.688643	1.066	1.68462	0.865378	1.26313	0.725959	1.35944	1.49047	1.38295	1.45141	1.02295	1.39334	1.03057	1.13889	1.26712	1.04602	1.15854	0.847633	0.851566	0.3564	0.289245	0.253359	0.6722	0.657021	1.00898	0.729013	0.711952	0.918491	0.97972	1.05387	1.25819	0.744592	1.04288	0.946225	0.88976	1.17439	0.884306	1.46596	1.23744	0.913876	0.975546
MA2-E07	SLW-348-443-E12	1.99548	0.249396	1.3025	0.676861	0.97578	2.20341	1.36867	0.788595	1.18664	1.96694	0.905529	1.43423	0.754383	1.57461	1.73654	1.6326	1.72131	1.17958	1.56802	1.20553	1.32664	1.48593	1.03689	1.32119	0.764397	0.855301	0.675804	0.148755	0.33611	0.443363	0.763337	0.966727	0.589782	0.972017	1.00905	1.10604	1.27615	1.50319	0.515389	1.14364	1.0403	1.04549	1.33842	0.899613	1.91272	1.3313	0.903644	1.01027
MA2-E07	SLW-348-443-E12	1.9769	0.362365	1.24165	0.720834	0.939925	2.17636	1.36342	0.756021	1.20719	1.99851	1.03346	1.42497	0.797779	1.56037	1.70779	1.62557	1.71651	1.07404	1.58856	1.19427	1.3232	1.47235	0.992419	1.29552	0.844873	0.592315	0.62725	0.151655	0.339178	0.420098	0.786543	0.938395	0.559169	0.959984	0.988378	1.11602	1.23493	1.46801	0.57252	1.13118	1.03262	1.03197	1.30731	0.885138	1.8301	1.32966	0.923292	1.03183
MA2-E08	SLW-348-443-F04	0.586156	0.652547	0.0125613	0.780635	7.93316e-07	0.498303	0	0.769695	0	0.743291	0.782112	0.450073	0.698672	0.537887	0.823112	0.696441	0.504204	1.21845	0.684158	0.155144	0.479183	0.592233	1.01771	0.473009	0.81324	0.611953	0.134845	0	0.101289	1.48274e-06	0.451664	0.788271	0.737143	0.167835	0.594061	0.508776	0.61886	0.626169	0.776646	0.652978	0.578694	0.443169	0.607552	0.594508	0.386239	0.399728	0.642132	0.688129
MA2-E08	SLW-348-443-F04	0.469694	0.51889	0.0201845	0.676524	0.0169163	0.636743	0.457139	0.781102	0.346236	0.743292	0.880773	0.452087	0.721595	0.435159	0.804839	0.70133	0.554761	1.19936	0.721477	0.256169	0.484272	0.583404	1.08458	0.314812	0.649893	0.622538	0.216044	0.0535961	0.142856	0.0698652	0.503705	0.812183	0.757776	0.14043	0.587203	0.542019	0.707649	0.604044	0.793799	0.679759	0.625713	0.487046	0.628547	0.575057	0.344191	0.436613	0.650217	0.690687
MA2-E09	SLW-348-443-F09	2.06616	0.543062	1.68804	0.998726	1.28159	2.30377	1.55452	1.07444	1.35839	1.98393	1.01083	1.54792	1.12904	1.6873	1.84935	1.78149	1.79366	1.2513	1.68118	1.39025	1.53028	1.55861	1.25281	1.47361	1.10693	0.794466	0.922623	0.745468	0.950644	0.53511	0.970961	0.971766	0.850862	1.16798	1.09979	1.27306	1.50254	1.67045	0.920846	1.21244	1.12011	1.18777	1.53201	1.1347	2.26985	1.40975	0.971286	1.08585
MA2-E09	SLW-348-443-F09	2.03804	0.73206	1.67377	0.978137	1.27282	2.29181	1.55773	1.0919	1.34825	1.97723	1.03796	1.53899	1.11779	1.67648	1.84861	1.7544	1.79596	1.32314	1.70094	1.37601	1.51735	1.56275	1.24686	1.44906	0.727461	0.788622	1.08714	0.600292	0.876178	0.522956	0.94441	0.998101	0.882146	1.14437	1.10186	1.30972	1.63962	1.656	0.918006	1.216	1.12253	1.18586	1.52068	1.09592	2.24045	1.41252	0.995307	1.07876
MA2-E10	SLW-348-443-F10	0.94177	0.479221	0.029763	0.63506	0.00291951	0.900537	0.626615	0.774577	0.742807	0.821027	0.961584	0.709389	0.646132	0.604973	0.795405	0.855886	0.733275	1.33164	0.720823	0.595487	0.370122	0.72027	0.726216	0.604108	0.597103	0.0907066	1.07386	0.285629	0.0272787	0	0.511026	0.958489	0.760822	0.071519	0.602432	0.483764	0.81145	0.58274	0.860686	0.612769	0.627889	0.482984	0.585938	0.624664	0.298549	0.638393	0.599105	0.586614
MA2-E10	SLW-348-443-F10	0.821506	0.456784	0.0327786	0.631923	0.00132072	0.821797	0.621381	0.776571	0.671886	0.784069	0.943019	0.609346	0.73362	0.491205	0.767782	0.810743	0.703599	1.35714	0.698144	0.524723	0.475326	0.690145	0.856722	0.543711	0.642287	0.23463	1.26389	0.2588	0.0539424	0.0086707	0.465428	1.00146	0.641832	0.0778142	0.541895	0.414227	0.819532	0.665557	0.862605	0.572161	0.589439	0.45342	0.621366	0.542569	0.264028	0.604399	0.624865	0.604469
MA2-E11	SLW-348-443-G03	0.667075	0.771425	0.0974422	0.654309	0.0326804	0.64638	0.609666	0.78994	0.600775	0.92083	1.09108	0.6978	0.764497	0.532608	0.793234	0.730563	0.774652	1.16223	0.665818	0.675603	0.743691	0.810889	1.04814	0.648674	0.931332	0.574013	1.38206	0.693954	0.0509024	0.518278	0.476705	0.91762	0.777156	0.241284	0.736632	0.555477	0.729283	0.595312	0.798674	0.710526	0.716799	0.590688	0.610275	0.669316	0.2821	0.483004	0.647441	0.624544
MA2-E11	SLW-348-443-G03	0.608973	0.793205	0.0415541	0.65549	0.0180937	0.666864	0.214964	0.840778	0.597426	0.687817	1.10101	0.74478	0.811192	0.655265	0.676877	0.672088	0.789626	1.11053	0.682562	0.629317	0.676375	0.774662	1.12767	0.578192	0.80042	0.760158	1.41139	0.679	0.142158	0.783581	0.376271	0.943359	0.813848	0.178839	0.648735	0.532657	0.709176	0.44313	0.759704	0.704122	0.686547	0.53948	0.633776	0.562919	0.265663	0.557623	0.660074	0.639023
MA2-E12	SLW-348-443-G04	1.43053	0.29689	0	0.526552	0	0.92846	0	0.718596	0	0.381891	0.978428	0.47973	0.851166	0.357807	0.759519	1.23286	0.441852	0.807236	0.646028	0.470038	0.295894	0.577634	1.1081	0.344398	0.211771	0.187303	0.915159	0.281325	0.0366014	0	0.332842	0.645626	0.793739	0.188452	0.666686	0.566745	0.858529	0.675712	0.85739	0.752484	0.741794	0.549491	0.706253	0.664439	0.523274	0.480578	0.654387	0.699427
MA2-E12	SLW-348-443-G04	0.259576	0.286011	0	0.495902	0	0.751683	0.6888	0.727676	0.671472	0.479825	0.984892	0.608586	0.63491	0.528111	0.792456	0.299665	0.427168	1.08102	0.661394	0.523477	0.471289	0.647394	0.820405	0.473508	0.228774	0.340177	1.16603	0.282724	0.0111211	0.0396578	0.195173	0.648327	0.667629	0.140471	0.60985	0.703716	0.990732	0.642221	1.23009	0.701843	0.695859	0.510049	0.713268	0.609783	0.539349	0.386245	0.618582	0.613089
MA2-F01	SLW-348-443-G05	0.319741	0.00914577	0	0.132632	0.000345683	0.491041	0.344206	0.627449	0.371346	0.689183	0	0.458956	0.623742	0	0.796348	0.592708	0.485729	0.787547	0.924612	0.338087	0.253214	0.350473	0.807879	0.497438	0.479297	0.443964	0.743564	0.0290689	0.00380032	0.297775	0.390159	0.947076	0.577699	0.343388	0.744276	0.526341	0.588939	0.830687	0.632392	0.588165	0.584473	0.661338	0.60851	0.541578	0.272465	0.547276	0.498058	0.480205
MA2-F01	SLW-348-443-G05	0.284491	0	0	0.541892	0.000672894	0.658024	0.448544	0.543221	0.586387	0.692274	0.806548	0	0.54409	0	0.766715	0.54255	0.570605	0.846927	0.614848	0.389972	0.418001	0.4513	0.796301	0.450356	0.648092	0.681492	0.872583	0.100193	0.00942567	0.244654	0.381884	0.988035	0.585638	0.222288	0.685056	0.496004	0.69117	1.17081	0.604215	0.616556	0.583889	0.593601	0.512476	0.593278	0.400583	0.592974	0.561512	0.500529
MA2-F02	SLW-348-443-G06	0.75472	0.00615285	0.195331	0.610961	0.255109	0.823781	0.696175	0.656621	0.745274	0.743123	0.904217	0.60113	0.676672	0.582088	0.846323	0.791555	0.705994	0.992444	0.664246	0.736358	0.809316	0.655451	0.880549	0.563974	0.87104	0.637871	1.45362	0.151514	0.0563116	0.214067	0.437746	1.13673	0.890089	0.429568	0.848231	0.970843	0.840193	0.946749	0.804805	0.879365	0.867772	0.926031	0.972119	1.1043	0.807066	0.837188	1.05277	1.05231
MA2-F02	SLW-348-443-G06	0.772933	0.00299641	0.204933	0.622999	0.236619	0.859746	0.669024	0.617928	0.686567	0.820926	0.879799	0.756351	0.710471	0.830615	0.845213	0.782175	0.689172	0.94386	0.69873	0.533099	0.586443	0.687041	0.960596	0.584391	0.957069	0.846602	1.38961	0.133543	0.0544419	0.390755	0.46095	1.15961	0.920932	0.426238	0.851148	0.989509	0.856417	0.903752	0.846967	0.897066	0.86317	0.901109	0.973123	1.09525	0.855218	0.85388	1.07632	1.07314
MA2-F03	SLW-348-443-G08	1.93525	0.0290887	1.03424	0.620721	0.763027	2.11685	1.30849	0.723823	1.19115	1.8765	0.87917	1.36784	0.709574	1.47126	1.5193	1.53687	1.52248	0.964094	1.56053	1.17892	1.26844	1.33155	1.02984	1.20924	1.20177	0.731479	2.49209	0.318985	0.233491	0.822124	0.701933	1.24042	0.630163	0.798126	0.945915	0.954868	0.993785	1.36962	0.614125	1.00718	0.905995	0.824324	1.16864	0.860796	1.64023	1.37994	0.868394	0.976196
MA2-F03	SLW-348-443-G08	1.9264	0.0127259	0.909137	0.615311	0.711353	2.02464	1.24114	0.706237	1.17688	1.91879	0.815265	1.37987	0.698481	1.47471	1.53376	1.50864	1.52133	1.00946	1.55622	1.26725	1.36351	1.31862	1.00235	1.18396	1.33473	0.814665	1.49742	0.382485	0.235004	1.0285	0.7085	1.22203	0.606562	0.735444	0.935092	0.939514	0.973857	1.34776	0.606138	1.02201	0.911489	0.828381	1.16813	0.867863	1.64029	1.3812	0.881107	0.941337
MA2-F04	SLW-348-443-G10	0.515033	0.151228	0.0274873	0.471498	0.020718	0.54729	0.463797	0.514243	0.256236	0.760932	0.721598	0.48995	0.667891	0.430103	0.711475	0.664141	0.434279	0.913675	0.661861	0.179442	0.618789	0.511496	0.843715	0.559501	1.06769	0.586185	0.1376	0.652421	0.0886366	0.00243108	0.406758	1.09346	0.688838	0.0566873	0.49095	0.469814	0.630008	0.55495	0.597212	0.56969	0.541769	0.445094	0.48795	0.41163	0.174579	0.390182	0.590405	0.635157
MA2-F04	SLW-348-443-G10	0.307764	0.0268991	0.0139838	0.548615	4.14448e-10	0.504471	0	0.566263	0	0.753212	0.615114	0.649658	0.647998	0.61382	0.688793	0.570651	0.481447	0.940857	0.673083	0.616801	0.638002	0.485358	0.883081	0.443726	1.08496	0.509955	0.139648	1.05734	0.128254	0.0575641	0.41351	1.10433	0.528531	0.0581515	0.480746	0.501425	0.666821	0.561463	0.53194	0.547103	0.503818	0.473728	0.491776	0.39427	0.136596	0.216932	0.553618	0.556524
MA2-F05	SLW-348-443-G12	0.350936	0.0882464	0.0461858	0.522686	0.00196252	0.599	0	0.607453	0.214954	0.669048	0.734773	0.478096	0.665894	0.293847	0.698273	0.638402	0.447999	0.98682	0.688877	0.281398	0.406675	0.38255	1.01971	0.232491	1.27112	0.5951	0.026629	0.565368	0.000132487	0.273035	0.429478	1.06409	0.650856	0.0552465	0.54184	0.466354	0.684934	0.554591	0.551322	0.525187	0.510191	0.456289	0.644013	0.450519	0.437309	0.370357	0.498095	0.530588
MA2-F05	SLW-348-443-G12	0.384578	0.0165671	0.0187278	0.55119	0	0.590573	0.440545	0.610507	0	0.675443	0.73507	0.332173	0.675964	0	0.670438	0.602354	0.398664	0.951888	0.658035	0.424095	0.40164	0.436732	1.02867	0.332322	1.47406	0.72221	0.0370148	0.180433	0.00154569	0.380847	0.409021	1.12174	0.644188	0.0861103	0.532418	0.454667	0.721787	0.51718	0.666112	0.591594	0.57843	0.514605	0.519986	0.435896	0.255988	0.48769	0.595452	0.535495
MA2-F06	SLW-348-443-H10	0.41707	0.312336	0.0131395	0.533817	0.00392525	0.558586	0.709496	0.571912	0.616671	0.637175	0.656332	0.480071	0.616035	0.532796	0.707724	0.619314	0.45518	0.880438	0.553064	0.562567	0.58792	0.505852	0.849164	0	0.664795	0.43058	0.00256147	0	0.0316101	0	0.438765	0.870176	0.698176	0.0267261	0.514293	0.410443	0.716555	0.560869	0.709866	0.582516	0.50738	0.413898	0.599149	0.400387	0.221982	0.394318	0.400872	0.516315
MA2-F06	SLW-348-443-H10	0.217523	0.146391	0.00526343	0.557432	0	0.393111	0	0.612435	0.0836709	0.625914	0.68657	0.564894	0.590894	0.491212	0.695998	0.576477	0.400661	0.999357	0.51511	0.607636	0.694832	0.509583	0.762109	0	0.565748	0.397079	0.0193192	0	0.0216243	0	0.411341	0.914326	0.476253	0.0169054	0.48241	0.426048	0.66993	0.477065	0.610429	0.527108	0.424165	0	0.463727	0.402451	0.212684	0.295902	0.541737	0.486592
MA2-F07	SLW-348-443-H11	2.10128	0.384143	1.64047	1.01495	1.26143	2.31543	1.52723	1.02254	1.31891	2.09726	0.999251	1.56141	1.12798	1.70528	1.9162	1.74871	1.79724	0.974454	1.71729	1.37157	1.50802	1.58067	1.06055	1.47243	1.27852	0.970348	0.523253	0.230481	0.948682	0.543592	0.977076	1.05416	0.78117	1.19595	1.08968	1.30703	1.63554	1.7378	0.669831	1.25357	1.14231	1.187	1.57166	1.02649	2.38972	1.38107	0.989739	1.10159
MA2-F07	SLW-348-443-H11	2.09523	0.694427	1.61671	1.01522	1.24725	2.32184	1.57742	1.03342	1.38484	2.09513	1.07141	1.56278	1.10958	1.72765	1.90134	1.77406	1.79435	1.11947	1.76361	1.39858	1.54159	1.56506	1.04866	1.49519	1.20102	1.18325	0.48804	0.481873	0.8081	0.426382	0.994732	1.05152	0.82292	1.16875	1.08715	1.35519	1.65704	1.70113	0.76492	1.24274	1.12382	1.19585	1.55133	1.02164	2.33269	1.40286	0.986675	1.09074
MA2-F08	SLW-348-443-G09	1.74204	0.569692	0.892359	0.685336	0.645804	1.90192	1.30093	0.704869	1.19327	1.76778	0.986077	1.25368	0.740647	1.39095	1.57958	1.45593	1.5322	1.03873	1.42778	1.10229	1.16807	1.34493	1.13036	1.15732	1.28253	0.744605	0.499241	0.311348	0.023089	0.237353	0.697952	0.861698	0.733416	0.813298	0.958174	0.940372	1.26153	1.29507	0.873134	1.04798	0.945227	0.938274	1.18152	0.809325	1.56726	1.24525	0.897129	0.914046
MA2-F08	SLW-348-443-G09	1.72608	0.523623	0.840855	0.68057	0.622565	1.88053	1.28023	0.659388	1.12147	1.74005	0.920836	1.23677	0.77606	1.30959	1.55602	1.46306	1.50195	0.95395	1.44503	1.05641	1.13845	1.36784	1.14347	1.09168	0.972571	0.611594	0.687742	0.33394	0.0569468	0.503218	0.706423	0.969117	0.785025	0.724534	0.902881	0.95253	0.977384	1.25902	0.847681	1.03795	0.940738	0.881434	1.16884	0.772914	1.48342	1.21148	0.892748	0.942078
MA2-F09	SLW-A-B01	0.483188	0.0339951	0	0.610045	0	0.445851	0.812939	0.58256	0.711576	0.628151	0.913963	0.589621	0.635844	0.743746	0.744413	0.599997	0.332502	0.741035	0.616848	0.554826	0.432918	0.437972	0.863206	0.339857	0.316976	0.219459	0.377241	0.00680576	0.0329602	0	0.448378	0.781095	0.707157	0.0800678	0.564908	0.54828	0.963326	0.699994	0.785716	0.60881	0.61937	0.629155	0.690796	0.555299	0.357528	0.441747	0.631393	0.66068
MA2-F09	SLW-A-B01	0.538698	0.0622678	0	0.527503	0	0	0.807631	0.572638	0.661445	0.701498	0.609258	0.445216	0.5667	0.391247	0.714124	0.589193	0.2289	0.549987	0.633388	0.538741	0.569239	0.334692	0.748898	0	0.137582	0.541984	0.438833	0.0043837	0.0150933	0	0.423051	0.79988	0.624219	0.0700586	0.602437	0.625474	0.960348	0.656806	0.868122	0.58652	0.611112	0.787584	0.69701	0.547743	0.324017	0.403057	0.587894	0.631749
MA2-F10	SLW-A-C01	2.08455	0.649821	1.57882	0.896003	1.16535	2.29812	1.51923	0.931705	1.34012	1.94853	1.11419	1.55052	0.941414	1.69293	1.75684	1.71794	1.64484	0.967315	1.68429	1.29882	1.45387	1.44689	1.01893	1.34612	1.36847	0.734105	1.7156	0.650802	0.579421	0.604782	0.847214	0.82319	0.640097	0.929169	1.0133	1.24624	1.42407	1.56985	0.752099	1.11976	1.03841	1.08939	1.40379	0.96752	1.88652	1.34251	0.962442	1.0396
MA2-F10	SLW-A-C01	2.07997	0.691514	1.40815	0.862392	1.04066	2.22517	1.55036	0.92565	1.35587	2.00472	0.906304	1.52256	0.974357	1.65388	1.75562	1.68426	1.65002	1.02453	1.65108	1.2314	1.36532	1.48049	1.04937	1.36429	0.960943	0.607719	1.64964	0.779746	0.522739	1.16896	0.832104	1.00305	0.604665	0.873467	0.981028	1.22165	1.39348	1.5638	0.734495	1.11858	1.01643	1.07944	1.41956	0.937932	1.86797	1.30446	0.953402	1.04371
MA2-F11	SLW-A-D01	0.594614	0.141612	0.0287976	0.689283	0.0187734	0.448762	0.753075	0.692384	0.747504	1.0012	0.836356	0.304925	0.724489	0.714595	0.854067	0.726308	0.378368	0.944084	0.714588	0	0	0.516926	0.965654	0.481784	0.144939	0.014675	0.999361	0.189547	0.0563998	0.077171	0.428312	1.13268	0.506541	0.0770023	0.568112	0.553217	0.675435	0.499557	0.718529	0.471585	0.427709	0.495566	0.508289	0.48108	0.247583	0.347406	0.456862	0.592498
MA2-F11	SLW-A-D01	0.538349	0.393632	0.0459574	0.643269	0.0223812	0.531486	0.688661	0.686068	0.549065	0.859243	1.0107	0.879138	0.738829	0.887524	0.873675	0.657241	0.379532	1.05754	0.696582	0	0	0.510473	0.942393	0.487172	0.0173386	0.074571	1.08816	0.250448	0.0561677	0.0163078	0.417827	1.03065	0.649742	0.0674787	0.562893	0.51821	0.714747	0.3118	0.651004	0.451023	0.36018	0.443886	0.525876	0.467848	0.181927	0.39987	0.609501	0.682125
MA2-F12	SLW-A-E01	1.2404	0.166735	0	0.612846	0	0.748563	0.67671	0.636711	0.485739	0.434074	0.895568	0.617732	0.616433	0.622781	0.577166	1.4467	0.646315	1.14337	0.510975	0.351503	0.0911169	0.385464	0.588593	0.300206	0.00846185	0.181062	0.408951	0.22839	0	0	0.208524	0.71062	0.715221	0.0798143	0.587248	0.391224	0.520184	0.572704	0.718479	0.51577	0.428864	0.44495	0.53638	0.406689	0.324811	0.344498	0.422965	0.54305
MA2-F12	SLW-A-E01	0.760677	0.174651	0.430502	0.518702	0.278398	0.913226	0.792765	0.650612	0.718862	0.536049	0.899774	0.623213	0.566712	0.709318	0.586581	0	0.153104	1.01672	0.615899	0.611361	0.667541	0.525431	0.55453	0.0665196	0.0206329	0.251692	0.256668	0.220486	0	0.0382281	0	0.615485	0.543511	0.0503542	0.526789	0.696024	0.715018	0.695986	0.653267	0.507869	0.482634	0.463305	0.92946	0.475157	0.392931	0.182934	0.485944	0.566348
MA2-G01	SLW-A-F01	0.886109	0.0154117	0.00278056	0.601672	0	0.59806	0.535708	0.607064	0.559783	0.939765	0	0.670621	0.667534	0.87204	0.799476	0.808103	0.550981	0.725446	0.660446	0.274555	0.284285	0.650703	0.699419	0.570737	0.842694	0.547548	0.526863	0.491589	0.0383613	0.534201	0.490916	0.761103	0.585609	0.264799	0.716791	0.442229	0.59965	0.679765	0.672643	0.483693	0.41508	0.621044	0.523038	0.627038	0.223335	0.210052	0.578855	0.677783
MA2-G01	SLW-A-F01	0.837517	0	0.000502304	0.788984	0	0.60051	0.342891	0.579108	0.577912	0.847798	1.28975	0.511345	0.707844	0	0.816158	0.822389	0.588391	0.77848	0.636574	0.372584	0.592426	0.511878	0.858547	0.528201	0.72935	0.419045	1.0252	0.838156	0.00310074	0.673964	0.488321	0.754407	0.392592	0.01789	0.451969	0.499923	0.572206	0.598584	0.609922	0.528733	0.480808	0.456808	0.333866	0.445578	0.136961	0.475115	0.558012	0.56139
MA2-G02	SLW-A-G01	0.964026	0.0900166	0.128315	0.535555	0.154754	1.06082	0.648394	0.544712	0.845871	0.995488	0.633939	0.741385	0.575054	0.724176	0.841603	0.885526	0.7222	0.880885	0.917048	0.757556	0.619655	0.747163	0.974232	0.71731	0.949474	0.733083	1.42633	0.794682	0.0107915	0.341493	0.533501	0.800217	0.522225	0.0472916	0.537516	0.473359	0.600685	0.617424	0.548741	0.582441	0.537548	0.479884	0.56152	0.53651	0.207674	0.738091	0.527446	0.579366
MA2-G02	SLW-A-G01	1.0028	0.00727083	0.0654063	0.537098	0.138496	1.07285	0.755869	0.597132	0.91468	1.03616	0.568999	0.850256	0.657369	0.73424	0.841506	0.761331	0.773195	1.03636	0.91638	0.877268	0.632325	0.70129	1.0226	0.673638	0.195067	0.848338	0.80516	0.205373	0.0142632	0.538597	0.55406	0.724562	0.574396	0.045299	0.58748	0.555431	0.631132	0.629148	0.556491	0.567738	0.549273	0.457179	0.563279	0.544968	0.364741	0.788483	0.52378	0.5471
MA2-G03	SLW-A-H01	2.05195	0.0504838	1.34724	0.699434	1.00926	2.27548	1.41986	0.85788	1.27702	2.02113	0.785961	1.51809	0.773782	1.60605	1.69352	1.64993	1.67138	1.09985	1.70323	1.31401	1.44496	1.42715	1.0948	1.29736	1.78789	1.27931	1.03647	0.594463	0.533266	1.09812	0.877577	1.26739	0.659425	0.983675	1.03333	1.10772	1.22125	1.53021	0.591808	1.08021	0.987067	0.957306	1.36073	0.967945	1.9443	1.44844	0.961877	1.05405
MA2-G03	SLW-A-H01	2.0376	0.129793	1.30628	0.672979	1.00524	2.2284	1.42222	0.830318	1.27605	2.01252	0.855278	1.52485	0.734894	1.60712	1.7041	1.64028	1.65681	1.0866	1.68565	1.27088	1.36791	1.38352	1.06381	1.31407	1.43806	1.22291	1.04645	0.661527	0.504238	0.84302	0.857618	1.18655	0.677796	0.980185	1.01974	1.09067	1.21438	1.51562	0.526257	1.10329	1.01247	0.940889	1.30777	0.932106	1.79203	1.44236	0.939351	1.00084
MA2-G04	SLW-A-B02	0.516868	0.0913375	0.0184647	0.64157	0	0.747567	0.962505	0.611097	0.747456	0.687358	0.823194	0	0.672145	0	0.793413	0.648352	0.434065	0.965408	0.732131	0.679226	0.385119	0.392248	0.942425	0.497417	1.15769	0.909342	0.174617	0.847553	0.0635205	0.00966536	0.484705	1.13406	0.62441	0.0996848	0.611049	0.455777	0.592455	0.685929	0.688662	0.562497	0.550403	0.427702	0.589823	0.467871	0.190961	0.517943	0.601222	0.562068
MA2-G04	SLW-A-B02	0.473362	0.0863275	0.0398164	0.609089	0	0.529426	0.563485	0.588588	0.371911	0.745607	0.614169	0.0838891	0.619623	0	0.7563	0.632161	0.440008	0.886628	0.764714	0.60207	0.604471	0.397239	0.877528	0.403307	1.49253	0.789481	0.136301	0.982373	0.105142	0.078018	0.455648	1.07564	0.544696	0.231673	0.710836	0.470273	0.643528	0.743925	0.652129	0.604984	0.510181	0.451573	0.492357	0.504509	0.172464	0.460282	0.53303	0.630341
MA2-G05	SLW-A-C02	0.91374	0.12862	0.0211512	0.678809	0.0214998	0.914975	0.421292	0.640287	0.649587	0.884995	0.893646	0.948077	0.717847	0.707027	0.758075	0.733251	0.596782	0.898448	0.707482	0.752803	0	0.767762	0.95569	0.677361	1.24448	0.504111	0.00440429	0.00851076	0.0070373	0.0625727	0.4944	0.872241	0.627588	0.247114	0.71566	0.495351	0.744963	0.785835	0.809546	0.584057	0.547701	0.394075	0.593406	0.545965	0.221224	0.672594	0.548072	0.608644
MA2-G05	SLW-A-C02	1.00428	0.0655112	0.0255046	0.644513	0.0459293	0.883068	0.64977	0.595154	0.590209	0.848656	0.763946	0.834622	0.72428	0.449573	0.738915	0.689703	0.664033	0.878309	0.722098	0.722777	0.431387	0.741373	0.974187	0.709225	1.77117	0.382725	0	0.0518194	0	0.265692	0.515042	0.963175	0.58319	0.0909345	0.618943	0.489823	0.734934	0.597297	0.842913	0.566716	0.563676	0.759117	0.637631	0.526899	0.235015	0.692454	0.600043	0.609608
MA2-G06	SLW-A-D02	2.16561	0.520672	1.59834	0.852937	1.23914	2.33906	1.45518	0.852376	1.27405	2.05992	0.992575	1.59219	0.874108	1.70393	1.83339	1.7202	1.72766	1.05333	1.67732	1.31188	1.42133	1.5221	1.0027	1.38949	0.563544	0.730915	0.371012	0.476275	0.712939	0.467108	0.895277	1.18356	0.737549	1.0143	1.04253	1.18468	1.40337	1.53805	0.823484	1.18493	1.07574	1.09864	1.44827	0.927899	2.2018	1.40679	0.97124	1.05291
MA2-G06	SLW-A-D02	2.15041	0.573627	1.55807	0.846918	1.18726	2.30451	1.48646	0.856473	1.29727	2.03522	0.99158	1.5604	0.870177	1.69128	1.78533	1.72491	1.72906	1.05064	1.63412	1.32102	1.4458	1.50291	0.951978	1.46126	0.466382	0.904615	0.269318	0.621611	0.688795	0.39343	0.866117	1.08754	0.728615	1.13054	1.08461	1.18064	1.36097	1.58971	0.775878	1.15017	1.05401	0.979712	1.44223	0.976192	2.22628	1.40599	0.939063	1.05204
MA2-G07	SLW-A-E02	1.9229	0.574695	1.12049	0.805623	0.84329	2.08314	1.45174	0.780435	1.26049	1.90289	1.10215	1.4149	0.776342	1.51093	1.68402	1.55185	1.63236	1.15448	1.48665	1.22315	1.34861	1.45738	0.974424	1.26474	0.765728	1.02575	0.321532	0.553226	0.319273	0.355848	0.785397	1.12126	0.808332	0.954454	1.00281	1.02028	1.21515	1.45972	0.818311	1.09498	1.00427	1.00311	1.30647	0.885352	1.76685	1.30433	0.884324	0.940789
MA2-G07	SLW-A-E02	1.92156	0.648458	1.10234	0.737211	0.832241	2.08143	1.38463	0.737885	1.20442	1.88868	0.857698	1.42779	0.755558	1.54316	1.69884	1.55823	1.65848	1.03079	1.52087	1.24648	1.35332	1.4507	0.99278	1.23309	0.42566	1.0678	0.481669	0.4818	0.466689	0.341888	0.824028	1.06037	0.785127	0.918847	1.00809	1.07285	1.23638	1.44483	0.884576	1.13474	1.01003	0.982267	1.28428	0.875687	1.70979	1.30695	0.833582	0.932522
MA2-G08	SLW-A-A03	0.792264	0.223563	0.00873948	0.691059	3.58713e-07	0.838544	0.703299	0.632008	0.72896	0.770109	0.832538	0.0786729	0.730445	0	0.81446	0.729971	0.626687	0.828295	0.707919	0.573676	0.68751	0.691988	1.01966	0.482911	0.62988	0.319929	0.358476	0.0120211	0	0	0.558852	0.921532	0.76033	0.153956	0.650891	0.564145	0.690201	0.638552	0.843408	0.601509	0.632222	0.536578	0.714726	0.592348	0.376206	0.528173	0.534032	0.626978
MA2-G08	SLW-A-A03	0.783017	0.241295	0.00233496	0.637191	0.0368053	0.82525	0.691269	0.660694	0.754811	0.757939	0.703321	0.579243	0.704392	0.476945	0.768708	0.777397	0.53582	0.837922	0.741847	0.486933	0.511218	0.729529	0.977702	0.512893	0.418856	0.140836	0.541128	0	0.00197083	0.0975254	0.535662	0.831322	0.734063	0.173314	0.682399	0.618884	0.616039	0.663052	0.8576	0.607004	0.628906	0.525031	0.606748	0.520382	0.325124	0.557849	0.638077	0.596111
MA2-G09	SLW-A-B03	0.343326	0.258757	0	0.650286	1.0331e-05	0	0.740774	0.53852	0.548822	0.532125	1.04563	0.769385	0.63617	0.871194	0.636936	0.570713	0.481606	0.876377	0.576676	0.283062	0.0825543	0.636263	0.945465	0.319396	0.418049	0.22682	0.859182	0.305032	0	0	0.469552	1.20418	0.604086	0.0514828	0.568379	0.485907	0.720084	0.587346	0.861978	0.539754	0.525814	0.492668	0.491041	0.53284	0.159685	0.285288	0.511797	0.474309
MA2-G09	SLW-A-B03	0.406397	0.0426278	0	0.623161	0	1.36805	0.583204	0.626544	0.391315	0.519484	1.05385	0.44822	0.608079	0.661092	0.623754	0.539283	0.57157	0.963007	0.555664	0.210341	0.076887	0.680878	0.886783	0.00941372	0.442995	0.202746	1.03967	0.252385	0	0.00026574	0.398487	1.13263	0.565483	0.0546066	0.536005	0.441779	0.763322	0.504104	0.565836	0.565919	0.562924	0.475977	0.425181	0.49356	0.104729	0.183566	0.503377	0.553517
MA2-G10	SLW-A-C03	0.4844	0	0.117491	0.670916	0.116582	0.744164	0.728129	0.692146	0.742063	0.631964	0.895265	0.313952	0.704827	0.392026	0.816664	0.660435	0.514369	0.852718	0.673808	0.389342	0.233121	0.569507	0.975857	0.492306	0.153213	0.0391318	1.23476	0.216318	0.110421	0.176257	0.468442	0.896638	0.496545	0.195376	0.675094	0.521989	0.841395	0.7648	0.719871	0.672118	0.623589	0.557064	0.508671	0.683968	0.191702	0.343737	0.550177	0.664672
MA2-G10	SLW-A-C03	0.629214	0	0.0302544	0.617926	0.0498134	0.9581	0.664486	0.682121	0.691319	0.759945	0.717022	0	0.702587	0	0.799065	0.698686	0.47301	0.927655	0.731073	0.37253	0.375398	0.652494	1.02718	0.578155	0.346483	0.0845723	1.39027	0.206456	0.10861	0.146148	0.431781	0.908608	0.43226	0.124198	0.641441	0.503002	0.85136	0.669554	0.648096	0.658836	0.619877	0.544864	0.531248	0.373448	0.156788	0.250741	0.557727	0.661157
MA2-G11	SLW-A-G03	0.233008	0	0	0.522949	0.00238088	0.472964	0.647015	0.686969	0.468842	0.700365	0.762874	0	0.534147	0	0.69937	0.661605	0.624314	0.912412	0.629822	0.274674	0.273267	0.607133	0.760718	0.635091	0.295368	0.0973269	0.676866	0.238272	0.0672533	0	0.412916	0.884382	0.684337	0.122196	0.630079	0.53002	0.790158	0.571988	0.667739	0.627706	0.591605	0.488603	0.591054	0.43385	0.184406	0.459981	0.535754	0.65394
MA2-G11	SLW-A-G03	0.391794	0.0799348	0	0.559127	0	0.485558	0.416533	0.66784	0.453437	0.563601	0.803983	0	0.541739	0	0.674848	0.623084	0.577368	0.947032	0.682657	0.218832	0.579779	0.577824	0.804446	0.581392	0.222637	0.273365	0.918359	0.181317	0.0520737	0	0.444488	0.805967	0.690641	0.138069	0.564217	0.506036	0.767399	0.599392	0.801395	0.640336	0.618533	0.494768	0.501259	0.451759	0.199671	0.473713	0.582413	0.656068
MA2-G12	SLW-A-A04	0.980132	0.221698	0	0.653357	0.00260614	0.332511	1.02799	0.685599	0.906454	0.645136	1.06462	0	0.691706	0	0.840792	0.734005	0.692637	1.11313	0.679566	0.583633	0.587981	0.632222	0.797467	0.319532	0.57483	0.810985	1.26429	0.570932	0.0331094	0.324227	0.339824	0.894736	0.725675	0.11295	0.611045	0.360119	0.780328	0.34741	0.877568	0.721934	0.641018	0.770945	0.617929	0.650617	0.536592	0.420805	0.621325	0.652581
MA2-G12	SLW-A-A04	0.835638	0.237898	0	0.645023	0	0.423701	0.511525	0.666921	0	0.692322	0.958611	0.550478	0.669756	0.665226	0.556024	0.683772	0.588706	1.01353	0.748426	0.564372	0.717386	0.607759	0.884403	0.0414954	0.852716	1.1358	0.970102	0.44616	0.0505221	0.585797	0.312728	0.803004	0.617959	0.687006	0.877281	0.639123	0.848281	1.12833	0.814151	0.512445	0.445926	0.650307	0	1.05766	0	0.413515	0.601912	0.697835
MA2-H01	ALIEN3	0.999233	0.79607	1.66737	1.41475	1.69535	0.979845	1.42938	1.22193	1.41089	0.999874	0.364086	1.3706	1.25057	1.45651	1.11123	1.07777	1.00786	1.00878	1.06608	1.27929	1.27648	1.08334	1.05431	1.31476	2.08123	1.24046	0.914897	1.67503	1.26596	1.26698	1.26944	1.17686	1.21406	1.42045	1.26843	1.2862	1.25197	1.17012	1.22802	1.20129	1.17632	1.30007	0.961805	1.18172	1.13728	1.11752	1.15704	1.14846
MA2-H01	ALIEN3	1.02046	0.656192	1.39441	1.37772	1.39663	0.946995	1.41684	1.24749	1.39088	0.957456	1.40599	1.15124	1.17226	1.16196	1.14294	1.04388	0.981519	1.04461	1.07493	1.2409	1.24265	1.07535	1.02515	1.29069	1.82432	1.26072	1.37453	1.47403	1.23003	1.28668	1.25863	1.16985	1.21733	1.20505	1.19458	1.31128	1.27582	1.16398	1.21774	1.21813	1.19485	1.30606	0.89224	1.17965	1.09443	1.07895	1.14872	1.13493
MA2-H02	SLW-A-B04	0.390547	0	0	0.516201	0	0.553582	0.165775	0.609256	0.519979	0.645529	0.650783	0.610005	0.648541	0.63372	0.742563	0.537228	0.418673	0.926536	0.616183	0.537959	0.329011	0.302994	0.737863	0.39303	0.159562	0.698412	1.47016	0	0	0.170825	0.45698	0.859951	0.59385	0.0591407	0.522349	0.437085	0.608108	0.570877	0.551097	0.529455	0.493538	0.444952	0.533606	0.434231	0.161658	0.421742	0.544885	0.478215
MA2-H02	SLW-A-B04	0.41609	0	0.00499295	0.508069	0	0.623986	0	0.542777	0.495626	0.629303	0.675359	0.560773	0.574387	0.644817	0.72493	0.511939	0.348371	0.805193	0.593892	0.408354	0.373068	0.4139	0.814416	0.268957	0.0114083	0.66275	1.372	0	0	0.00263545	0.454243	0.398068	0.716991	0.154748	0.593614	0.355855	0.605509	0.465613	0.675505	0.863713	0.788381	0.468776	0.451484	0.368522	0.163199	0.212129	0.476815	0.445571
MA2-H03	SLW-A-C04	0.522296	0	0.030778	0.587642	0.00190328	0.703764	0.541626	0.566839	0.448328	0.713137	0.66114	0.623999	0.572645	0.434332	0.862024	0.584541	0.54902	0.815941	0.677285	0.535869	0	0	0.653515	0.501352	0.104208	0.69547	0.222375	0.31568	0.0361115	0	0.475419	0.791365	0.590206	0.0954826	0.583987	0.453488	0.624623	0.71543	0.767457	0.570359	0.521738	0.515616	0.543639	0.449869	0.23481	0.459398	0.467911	0.551417
MA2-H03	SLW-A-C04	0.4801	0	0.00147713	0.584743	0	0.535564	0.433518	0.635924	0.38432	0.715542	0.810405	0.484768	0.528687	0	0.794127	0.626322	0.589303	0.944727	0.62916	0.14807	0	0.542813	0.508152	0.447648	0.00736472	0.956738	0.291626	0.29826	0.0242687	0	0.476371	0.98163	0.533081	0.0811018	0.559436	0.318545	0.624856	0.556429	0.656711	0.550603	0.503226	0.4708	0.470751	0.462853	0.279633	0.426836	0.47073	0.527601
MA2-H04	SLW-A-D04	0.664088	0.192957	0.0084304	0.570828	0	0.676544	0.703144	0.619486	0.643602	0.689981	0.383036	0.719748	0.514098	0.688078	0.777223	0.762509	0.403237	0.931555	0.688462	0.548403	0	0.548827	0.708345	0.494567	0.0491739	0.198314	0.158232	0.111304	0.0631971	0	0.462209	1.17902	1.36197	1.81288	1.43086	0.687983	1.00301	0.936966	1.4675	1.4877	1.47714	0.631896	0.766373	1.47052	0.763725	1.34097	0.768358	0.860125
MA2-H04	SLW-A-D04	0.547912	0.0411608	0	0.590472	0.00169332	0.666929	0.704791	0.619737	0.595114	0.716501	0.624703	0.775864	0.654164	0.571073	0.767772	0.69996	0.321266	0.963129	0.727502	0.816884	0.821069	0.539503	0.898485	0.449405	0.0600827	0.18646	0.176522	0.227184	0.078988	0	0.436343	1.15836	1.35849	1.71011	1.39066	0.729186	1.03385	0.927779	1.46753	1.47788	1.46078	0.578535	0.774753	1.42245	0.707426	1.34913	0.824461	0.868233
MA2-H05	SLW-A-E04	0.528034	0.280939	0	0.631267	0.0174708	0.611425	0.726464	0.978035	0.652705	0.64957	0.838092	0.476293	0.63932	0	0.720935	0.599634	0.36818	1.04233	0.651378	0.659836	0.526752	0.547314	0.793176	0.337561	0.453219	0.473737	0.34482	0.451502	0.0611789	0.011632	0.446029	1.09389	0.604243	0.0690746	0.484427	0.609493	0.658207	0.5629	0.749429	0.521711	0.475085	0.42338	0.56111	0.482902	0.2495	0.271469	0.541099	0.497919
MA2-H05	SLW-A-E04	0.419542	0.403147	0	0.640354	0	0.630297	0.626318	0.657473	0.502995	0.724585	0.786705	0.180844	0.565323	0	0.702454	0.574291	0.468454	1.05934	0.571011	0	0	0.65574	0.693426	0.466359	0.504921	0.382173	0.624211	0.594886	0	0	0.442673	1.13484	0.453094	0.0372563	0.509846	0.499938	0.657494	0.600999	0.807638	0.531054	0.480867	0.308981	0.578646	0.469831	0.285099	0.340804	0.531869	0.531634
MA2-H06	SLW-A-G04	0.379157	0.154555	0	0.689422	0	0.556821	0.494559	0.615506	0.394934	0.641182	0.689912	0.392606	0.61912	0	0.762667	0.624678	0.548288	0.924092	0.643274	0.365221	0.197291	0.666748	0.644418	0.276856	0.14614	0.627579	0.214693	0.382536	0.000544043	0	0.422827	1.0189	0.631943	0.0858361	0.581377	0.406273	0.589838	0.57816	0.86295	0.572558	0.547205	0.412758	0.489548	0.420599	0.283201	0.377977	0.61184	0.657407
MA2-H06	SLW-A-G04	0.449717	0.0934465	0	0.67105	0	0.565834	0.600359	0.630249	0.45706	0.742071	0.749046	0.508562	0.649358	0.521784	0.748418	0.62705	0.482205	1.01917	0.566464	0	0	0.644419	0.746866	0.265393	0.089816	0.502295	0.0869839	0.213683	8.54748e-06	0.0216597	0.399209	1.02174	0.629865	0.0932796	0.61197	0.383334	0.769186	0.569598	0.818701	0.586274	0.509021	0.387943	0.513355	0.406781	0.180563	0.415503	0.706508	0.68162
MA2-H07	SLW-A-A05	0.401196	0.260107	0	0.697117	0	0.514826	0.712677	0.695509	0.589105	0.781662	1.03125	0.496551	0.696147	0.695158	0.738938	0.645067	0.567235	1.11206	0.65897	0	0	0.723328	0.896005	0.404091	0.208105	0.765384	0.309745	0.367619	0	0.0510273	0.499673	1.00144	0.87141	0.195616	0.690205	0.392726	0.449388	0.663477	0.871209	0.608667	0.567613	0.475907	0.598458	0.458609	0.176107	0.25664	0.656424	0.702872
MA2-H07	SLW-A-A05	0.25964	0.321709	0.0149057	0.633126	0	0.516815	0.642774	0.654735	0.524702	0.759302	0.847262	0.191852	0.6932	0	0.730636	0.679191	0.541459	1.04598	0.667504	0.638506	0.526938	0.738918	0.923799	0.392392	0.0659967	0.179554	0.40695	0.263426	0.00990741	0.0426705	0.48524	1.01774	0.809503	0.158076	0.654132	0.541733	0.452719	0.623768	0.916414	0.606606	0.584109	0.417924	0.565426	0.470143	0.21241	0.444756	0.681848	0.72266
MA2-H08	SLW-A-B05	1.39404	0.173979	0.140668	0.707354	0.142735	1.34342	0.636345	0.672362	0.689837	1.40835	0.971229	0.99216	0.681457	0.946853	1.14463	1.12687	1.29207	1.07466	1.08597	0.875187	0.87455	1.12266	0.954529	0.729552	0.457633	0.391802	0.80049	0.422253	0	1.00404	0.507791	1.05247	0.838452	0.526735	0.859746	0.659919	0.794015	0.878645	0.868609	0.841995	0.752708	0.591238	0.800745	0.695658	0.882692	1.02714	0.677883	0.768024
MA2-H08	SLW-A-B05	1.30547	0.011929	0.0978248	0.691451	0.0979022	1.31157	0.640305	0.645927	0.67879	1.39355	0.965526	0.928272	0.788681	0.969196	1.114	1.08675	1.23724	0.925623	1.09416	0.730075	0.743656	1.15158	0.950668	0.722564	0.185768	0.252011	0.81555	0.327438	0	0.782807	0.556148	1.05312	0.761781	0.480483	0.809625	0.659894	0.856555	0.88058	0.902604	0.811861	0.760397	0.602192	0.764317	0.624238	0.803669	1.02668	0.700507	0.760116
MA2-H09	SLW-A-E05	0.865527	0	0.00303183	0.753533	0.0607078	0.935484	0.65368	0.673569	0.682796	0.879565	1.05681	0.784459	0.725226	0.575332	0.856611	0.805039	0.823854	0.861849	0.751859	0.694818	0.415403	0.736087	0.710781	0.666143	0.358869	0.194795	0.881072	0.155277	0	0.356552	0.47521	0.866527	0.754371	0.128097	0.655502	0.465872	0.749979	0.659592	0.881013	0.59917	0.597758	0.500542	0.650667	0.544832	0.219538	0.726551	0.607038	0.519611
MA2-H09	SLW-A-E05	0.903177	0	0.0224049	0.694927	0.036833	0.958534	0.443551	0.662573	0.529916	0.872117	0.869773	0.738625	0.666623	0.550715	0.837042	0.78012	0.785289	0.724261	0.732477	0.623812	0.490712	0.730795	0.802403	0.609005	0.437857	0.0612394	0.989761	0.0421103	0.0415283	0.0898057	0.475124	0.880087	0.814099	0.0947285	0.578291	0.4972	0.732779	0.682264	0.892929	0.619227	0.581486	0.538853	0.625415	0.421204	0.239413	0.701672	0.609496	0.577548
MA2-H10	SLW-A-F05	0.491355	0	0	0.671117	0.0112048	0.564992	0.285861	0.689779	0.449979	0.591852	0.917637	0.4885	0.657034	0.51821	0.769429	0.71279	0.390642	0.853137	0.686855	0	0	0.416557	0.889605	0.36017	0.497287	0.234632	1.0381	0	0.00925616	0.0177089	0.442988	0.874243	0.72353	0.0338407	0.557939	0.528546	0.73135	0.391455	0.836601	0.587657	0.477472	0.407837	0.549296	0.521731	0.150671	0.252372	0.650658	0.616009
MA2-H10	SLW-A-F05	0.515506	0	0	0.672069	0.00532159	0.600533	0.455614	0.638521	0.324105	0.559641	0.763526	0.415448	0.738117	0.331399	0.784825	0.713672	0.515242	0.860631	0.662182	0.355795	0.140991	0.485561	0.994351	0.456932	0.621455	0.185454	1.22847	0.0158176	0.0295531	0.088889	0.471404	0.874134	0.820059	0.00510718	0.539292	0.519265	0.743725	0.484982	0.855608	0.554238	0.524033	0.473796	0.574055	0.513818	0.147422	0.382304	0.62867	0.640731
MA2-H11	SLW-A-H05	0.379629	0	0	0.602255	0.00719889	0.487207	0.561073	0.693206	0.433241	0.707537	0.891894	0.415578	0.619929	0.361378	0.663367	0.671316	0.389444	0.973375	0.636423	0.608667	0.50267	0.324826	0.657836	0.486774	0.327602	0.365155	0.143674	0.0609266	0.00713652	0.0549422	0.406258	0.785861	0.806645	0.0294947	0.468705	0.437992	0.72986	0.510707	0.750603	0.516088	0.482947	0.550701	0.481237	0.488263	0.173465	0	0.49324	0.596372
MA2-H11	SLW-A-H05	0.184013	0.0532879	0.00551441	0.611046	0	0.671675	0.581336	0.693371	0.236098	0.623154	0.986412	0.501347	0.626814	0.54963	0.662622	0.644605	0.48864	0.96893	0.618742	0.568669	0.572726	0.353773	0.685904	0.488366	0.330842	0.605375	0.760877	0.171075	0.0148222	0.0158053	0.389213	0.83406	0.779849	0.0240038	0.452443	0.496295	0.713221	0.365512	0.726878	0.517065	0.511992	0.59123	0.510512	0.392001	0.188459	0.357327	0.575383	0.560564
MA2-H12	ALIEN5	1.27405	0.626809	0.835211	0.877839	0.8471	0.988786	0.996597	0.928673	0.967968	0.870526	0.805762	0.975497	0.892422	0.93155	0.967779	0.968483	0.973003	0.959665	0.933029	1.02324	1.01285	0.914748	0.907201	1.09156	0.362635	0.469176	0.515013	0.271935	0.509254	0.243545	0.873154	0.970392	0.965593	0.551766	0.915802	1.07613	1.04708	0.930636	0.991505	0.898372	0.912631	0.982759	0.999585	0.91757	0.692237	0.924112	0.884191	0.882385
MA2-H12	ALIEN5	0.719772	0.472566	0.803909	0.859355	0.825678	1.00709	1.55019	0.925666	1.28039	0.895271	0.531164	0.969002	0.893051	0.858558	1.09039	1.0301	0.949418	0.954455	0.949433	0.981074	0.928306	0.990072	0.885627	1.01714	0.407224	0.80302	0.349664	0.249205	0.496042	0.332092	0.817093	0.920271	0.947251	0.611037	0.935252	1.07195	1.03658	1.01213	0.94599	0.841597	0.896132	0.970975	1.03369	1.01874	0.64142	0.838621	0.884026	0.892434
MA3-A01	ALIEN4	1.43521	1.27335	2.20941	1.3604	2.18165	1.67473	1.73111	1.37524	1.68953	1.37617	1.28044	1.55692	1.39914	1.48317	1.41612	1.32066	1.64972	1.60948	1.44132	1.59278	1.61516	1.58572	1.27796	1.57103	1.63965	1.20874	0.876129	0.836823	0.960019	0.94595	1.34613	1.10968	1.42768	1.66803	1.37927	1.34561	1.36202	1.47577	1.50321	1.3906	1.37443	1.3807	1.31216	1.38663	1.3779	1.54517	1.33003	1.33331
MA3-A01	ALIEN4	1.44114	1.12597	2.17626	1.32268	2.15011	1.68751	1.35034	1.22407	1.38204	1.39224	1.03813	1.58686	1.35432	1.56275	1.34788	1.30643	1.64861	0	1.41436	1.31963	1.30808	1.58779	1.24386	1.4473	1.27092	1.18704	0.871	0.975384	0.981051	1.19265	1.31761	1.1367	1.31951	1.75423	1.40349	1.3027	1.30939	1.40884	1.30831	1.35211	1.31562	1.35258	1.25246	1.3978	1.32001	1.42002	1.30394	1.31855
MA3-A02	SLW-A-A06	0.361563	0	0.0260637	0.529481	0.0377699	0.497177	0.618628	0.606384	0.473037	0.694177	0	0.4832	0.640953	0.540501	0.790521	0.612174	0.394547	0.779227	0.629938	0.379938	0.507162	0.520178	0.788177	0.855317	0.456342	0.488343	1.26042	0.288128	0.0733442	0.193564	0.509864	0.943879	0.628098	0.0712402	0.56237	0.507544	0.731894	0.659223	0.757464	0.682213	0.668818	0.499198	0.179402	0.569587	0.46213	0.393247	0.520059	0.552271
MA3-A02	SLW-A-A06	0.520544	0.0185638	0.0536662	0.598097	0.0219708	0.651971	0.400003	0.623319	0.477263	0.764999	0.65976	0	0.606766	0.610738	0.83537	0.579679	0.431659	0.883392	0.700663	0.543173	0.666608	0.423767	0.609313	0.830195	0.384875	0.778925	0.435166	0.183989	0.0715198	0.524548	0.50245	0.905962	0.619286	0.0588566	0.547271	0.546589	0.661744	0.672184	0.751787	0.700083	0.610589	0.510629	0.402475	0.530022	0.457578	0.52024	0.568113	0.660199
MA3-A03	SLW-A-D06	0.517775	0.122835	0.00105743	0.611911	0	0.525451	0.5164	0.632056	0.495347	0.705613	0.694938	0.501982	0.565927	0.500919	0.874367	0.654457	0.55336	0.852835	0.586362	0.413882	0.53579	0.471048	0.846486	0.330987	0.360358	0.686309	0.880846	1.07325	0.0101295	0.44707	0.467158	0.783821	0.56649	0.0977458	0.546435	0.434642	0.659297	0.596911	0.674561	0.655488	0.606736	0.530589	0.470646	0.459255	0.300606	0.550899	0.568065	0.544726
MA3-A03	SLW-A-D06	0.504798	0.193303	0	0.58793	0.00182908	0.603233	0.403957	0.646951	0.260944	0.733138	0.634922	0.637155	0.64694	0.624282	0.861417	0.663178	0.144064	0.966583	0.635483	0.38518	0.598786	0.349327	0.872501	0.472882	0.206752	0.269287	1.11725	1.04045	0.00706796	0.232233	0.452416	0.697951	0.578074	0.0784227	0.540924	0.433472	0.653558	0.555467	0.978098	0.59705	0.56967	0.436488	0.605979	0.440691	0.44343	0.394002	0.553314	0.559893
MA3-A04	SLW-A-E06	0.502197	0.410515	0.000120731	0.60561	0.0183081	0.553698	0.584556	0.6551	0.597583	0.792171	0.656663	0.663993	0.654577	0.855485	0.874462	0.685928	0.534271	1.01875	0.706292	0.708602	0.69861	0.504782	0.960037	0.50771	0.660282	0.287919	0.542671	1.18416	0.113397	0.119853	0.47665	0.825314	0.549961	0.0805484	0.575151	0.501243	0.661713	0.585923	0.612346	0.622845	0.581548	0.464667	0.497538	0.498946	0.443318	0.54848	0.639252	0.636058
MA3-A04	SLW-A-E06	0.502616	0.353608	0	0.591047	0.0151703	0.581728	0.584788	0.661645	0.616845	0.829971	0.65815	0.482046	0.657774	0	0.839312	0.65077	0.42038	1.01842	0.720208	0.695987	0.622705	0.507658	0.897451	0.59596	0.619346	0.330045	0.265635	1.24303	0.040581	0.0385567	0.506336	0.805885	0.639944	0.117666	0.595357	0.522751	0.636243	0.529914	0.695172	0.628278	0.57746	0.374773	0.499543	0.514706	0.283064	0.559562	0.579163	0.588775
MA3-A05	SLW-A-F06	1.48	0.84095	0.458724	0.888448	0.468011	1.25617	1.32486	1.10756	1.29118	1.29696	0.863901	1.21285	0.833241	1.16485	1.14978	1.42345	0.737148	1.19944	1.15194	0.903187	0.847576	1.27079	1.2389	1.42384	0.727959	1.68875	0.280065	1.68164	1.04526	0.24219	0.544426	1.65783	1.14597	1.15044	1.19146	1.10579	1.54874	1.16882	1.24488	1.28038	1.26438	0.704732	1.05498	0.934588	0.866913	0.948939	1.05759	1.07713
MA3-A05	SLW-A-F06	1.48408	0.873409	0.465003	0.880038	0.483682	1.2535	1.27774	1.14057	1.24903	1.28554	0.959766	1.16223	0.841365	1.17147	1.18488	1.4298	0.743907	1.29691	1.15455	0.903047	0.931707	1.31034	1.23716	1.36602	0.892229	2.24894	0.165641	1.82134	0.996989	0.266955	0.534277	1.59436	1.15573	1.16405	1.19483	1.08676	1.56189	1.18844	1.24924	1.29177	1.28391	0.708424	1.09359	0.929494	0.988192	0.885574	1.05726	1.0923
MA3-A06	SLW-A-G06	1.25211	0.392114	0.249583	0.798349	0.251143	1.07333	1.04141	1.00487	1.04276	1.094	0.689905	0.965443	0.768346	0.83377	1.03346	1.18816	0.660745	1.1594	0.98136	0.811226	0.798986	1.18454	1.08516	1.28509	0.557316	1.71261	0.827165	1.3209	0.66554	0.0453479	0.498172	1.33006	1.06403	0.950928	1.10095	0.930802	1.35078	1.05586	1.14615	1.14406	1.13878	0.731931	0.964474	0.86653	0.649736	0.863363	0.941108	0.947142
MA3-A06	SLW-A-G06	1.22899	0.355351	0.162407	0.819168	0.197221	1.06109	1.06606	0.974374	1.0355	1.08037	0.73274	0.943872	0.766421	0.830825	1.05541	1.16327	0.681176	1.16852	0.989293	0.628276	0.477364	1.19605	1.04285	1.28246	0.330315	1.95687	0.590059	0.29961	0.646399	0.264798	0.478928	1.40125	1.05525	0.945447	1.09524	0.934307	1.38435	1.06093	1.13992	1.15302	1.14294	0.679596	0.929082	0.840698	0.546984	0.833959	0.910553	0.912219
MA3-A07	SLW-A-H06	1.05232	0.238913	0.0716857	0.842264	0.115287	0.95519	0.827055	0.893117	0.844268	1.0178	0.850005	0.827525	0.714367	0.779155	0.898331	1.01817	0.64816	0.982194	0.879818	0.599168	0.143563	1.09747	0.919649	0.916611	0.223277	1.50909	0.0565751	0.0750926	0.329988	0.22091	0.503856	1.19303	0.933253	0.745019	0.998978	0.798485	1.22105	0.930561	1.07259	0.951292	0.929795	0.649772	0.806046	0.7832	0.563721	0.72717	0.837971	0.863033
MA3-A07	SLW-A-H06	1.08146	0.103484	0.0763214	0.807267	0.106782	0.977881	0.812353	0.948655	0.814695	0.996943	0.728826	1.07979	0.722063	0.992261	0.938278	1.06533	0.651443	1.11739	0.899478	0.605557	0.60815	1.08933	0.960111	0.871357	0.203768	1.39119	0.0840659	0.0381177	0.362287	0.111061	0.473352	1.15292	0.951843	0.732265	0.998894	0.813987	0.992626	0.915688	1.07856	1.00793	0.985646	0.647593	0.820329	0.775789	0.529523	0.709458	0.830076	0.892153
MA3-A08	SLW-A-A07	1.58866	0.0184447	0.419536	0.699728	0.340989	1.64934	0.888371	0.756574	0.837309	1.50464	0.887969	1.22653	0.730341	1.2111	1.25781	1.19592	1.35704	1.16218	1.16434	0.92489	0.944231	1.20317	1.0372	0.91944	0.637037	0.864471	0.444031	0.433289	0	0.370734	0.570899	1.10806	0.645999	0.55273	0.847569	0.696082	0.816066	0.974437	0.814645	0.888337	0.828067	0.632992	0.882051	0.665715	1.01424	1.16391	0.824066	0.872892
MA3-A08	SLW-A-A07	1.61351	0.000472734	0.447585	0.72148	0.340756	1.60074	0.886309	0.762101	0.831653	1.4961	0.894261	1.25601	0.725108	1.31045	1.19443	0.748984	1.36357	1.19559	1.16219	0.859832	0.92668	1.21443	0.984128	0.871853	0.542633	0.555523	0.428638	0.359142	0	0.364992	0.540539	1.17516	0.464509	0.695619	0.913786	0.696178	0.82424	0.98384	0.89012	0.83542	0.757289	0.647497	0.875569	0.695596	0.957667	1.13724	0.808727	0.806058
MA3-A09	SLW-A-D07	0.335247	0	0.000187332	0.649416	0.00663131	0.518151	0.1134	0.657328	0.418983	0.842932	0.682056	0.39121	0.582807	0.262022	0.750625	0.67756	0.543452	0.996947	0.668927	0.567542	0.450789	0.669268	0.716848	0.420671	0.427523	0.457624	0.268334	0	0.078552	0	0.434467	0.831867	0.485482	0.055608	0.606101	0.446177	0.583473	0.528649	0.6904	0.523254	0.475337	0.409627	0.503996	0.266758	0.153051	0.461917	0.620857	0.716012
MA3-A09	SLW-A-D07	0.37208	0	0	0.65843	0	0.396955	0.459646	0.644799	0.471571	0.722849	0.857496	0.414014	0.591967	0	0.900984	0.673505	0.31687	1.04999	0.659092	0.403438	0.629149	0.599759	0.80445	0.348065	0.391571	0.400165	0.339881	0	0.0651317	0	0.457486	0.772333	0.516936	0.0761291	0.619534	0.447888	0.57799	0.562758	0.720207	0.513693	0.459892	0.382769	0.4835	0.427201	0.125632	0.449898	0.534779	0.533506
MA3-A10	SLW-A-G07	1.50357	0.254973	0.599865	1.01487	0.495951	1.53552	1.15051	0.979729	1.06806	1.40152	1.09419	1.1833	0.961248	1.18229	1.23355	1.59369	1.37268	1.20914	1.30056	1.07744	1.15718	1.26613	1.12312	1.04937	1.19101	1.34097	0.146807	0.0340006	0.670386	0.521484	0.663831	0.949852	0.935909	0.95771	1.07239	1.35211	1.47549	1.47151	1.17665	1.04286	1.02246	1.12087	1.4035	1.03617	1.76897	1.07092	1.25595	1.29901
MA3-A10	SLW-A-G07	1.49674	0.276656	0.627134	1.00634	0.436026	1.5054	1.14551	0.925146	1.02671	1.43117	1.10491	1.20535	0.97443	1.24517	1.38179	1.5838	1.32672	1.05824	1.31704	1.03914	1.09372	1.33696	1.12423	1.10099	1.13018	0.944933	0.238917	0.00521141	0.601875	0.380708	0.655217	0.98657	0.904867	0.927295	1.05621	1.36511	1.50232	1.4534	1.17655	1.16385	1.13995	1.06101	1.41679	1.02388	1.94102	1.07412	1.30886	1.33163
MA3-A11	SLW-A-H07	2.2328	0.233597	2.09319	0.968753	1.58168	2.49221	1.67305	1.0381	1.45745	2.16917	0.982334	1.72125	1.04378	1.88588	1.78171	1.85145	1.87121	1.27858	1.83037	1.5129	1.6683	1.53212	1.123	1.53722	1.1052	1.92396	0.942408	0.625178	1.0484	0.485776	0.994369	1.02027	0.678579	1.24223	1.12856	1.37974	1.52669	1.74504	0.795409	1.14951	1.07412	1.19276	1.59148	1.0373	2.36078	1.48807	1.05704	1.17989
MA3-A11	SLW-A-H07	2.19027	0.235259	2.05001	0.998654	1.54657	2.44803	1.63893	1.05404	1.42335	2.17826	1.09663	1.67472	1.03789	1.8432	1.88903	1.86216	1.86357	1.30286	1.82232	1.51498	1.66598	1.59238	1.09447	1.49869	1.11599	1.96313	0.691423	0.782595	1.07295	0.653095	1.01605	1.02153	0.53059	1.23516	1.12655	1.36241	1.54813	1.73547	0.788195	1.23921	1.15923	1.18499	1.56377	1.05635	2.31902	1.49237	1.07273	1.17794
MA3-A12	ALIEN6	0.691545	0.0984239	0.476317	0.670998	0.482336	0.877232	0.946373	0.726335	0.870114	0.738988	0.880045	0.892232	0.703781	0.877691	0.696698	0.689226	0.660846	0.870613	0.677401	0.806599	0.889865	0.635049	0.827417	0.801218	0.0685854	0	0.0205286	0	0.050364	0.00488898	0.699949	0.657591	0.562498	0.145866	0.619176	0.768289	0.709032	0.658567	0.302502	0.551943	0.584939	0.731665	0.746125	0.591935	0.227932	0.661221	0.773336	0.743503
MA3-A12	ALIEN6	0	0.0131599	0.420853	0.679025	0.492081	0.821983	0.867911	0.692491	0.812848	0.654324	0.90486	0.959339	0.701798	0.925345	0.7041	0.628504	0.674269	0.592118	0.697035	0.8161	0.89023	0.660354	0.870373	0.786534	0.0462502	0.0904936	0.0226874	0.0128903	0.0291897	0	0.663266	0.641305	0.615034	0.112708	0.690149	0.79653	0.707913	0.757396	0.379315	0.616614	0.542326	0.725931	0.70076	0.602386	0.278786	0.628053	0.727178	0.728562
MA3-B01	SLW-A-B08	0.698359	1.37231	0.0705078	0.800725	0.044778	0.715438	1.06677	1.01364	1.04211	0.87329	1.07129	0.8126	0.949088	0.88204	0.90149	0.753925	0.977846	1.771	0.756999	0.929676	1.18141	0.85149	1.1457	0.670847	0.0971105	1.3308	0.107062	0.00557404	0.0067715	0.100323	0.725485	0.971135	1.0061	0.510799	0.885542	0.535577	1.2929	0.770553	1.11708	0.834734	0.789098	0.47628	0.710963	0.900711	0.369904	0.66721	0.818067	0.859428
MA3-B01	SLW-A-B08	0.630024	1.5639	0.124995	0.820317	0.103485	0.719204	0.633047	0.668754	0.551491	0.804608	0	0.816421	0.908351	0.154386	0.798862	0.485889	0.400957	0	0.763309	0.443788	0	0.860052	1.14344	0.377161	0.222347	1.11877	0.154043	0	0	0.312057	0.7111	1.01835	0.77722	0.304813	0.743502	0.503579	0.945106	0.672972	1.5409	0.709768	0.650038	0.47697	0.444414	0.606559	0.411049	0.584822	0.769384	0.804392
MA3-B02	SLW-A-D08	1.09283	0.46908	0.537272	0.911206	0.483503	1.08657	1.23428	0.981165	1.21021	1.08535	1.04897	1.00867	0.941671	0.981259	1.1098	1.20216	0.850486	0.945872	1.03126	1.01249	1.00344	1.11807	1.23616	1.31639	0.517443	1.27554	0.938777	0.318984	0.347931	1.29281	0.577584	1.19532	0.914245	0.834006	1.02829	1.12674	1.38062	1.2945	0.97562	1.14048	1.11675	1.07843	0.957221	0.990175	1.39408	1.04994	1.21713	1.22148
MA3-B02	SLW-A-D08	1.13659	0.603933	0.606144	0.944016	0.636525	1.10257	1.295	0.997809	1.23074	1.08996	0.963571	1.10653	0.908277	1.10433	1.12456	1.20868	0.865194	0.965581	1.0677	1.03115	1.01161	1.0961	1.14396	1.2887	0.391708	1.76158	0.611202	0.144678	0.452373	1.64146	0.564496	1.2029	0.901877	0.822638	1.0217	1.12604	1.385	1.27892	1.02945	1.15527	1.12936	0.897457	0.980704	0.967686	1.29668	1.02575	1.23242	1.23115
MA3-B03	SLW-A-E08	0.767703	0.282866	0.0676832	0.702775	0.0536348	0.616551	0.884761	0.78661	0.875766	0.84586	0.648737	0.643529	0.633403	0.646555	0.884244	0.919605	0.508814	0.876388	0.663024	0.63828	0.567286	0.659063	0.944205	0.730028	0.527404	1.19232	0.393785	0.0818646	0.540442	0.300649	0.544514	0.877831	0.711593	0.213824	0.680473	0.63756	0.80107	0.782149	0.849288	0.757035	0.717962	0.522779	0.604716	0.639345	0.74878	0.527486	0.826121	0.859652
MA3-B03	SLW-A-E08	0.808236	0.327889	0.049992	0.712563	0.0727074	0.705609	0.898655	0.726943	0.862474	0.840614	0.412535	0.564398	0.545848	0.636666	0.84913	0.911734	0.498465	0.69807	0.697433	0.487768	0	0.664581	0.830152	0.744551	0.674363	0.665301	0.495722	0.0310609	0.364455	0.221196	0.501748	0.833064	0.59338	0.160213	0.661234	0.572805	0.767872	0.727503	0.736423	0.755359	0.721204	0.486652	0.587645	0.671988	0.560663	0.596058	0.767666	0.709643
MA3-B04	SLW-A-F08	1.99549	0.069225	1.21131	0.681963	0.94761	2.24598	1.29855	0.720923	1.16189	2.05746	0.978376	1.46485	0.6704	1.54807	1.81936	1.65531	1.70443	0.933082	1.61695	1.24826	1.36057	1.4055	0.984791	1.29271	1.16577	0.438428	0.708496	0.56285	0.39733	0.710008	0.734659	0.942703	0.689532	1.13893	1.07648	1.07631	1.14079	1.41286	0.723859	1.21257	1.09972	0.943421	1.23714	0.914218	1.85128	1.44593	1.02869	1.10075
MA3-B04	SLW-A-F08	1.97853	0.0814697	1.11807	0.689923	0.895606	2.20266	1.26931	0.681431	1.18008	2.05004	0.882831	1.44781	0.708871	1.53585	1.80454	1.67492	1.6924	0.96474	1.60277	1.24348	1.3336	1.41804	0.965939	1.29382	0.712401	0.60775	0.571727	0.360254	0.358348	0.717967	0.727135	0.975446	0.693214	1.07925	1.07398	1.05917	1.13322	1.37207	0.781343	1.19717	1.09113	0.893817	1.243	0.914175	1.8851	1.41905	1.01997	1.10024
MA3-B05	SLW-A-G08	1.02926	0.0838417	0.0982492	0.737833	0.103803	0.909682	0.990768	0.894368	0.958196	0.964555	0.754012	0.718122	0.689505	0.678278	0.967208	1.06852	0.586534	1.1172	0.887644	0.625618	0.435625	0.981561	0.996775	0.897743	0.532869	1.53224	0.260453	0.168724	0.429102	0.193304	0.434683	1.15558	0.904136	0.717965	0.969095	0.842227	1.23102	0.942093	0.984242	1.02289	0.991941	0.484452	0.826342	0.784563	0.665657	0.637668	0.840688	0.809132
MA3-B05	SLW-A-G08	1.0178	0.13883	0.124039	0.749407	0.110823	0.855984	0.964578	0.898161	0.936946	0.946327	0.788658	0.745271	0.767095	0.721762	0.951507	1.04943	0.479077	1.12246	0.877231	0.556049	0.179521	0.965235	1.011	0.948639	0.5295	1.89164	0.251956	0.119995	0.448161	0.175724	0.443043	1.07712	0.901349	0.687781	0.961734	0.826251	1.24271	0.952698	0.975374	1.05681	1.0174	0.543841	0.812532	0.790669	0.581303	0.675398	0.794967	0.824974
MA3-B06	SLW-A-C09	0.683114	0.00829852	0	0.604194	0	0.640468	0	0.728931	0.377417	0.7666	0.710837	0.636591	0.520765	0.686095	0.78918	0.69534	0.844122	1.02159	0.605508	0.477281	0.560388	0.691808	0.615861	0.420934	0.074034	0.93028	0.284958	0.0107977	0.076434	0.0261201	0.430289	0.883958	0.586653	0.209541	0.694665	0.567222	0.844968	0.704873	0.760471	0.674018	0.623176	0.0821734	0.656987	0.53732	0.538071	0.317961	0.726551	0.792305
MA3-B06	SLW-A-C09	0.650028	0.0338088	0.00860579	0.654649	0.00255674	0.619988	0.577348	0.637744	0.476695	0.798589	0.801865	0.61338	0.501858	0.590988	0.834938	0.731051	0.819753	0.913746	0.633097	0.566226	0	0.664492	0.624754	0.448941	0.0550432	1.04021	0.185002	0.046853	0.0488599	0.0947608	0.421785	0.812892	0.645364	0.320824	0.751694	0.618917	0.878632	0.76884	0.717135	0.690809	0.656067	0.533299	0.638299	0.579212	0.370992	0.495121	0.676013	0.784123
MA3-B07	SLW-A-D09	0.966118	0.0123582	0.063687	0.765994	0.0747752	1.02587	0.518644	0.686485	0.536895	0.915895	0.816782	0.581469	0.6025	0.214967	0.880292	0.802117	0.710559	1.01583	0.761549	0.388201	0	0.67249	0.741939	0.539581	0.177557	1.41705	0.123939	0.145072	0	0.131269	0.525272	1.06637	0.772837	0.38418	0.79996	0.670718	0.876157	0.865274	0.805537	0.78752	0.754095	0.657082	0.812822	0.687849	0.538051	0.636296	0.691613	0.7239
MA3-B07	SLW-A-D09	0.983159	0	0.0461342	0.72091	0.0542699	1.04641	0.647125	0.777108	0.641972	0.932242	0.736904	0.797446	0.663896	0.615177	0.881671	0.817955	0.747157	1.10302	0.770676	0.495029	0.35485	0.693206	0.851751	0.523364	0.163218	1.51042	0.173322	0.0420448	0	0.265049	0.485198	1.12963	0.738217	0.358995	0.753783	0.694927	0.720996	0.856846	0.848591	0.773432	0.754743	0.618435	0.852557	0.670615	0.517171	0.585805	0.693152	0.73744
MA3-B08	SLW-A-E09	0.695745	0	2.54675e-05	0.669114	0	0.571764	0.536541	0.717071	0.32185	0.781197	0.849343	0.768132	0.638586	0.326691	0.713655	0.659746	0.585106	1.18457	0.604676	0.461209	0	0.769478	0.900041	0.389185	0.368694	0.617882	0.0713309	0.0947245	0.034633	0.0469618	0.413038	1.12582	0.725662	0.170458	0.654893	0.386087	0.587744	0.657186	0.74369	0.592107	0.602105	0.469389	0.563629	0.545311	0.22657	0.55804	0.63938	0.681986
MA3-B08	SLW-A-E09	0.762933	0	0.00304842	0.673471	0.00359164	0.541311	0.469014	0.671918	0.523534	0.705166	0.794311	0.836297	0.625008	0.416049	0.718504	0.705364	0.787871	1.05865	0.560865	0.478312	0	0.686507	0.833985	0.441447	0.465154	0.482608	0.0603388	0.102379	0.0466874	0.0628377	0.41902	1.08907	0.557648	0.117551	0.654119	0.415378	0.538241	0.622844	0.684958	0.595525	0.604726	0.431805	0.50596	0.547353	0.169344	0.621745	0.564346	0.589921
MA3-B09	SLW-A-F09	0.345087	6.20568e-06	0.000945589	0.683086	0.000899694	0.20222	0	0.709603	0.249321	0.81279	0.855019	0	0.608686	0	0.95122	0.644815	0.340328	1.13257	0.643343	0.107574	0	0.65003	0.837268	0.352442	0.5671	0.571735	0.350478	0.112396	0	0.0616904	0.407413	1.02393	0.701817	0.108872	0.637473	0.389881	0.561302	0.716985	0.700018	0.657836	0.624495	0.515141	0.610953	0.492833	0.292392	0.187959	0.61618	0.697448
MA3-B09	SLW-A-F09	0.601742	0.00612908	0.00114979	0.657257	0	0.384802	0.574094	0.773112	0.522911	0.772505	0.888617	0.347413	0.61482	0.386024	1.02374	0.677469	0.458946	1.26425	0.646878	0	0.240295	0.609858	0.888862	0.308878	0.570834	0.306566	0.117298	0.0797937	0	0.212936	0.456632	1.03075	0.640342	0.128616	0.63218	0.426721	0.511207	0.703567	0.712351	0.64159	0.595498	0.529935	0.564461	0.428711	0.252769	0.254207	0.684513	0.715914
MA3-B10	SLW-A-G09	2.28641	1.46228	1.64123	1.21312	1.35825	2.29206	1.56507	1.24322	1.44227	2.14389	1.35995	1.62879	1.19473	1.74141	1.98658	2.17545	1.96486	1.50799	1.81357	1.41	1.50565	1.81861	1.41171	1.52134	2.28068	1.86875	0.550794	0.580891	1.1824	1.56769	0.867423	1.28866	1.2168	1.94517	1.44258	1.81919	2.02581	2.19919	1.4404	1.69041	1.66773	1.55271	2.01899	1.43642	3.40277	1.64683	1.804	1.8184
MA3-B10	SLW-A-G09	2.27815	1.64741	1.67004	1.22111	1.37315	2.29079	1.5883	1.22066	1.46312	2.16918	1.3716	1.63108	1.21392	1.7378	1.98335	2.1664	1.97286	1.47382	1.81326	1.41982	1.50972	1.78925	1.43688	1.52657	2.15654	2.14609	0.577144	0.501865	1.2935	1.73184	0.881357	1.28449	1.20876	1.92134	1.43741	1.79925	1.98791	2.19335	1.45414	1.67962	1.66984	1.5219	2.00391	1.42913	3.373	1.65789	1.81049	1.83421
MA3-B11	SLW-A-H09	0.446335	0.0869661	0.0140442	0.667948	0.018944	0.504337	0.766174	0.807773	0.652799	0.77794	0.847041	0.424404	0.631999	0.293899	0.721505	0.593493	0.506399	1.32289	0.713576	0.67474	0.678199	0.702281	0.818749	0.518473	0.29033	0.465318	0.329616	0.136099	0.16626	0.0612169	0.407091	0.759011	0.580599	0.0531561	0.504466	0.504928	0.683808	0.57929	0.571016	0.545569	0.515503	0.474023	0.552227	0.281057	0.195791	0.482534	0.5846	0.696429
MA3-B11	SLW-A-H09	0.524784	0.201422	0	0.691254	0	0.75419	1.22528	0.765694	1.01088	0.790017	0.984212	0.563793	0.625314	0.701258	0.77232	0.622856	0.585478	1.21151	0.705619	0.612093	0.730486	0.6298	0.858182	0.543718	0.0523283	0.265208	0.320854	0.263458	0.0628503	0.0657902	0.385684	0.790936	0.563163	0.0607483	0.497883	0.492935	0.717006	0.608045	0.716344	0.575248	0.575328	0.496801	0.644193	0.382969	0.215164	0.508454	0.705519	0.720811
MA3-B12	SLW-A-A10	2.08619	0.382369	1.58677	0.828619	1.22468	2.29847	1.47529	0.905341	1.30055	2.06339	1.0066	1.58367	0.888511	1.72771	1.73625	1.78844	1.81117	1.08379	1.75806	1.42296	1.55184	1.4683	0.971636	1.48518	0.239144	0.437534	0.27962	0.462047	0.671913	0.539327	0.883001	0.944195	0.689932	1.1267	1.08262	1.29725	1.42803	1.66625	0.682671	1.11874	1.04439	1.07614	1.46577	1.01738	2.20667	1.44726	1.01075	1.10447
MA3-B12	SLW-A-A10	2.1046	0.549553	1.63237	0.83821	1.22646	2.30586	1.45656	0.905894	1.29377	2.02807	1.11814	1.58219	0.882032	1.71549	1.78353	1.79309	1.79281	1.09527	1.74001	1.4245	1.54933	1.49539	0.9389	1.4828	0.147589	0.44719	0.22585	0.479902	0.679399	0.722865	0.87237	0.930172	0.748355	1.096	1.06937	1.2761	1.41605	1.63273	0.712764	1.16574	1.07893	1.05964	1.457	1.02671	2.16345	1.44905	0.991855	1.06299
MA3-C01	SLW-A-C10	0.738046	1.58449	0.0365333	0.983577	0.0221963	0.617358	0.33578	0.948278	0.618731	0.935024	1.36955	0.417513	0.936756	0.746742	0.899176	0.775626	0.984432	1.29851	0.82697	1.01911	1.12504	0.746552	1.08967	0.607	0.367864	1.41138	0.792317	0.0219709	0.00119373	0.878598	0.760397	1.06972	1.25428	1.00227	1.08031	0.862343	1.40855	0.866182	1.31357	1.15485	1.07982	0.906957	0.757258	1.1121	1.09559	0.944841	0.876321	0.957507
MA3-C01	SLW-A-C10	0.567539	1.34475	0.0476735	0.916838	0.00200056	0.622399	0.434807	0.703413	0.677542	0.828373	1.36928	0.998487	0.66122	1.09812	0.893605	0.613037	0.150287	0.4049	0.748373	0	0	0.820644	0.72193	0.629628	0.365355	1.25497	0.920296	0.000214385	0.000230512	0.766915	0.734358	0.878222	1.11955	1.0638	1.09608	0.701609	1.44965	0.812648	1.19622	1.11762	1.02419	0.860256	0.727513	1.13633	0.993265	0.909099	0.861971	0.912295
MA3-C02	SLW-A-D10	0.48061	0.154571	0	0.54724	0	0.555349	0.613673	0.580379	0.383476	0.726228	0.786497	0.447613	0.630979	0.528901	0.787414	0.590424	0.485566	0.802036	0.574669	0.489761	0.462464	0.40688	0.930261	0.380796	0.205237	1.31073	1.7026	0.0823587	0.0807698	1.60555	0.52422	0.915384	0.621841	0.0822504	0.583573	0.419018	0.647393	0.68084	0.584897	0.65756	0.574287	0.54417	0	0.509217	0.283722	0.417421	0.5559	0.596338
MA3-C02	SLW-A-D10	0.586605	0.0733931	0	0.553822	0	0.579932	0.589016	0.573383	0.450209	0.668542	0.735155	0.41227	0.639719	0.513974	0.714718	0.600254	0.391874	0.667288	0.598379	0.571822	0.778663	0.526009	0.932903	0.403047	0.0719553	1.45313	0.873974	0.0190795	0.139666	0.450661	0.526225	0.910297	0.571484	0.0313476	0.518138	0.477897	0.693943	0.582659	0.597254	0.603039	0.53081	0.517805	0.347044	0.492312	0.174444	0.299817	0.591763	0.625796
MA3-C03	SLW-A-F10	0.567543	0.167113	0.0163008	0.57783	0.012293	0.698916	0.665386	0.547474	0.493551	0.73316	0.635212	0.608046	0.564913	0.48733	0.818651	0.647986	0.554064	0.730232	0.660183	0.589524	0.536033	0.489092	0.80098	0.519321	0.549641	0.5744	0.345411	0.057988	0.0850887	0.257639	0.424684	0.902097	0.492536	0.0610695	0.559827	0.48623	0.646839	0.582819	0.651966	0.528425	0.493145	0.493819	0.438371	0.514467	0.312088	0.479447	0.579857	0.583876
MA3-C03	SLW-A-F10	0.574305	0.136916	0	0.612043	0.000179141	0.610469	0.239561	0.478358	0.294891	0.710726	0.798469	0.527292	0.655392	0.553643	0.814765	0.645287	0.495072	0.640658	0.661383	0.337288	0.451503	0.397773	0.887042	0.587409	1.2151	0.182303	0.30332	0.0204784	0.0618033	0	0.405839	0.706768	0.465702	0.0597238	0.579366	0.552982	0.720981	0.517225	0.576306	0.540852	0.510206	0.453351	0.256188	0.512216	0.118916	0.535855	0.510618	0.525645
MA3-C04	SLW-A-H10	2.15189	0.441975	1.79039	0.873921	1.37296	2.42768	1.50301	0.933493	1.31154	2.22796	0.809972	1.63592	0.941188	1.7885	1.8961	1.80934	1.75026	1.04728	1.73413	1.42746	1.59019	1.48143	1.03136	1.53143	1.18589	1.23361	0.568927	0.63876	0.725921	0.719826	0.899342	0.961142	0.57975	1.15012	1.09503	1.25935	1.4754	1.59655	0.696255	1.24753	1.13696	1.0779	1.45061	0.989427	2.26166	1.50124	1.04443	1.1328
MA3-C04	SLW-A-H10	2.13522	0.491194	1.8191	0.869379	1.39525	2.42856	1.49513	0.905705	1.30646	2.2232	0.986692	1.64124	0.927543	1.78069	1.92368	1.77438	1.72165	1.0322	1.72743	1.43745	1.58743	1.48141	1.07597	1.49865	0.923557	1.19714	0.439636	0.833442	0.682703	0.676215	0.909332	0.993071	0.616237	1.17244	1.11014	1.24414	1.42904	1.59952	0.676876	1.23424	1.12613	1.07694	1.46005	1.01428	2.26375	1.47948	1.04378	1.1529
MA3-C05	SLW-A-A11	0.522032	0.0274212	0.00460242	0.626219	0	0.66434	0.471351	0.600943	0.431017	0.788163	0.782984	0.388271	0.554416	0.486789	0.824651	0.736315	0.489407	0.976174	0.693775	0.638635	0.616321	0.471831	0.77484	0.477126	0.300678	0.990851	0.0329684	0.233824	0	0.147404	0.460662	0.857994	0.566425	0.113539	0.589945	0.593778	0.761253	0.624851	0.738023	0.587555	0.550677	0.366382	0.566515	0.471734	0.27432	0.336433	0.635843	0.708713
MA3-C05	SLW-A-A11	0.691062	0.0182697	0.0259582	0.627207	0	0.673045	0.652885	0.570453	0.438178	0.803935	0.809513	0.573619	0.599784	0.732003	0.794387	0.744636	0.529133	0.95037	0.661748	0.570096	0.684743	0.434377	0.77959	0.470108	0.199977	0.869179	0.0286872	0.135014	0.00714906	0.317939	0.448443	0.866131	0.614366	0.108074	0.54256	0.547768	0.789671	0.667645	0.735266	0.573043	0.53319	0.509602	0.529399	0.485526	0.332583	0.462866	0.678312	0.675575
MA3-C06	SLW-A-C11	0.545855	0.0096494	0.0400962	0.655233	0.000935504	0.758551	0.429509	0.670002	0.335543	0.785426	0.809281	0.677676	0.608237	0.689316	0.861353	0.727413	0.538765	0.9274	0.69801	0.37554	0	0.391921	0.829259	0.502523	0.157974	1.56341	0.131116	0.0493775	0.0438852	0.427823	0.515268	0.791165	0.631157	0.206511	0.675201	0.518414	0.773633	0.684918	0.735465	0.631597	0.581347	0.539464	0.627002	0.526317	0.428845	0.418333	0.77038	0.758803
MA3-C06	SLW-A-C11	0.563221	0.0593243	0.0333839	0.693918	0	0.657098	0.693108	0.634135	0.632706	0.834438	0.925596	0.658971	0.583398	0.678918	0.823944	0.709914	0.431068	0.9131	0.655169	0	0.238198	0.359845	0.669955	0.503281	0.0864102	1.26541	0.13806	0.0539	0.0154755	0.354547	0.507402	0.97227	0.608568	0.157618	0.631562	0.510756	0.799998	0.733991	0.678373	0.636395	0.578527	0.58209	0.628708	0.508724	0.35167	0.481128	0.721933	0.677203
MA3-C07	SLW-A-D11	0.613391	0	0	0.677203	0.00303618	0.710945	0.502707	0.566198	0.465776	0.819159	0.836076	0.493877	0.59895	0.546983	0.800034	0.710491	0.886459	0.718037	0.635385	0.315935	0.336361	0.673596	0.779694	0.484542	0.363058	0.537805	0.281602	0.025813	0.120987	0.432356	0.486005	1.08837	0.727305	0.149529	0.640754	0.505971	0.693713	0.718621	0.696979	0.620529	0.593691	0.573124	0.6279	0.561097	0.254615	0.40437	0.732295	0.763743
MA3-C07	SLW-A-D11	0.615696	0.0280516	0.000207103	0.692903	0.00405995	0.683564	0.572543	0.570583	0.504917	0.805567	0.96636	0.594444	0.680647	0.661004	0.794627	0.726493	0.880118	0.810673	0.627928	0.725757	0.789945	0.670217	0.906979	0.447159	0.382754	0.384232	0.272643	0.0725706	0.116833	0.523242	0.45531	1.15838	0.697141	0.171451	0.654999	0.514025	0.68933	0.720447	0.722749	0.64185	0.578742	0.568001	0.629834	0.440327	0.179098	0.43707	0.724941	0.745995
MA3-C08	SLW-A-E11	0.510302	0	0	0.682172	0.00586547	0.47977	0	0.540509	0.405292	0.703425	0.953513	0.337812	0.585636	0.394125	0.680253	0.611325	0.516291	0.859711	0.518236	0.497633	0.535116	0.470888	0.85282	0.482566	0.421078	0.133003	0.0419669	0.23768	0.0375115	0.0880256	0.40808	1.04793	0.685582	0.112989	0.594482	0.420738	0.633137	0.650752	0.785507	0.544	0.487633	0.525031	0.511593	0.469613	0.142821	0.376918	0.474658	0.626365
MA3-C08	SLW-A-E11	0.621207	0.0372878	0	0.63467	0	0.441631	0.472831	0.569712	0.395223	0.762733	0.761735	0.483542	0.512724	0.461307	0.583588	0.585596	0.500859	0.997488	0.566012	0.488498	0.608537	0.462583	0.838739	0.506706	0.431978	0.130461	0.0651864	0.179614	0.0396317	0.0990404	0.416665	1.11417	0.575334	0.0833181	0.536203	0.431861	0.579124	0.646378	0.661025	0.500068	0.451224	0.522129	0.428385	0.489251	0.149674	0.309513	0.586464	0.615054
MA3-C09	SLW-A-F11	1.17834	0.0578963	0.0270396	0.713859	0.0139675	0.689595	0	0.655926	0.34446	0.81554	0.891348	0.577539	0.679868	0.581467	1.05128	0.807585	0.670396	1.08294	0.646848	0.433473	0.324526	0.597134	0.933881	0.41524	0.580484	0.0702694	0.128128	0	0.0624425	0.135571	0.399531	1.06054	0.734988	0.15184	0.664111	0.594539	0.646415	0.777926	0.695603	0.662841	0.62494	0.577831	0.676499	0.632771	0.365529	0.49133	0.775833	0.790547
MA3-C09	SLW-A-F11	0.815297	0.0256942	0.0122736	0.715876	0.0441972	0.698744	0.575377	0.689556	0.528067	0.814593	0.957655	0.581601	0.67748	0.561096	1.08826	0.819927	0.664441	1.11047	0.659395	0.601606	0.510068	0.613087	0.950144	0.453847	0.43222	0.10508	0.268493	0	0.0575613	0.323257	0.422259	1.02612	0.729367	0.163893	0.670026	0.622489	0.714068	0.786549	0.743718	0.670038	0.604217	0.606679	0.640791	0.628381	0.298502	0.516517	0.788016	0.783319
MA3-C10	SLW-A-G11	0.903167	0.197901	0.00781223	0.655552	0	0.920234	0.602611	0.729648	0.72143	0.891421	0.894188	0.694367	0.645235	0.649693	0.754011	0.795195	0.664188	1.21831	0.667194	0.664095	0.423965	0.608272	0.98819	0.646359	0.0801526	0.119304	0.0789206	0	0.0184843	0.109452	0.390184	1.07981	0.626039	0.0301898	0.554297	0.501987	0.636329	0.610191	0.668557	0.484337	0.529524	0.534252	0.515042	0.460959	0.141086	0.742514	0.522349	0.543492
MA3-C10	SLW-A-G11	0.774053	0.676101	0.0014395	0.645209	0.0382899	0.897349	0.692465	0.738183	0.733501	0.820795	0.916663	0.746798	0.652454	0.72626	0.759764	0.774091	0.652782	1.15393	0.667646	0.654092	0.551402	0.59469	0.917014	0.627638	0.223771	0.169115	0.0923102	0	0.017034	0.078383	0.373469	1.06409	0.62345	0.0201157	0.541282	0.539631	0.696845	0.532724	0.736045	0.46649	0.511492	0.527508	0.520418	0.516813	0.109136	0.755449	0.540285	0.449444
MA3-C11	SLW-A-H11	1.61461	0.617851	1.30498	0.933865	0.918402	1.96859	1.34118	0.986716	1.18263	1.50935	0.934173	1.41329	0.932929	1.54761	1.38225	1.34355	1.36004	1.04146	1.34782	1.24382	1.36309	1.17123	0.908766	1.3031	0.999255	0.581188	0.614378	0.0624911	0.631813	0.159592	0.835906	1.05872	0.945952	0.832063	0.974487	1.06541	1.35887	1.32161	2.02732	0.974934	0.930135	0.926871	1.24943	0.928168	1.46991	1.23297	0.947525	1.02102
MA3-C11	SLW-A-H11	1.59591	0.571097	1.25905	0.940823	0.926028	1.96075	1.33831	1.02424	1.18357	1.48939	0.898245	1.39455	0.966483	1.54016	1.4564	1.32652	1.34517	1.36389	1.37434	1.22802	1.3921	1.17923	0.844648	1.32336	0.641242	0.091659	0.612756	0.0597519	0.577841	0.0631818	0.826311	1.05337	0.921834	0.747541	0.960247	1.07006	1.37661	1.30758	1.0558	1.05492	1.0055	0.910261	1.25195	0.871523	1.46702	1.24828	0.944317	1.02104
MA3-C12	SLW-D-D01	0.894394	1.03362	0.130477	0.726062	0.0614653	1.16102	0.754579	0.765577	0.693977	1.0861	0.970886	0.931677	0.622726	0.959462	1.07393	0.911031	0.940678	1.2138	0.980061	0.723569	0.784302	0.857954	0.83446	0.824077	0.115633	0.132926	0.38977	0.235055	0.14125	0.206628	0.479575	1.0487	1.0247	0.801973	0.996481	0.789999	1.03515	0.908042	1.08841	1.06755	1.03236	0.65198	0.869074	0.929944	0.736087	0.966367	0.645839	0.759787
MA3-C12	SLW-D-D01	0.52461	1.01629	0.172494	0.73114	0.0774518	1.14371	0.722046	0.776992	0.807859	1.11456	0.95647	0.905799	0.635433	0.950407	1.03215	0.953408	0.954541	1.15649	0.985616	0.720149	0.665769	0.847148	0.832661	0.821008	0.341937	0.286838	0.183326	0.380774	0.188953	0.278234	0.622055	1.07452	1.02109	0.866353	1.0341	0.764593	1.01337	0.933335	1.11811	1.01495	1.00038	0.654199	0.807235	0.968501	0.675885	0.929761	0.738728	0.800526
MA3-D01	SLW-D-E01	0.971787	9.65989	2.70111	2.25602	2.60561	1.693	1.81831	2.44688	1.7858	1.17499	2.27491	1.61299	2.41411	1.53263	1.72276	1.18597	1.96427	2.40807	1.68432	1.82575	1.83381	1.89652	2.34997	1.92845	5.73193	6.09755	8.25378	6.51066	2.07373	8.8803	1.70533	2.20651	2.05338	3.86646	2.10366	1.99368	1.76944	2.118	1.99788	2.16322	2.15191	2.27473	1.9274	2.12518	4.25087	1.75382	2.37061	2.39787
MA3-D01	SLW-D-E01	0.997601	9.68677	2.56675	2.1933	2.44323	1.7454	1.88613	2.27007	1.82979	1.16771	2.27745	1.64172	2.22692	1.62183	1.69767	1.18163	1.82779	2.39021	1.66045	1.75663	1.77773	1.79837	2.26647	1.9797	5.5554	6.38399	8.30893	8.30201	2.22867	8.69558	1.69364	2.17618	1.87425	3.78889	2.08439	1.98012	1.83645	2.01189	1.83613	2.12473	2.11513	2.19275	1.83287	2.08501	4.18704	1.73705	2.37331	2.38931
MA3-D02	SLW-D-G01	1.68667	0.128711	0.974373	0.959796	0.740381	2.00014	1.27632	0.875581	1.10942	1.6958	1.07443	1.34412	0.981	1.46868	1.57481	1.37507	1.4629	0.862485	1.4476	1.1296	1.23279	1.20071	1.01779	1.17768	0.302956	1.66281	1.07298	1.56095	0.659728	0.494116	0.95228	0.822045	0.698309	0.915643	1.01561	1.11549	1.39594	1.3564	0.825093	1.0218	0.940065	0.928288	1.13581	0.853266	1.2665	1.12667	0.8742	0.944662
MA3-D02	SLW-D-G01	1.70147	0.135685	0.992627	0.901389	0.736247	2.00735	1.24173	0.880837	1.09624	1.72062	0.65837	1.33503	0.928186	1.46883	1.5837	1.3686	1.45682	0.922611	1.42888	1.11182	1.22266	1.21665	0.946262	1.12835	0.271245	2.13549	0.485593	0.863004	0.616077	1.33426	0.956221	0.792649	0.604808	0.771671	0.932449	1.06367	1.41565	1.34674	0.763356	1.00344	0.911954	0.921789	1.12731	0.78851	1.15667	1.09741	0.871373	0.912341
MA3-D03	SLW-D-A02	2.22398	0.444785	1.93897	1.0203	1.52608	2.51453	1.58293	1.00409	1.3805	2.29085	0.945402	1.67216	1.06026	1.82598	1.92607	1.86311	1.86043	1.0316	1.8367	1.48941	1.66061	1.59313	1.06484	1.48851	1.0315	0.755913	0.532169	1.55969	0.940547	0.945111	1.05333	0.991595	0.611554	1.31961	1.15633	1.36284	1.63373	1.78634	0.651728	1.25217	1.14182	1.1995	1.52675	1.05962	2.23745	1.47829	1.05748	1.15666
MA3-D03	SLW-D-A02	2.22442	0.725234	1.9553	1.01647	1.50599	2.52747	1.58518	1.00742	1.38731	2.32007	0.917976	1.67459	1.05656	1.83747	1.94612	1.83491	1.87101	1.03722	1.83297	1.50363	1.67451	1.57494	1.07683	1.50902	0.711343	0.907758	0.417788	1.48738	0.939828	0.952166	1.03035	0.95104	0.592822	1.2976	1.15589	1.3685	1.63077	1.77927	0.676729	1.26581	1.15986	1.17407	1.53743	1.07174	2.27697	1.49202	1.08167	1.15082
MA3-D04	SLW-D-G02	2.1227	0.302895	1.5219	0.789275	1.16381	2.34845	1.42552	0.807101	1.23885	2.20064	0.809531	1.55072	0.845399	1.71467	1.83267	1.75409	1.73542	1.01504	1.72956	1.31326	1.45001	1.48297	1.06031	1.33742	0.849772	1.69797	0.605457	1.66337	0.593042	0.602856	0.821883	0.944838	0.605667	1.22014	1.12083	1.19064	1.37264	1.59228	0.747619	1.1922	1.105	1.07662	1.39548	0.955241	2.1595	1.42561	1.06331	1.14336
MA3-D04	SLW-D-G02	2.10403	0.170379	1.53704	0.792332	1.18805	2.3466	1.38811	0.800787	1.21999	2.20309	0.902069	1.54869	0.826377	1.69307	1.87707	1.75015	1.7337	1.00559	1.69904	1.28632	1.37834	1.46942	1.02046	1.35783	0.577684	2.10467	0.617215	1.3717	0.562339	0.738385	0.834716	0.901945	0.582872	1.12502	1.08376	1.16385	1.33554	1.53678	0.74968	1.21945	1.11819	1.03622	1.42156	0.951031	2.22012	1.39665	1.06457	1.15303
MA3-D05	SLW-D-H02	2.57481	2.07372	2.24964	1.26593	1.88397	2.64063	1.7498	1.22902	1.60289	2.44708	1.38237	1.9078	1.27071	2.03076	2.19011	2.3291	2.08186	1.38838	2.03602	1.65007	1.75857	1.85245	1.40923	1.70143	2.44237	2.62711	0.740095	1.48706	1.19832	2.50287	1.04568	1.25727	1.25703	2.21466	1.52842	1.97316	2.15237	2.33533	1.48307	1.79538	1.74639	1.49949	2.12356	1.54546	3.88845	1.78756	1.94459	1.97583
MA3-D05	SLW-D-H02	2.57267	1.98619	2.22972	1.25511	1.82509	2.61585	1.74065	1.21073	1.59707	2.47486	1.39131	1.91286	1.26017	2.02731	2.16543	2.3189	2.0801	1.36363	2.03092	1.6018	1.71844	1.8604	1.40427	1.6	2.34106	2.64723	0.758693	1.46706	1.31761	2.67516	1.04676	1.2511	1.27841	2.16735	1.51828	1.9633	2.14244	2.32194	1.48099	1.76397	1.72258	1.51861	2.13772	1.54033	3.8773	1.75086	1.97165	2.01306
MA3-D06	SLW-D-C03	0.606326	0.190835	0.0222076	0.64167	0.0225392	0.665325	0.45182	0.583358	0.176992	0.690674	0.795519	0.141731	0.545469	0.513629	0.766769	0.677324	0.46757	0.683546	0.642393	0.18934	0.47094	0.503446	0.73874	0.482434	0.292107	0.674851	0.208509	0.445605	0.0217226	0.434586	0.465593	0.77112	0.560622	0.0841287	0.567799	0.457347	0.712273	0.645818	0.680638	0.544186	0.514837	0.438131	0.518291	0.476536	0.313837	0.342199	0.663981	0.659334
MA3-D06	SLW-D-C03	0.625444	0.0800247	0.0150195	0.605324	0.00703623	0.611414	0.37799	0.546259	0.0857497	0.706579	0.8545	0.648951	0.567307	0.763144	0.742293	0.709186	0.559244	0.765772	0.667229	0.564138	0.680472	0.638053	0.706612	0.503482	0.341276	0.457951	0.284056	0.25341	4.69832e-07	0.815683	0.464935	0.731894	0.544934	0.087783	0.635225	0.486485	0.659457	0.688335	0.650505	0.521547	0.520045	0.505099	0.503415	0.43939	0.288761	0.391431	0.674031	0.762881
MA3-D07	SLW-D-E03	0.607052	0.070431	9.21756e-05	0.629269	0	0.602538	0.352103	0.545496	0.142884	0.69745	0.850616	0.580028	0.599479	0.400371	0.670788	0.627097	0.356928	0.779803	0.674299	0	0	0.404966	0.885217	0.419505	0.745902	0.320739	0.190018	0.230033	0.00332182	0.622854	0.428859	1.26369	0.597915	0.0483865	0.544027	0.529113	0.649618	0.600791	0.633888	0.53344	0.480959	0.558523	0.587388	0.360446	0.181146	0.216368	0.502055	0.611771
MA3-D07	SLW-D-E03	0.560395	0.0942021	0	0.668599	0	0.621816	0.542604	0.558141	0.381479	0.739292	0.912811	0.606626	0.614298	0.458749	0.68056	0.692296	0.455727	0.823977	0.624741	0	0	0.46054	0.878076	0.438991	0.696405	0.136201	0.192441	0.238245	0.00543693	0.490066	0.50773	0.987003	0.628386	0.0563388	0.574067	0.778366	0.567683	0.60639	0.914128	0.544002	0.49182	0.531083	0.507025	0.391974	0.0699732	0.355777	0.622174	0.641663
MA3-D08	SLW-D-F03	0.5774	0.0297932	0	0.616044	0	0.549021	0.498871	0.478779	0.378099	0.771817	0.823026	0.492773	0.546154	0.500453	0.698875	0.646647	0.500283	0.708786	0.599972	0	0	0.80933	0.725607	0.508052	0.308883	0.0488895	0.00642959	0.0231107	0.00833349	0	0.443651	1.09191	0.652697	0.0481482	0.510334	0.511188	0.606108	0.661343	0.656777	0.531079	0.47945	0.590858	0.489193	0.413328	0.208532	0.261319	0.532856	0.585507
MA3-D08	SLW-D-F03	0.546088	0.0445289	0	0.610508	0	0.640371	0.560305	0.528934	0.45498	0.790009	0.751766	0.608608	0.529133	0.495571	0.720493	0.692545	0.494182	0.760411	0.646892	0.604967	0.202701	0.490857	0.695696	0.498153	0.27477	0.0862913	0.00842396	0.0083457	0.0245071	0	0.436916	1.06082	0.545731	0.0382878	0.479991	0.526316	0.414199	0.662201	0.820884	0.521217	0.475968	0.580336	0.488211	0.457162	0.16646	0.237127	0.625219	0.630338
MA3-D09	SLW-D-H03	0.506642	0.297591	0	0.688275	0	0.642563	0.478506	0.533612	0.350918	0.701883	0.863098	0.469201	0.581412	0.563225	0.797502	0.682655	0.397	0.756423	0.63149	0.508893	0.522394	0.504101	0.952067	0.427246	0.652033	0.117987	0.0604916	0	0.0351023	0.0289165	0.465172	1.12696	0.604362	0.0287672	0.522151	0.450383	0.565032	0.673839	0.701524	0.469128	0.499127	0.638743	0.513717	0.405618	0.227757	0.445657	0.584944	0.573709
MA3-D09	SLW-D-H03	0.628451	0.336999	0	0.661073	0	0.768777	0.647522	0.603359	0.519876	0.767067	0.863695	0.521384	0.62917	0.609599	0.830317	0.657553	0.540832	0.85063	0.629555	0.490847	0.553826	0.51399	0.965083	0.368807	0.70675	0.0644539	0.0694542	0	0.0402122	0	0.457266	1.13979	0.672127	0.0417862	0.493054	0.466565	0.673462	0.617083	0.635649	0.484249	0.510892	0.625006	0.489857	0.409643	0.173209	0.490653	0.627999	0.522008
MA3-D10	SLW-D-B04	0.603288	0.916616	0.00223327	0.654392	0	0.560385	0.140774	0.673704	0.390254	0.76734	0.887289	0.594242	0.6172	0.658804	0.76385	0.689874	0.45983	1.06063	0.651755	0.0514365	0	0.521588	0.911402	0.439422	0.439004	0.8805	0.0862927	0.0395757	0.0696116	0.0624391	0.450625	1.21591	0.640315	0.0750439	0.57366	0.518208	0.735327	0.600799	0.636565	0.563272	0.534333	0.623818	0.475097	0.539917	0.196268	0.430461	0.629569	0.690824
MA3-D10	SLW-D-B04	0.514916	1.05061	0	0.677945	0	0.443544	0.33382	0.687874	0.203637	0.772674	0.885995	0.601829	0.569057	0.595637	0.740295	0.632904	0.527951	1.09738	0.67806	0.232637	0.302416	0.532382	0.690347	0.448885	0.418948	0.235087	0.0677415	0.0289983	0.0740461	0.00128666	0.445738	1.15823	0.640875	0.0785209	0.55904	0.527341	0.742629	0.659969	0.658711	0.55124	0.532723	0.601516	0.509402	0.474869	0.163359	0.426212	0.654804	0.715623
MA3-D11	SLW-D-C04	2.28527	0.264939	2.20406	1.09463	1.69752	2.60099	1.68733	1.14535	1.48207	2.27744	1.02197	1.76034	1.20709	1.93233	1.94252	1.92128	1.89757	1.16248	1.91232	1.61227	1.7838	1.59178	1.14485	1.67307	0.913637	0.654118	0.368298	0.431229	1.03318	0.575898	1.03845	1.07774	1.2057	1.70593	1.33294	1.46442	1.67843	1.86759	1.23568	1.41559	1.37403	1.23395	1.66515	1.3253	2.66496	1.66737	1.16617	1.27399
MA3-D11	SLW-D-C04	2.28055	0.313225	2.14832	1.08498	1.65564	2.57547	1.67142	1.13935	1.46194	2.27636	0.9982	1.76229	1.18462	1.93797	1.89977	1.90779	1.90079	1.24088	1.91894	1.58672	1.77639	1.60115	1.12593	1.64806	0.714567	0.473481	0.410468	0.423718	1.02421	0.522464	1.03529	1.08494	1.17539	1.66101	1.32249	1.46943	1.69168	1.85051	1.22735	1.39946	1.357	1.22578	1.62616	1.32877	2.54549	1.64405	1.16492	1.27935
MA3-D12	SLW-D-D04	2.0445	1.26218	1.4416	0.885981	1.10099	2.22359	1.40856	0.909807	1.24365	2.06253	0.931782	1.58077	0.893429	1.72975	1.74821	1.82132	1.79907	1.11863	1.7501	1.40566	1.5289	1.49589	1.10023	1.45037	1.04265	0.390871	0.40539	0.533518	0.693544	0.48228	0.908927	1.07322	1.41508	2.12973	1.51278	1.34164	1.52412	1.68273	1.44801	1.56377	1.54638	1.1352	1.504	1.50293	2.41319	1.62603	1.11506	1.20406
MA3-D12	SLW-D-D04	2.05768	1.01863	1.50995	0.882454	1.11884	2.26391	1.4203	0.907451	1.27027	2.05549	0.997618	1.5702	0.907992	1.716	1.77979	1.78624	1.78104	1.20652	1.7551	1.44316	1.58854	1.50531	1.06799	1.46809	1.46617	0.303243	0.327753	0.823524	0.832838	0.510996	0.888083	0.960083	1.41764	2.12799	1.50272	1.31465	1.52359	1.6862	1.48663	1.57298	1.56129	1.09566	1.47617	1.5061	2.3168	1.67648	1.12942	1.21329
MA3-E01	SLW-D-F04	0.661568	2.14729	0.20568	0.925841	0.186087	0	0	0.969203	0	0.892265	1.29861	1.04468	1.05995	0.820546	0.929525	0.840398	0.946683	1.23553	0.631592	0.630128	0.509052	0.863458	1.39504	0.481512	1.3249	1.40739	1.62832	0.111836	0.0124628	3.37131	0.768116	1.41815	1.06931	0.50999	0.876534	0.912024	1.01181	0.780016	1.0657	0.874719	0.875279	0.702721	0.767046	0.960661	0.560394	0.733135	0.896777	0.91804
MA3-E01	SLW-D-F04	0.657923	2.1715	0.000117418	0.926785	0	0	0.607302	0.936239	0.252985	0.708755	1.36649	0.911719	1.05602	0.930527	0.832622	0.751665	0.641431	1.1818	0.745792	0.557847	0.58112	0.698503	1.48609	0.574221	1.03798	1.61064	1.43269	0.0411232	0.006264	3.37303	0.78108	1.36704	0.946724	0.456007	0.890635	0.0458789	0.976185	0.63392	0.804858	0.828259	0.805008	0.509527	0.704122	0.798036	0.599734	0.541016	0.795241	0.738088
MA3-E02	SLW-D-H04	0.986644	0.328764	0.0193893	0.593503	0.00999441	1.01481	0.781716	0.515973	0.771338	1.01033	0.892679	0.778183	0.675693	0.554272	0.85681	0.774755	0.869355	0.726677	0.775922	0.535702	0.465906	0.666193	1.05584	0.718917	0.522032	1.34381	1.16156	0.654609	0.0524362	0.166967	0.714865	0.919011	0.736896	0.275	0.746235	0.52318	0.684557	0.683484	0.882829	0.712383	0.689511	0.526321	0.546456	0.826289	0.37926	0.745385	0.651301	0.652152
MA3-E02	SLW-D-H04	0.886929	0.310296	0	0.557612	0.0270222	0.900944	0.644737	0.540121	0.641658	0.963958	0.588779	0.574548	0.69478	0	0.80716	0.739799	0.788798	0.822211	0.776985	0.477101	0.48111	0.658011	0.913941	0.677911	0.751194	0.670299	0.503766	0.177696	0.0200408	0.41539	0.571857	0.711522	0.573391	0.137355	0.607394	0.535303	0.632811	0.587817	0.76204	0.708161	0.669085	0.540961	0.539532	0.539267	0.312626	0.704605	0.594317	0.62579
MA3-E03	SLW-D-C05	0.542732	0	0	0.606907	0.00166762	0.622816	0.593369	0.551437	0.464783	0.702163	0.530839	0.65846	0.679146	0.713772	0.799788	0.632165	0.470918	0.779961	0.719236	0	0.0576639	0.457271	0.918013	0.383695	1.17226	0.513338	0.910965	1.56599	0.0813762	0.122197	0.569529	0.889491	0.465946	0.067268	0.537068	0.499619	0.716828	0.630339	0.592701	0.574797	0.553271	0.514959	0.277178	0.539084	0.344253	0.259473	0.586999	0.604031
MA3-E03	SLW-D-C05	0.433194	0.0892974	0.00185207	0.601843	0.0279177	0.539487	0.39774	0.529876	0.519409	0.751329	0.694508	0.569514	0.700398	0.59844	0.816481	0.652805	0.468491	0.695179	0.72448	0.467371	0.539545	0.466984	0.93369	0.235677	0.890671	1.6666	0.0899707	1.59567	0.170745	0.317905	0.611197	0.867122	0.534138	0.0770221	0.529303	0.466542	0.75324	0.647689	0.513301	0.560127	0.523448	0.549278	0.465832	0.422606	0.348524	0.257402	0.603638	0.643799
MA3-E04	SLW-D-E05	3.3471	3.84356	4.11993	1.79493	3.57558	3.59819	2.55216	1.90143	2.3664	3.08368	1.75775	2.73375	2.03101	2.89449	2.56698	2.719	2.64274	1.86785	2.48304	2.50212	2.65698	2.37109	1.9169	2.59477	3.85979	3.50503	2.5543	3.37389	3.14734	4.07731	1.60643	1.59501	1.88582	3.54638	1.9295	2.26658	2.448	2.64479	1.85977	2.06063	1.96348	2.05436	2.38058	2.09403	4.39213	2.52253	1.81414	1.91577
MA3-E04	SLW-D-E05	3.35023	3.81688	4.11696	1.79502	3.59993	3.57504	2.5451	1.87976	2.35597	3.08905	1.74254	2.73498	2.01754	2.89208	2.55704	2.74303	2.64935	1.85761	2.47899	2.49252	2.64263	2.36131	1.88208	2.56109	3.80201	3.53375	2.15597	3.55779	3.17581	4.0685	1.5876	1.59108	1.88523	3.53923	1.93781	2.26846	2.4697	2.64467	1.86818	2.05006	1.9607	2.06131	2.37775	2.10115	4.36231	2.49979	1.79772	1.89716
MA3-E05	SLW-D-F05	0.417736	0.0136699	0	0.600333	0	0.597574	0.414491	0.536503	0.133164	0.700969	0.498511	0.488798	0.608307	0.521829	0.764758	0.662161	0.349537	0.745066	0.747117	0.572182	0.547743	0.434143	0.748881	0.369439	0.55512	0.212584	0.476222	0.790725	0.0273363	0.258616	0.4535	0.910392	0.629398	0.0677476	0.528393	0.555047	0.714701	0.578648	0.548726	0.584696	0.54845	0.484469	0.569565	0.423201	0.155968	0.353574	0.695207	0.760192
MA3-E05	SLW-D-F05	0.507146	0.163489	0.00156641	0.696816	0	0.588658	0.517414	0.651982	0.455379	0.732552	0.461135	0.646974	0.61761	0.69169	0.780555	0.660744	0.476193	0.521844	0.750552	0.655027	0.640787	0.404946	0.533388	0.329392	0.700309	0.189182	0.652183	0.921576	0.311169	0.822721	0.554072	0.837642	0.767483	0.123132	0.546138	0.527724	0.757713	0.620382	0.682845	0.607915	0.577787	0.511799	0.59867	0.505512	0.263344	0.352269	0.856722	0.851564
MA3-E06	SLW-D-G05	0.613243	0.0975166	0.00383181	0.615997	0	0.405202	0.375214	0.651935	0.246646	0.681626	0.601146	0.552407	0.634151	0.199408	0.678366	0.690776	0.434836	0.755323	0.691611	0.562306	0.441365	0.224963	0.78237	0.421607	0.989364	0.106144	1.02946	0.136119	0.0508572	0.645715	0.557393	0.66287	0.666301	0.0413796	0.523975	0.485379	0.651526	0.586326	0.772463	0.51151	0.549395	0.475739	0.548854	0.504113	0.183636	0.413924	0.675304	0.678144
MA3-E06	SLW-D-G05	0.565377	0.1415	0.00168405	0.566813	0	0.591146	0.363184	0.552124	0.181044	0.694571	0.630453	0.480303	0.609772	0.246614	0.726945	0.684439	0.457952	0.705247	0.648022	0.366026	0	0.567856	0.887028	0.444573	1.05512	0.0299084	1.17922	0.232323	0.000129545	0.754107	0.438509	0.596277	0.558573	0.0320222	0.499654	0.333913	0.592488	0.570783	0.650965	0.59263	0.581025	0.465998	0.542741	0.401225	0.144469	0.323273	0.563748	0.533849
MA3-E07	SLW-D-A06	0.485909	0.145508	0.00132794	0.6211	0.00403008	0.672878	0	0.581294	0	0.692146	0.756668	0.683284	0.638052	0.514809	0.766622	0.636359	0.540202	0.761263	0.723824	0.559953	0.507862	0.474167	0.944459	0.402521	0.730086	0.332244	0.135728	0.206412	0.0242642	0.543897	0.450755	0.722647	0.492732	0.0702024	0.529231	0.530333	0.983575	0.640598	0.673383	0.560792	0.520682	0.572178	0.53619	0.496077	0.152098	0.365112	0.529456	0.636292
MA3-E07	SLW-D-A06	0.64949	0.279428	0.0174876	0.618604	0.00132126	0.633805	0.62589	0.542209	0.561674	0.661506	0.69302	0.714477	0.632904	0.683411	0.791224	0.64598	0.474409	0.605623	0.710516	0.412513	0.519577	0.447055	0.983523	0.518217	0.768485	0.317055	0.0126455	0.167167	0.0153257	0.507019	0.42716	0.822741	0.612883	0.0840576	0.547115	0.505718	0	0.701103	0.688516	0.577738	0.54856	0.577388	0.40475	0.534466	0.326584	0.377804	0.581059	0.622003
MA3-E08	SLW-D-B06	0.528937	0.0791536	0	0.544061	1.86978e-05	0.553906	0.474042	0.427421	0.301984	0.618813	0.378497	0.646764	0.514838	0.665427	0.749887	0.618716	0.593608	0.690276	0.591118	0.300732	0	0.412302	0.799971	0.486008	0.478078	0.129243	0.0194668	0.0158565	0.0139233	0.0347975	0.436795	0.934055	0.828085	0.0463176	0.517462	0.456138	0.617212	0.620225	0.658134	0.553752	0.536583	0.56957	0.522991	0.453615	0.124094	0.49453	0.554498	0.574964
MA3-E08	SLW-D-B06	0.401882	0.144145	0	0.54972	0	0.569868	0.565825	0.418045	0.447367	0.581377	0.578485	0	0.56023	0.532522	0.75587	0.613719	0.51544	0.665078	0.620339	0.448713	0.351997	0.456144	0.788789	0.324642	0.512471	0.191997	0.0807782	0	0.00846142	0.0518063	0.479623	1.11971	0.532851	0.047737	0.478144	0.505404	0.374932	0.600651	0.660535	0.521645	0.506184	0.522227	0.507613	0.377893	0.0376432	0.354411	0.596433	0.608259
MA3-E09	SLW-B-A01	0.70038	0.879185	0.0190273	0.674857	0.0255907	0.762928	0.517294	0.614048	0.29376	0.695519	0.830487	0.723802	0.677654	0.653799	0.815739	0.667395	0.610343	0.868421	0.667807	0	0	0.631331	1.03754	0.576895	0.272986	0.214183	0.135437	0.0877969	0.0389968	0.0178991	0.472092	1.34509	0.653977	0.0762337	0.598469	0.546896	0.621484	0.660018	0.64873	0.600746	0.557335	0.672401	0.508674	0.504459	0.203555	0.437834	0.586421	0.570647
MA3-E09	SLW-B-A01	0.67916	0.914542	0.0125256	0.660667	0.00212645	0.863832	0.589682	0.576861	0.517481	0.699925	0.794648	0.7639	0.630882	0.749791	0.809043	0.68515	0.588203	0.781137	0.676337	0.690103	0.691879	0.591253	0.973652	0.614334	0.113738	0.412993	0.191091	0.116483	0.0114769	0.057638	0.462392	1.25016	0.694499	0.0593205	0.612136	0.513059	0.652384	0.653836	0.639666	0.554553	0.540851	0.641014	0.51842	0.509349	0.165391	0.473293	0.515602	0.591819
MA3-E10	SLW-B-A02	2.28427	1.78746	2.1393	1.0914	1.70967	2.52867	1.60953	1.11649	1.42081	2.10808	1.0892	1.75122	1.1442	1.90316	1.91702	1.88078	1.85697	1.20408	1.84785	1.51836	1.64365	1.59456	1.21649	1.60179	1.27554	1.46926	0.450367	0.645985	1.07662	0.947617	0.99797	1.14073	1.10439	1.55173	1.27342	1.41681	1.64593	1.81697	1.10156	1.36098	1.3072	1.26916	1.63566	1.25333	2.5486	1.52914	1.12633	1.20228
MA3-E10	SLW-B-A02	2.27348	1.30564	2.01582	1.08785	1.62588	2.48225	1.61812	1.08564	1.43179	2.11648	1.09554	1.7601	1.14066	1.91174	1.90899	1.87436	1.80259	1.20863	1.84995	1.5295	1.65743	1.58578	1.21685	1.56339	0.970435	1.35217	0.368284	0.522483	1.09431	0.845154	0.976504	1.09072	1.12922	1.50962	1.26269	1.4192	1.65809	1.80713	1.10971	1.36714	1.30834	1.23853	1.63424	1.24756	2.52373	1.51902	1.12005	1.20287
MA3-E11	SLW-B-A04	0.491673	0.866639	0.00632405	0.585698	0.00256555	0.569189	0.419791	0.702102	0.509578	0.68607	0.808439	0.560498	0.539983	0.665914	0.728355	0.663605	0.475131	1.10374	0.706399	0.110338	0	0.418612	0.652401	0.492355	0.0820303	0.435586	0.302791	0.0865351	0.0526654	0	0.432901	0.727386	0.582301	0.0650404	0.543043	0.465179	0.690588	0.68508	0.686843	0.53757	0.496537	0.485858	0.52562	0.377177	0.333515	0.442107	0.558329	0.611015
MA3-E11	SLW-B-A04	0.600314	0.855621	0.0248067	0.583019	0.000191665	0.508742	0.374371	0.698072	0.464676	0.768017	0.764379	0.378913	0.516901	0.60659	0.650227	0.592494	0.510628	1.0682	0.70448	0	0	0.51099	0.706177	0.488666	0.0665488	0.639917	0.110757	0.0396348	0.00490373	0	0.376954	0.879795	0.566646	0.0195222	0.523119	0.505697	0.731931	0.619571	0.890135	0.495148	0.483677	0.453952	0.460617	0.380594	0.322886	0.217963	0.640483	0.732077
MA3-E12	SLW-B-A05	1.85425	1.78078	1.16266	0.835365	0.882687	2.103	1.3131	0.972767	1.18739	1.8804	1.13576	1.43868	0.890359	1.55399	1.66665	1.59803	1.43945	1.47845	1.55827	1.22775	1.29596	1.21739	1.18501	1.33672	1.30794	1.0415	1.45129	1.62917	0.312189	1.25849	0.727528	1.19428	0.643388	0.968524	1.01634	1.06954	1.1704	1.47661	0.806454	1.11727	1.03805	0.986221	1.25633	0.811985	1.71554	1.36803	0.933205	1.06123
MA3-E12	SLW-B-A05	1.92001	1.8293	1.2437	0.825574	0.985231	2.14981	1.33247	1.01418	1.21896	1.92487	1.14143	1.45501	0.911367	1.57098	1.66447	1.61054	1.47106	1.50464	1.58393	1.33772	1.4358	1.22244	1.21781	1.34452	1.14779	1.83429	1.52705	1.6912	0.366633	1.76554	0.727061	1.35991	0.700879	0.953329	1.01699	1.08784	1.16396	1.46296	0.834195	1.12113	1.05035	0.961081	1.25455	0.843959	1.67739	1.37545	1.02852	1.12659
MA3-F01	SLW-B-A08	1.72212	1.43851	1.36331	1.04322	1.11516	2.3162	1.57875	1.22608	1.46391	1.49759	0.830304	1.85112	1.28433	1.69298	1.52907	1.35272	1.50465	1.46148	1.25483	1.46793	1.46641	1.3452	1.43946	1.34092	0.911073	1.49696	1.17177	0.425391	0.603546	0.821429	1.04293	1.09516	1.38034	1.61374	1.33828	1.30522	1.67146	1.46599	1.45217	1.87883	1.78348	1.27068	1.35969	1.45	1.96562	1.53782	1.30259	1.41393
MA3-F01	SLW-B-A08	1.711	1.412	1.43702	1.05892	1.16989	2.27067	1.44915	1.14049	1.37855	1.53013	1.24302	1.707	1.2206	1.73508	1.31168	1.35284	1.45286	1.22449	1.26659	1.37293	1.44721	1.33855	1.32876	1.38363	0.819599	1.39058	0.9523	0.444576	0.649543	0.641677	1.03517	1.0502	1.31459	1.62649	1.32209	1.34809	1.65577	1.43762	1.4435	1.40067	1.35168	1.25949	1.30837	1.44866	1.7867	1.3406	1.2832	1.39478
MA3-F02	SLW-B-A09	0.997491	0.915423	0.165061	0.689854	0.14107	0.972593	0.730922	0.663231	0.676032	0.894596	0.855648	0.848479	0.827702	0.87145	0.82066	0.838075	0.790457	0.753281	0.781048	0.696505	0.777461	0.705371	1.14007	0.728772	1.72915	0.734811	0.346153	0.000791199	0.124504	1.07722	0.724992	0.791368	0.681485	0.241662	0.689426	0.639411	0.820544	1.18316	0.618927	0.705814	0.608357	0.64063	0.995635	0.811703	0.578593	0.529604	0.809544	0.816024
MA3-F02	SLW-B-A09	1.21138	0.441755	0.146225	0.660885	0.119586	0.973225	0.724836	0.623521	0.654162	0.912129	0.738626	0.885596	0.73753	0.898921	0.848023	0.820551	0.706876	0.754144	0.808776	0.614707	0.667206	0.727266	0.834447	0.696885	1.77459	0.801881	0.311403	0.0565605	0.132343	0.62912	0.651294	0.978825	0.642497	0.2238	0.645247	0.671261	0.85982	0	0.702806	0.703022	0.638027	0.645532	0.737733	0.516347	0.556925	0.605769	0.682661	0.71769
MA3-F03	SLW-B-A11	0	0.272842	0.00591637	0.660255	0	0.581613	0.403577	0.557745	0.42799	0.707406	0.833826	0.597819	0.906748	0.657631	0.693013	0.674651	0.477496	0.779251	0.697403	0.43203	0.42566	0.405819	1.04447	0.505772	1.85654	0.449914	0.439129	1.4949	0.0482759	0.0232177	0.603583	1.06005	0.653004	0.111955	0.594393	0.526801	0.73422	0.676725	0.663457	0.668635	0.6261	0.549387	0.671307	0.575084	0.325244	0.372228	0.613239	0.530868
MA3-F03	SLW-B-A11	0.433287	0.298715	0.0132372	0.852055	0.000940373	0.511835	0.422824	0.672241	0.454485	0.64316	0.854478	0.699569	0.864185	0.688153	0.676761	0.648929	0.506202	0.75281	0.688026	0.588166	0.658587	0.412328	0.972659	0.412985	0.798563	0.379826	0.185213	0.55108	0.349844	0	0.580469	1.02397	0.762045	0.176925	0.634612	0.59401	1.03987	0.723935	0.834369	0.67245	0.624303	0.563861	0.624801	0.529163	0.336592	0.366924	0.751795	0.788611
MA3-F04	SLW-B-B01	0.560686	0.0142875	0.00326454	0.69752	0	0.706574	0.58486	0.673221	0.579547	0.75545	0.672546	0.672138	0.832887	0.665896	0.757755	0.647535	0.348101	0.662294	0.746857	0.455134	0.355954	0.509542	1.07156	0.571954	1.43216	0.236569	0.782779	0.256826	0.272722	1.01891	0.625694	0.981262	0.665686	0.256609	0.719249	0.525644	0.707309	0.628365	0.777736	0.656196	0.578684	0.602234	0.504746	0.478742	0.403661	0.548793	0.81275	0.818768
MA3-F04	SLW-B-B01	0.506845	0.0217276	0.0295179	0.683608	0	0.576595	0.447824	0.621765	0.533877	0.752172	0.565368	0.521177	0.679743	0.643203	0.738535	0.670143	0.332714	0.71001	0.712887	0.531013	0.444888	0.464503	0.704099	0.545392	1.81664	0.133356	0.347079	0.899788	0.125063	1.05346	0.480154	1.01425	0.68837	0.111611	0.605998	0.523205	0.667816	0.606164	0.572514	0.601197	0.557857	0.465246	0.465371	0.55115	0.248628	0.484626	0.777603	0.741231
MA3-F05	SLW-B-B03	0.502437	0.0686771	0.0118522	0.602705	0.0130585	0.527285	0.49316	0.631405	0.257987	0.795846	0.55597	0.591489	0.654975	0.479022	0.725257	0.695727	0.415209	0.771859	0.740859	0.563825	0.60439	0.481913	0.648539	0.381532	0.473924	0.570279	1.38626	1.31102	0.130003	1.19488	0.501012	0.963496	0.644819	0.133858	0.586817	0.541542	0.732476	0.547555	0.654831	0.639863	0.581141	0.497172	0.49995	0.51048	0.279874	0.472664	0.711031	0.738563
MA3-F05	SLW-B-B03	0.534015	0.165205	0.0125564	0.581341	0.00594054	0.616188	0.485523	0.622899	0.458678	0.748567	0.557411	0.547763	0.601609	0.613864	0.77693	0.761319	0.501206	0.687738	0.761664	0.429708	0.599599	0.421584	0.491924	0.660221	0.878904	0.872925	2.21283	0.785494	0.0788115	1.01381	0.461539	0.945221	0.646096	0.105074	0.593152	0.540908	0.738231	0.551283	0.58214	0.658889	0.598613	0.420118	0.571124	0.501301	0.293543	0.465562	0.675315	0.726109
MA3-F06	SLW-B-B04	0.751014	0.160232	0.106242	0.594607	0.0623351	0.84115	0.57979	0.607537	0.475863	0.755686	0.54167	0.673522	0.699727	0.727977	0.761401	0.687102	0.593814	0.682945	0.704685	0.489081	0.37408	0.677714	0.910625	0.73315	0.445422	0.438728	0.103435	0.216031	0.0428459	0.795988	0.485197	0.977655	0.63178	0.0488968	0.554751	0.528143	0.695427	0.671544	0.638292	0.61949	0.577092	0.544286	0.555782	0.542853	0.206803	0.511199	0.541299	0.587391
MA3-F06	SLW-B-B04	0.756953	0.114491	0.064454	0.602218	0.084847	0.877946	0.697748	0.567586	0.602596	0.758627	0.644124	0.762616	0.61342	0.797619	0.776772	0.722328	0.627581	0.756795	0.700291	0.579279	0.677027	0.555248	0.852577	0.669785	0.228166	0.382703	0.157548	0.0934184	0.0547389	1.1058	0.491055	1.00073	0.668069	0.102968	0.586169	0.525961	0.75197	0.698639	0.894084	0.754348	0.69394	0.538011	0.556739	0.565365	0.140126	0.575146	0.63107	0.615526
MA3-F07	SLW-B-B05	0.868889	0.312562	0.369455	0.815131	0.267291	0.852284	0.666655	0.771885	0.59862	0.851225	0.871161	0.865442	0.718347	0.864391	0.822029	0.893444	0.623718	0.890742	0.856564	0.54236	0.663907	0.808228	0.731032	0.813848	1.51138	1.30873	0.132807	0.295263	0.391079	1.2465	0.483887	0.852164	0.771478	0.157489	0.65156	0.703819	1.14461	0.725794	0.731465	0.691812	0.63175	0.598287	0.62384	0.632184	0.276594	0.440024	0.825752	0.812567
MA3-F07	SLW-B-B05	0.817562	0.241845	0.389812	0.812209	0.269636	0.843799	0.631824	0.767534	0.627942	0.815456	0.800592	0.850306	0.74385	0.856641	0.849785	0.875928	0.676205	0.876738	0.850886	0.572312	0.407134	0.853667	0.76688	0.83498	1.48765	0.965604	0.132805	0.235362	0.388499	1.3937	0.496674	0.960055	0.735111	0.177566	0.641288	0.692566	0.698022	0.736126	0.803295	0.7089	0.665269	0.610219	0.634375	0.557002	0.211977	0.5353	0.800268	0.818771
MA3-F08	SLW-B-B06	2.17312	2.14213	2.46582	1.32611	2.25009	2.2075	1.76183	1.30286	1.64532	2.01679	1.2581	1.76045	1.14859	1.8358	1.70659	1.87138	1.63275	1.23318	1.66122	1.49105	1.53364	1.64615	1.46188	1.80636	2.96311	2.9111	0.784655	1.23449	2.03999	2.38756	0.878196	1.46548	1.1377	1.31164	1.19626	1.35123	1.48888	1.60876	1.24432	1.33751	1.28786	1.03747	1.43807	1.03958	1.86515	1.34385	1.32293	1.37093
MA3-F08	SLW-B-B06	2.1433	2.45405	2.38936	1.33211	2.19755	2.187	1.72561	1.28528	1.61181	1.98187	1.27145	1.74246	1.16486	1.82447	1.68732	1.86078	1.65926	1.23905	1.67544	1.4947	1.55233	1.65468	1.4968	1.78488	2.77614	2.85118	0.894243	1.24025	1.99019	2.23075	0.87647	1.52231	1.16171	1.34332	1.21657	1.34303	1.44757	1.63669	1.36301	1.3178	1.25747	1.04919	1.414	1.21107	1.79583	1.37184	1.3331	1.38829
MA3-F09	SLW-B-B08	0.448636	0.825214	0	0.552025	0	0.598317	0	0.473206	0.35272	0.683237	0.701941	0.332947	0.615536	0.371855	0.769116	0.662657	0.50264	0.723721	0.663989	0.447674	0	0.49547	0.863845	0.346485	0.485455	0.188222	0.136326	0.000272559	0.0784944	0.0691278	0.427386	1.2206	0.56855	0.042116	0.564017	0.4302	0.574843	0.518979	0.60146	0.630701	0.616547	0.488889	0.558566	0.426255	0.250068	0.495785	0.559107	0.556316
MA3-F09	SLW-B-B08	0.48856	0.84838	0	0.608621	0	0.671356	0.305001	0.55455	0.251246	0.631872	0.747355	0.56943	0.510177	0.496248	0.680804	0.579454	0.480204	0.831381	0.674985	0.463211	0.152798	0.499995	0.511381	0.345266	0.329073	0.206374	0.088974	0	0	0.0374921	0.404176	1.16179	0.69409	0.0370717	0.507358	0.42538	0.587487	0.470993	1.11686	0.560605	0.515207	0.549274	0.606502	0.371933	0.276694	0.458275	0.520224	0.52787
MA3-F10	SLW-B-B09	0.538925	0.60831	0.000254188	0.621795	0.000664497	0.545371	0.444934	0.604931	0	0.672401	0.655475	0.470947	0.564435	0.52027	0.780554	0.717111	0.403026	0.953785	0.65023	0.354769	0.61759	0.506644	0.825626	0.286669	0.162487	0.283789	0.0168651	0.124891	0.00489783	0.00502127	0.396992	0.688731	0.513904	0.0155634	0.506698	0.467218	0.619534	0.526992	0.643715	0.601831	0.547952	0.55686	0.393571	0.392052	0.155241	0.192703	0.418223	0.569104
MA3-F10	SLW-B-B09	0.574052	0.49584	0	0.609333	0	0.476352	0.388079	0.615885	0.0941423	0.677332	0.638905	0.670215	0.551584	0.617636	0.750405	0.633498	0.466571	0.999417	0.640175	0.58764	0.943424	0.409439	0.701758	0.474095	0.101424	0.140652	0.0105899	0.155881	0.00446588	0.0487666	0.439486	0.701025	0.60111	0.00935076	0.472543	0.487893	0.645184	0.522145	0.623811	0.547758	0.527918	0.587335	0.580711	0.401298	0.168932	0.279873	0.500033	0.540072
MA3-F11	SLW-B-B10	0.532333	0.0910071	0	0.566347	0	0.494876	0.44513	0.660519	0.414751	0.6256	0.754061	0.542637	0.551886	0.578906	0.672322	0.569942	0.474886	1.11688	0.667187	0.319007	0.350495	0.645241	0.740199	0.376877	0.0330241	0.390228	0.109798	0.169626	0.0102851	0	0.365644	0.797131	0.792614	0.144451	0.649597	0.56125	0.817399	0.657276	0.835022	0.659063	0.66737	0.635421	0.584094	0.500554	0.312075	0.420832	0.627427	0.672258
MA3-F11	SLW-B-B10	0.546128	0.101877	0	0.562981	0	0.543651	0.338883	0.653801	0.253154	0.644175	0.739996	0.662694	0.523352	0.725407	0.669152	0.589138	0.539199	1.13385	0.686545	0.275567	0.380258	0.523043	0.527878	0.23185	0.0702045	0.245149	0.123102	0.111991	0.0214093	0.000877378	0.437564	0.781555	0.715806	0.0941203	0.620718	0.588797	0.80555	0.675437	0.873791	0.66496	0.618608	0.646193	0.630228	0.484669	0.312322	0.354505	0.603098	0.73356
MA3-F12	SLW-B-B11	0.641858	0	0.000755305	0.618256	0	0.506624	0.409462	0.716244	0.383566	0.669841	0.798145	0.61619	0.590264	0.512545	0.648296	0.711367	0.59667	1.14469	0.71245	0.414215	0.454209	0.60299	0.749973	0.375022	0.0448387	0.268235	0.0869524	0	0.0959229	0.0761254	0.449741	0.974779	0.480492	0.0762904	0.589074	0.469954	0.66473	0.597358	0.64716	0.51338	0.475024	0.300906	0.550849	0.540858	0.257219	0.45068	0.526774	0.602942
MA3-F12	SLW-B-B11	0	0.00166681	0.000634608	0.618667	0	0.581535	0.502221	0.811886	0.57064	0.708617	0.762864	0.655967	0.649231	0.718658	0.648658	0.765652	0.682815	1.17687	0.759431	0.362528	0	0.597963	0.822201	0.511858	0.0247056	0.738161	0.0150785	0.123437	0	0.0339442	0.4168	0.993704	0.432727	0.0626661	0.549742	0.476516	0.687547	0.610855	0.79851	0.470336	0.535055	0.312559	0.563761	0.483457	0.267889	0.488715	0.607354	0.590189
MA3-G01	SLW-B-B12	2.17834	2.37197	2.20309	1.16535	1.69453	2.55296	1.71033	1.23424	1.53108	2.13372	1.38459	1.90205	1.28785	1.80865	1.89476	1.78705	1.81659	1.28043	1.78176	1.57277	1.69638	1.59922	1.56789	1.65223	1.35575	2.49099	3.97014	0.683585	0.900949	3.36355	1.07474	1.17092	1.13773	1.55499	1.28782	1.47045	1.75655	1.79134	1.20636	1.49885	1.38974	1.42306	1.55131	1.33721	2.25027	1.66231	1.2395	1.3516
MA3-G01	SLW-B-B12	2.172	2.13334	2.04844	1.12559	1.58089	2.33786	1.65741	1.13713	1.43677	2.1547	1.44347	1.75533	1.33627	1.86335	1.88567	1.76861	1.77953	1.15277	1.75626	1.5523	1.72356	1.54567	1.65211	1.596	1.24184	1.81278	2.34385	0.615208	1.1402	2.91546	1.08533	1.13057	0.948527	1.46877	1.2466	1.4939	1.79826	1.78324	1.19647	2.10523	1.97644	1.20896	1.54747	1.33173	2.19796	1.49849	1.16226	1.28169
MA3-G02	SLW-B-C02	2.25543	2.33674	2.16254	1.17941	1.69031	2.48323	1.64232	1.14338	1.44295	2.31018	1.04921	1.78895	1.25255	1.95599	1.90667	1.95702	1.98415	1.13618	1.93318	1.56354	1.74562	1.73274	1.33732	1.6255	1.23879	1.48706	1.89261	1.37751	1.23995	2.20001	1.15237	1.13099	0.754119	1.49766	1.23046	1.46949	1.7556	2.01818	0.804114	1.30377	1.19663	1.27769	1.62831	1.29294	2.53555	1.50727	1.29433	1.38519
MA3-G02	SLW-B-C02	2.25449	2.48333	2.10331	1.18207	1.6725	2.51166	1.61325	1.12571	1.4029	2.32513	1.05236	1.75572	1.20976	1.90984	1.90628	1.97599	1.96158	1.12608	1.92353	1.54575	1.7329	1.73518	1.19487	1.6043	1.55486	1.5864	1.25878	0.909262	1.253	1.69048	1.14104	1.14644	0.769638	1.45564	1.21825	1.47157	1.76409	1.87405	0.797729	1.29883	1.20227	1.2682	1.61474	1.1885	2.76005	1.50968	1.31634	1.3911
MA3-G03	SLW-B-C03	2.02146	0.946629	1.16975	0.974597	0.955214	2.11171	1.30268	0.933049	1.14441	2.00514	1.00618	1.55074	1.01673	1.68299	1.65864	1.6737	1.67863	1.03847	1.67282	1.23288	1.36555	1.48358	1.38022	1.3357	1.41124	1.24191	1.66762	1.16315	0.805439	1.61197	0.926791	1.31935	0.994392	1.27973	1.18484	1.32979	1.569	1.64724	1.06863	1.28227	1.2041	1.10783	1.39803	1.13047	2.1279	1.34557	1.29995	1.34562
MA3-G03	SLW-B-C03	1.95363	0.886789	1.18555	0.969344	0.939145	2.12969	1.27106	0.937441	1.13378	2.00518	1.04092	1.46394	1.00856	1.60016	1.65259	1.70611	1.70399	1.03666	1.57581	1.24539	1.38042	1.44491	1.43004	1.32455	0.700575	1.03615	1.55211	0.640101	0.887121	2.00017	0.89031	1.24107	0.947821	1.28115	1.1809	1.24716	1.56105	1.64354	1.02329	1.26597	1.19422	1.11147	1.39885	1.11867	2.03909	1.34497	1.31136	1.34336
MA3-G04	SLW-B-C05	0.758269	0.057951	0	0.622077	0	0.806769	0.176228	0.606576	0.358126	0.788918	0.771054	0.727118	0.677692	0.701737	0.660446	0.720825	0.567353	0.842228	0.722729	0.39048	0	0.409688	0.926271	0.496718	0.377265	0.523891	0.666603	1.27298	0.0574282	1.43447	0.447774	1.07512	0.517206	0.0687029	0.565991	0.550965	0.671642	0.620758	0.542558	0.55381	0.489969	0.683433	0.601821	0.519263	0.249564	0.416296	0.65535	0.657098
MA3-G04	SLW-B-C05	0.778867	0.0601328	0.00981612	0.639222	0.00552002	0.821955	0.254055	0.563887	0.451408	0.860199	0.745632	0.517328	0.662249	0.54022	0.656949	0.743515	0.53742	0.694104	0.68824	0.508557	0.422125	0.470146	0.825166	0.506056	0.37477	0.589513	0.686778	1.31894	0.0668587	1.49013	0.442506	1.07695	0.511429	0.0360803	0.59382	0.50072	0.679664	0.67228	0.537223	0.531715	0.47996	0.829947	0.552868	0.510005	0.244873	0.488214	0.630893	0.623202
MA3-G05	SLW-B-C08	0.566978	0.229727	0	0.593355	0	0.352127	0.109836	0.572622	0	0.649671	0.855289	0.435991	0.919898	0.545115	0.662609	0.583629	0.21586	0.948416	0.717163	0.481285	0.560254	0.493749	0.896205	0	0.515926	1.59817	0.589968	0.181497	0.0160329	1.80081	0.438343	1.19716	0.613027	0.0782381	0.560824	0.477993	0.556018	0.503346	0.560517	0.509291	0.475534	1.25769	0.446879	0.462505	0.12934	0.243358	0.611469	0.584192
MA3-G05	SLW-B-C08	0.516033	0.207616	0	0.582346	0	0.372846	0	0.560167	0.151419	0.654918	0.823049	0.514348	0.674335	0.569927	0.544638	0.644332	0.35195	0.927285	0.733921	0.239976	0.529576	0.493786	0.886012	0.462275	0.499019	1.6313	0.328484	0.30291	0.00398267	1.78992	0.399581	1.15231	0.549674	0.0216964	0.487929	0.419462	0.610276	0.163997	0.416417	0.467521	0.438383	0	0.496484	0.33961	0.0482541	0	0.518771	0.556274
MA3-G06	SLW-B-C09	0.438528	0	0.0972767	0.543428	0.0714264	0.436135	0.391916	0.559348	0.427652	0.572044	0.63018	0.483694	0.573724	0.638456	0.589838	0.541109	0.40664	0.919618	0.55816	0.533172	0.3902	0.416783	0.853709	0.541095	0.953251	0.825466	0.183592	0.0521248	0	1.03181	0.375308	1.032	0.587965	0.0440407	0.538955	0.782727	0.770078	0.881112	0.619038	0.578249	0.555991	0.772632	0.757972	0.526079	0.450398	0.278795	0.580354	0.515134
MA3-G06	SLW-B-C09	0.185197	0	0	0.536697	0.00100218	0.368828	0	0.495867	0.416638	0.601989	0.542459	0.472081	0.570481	0.693854	0.62403	0.569968	0.466687	0.717299	0.604081	0.321508	0.323773	0.433272	0.772632	0.410964	0.995254	0.889325	0.363786	0.00290754	0	0.980111	0.402636	1.05219	0.608241	0.0374428	0.472964	0.791207	0.734807	0.862873	0.562268	0.566768	0.55959	0.765053	0.677037	0.496985	0.441728	0.378278	0.568998	0.557392
MA3-G07	SLW-B-C10	0.413861	0	0	0.600834	0	0.6097	0	0.550895	0	0.72989	0.817161	0.670183	0.634127	0.542066	0.669932	0.639822	0.534037	0.836665	0.714087	0.352047	0.433002	0.515516	0.685218	0.562534	1.421	1.62482	0.795819	0.030905	0.00762474	1.30696	0.408738	1.15037	0.674133	0.0106695	0.508432	0.511045	1.21694	0.508706	0.652675	0.596055	0.545962	0.6591	0.54925	0.462212	0.15555	0.379701	0.734108	0.753028
MA3-G07	SLW-B-C10	0.599619	0.0113444	0.00444934	0.607759	0.0135443	0.671103	0.384565	0.56476	0.257697	0.739089	0.777175	0.633915	0.606588	0.573631	0.697994	0.662393	0.496454	0.791907	0.702604	0.361664	0.364992	0.53248	0.781973	0.462355	1.60081	1.4136	0.937359	0	0.014154	1.29313	0.428273	1.06703	0.63199	0.028744	0.454288	0.540089	0.432361	0.679282	0.67456	0.605886	0.564732	0.520041	0.51966	0.521507	0.233768	0.475129	0.757198	0.776894
MA3-G08	SLW-B-C11	1.18256	0.861533	0.817465	1.00427	0.774314	1.17117	0.987472	0.915161	0.931874	1.14823	0.972889	1.10872	0.876523	1.13643	0.995495	1.18588	0.895363	0.888468	0.985282	0.927455	0.907804	1.06797	1.12241	1.27161	1.59233	1.21643	0.643599	0.363694	0.985741	1.14562	0.621069	1.31383	0.847685	0.351437	0.788978	0.789407	1.03954	0.920752	0.921422	0.85487	0.822333	0.652348	0.815254	0.699403	0.621413	0.650333	0.870031	0.912995
MA3-G08	SLW-B-C11	1.16173	0.907644	0.82165	0.992649	0.721327	1.15683	1.00105	0.911976	0.923458	1.16664	0.954867	1.10911	0.887468	1.11692	0.990513	1.1725	0.913698	0.94805	0.975504	0.889805	0.871726	1.07486	1.15838	1.26057	1.64599	1.29414	0.66233	0.470611	1.08343	0.80069	0.63086	1.27537	0.88265	0.363216	0.785849	0.789642	0.87932	0.887426	0.918918	0.839796	0.800926	0.664113	0.805093	0.723266	0.555105	0.668693	0.930451	0.962628
MA3-G09	SLW-B-D01	1.90734	1.16872	1.0132	0.794892	0.782216	1.98869	1.23586	0.92115	1.14825	1.83851	0.896236	1.29796	0.759297	1.3834	1.60307	1.70517	1.47303	0.95617	1.50291	1.02916	1.02667	1.34574	1.15754	1.39192	1.24885	1.33995	0.676962	1.43056	0.754146	0.496927	0.633611	1.10248	0.940002	0.978425	1.03167	0.914079	1.19064	1.31866	0.987146	1.13825	1.07646	0.840323	1.09929	0.996875	1.33067	1.25395	1.01432	1.07565
MA3-G09	SLW-B-D01	1.92454	1.199	0.965259	0.823746	0.777159	1.95399	1.31741	0.93434	1.23056	1.81147	0.870661	1.32377	0.720503	1.40172	1.57335	1.67585	1.47544	1.01137	1.49081	1.12293	1.12983	1.35058	1.1138	1.38236	1.00924	1.32818	0.454223	1.30713	0.68878	0.601882	0.631762	1.13405	0.951626	0.895783	1.0174	0.915843	1.19208	1.31804	0.987714	1.10933	1.05125	0.898883	1.10961	0.898999	1.31982	1.32185	1.01184	1.04659
MA3-G10	SLW-B-D09	0.290874	0.464891	0	0.646144	0	0.779865	0	0.636527	0	0.662174	0.676653	0.44614	0.630674	0.339019	0.736394	0.692419	0.352588	0.949888	0.684337	0.397092	0	0.325802	0.907785	0.414097	0.109388	0.285764	0.0212258	0.491388	6.77418e-05	0.130233	0.411656	0.84639	0.673764	0.0129931	0.517245	0.44215	0.539869	0.58042	1.15098	0.592016	0.502956	0.604222	0.542315	0.426448	0.133193	0.166167	0.558127	0.61437
MA3-G10	SLW-B-D09	0.339256	0.402583	0	0.577121	0	0	0.602057	0.651985	0.3264	0.655179	0.662364	0.440113	0.617381	0.488697	0.67741	0.672034	0.414907	1.02922	0.679908	0.718093	0.517886	0.479346	0.890331	0.460374	0.173088	0.395746	0.0275275	0.260829	8.47294e-05	0.149245	0.406233	0.808085	0.698411	0.022326	0.520425	0.439871	0.628256	0.588824	0.572561	0.502909	0.503869	0.542204	0.499982	0.384831	0.164282	0.203131	0.608479	0.653339
MA3-G11	SLW-B-D11	0.771775	0.0104663	0.0992465	0.721359	0.102872	0.626754	0.785719	0.74388	0.68649	0.853466	0.912668	0.696393	0.701777	0.737623	0.763552	0.990873	0.914969	1.12543	0.74143	0.801653	0.870339	0.652526	0.850167	0.749284	0.24545	0.525515	0.128986	0.0535425	0.108465	0.0689652	0.471676	0.980054	0.78449	0.287589	0.724433	0.618335	0.672869	0.792032	0.689539	0.682669	0.704548	0.625789	0.590399	0.880555	0.442018	0.565585	0.851155	0.861477
MA3-G11	SLW-B-D11	0.775647	0.0465464	0.0828815	0.708371	0.11852	0.617197	0.562246	0.724031	0.592747	0.874947	0.841635	0.739272	0.671761	0.755621	0.780745	0.928614	0.704284	1.03404	0.731862	0.906441	0.957493	0.634462	0.847728	0.759811	0.020754	0.480698	0.0542464	0	0.084944	0.0204741	0.405373	0.869819	0.778926	0.158557	0.691851	0.652385	0.680965	0.759039	0.716297	0.655982	0.683317	0.674262	0.662554	0.725057	0.414265	0.692916	0.845489	0.851722
MA3-G12	SLW-B-D12	2.00322	0.161093	1.58004	0.967734	1.19964	2.26097	1.424	1.06414	1.30546	1.97029	0.971027	1.55771	0.966521	1.69154	1.70374	1.69772	1.48586	1.26895	1.66503	1.40919	1.55095	1.43684	1.04627	1.45768	0.590253	0.731844	0.211712	0.50451	0.708069	0.685975	0.958482	0.995864	0.796448	1.04254	1.06549	1.26677	1.47875	1.6564	0.822312	1.12645	1.05329	1.10262	1.46945	1.02345	2.07529	1.39263	1.05942	1.13977
MA3-G12	SLW-B-D12	1.96987	0.259469	1.55161	0.971961	1.18027	2.23593	1.44748	1.04114	1.39723	1.9727	0.947246	1.52994	0.979009	1.65838	1.70651	1.6912	1.70079	1.22517	1.65438	1.43394	1.56639	1.46147	1.05334	1.47761	0.599713	0.768145	0.294706	0.644533	0.697856	0.519875	0.950338	0.97116	0.77646	1.03154	1.06324	1.21894	1.43953	1.64366	0.84132	1.13686	1.07895	1.07564	1.44835	1.03465	2.00594	1.40829	1.07172	1.14548
MA3-H01	ALIEN5	0.841174	1.30085	0.802781	1.11859	0.722789	1.09092	0.902864	0.803571	0.990275	0.839871	1.09035	1.30894	0.873493	1.2274	1.02196	0.670346	1.00125	0.664339	0.976441	0.995218	0.926152	0.715399	0.850423	1.07745	0.0773286	0.413788	0.0800676	0.715733	0.44222	1.18821	1.14196	0.988403	1.02261	0.696993	0.972526	1.17008	1.05079	1.07584	1.1086	0.678059	0.754315	0.652222	1.2111	1.20871	1.5665	0.962319	1.00957	0.994668
MA3-H01	ALIEN5	1.44379	0.76671	0.241961	1.02781	0.367879	1.22653	0.770342	0.788972	0.699205	0.876156	1.50453	1.14884	0.811653	0.82146	1.12303	0.810223	1.00519	0.989227	0.951838	0.743557	0.715193	1.07091	0	1.12334	0.359324	0.30083	0.0443826	0.869397	0.570025	0.296046	1.13591	0.874723	0.883246	0.814476	1.02134	1.17516	0.904239	1.13542	1.08511	0.930981	0.999074	0.762026	1.10303	0.995091	0.828509	0.895629	1.01043	0.9633
MA3-H02	SLW-B-E01	2.05431	1.93986	1.53419	1.03099	1.18326	2.25864	1.48524	0.993328	1.30498	2.05957	0.903676	1.63912	1.17417	1.78567	1.76375	1.68939	1.8354	1.14787	1.73174	1.39224	1.54511	1.55957	1.47672	1.48596	0.858187	1.95481	1.17837	1.358	0.84792	3.47839	1.08076	1.10031	0.658549	1.19241	1.13175	1.29408	1.5597	1.73623	0.712253	1.23675	1.14717	1.1493	1.50179	1.25334	2.18855	1.41218	1.06327	1.15379
MA3-H02	SLW-B-E01	2.04141	1.67194	1.60701	1.01834	1.22965	2.25477	1.4544	0.974021	1.27089	2.07625	0.946338	1.60233	1.12027	1.74638	1.75596	1.72009	1.78523	1.19684	1.729	1.36576	1.52741	1.54295	1.36001	1.44047	0.99089	1.23101	0.653916	0.582628	0.811553	1.87442	1.06923	1.18711	0.847211	1.13202	1.106	1.291	1.59526	1.6727	1.05276	1.20741	1.1168	1.12105	1.48386	1.20249	2.196	1.36338	1.08163	1.16689
MA3-H03	SLW-B-E03	1.35997	1.75214	0.682332	0.898198	0.46592	1.56002	1.06963	0.822467	0.960342	1.32975	0.839382	1.18956	0.918039	1.27427	1.23424	1.18486	1.12614	1.12703	1.24914	1.03858	1.11715	1.06709	1.15555	1.20616	0.901266	1.24671	1.29895	0.788429	0.618437	2.27696	0.839797	1.20453	0.714942	0.506394	0.849809	0.928993	1.23371	1.12566	0.683618	0.92629	0.854137	0.980553	0.951247	0.775815	1.18112	0.967169	0.992424	1.00243
MA3-H03	SLW-B-E03	1.31846	0.753901	0.61125	0.894708	0.426302	1.48877	0.861038	0.864971	0.800772	1.26042	0.917238	1.17109	0.908234	1.24933	1.23123	1.20671	1.11884	1.24851	1.22938	1.04243	1.13957	1.06291	1.00629	1.071	0.849607	1.1385	1.19611	1.24665	0.693356	2.42806	0.770368	1.1224	0.695082	0.513263	0.867232	0.933932	1.25616	1.13543	0.696604	0.924448	0.848459	0.79123	0.892711	0.783435	1.11682	0.972708	0.910147	0.978102
MA3-H04	SLW-B-E07	0.570327	0.0241837	0	0.570558	0	0.458378	0.478731	0.596707	0.49722	0.584972	0.850407	0.540438	0.606705	0.382594	0.489985	0.602886	0.514113	1.11772	0.579967	0.179512	0.580472	0.475052	0.841723	0.455993	0.167936	1.22108	1.65951	1.27832	0.0244521	1.88986	0.477736	1.02501	0.527238	0.106198	0.580723	0.489549	0.873854	0.610461	0.600193	0.587896	0.537696	0.504387	0.583181	0.483649	0.182471	0.306558	0.582589	0.610155
MA3-H04	SLW-B-E07	0.445271	0.021598	0	0.583638	0	0.184787	0	0.584731	0	0.595285	1.0672	0.481878	0.620049	0.463888	0.478554	0.645699	0.48994	1.01763	0.506416	0.206727	0.611906	0.346128	0.741152	0.403226	0.344415	1.18095	1.93149	0.0603421	0.00219099	2.12586	0.400685	0.913472	0.581061	0.0811364	0.589946	0.548198	0.880065	0.560311	0.615017	0.564587	0.537579	0.43931	0.473844	0.500422	0.178476	0.377002	0.592369	0.550237
MA3-H05	SLW-B-E08	1.56089	0.128339	0.393058	0.713826	0.374627	1.62116	0.723974	0.689747	0.835743	1.43976	0.949378	1.09107	0.70739	1.05402	1.17019	1.19155	1.21089	1.11211	1.17287	0.929782	0.790002	1.11001	1.03831	1.09328	1.9726	2.55412	1.91529	0.803989	0.123	3.12632	0.588774	1.23843	0.743491	0.670393	0.972131	0.865966	1.01591	1.10446	0.754323	0.976225	0.951074	0.781042	1.00306	0.861292	0.880384	1.11863	0.863217	0.898382
MA3-H05	SLW-B-E08	1.56998	0.158346	0.435561	0.712359	0.451714	1.63003	0.791358	0.755724	0.86622	1.42683	0.985095	1.13633	0.752547	1.15091	1.17148	1.18727	1.21907	1.09615	1.16869	0.997127	0.917916	1.13012	1.14515	1.07672	2.15971	2.81254	1.28345	0.949876	0.211113	3.3318	0.586794	1.31764	0.763581	0.604435	0.955605	0.857931	1.04763	1.06767	0.73228	0.976461	0.959598	0.771497	0.982423	0.862024	0.900213	1.18227	0.892263	0.89878
MA3-H06	SLW-B-E09	0.388411	0.0955244	0	0.561199	0	0.349557	0.312563	0.519224	0.263562	0.702062	0.721585	0.494793	0.653064	0.586651	0.627565	0.651982	0.23207	0.841222	0.628427	0.54466	0.565863	0.480411	0.877432	0.42317	0.195258	1.57286	0.802372	0.114647	0.026656	0.93188	0.335792	1.08449	0.621373	0.0770786	0.594441	0.525108	0.87276	0.576418	0.741455	0.624463	0.576658	0.579402	0.501161	0.478839	0.254435	0.499404	0.796313	0.840568
MA3-H06	SLW-B-E09	0.358147	0.0954212	0	0.559077	0	0.213583	0	0.488095	0.298453	0.558865	0.680297	0.567532	0.547453	0.408797	0.550201	0.651973	0.515563	0.903376	0.58998	0.0882962	0.270711	0.361927	0.809598	0.310709	0.42204	1.5903	0.597732	0	0.00170991	0.755852	0.36456	1.12825	0.65362	0.0316222	0.536037	0.612739	0.895966	0.572297	0.754666	0.566936	0.546591	0	0.54325	0.442048	0.269172	0.430522	0.821516	0.84272
MA3-H07	SLW-B-E10	1.04901	0.168056	0	0.619781	0.000748835	0.448514	0.414914	0.601513	0	0.738265	0.792629	1.08946	0.635118	1.15923	0.681734	0.681048	0.464143	0.915446	0.621349	0.279015	0.362588	0.452957	0.909471	0.484908	1.05775	0.522736	1.41066	0	0.0585138	1.08307	0.412343	1.1885	0.705893	0.064827	0.575736	0.456693	1.25622	0.478136	0.744445	0.604784	0.590055	1.48274	0.576367	0.598166	0.249735	0.422553	0.653833	0.704198
MA3-H07	SLW-B-E10	0.472083	0.132083	0	0.63664	0	0.213956	0.399494	0.651458	0.0803188	0.769401	0.806156	0.543377	0.657907	0.664314	0.685349	0.709473	0.47162	0.947463	0.65533	0.429935	0.421646	0.415496	0.970215	0.484025	0.94257	0.323357	1.18213	0.057168	0.037072	0.916246	0.409909	0.953538	0.728865	0.0400292	0.538233	0.448584	0.149326	1.04661	0.731184	0.643644	0.583164	0.432007	0.516161	0.601956	0.205744	0.405582	0.670216	0.685958
MA3-H08	SLW-B-F04	1.37358	0.552436	0.129385	0.658657	0.18137	1.34551	0.673184	0.665592	0.738731	1.29605	0.957739	1.02222	0.705107	0.952809	1.08553	1.0576	1.11009	0.920958	1.04446	0.842056	0.742426	0.9862	1.08583	0.959805	1.67694	1.62649	1.31649	1.83333	0.139962	1.18607	0.532354	1.27625	0.801498	0.437769	0.830692	0.544999	0.886588	1.11918	0.864656	0.869554	0.838913	0.635591	0.872752	0.654254	0.52706	1.06762	0.728229	0.752643
MA3-H08	SLW-B-F04	1.34523	0.606225	0.0901516	0.641722	0.149793	1.30822	0.712817	0.595413	0.749797	1.25555	0.807525	1.02546	0.649927	0.971281	1.04224	1.04672	1.08549	0.830956	1.03731	0.767606	0.724112	0.97148	0.945423	0.884286	1.36308	1.39456	1.375	1.95023	0.114161	1.17907	0.494911	1.25341	0.788413	0.44317	0.802069	0.561984	1.03218	0.808612	0.820632	0.845442	0.781174	0.643927	0.779381	0.769718	0.5216	1.05966	0.781111	0.782376
MA3-H09	SLW-B-F07	0.951061	0.394039	0.00011633	0.611957	0	0.741434	0	0.635222	0.376947	0.882242	0.521008	0.555749	0.650983	0.546195	0.79511	0.934518	0.649024	0.6937	0.740652	0.212841	0	0.644321	0.998566	0.703786	0.733338	1.24816	0.717877	1.28537	0.0705464	0.166203	0.44415	1.13874	0.673683	0.1217	0.618781	0.473523	0.725709	0.611271	0.660579	0.632952	0.604984	0.511924	0.563782	0.457893	0.233111	0.449209	0.657457	0.664216
MA3-H09	SLW-B-F07	0.858966	0.471682	0.00100611	0.613489	0	0.791617	0.290822	0.635984	0.350214	0.851809	0.721181	0.56322	0.618661	0.617998	0.75305	0.939192	0.623052	0.713708	0.727359	0.607082	0.452266	0.627836	0.918901	0.922713	0.384597	0.698149	0.717265	1.21725	0.0525859	0.238152	0.429007	1.07531	0.658715	0.0682289	0.589802	0.461088	0.703873	0.542729	0.633783	0.618637	0.583668	0.549371	0.570227	0.525998	0.133297	0.573612	0.622776	0.668118
MA3-H10	SLW-B-F08	0.546389	0.0795251	0	0.589191	0	0.478166	0	0.570748	0.312037	0.694744	0.629016	0.448556	0.591925	0.526296	0.629012	0.675005	0.424714	0.843267	0.615557	0.479219	0.264106	0.476371	0.882871	0.564293	0.0993245	0.321952	0.186731	0.374651	0.00675436	0.0179751	0.409216	0.976494	0.661033	0.0550278	0.547273	0.351703	0.673167	0.589929	0.445648	0.50326	0.464731	0.519941	0.430712	0.379622	0.0893515	0.349452	0.588261	0.695878
MA3-H10	SLW-B-F08	1.14981	0	0	0.544821	0	0.513612	0.515772	0.612269	0.444513	0.6767	0.822757	1.31435	0.582913	1.40509	0.621493	0.680986	0.406278	0.94739	0.598016	0.251488	0	0.525517	0.838962	0.504355	0.0743404	0.409047	0.254043	0.119881	0.00907747	0	0.703614	0.909617	0.640433	0.0241961	0.54336	0.361412	0.550758	0.608659	0.43533	0.493231	0.46934	0.559373	0.504401	0.418369	0.0460427	0.308161	0.556578	0.619823
MA3-H11	SLW-B-F11	2.13492	0.262393	1.62091	0.996898	1.23332	2.3283	1.48268	1.02132	1.30472	2.18662	0.985378	1.63514	0.998056	1.79988	1.84749	1.83574	1.87676	1.24569	1.81489	1.45328	1.61671	1.56616	1.11456	1.53335	0.799653	0.818249	1.22139	0.566984	0.860549	1.08589	1.03048	1.21463	0.769656	1.26672	1.12743	1.34375	1.53939	1.79159	0.696989	1.21603	1.1306	1.22259	1.56324	1.13232	2.3792	1.49371	1.09672	1.20218
MA3-H11	SLW-B-F11	2.12964	0.360975	1.60125	1.00699	1.26147	2.31647	1.4718	1.0239	1.31277	2.17397	1.04004	1.65225	1.03758	1.78504	1.88312	1.81101	1.87403	1.19804	1.80741	1.49227	1.64872	1.56813	1.19889	1.62241	0.802419	0.846863	1.10539	0.467202	0.906024	1.08855	1.02682	1.21023	0.775942	1.29535	1.15162	1.32915	1.52841	1.79647	0.713479	1.23486	1.16473	1.1848	1.56023	1.10688	2.35579	1.53494	1.08041	1.1686
MA3-H12	ALIEN7	0.572051	0.0134363	0.0155342	0.649628	0.0317643	0.537494	0.167035	0	0.392623	0.718809	0.747408	0.545211	0.587816	0.633767	0.583588	0.575517	0.542287	0	0.631147	0.421725	0.546646	0.652342	0.745654	0.612071	0.150826	0.157195	0	0	0.0510379	0	0.613036	0.648347	0.598534	0.0960285	0.590861	0.601288	0.600483	0	0.491392	0.612382	0.583257	0.701513	0.52745	0.57774	0.0192653	0.542821	0.524171	0.556856
MA3-H12	ALIEN7	0.647288	0	0.00110326	0.64011	0	0	0	0.793071	0.401909	0.625349	0.830703	0.663819	0.562246	0.681902	0.561194	0.601139	0.64526	0.662456	0.516588	0.404812	0.541156	0.701245	0.812316	0.709909	0.129036	0.181648	0	4.59501e-06	0.0155932	0	0.619783	0.780637	0.621276	0.127364	0.623913	0.440073	0.650219	0.576722	0.568463	0.582392	0.585327	0.653924	0.482638	0.649663	0.0165804	0.614655	0.509671	0.452614
MA4-A01	ALIEN5	0.92429	0.239097	0.961436	0.947549	0.980781	1.00758	1.03032	0.968041	1.05441	1.01311	0.627588	1.05249	1.05629	1.02796	1.00932	0.951617	1.10285	1.00251	0.998146	0.959264	0.918389	0.950657	1.0019	1.07798	0.554705	0.382788	0.672021	0.398466	0.498077	0.323868	1.08854	0.992704	0.934456	0.824623	1.04366	1.08907	1.04434	1.20651	0.912941	1.04654	1.01109	1.0439	0.886078	0.965335	0.787754	0.904098	0.861893	0.881417
MA4-A01	ALIEN5	0.871911	0.40108	0.837443	0.987696	0.847814	0.999873	1.07547	0.98705	1.06114	0.9269	1.07447	0.988135	0.961965	0.932246	0.99782	0.920537	0.942461	0.958773	0.97887	0.988076	0.983409	0.990677	1.01492	1.1222	0.561348	0.512431	1.24572	0.474863	0.489431	0.224833	1.0881	1.03256	0.898661	0.666744	0.948969	1.0935	1.0371	1.12592	0.925314	0.951617	0.932338	0.991036	0.476072	0.961423	0.709202	0.915347	0.878238	0.824562
MA4-A02	SLW-B-G01	0.602108	0.115986	0.0223345	0.607608	0.0117488	0.656531	0.482179	0.567799	0.397989	0.697896	0.689995	0.637048	0.636152	0.58704	0.871961	0.671445	0.835565	0.79325	0.680906	0.404563	0.541769	0.687752	0.832057	0.565253	0.400859	1.11993	0.237129	0.239818	0.05592	0.838232	0.5145	1.00348	0.697639	0.255355	0.730326	0.564308	0.740309	0.738889	0.781247	0.846532	0.807405	0.582994	0.620105	0.674783	0.542056	0.627757	0.678603	0.714889
MA4-A02	SLW-B-G01	0.593968	0.0883095	0	0.612473	1.20646e-06	0.584987	0.512627	0.579366	0.480275	0.716435	0.711976	0.81185	0.572329	0.793771	0.855928	0.668955	0.827094	0.824401	0.620949	0.618756	0.538706	0.698456	0.82921	0.396456	0.189178	0.356348	0.335377	0.641933	0.0411358	0.691205	0.482984	0.893913	0.754227	0.287435	0.725827	0.591522	0.758159	0.777878	0.827153	0.814917	0.781721	0.536593	0.552957	0.633983	0.509288	0.621494	0.765952	0.790626
MA4-A03	SLW-B-G02	0.560169	0.38081	0.0493497	0.652036	0.0398342	0.911291	0.64705	0.667492	0.519753	0.739405	0.830535	0.794394	0.628735	0.815525	0.843041	0.729077	0.461141	1.00849	0.659828	0.248189	0	0.522617	0.82457	0.438557	0.367736	1.33883	1.28856	1.78948	0.00934434	0.421132	0.463377	0.7123	0.681087	0.346491	0.762849	0.376798	0.704856	0.670281	0.752117	0.720515	0.705073	0.533988	0.502341	0.825344	0.472827	0.623032	0.622452	0.651775
MA4-A03	SLW-B-G02	0.561756	0.348268	0.0504787	0.648771	0.0271452	0.718088	0.570578	0.661523	0.599919	0.805402	0.742096	0.578139	0.601176	0.568136	0.830483	0.717271	0.521614	1.03422	0.639847	0.609769	0.563581	0.467678	0.829371	0.446142	0.547803	0.852079	0.870352	1.66559	0.0286033	0.0992382	0.478698	0.847031	0.672594	0.273857	0.70811	0.511873	0.696872	0.641982	0.745304	0.726847	0.685076	0.479731	0.521343	0.655629	0.473328	0.669883	0.634707	0.6613
MA4-A04	SLW-B-G03	0.528408	0.177015	0	0.55059	0.00659987	0.613898	0.524765	0.559002	0.606981	0.562552	0.749466	0.438179	0.564032	0	0.559737	0.751071	0.461771	0.965446	0.539046	0.695677	0.719526	0.48917	0.879823	0.342434	0.55458	0.314158	0.142843	0.973174	0.00194416	0.0114278	0.393493	1.17753	0.634855	0.0205782	0.515469	0.439602	0.485411	0.293366	0.643705	0.525154	0.474492	0.336247	0.517006	0.442209	0.141696	0.459037	0.509562	0.415667
MA4-A04	SLW-B-G03	0.562777	0.103832	0	0.518344	0	0.641022	0.459156	0.578617	0.44173	0.59008	0.82078	0.593108	0.566407	0.70017	0.606836	0.568472	0.298345	1.0355	0.512338	0.306821	0	0.456298	0.816222	0.398348	0.32876	0.261313	0.19849	0.880344	0.045035	0.0886985	0.394263	1.23866	0.592123	0.0150548	0.519791	0.405711	0.499355	0.444717	0.695769	0.522526	0.446832	0.380324	0.527133	0.420698	0.145715	0.443148	0.541454	0.453779
MA4-A05	SLW-B-G04	0.555202	0.0807762	0	0.546373	0	0.586735	0.301461	0.614803	0.452157	0.675253	0.682792	0	0.595664	0.709007	0.721256	0.571545	0.361702	0.948599	0.59393	0.329423	0.502198	0.431639	0.768029	0.426617	0.139346	0.612001	0.236853	0.307198	0.0571188	0	0.405055	1.11215	0.801399	0.163283	0.626644	0.483879	0.798604	0.570211	0.897601	0.699287	0.675609	0.50289	0.646044	0.487456	0.411433	0.454206	0.605945	0.60567
MA4-A05	SLW-B-G04	0.608234	0.127534	0.00100929	0.549981	0.0269723	0.575276	0.509299	0.572188	0.559907	0.688316	0.541162	0	0.566276	0.558116	0.69939	0.586869	0.466307	0.674204	0.526348	0	0	0.593507	0.515207	0.384437	0.159761	0.743614	0.713737	0.442478	0.0826946	0	0.372307	1.03296	0.776631	0.200121	0.679451	0.459691	0.807748	0.608685	0.868423	0.674376	0.638959	0	0.612556	0.493817	0.265329	0.497595	0.598705	0.684951
MA4-A06	SLW-B-G06	0.37068	0.128211	0	0.605523	0	0.603105	0.559042	0.680308	0.376455	0.669102	0.716562	0.207566	0.631043	0	0.761562	0.615007	0.291015	1.08744	0.648061	0.474905	0.153533	0.605699	0.821838	0.236688	0.209982	1.19612	0.303218	0.124226	0.0189011	0.129285	0.406438	1.1334	0.574113	0.107767	0.595464	0.446007	0.538049	0.64392	0.711701	0.531871	0.495345	0.457441	0.518264	0.391664	0.183188	0.351149	0.557948	0.613033
MA4-A06	SLW-B-G06	0.56402	0.149418	0.00482317	0.586599	0.0332531	0.605266	0.583442	0.668685	0.42789	0.72764	0.312104	0.695522	0.657844	0.584781	0.738062	0.662009	0.336332	1.02132	0.621513	0.568906	0.436034	0.613607	0.702122	0.458088	0.0697767	1.18112	0.121528	0.00445549	0.00469701	0.125167	0.427315	1.07989	0.543145	0.099698	0.593881	0.447436	0.592878	0.573014	0.711231	0.556616	0.454653	0.460662	0.514844	0.425268	0.223115	0.321789	0.640257	0.637719
MA4-A07	SLW-B-G12	0.604537	0.0480372	0	0.581328	0	0.573974	0.492407	0.579045	0.442157	0.624438	0.768205	0.646851	0.596543	0.587859	0.668192	0.578578	0.0952372	0.931388	0.573307	0	0.363521	0.599855	0.774255	0.301128	0.0575225	0.0489849	0.0731557	0.0198598	0	0.0295969	0.376205	0.998812	0.426275	0.0645999	0.56716	0.332131	0.379742	0.539546	0.534678	0.521876	0.465845	0.376944	0.481955	0.468932	0.117751	0.331802	0.557861	0.630445
MA4-A07	SLW-B-G12	0.492983	0.00593359	0	0.569865	0	0.588843	0.350369	0.687104	0.172016	0.639753	0.823532	0	0.58393	0	0.691102	0.231207	0.427054	1.12536	0.579189	0.0631903	0.415727	0.621391	0.774133	0.282497	0.0100391	0.00900755	0.105322	0	0	0	0.382294	0.992666	0.487826	0.0384465	0.512421	0.411058	0.600233	0.558749	0.525359	0.517367	0.525118	0.37118	0.420056	0.420617	0.126322	0.334235	0.547018	0.574082
MA4-A08	SLW-B-H01	2.07699	0.261053	1.52294	0.858549	1.14284	2.29397	1.3968	0.910196	1.21581	2.06723	0.926529	1.53041	0.928614	1.65591	1.79894	1.68174	1.76727	1.22507	1.64491	1.27155	1.39143	1.50061	1.13512	1.38242	0.901289	0.585592	0.710828	0.380102	0.000272893	0.756561	0.903401	1.15206	0.676575	1.22832	1.12768	1.21525	1.40471	1.60576	0.905596	1.20491	1.11822	1.08117	1.48147	1.03169	2.12599	1.38857	0.995002	1.06967
MA4-A08	SLW-B-H01	2.10419	0.0393722	1.47206	0.857934	1.09257	2.25814	1.41619	0.925045	1.22931	2.05759	1.04086	1.55663	0.92808	1.69073	1.75906	1.71143	1.76878	1.25	1.65056	1.27497	1.39727	1.55356	1.13182	1.33129	0.779234	0.618655	0.715789	0.406216	0.26043	0.638528	0.89854	1.10374	0.648492	1.16742	1.10559	1.20731	1.44945	1.57848	0.91951	1.15729	1.08094	1.06618	1.44061	0.996466	2.01928	1.38262	1.00059	1.09678
MA4-A09	SLW-B-H02	0.243149	0	0.0559592	0.706901	0.0286002	0.594253	0.542932	0.684545	0.409577	0.645897	0.93122	0.466336	0.601215	0.414207	1.46182	0.642828	0.478041	1.15615	0.535679	0.190549	0.0412473	0.643136	0.835802	0.39143	0.496447	0.494592	0.285437	0.0577101	0	0.00575441	0.316976	0.711359	0.499428	0.108218	0.591242	0.452452	0.551579	0.583149	0.637693	0.506194	0.514225	0.501066	0.463151	0.499062	0.100187	0.224589	0.526386	0.471216
MA4-A09	SLW-B-H02	0.309107	0	0	0.635436	0	0.616921	0	0.700871	0.0606947	0.633975	0.874012	0.498435	0.504904	0.52187	0.607922	0.681556	0.414091	1.07046	0.59422	0.80844	0.842391	0.661622	0.747418	0.38591	0.437006	0.188474	0.0494438	0.0290232	0.00605599	0.0628545	0.299292	0.698701	0.514797	0.092127	0.580863	0.4779	0.627781	0.511661	0.710881	0.553538	0.53162	0.523424	0.454119	0.415937	0.0794392	0.635903	0.461678	0.432552
MA4-A10	SLW-B-H03	0.431016	3.00505e-06	0	0.606776	0	0.470217	0.673168	0.651656	0.53792	0.639247	0.763966	0.581677	0.624743	0.60055	0.636028	0.687778	0.413364	1.1675	0.613139	0.293198	0.523259	0.588479	0.858153	0.411024	2.71992e-05	0.58746	0.0344292	0	0.000348986	0	0.343715	0.579937	0.489777	0.0656872	0.526321	0.485837	0.571755	0.534745	0.633332	0.485381	0.386903	0.541928	0.5035	0.376788	0.152045	0.308133	0.440046	0.592021
MA4-A10	SLW-B-H03	0.460737	0	0	0.59401	0	0.549022	0.549201	0.625581	0.480087	0.559013	0.790519	0.439123	0.657019	0.624418	0.69865	0.616996	0.576508	0.984528	0.603316	0.517905	0.6826	0.623656	0.901957	0.42112	0	0.432429	0.0388667	0	0	0	0.29914	0.600929	0.446641	0.0630787	0.538484	0.467121	0.569076	0.58661	0.686943	0.629389	0.590372	0.437957	0.432231	0.320549	0.142158	0.390536	0.40459	0.542153
MA4-A11	SLW-B-H07	0.358184	0.145821	0.000157369	0.623456	0	0	0.673358	0.684876	0.457117	0.649872	0.951327	0.543187	0.600395	0.470777	0.576085	0.772432	0.675611	1.16807	0.638148	0.451363	0	0.536786	0.683978	0.496333	0.446451	0.254134	0.307477	0.0656788	0.0470473	0.0385641	0.340225	0.682934	0.555977	0.060887	0.55726	1.02277	0.641385	0.59386	0.664388	0.415519	0.408289	0.561834	0.496341	0.376966	0.215291	0.359296	0.602747	0.531252
MA4-A11	SLW-B-H07	0.530617	0.38234	0.0261319	0.594188	0	0.606078	0.881631	0.675144	0.75602	0.562662	0.899828	0.694781	0.572756	0.607744	0.627974	0.65011	0.921792	0.961984	0.672779	0.646578	0.761519	0.591675	0.591766	0.4278	0.354574	0.193397	0.269721	0.171995	0.0327022	0.219913	0.249978	0.660363	0.565421	0.0484298	0.550667	0.483275	0.643308	0.475081	0.697676	0.521048	0.525426	0.475818	0.498646	0.404674	0.111168	0.377724	0.613694	0.609016
MA4-A12	ALIEN7	0	0.245516	0.135144	0.637703	0.147916	0.731846	0.414869	0.727787	0	0.614076	0.446971	0.675841	0.637867	0.731788	0.605066	1.08846	0.653699	1.03137	0.570202	0.678472	0.678652	0.779031	0.743152	0.586926	0.135833	0	0.0224223	0.0223776	0.0114551	0	0.521028	0.688323	0.638743	0.140839	0.670723	0.624502	0.58269	0.518382	0.48603	0.653556	0.612238	0.680189	0.623985	0.657132	0.0497657	0.590746	0.600238	0.5348
MA4-A12	ALIEN7	0.65264	0.167531	0.103117	0.681043	0.0996595	0.822766	1.6703	0.61614	1.45889	0.603202	0.893577	0.632307	0.756519	0.624308	0.550009	1.12286	0.580426	0.743559	0.880076	0.493563	0	0.791743	0.902739	0.59231	0.102473	0.0352143	0.000698259	0.00554811	0.0320911	0.00681625	0.549353	0.511254	0.704379	0.147129	0.623867	0.752126	0.421231	0.595089	0.487628	0.453756	0.507865	0.817698	0.529418	0.609441	0.0309235	0.541432	0.499665	0.5069
MA4-B01	SLW-B-H08	1.02211	1.18285	0.208848	0.838038	0.333069	1.05793	0.725937	0.744499	0.944089	0.993038	1.56187	1.13836	0.900044	0.648443	0.86967	0.81665	0.826407	0.914009	0.901417	0.832616	0.374298	0.806382	1.22246	0.847699	0.279496	0.953556	0.301369	0.401437	0.110688	0.869785	0.736219	1.07776	0.841923	0.25538	0.769275	0.562859	0.749006	0.678998	0.867718	0.691958	0.694813	0.612463	0.651128	0.56227	0.455986	0.925762	0.585377	0.697235
MA4-B01	SLW-B-H08	1.00348	0.475882	0.276208	0.637707	0.375846	1.09213	0.69156	0.689214	0.807281	0.995483	0	0.872093	0.752505	0.488709	0.877273	0.756152	0.835447	0.761912	0.830388	0.707303	0.426485	0.746715	0.972306	0.807184	0.316163	0.907681	0.807635	0.624197	0.13641	1.05549	0.64292	1.1601	0.735546	0.127004	0.704686	0.641967	0.747972	0.604489	0.743315	0.666543	0.706166	0.697904	0.552589	0.537472	0.463057	0.797882	0.703642	0.632191
MA4-B02	SLW-B-H09	1.54155	2.09056	2.33833	1.39251	2.24139	1.49287	1.76235	1.27405	1.69091	1.52419	1.21713	1.54759	1.11809	1.53255	1.25635	1.60646	1.18222	1.19531	1.23778	1.42323	1.41356	1.37846	1.31319	1.75784	1.72466	3.39837	0.44877	1.23822	1.95082	2.83726	0.791852	1.56581	1.22133	1.31468	1.24671	1.20881	1.58805	1.33488	1.42562	1.40255	1.37871	0.911824	1.06997	1.2496	1.35739	1.13462	1.57147	1.57124
MA4-B02	SLW-B-H09	1.58211	2.23286	2.36812	1.39915	2.26705	1.47134	1.72809	1.27899	1.6711	1.53747	1.21701	1.60014	1.08971	1.59607	1.28687	1.58174	1.17032	1.19782	1.2084	1.4256	1.41655	1.3631	1.32359	1.77252	1.77611	3.24782	0.709196	1.05144	2.48312	2.10306	0.7764	1.41558	1.19333	1.25759	1.22339	1.18263	1.59706	1.31629	1.3685	1.40668	1.39546	0.835806	1.13801	1.2268	1.35087	1.13252	1.5444	1.54839
MA4-B03	SLW-B-H11	1.77213	0.576492	0.828881	0.673954	0.606085	2.03451	1.10909	0.671359	1.00589	1.75526	0.775275	1.29973	0.685686	1.37165	1.62043	1.42296	1.47471	0.950775	1.40182	1.08969	1.13754	1.21812	0.946633	1.11434	1.68119	0.715713	1.29471	0.621986	0.264692	0.709014	0.69246	0.881208	0.582166	0.765058	0.938505	0.860777	1.03105	1.18391	0.711891	1.03269	0.948933	0.791769	1.05117	0.776934	1.35915	1.28839	0.80178	0.862686
MA4-B03	SLW-B-H11	1.78232	0.343613	0.777358	0.670783	0.565452	1.99336	1.12535	0.685712	0.999306	1.76431	0.866038	1.31394	0.638948	1.39669	1.60726	1.42723	1.46526	0.972374	1.36602	1.06775	1.0945	1.20449	0.915633	1.10239	1.79271	0.716601	0.957547	0.630536	0.216999	0.404332	0.649976	0.938506	0.634092	0.79385	0.943009	0.85673	1.01846	1.16894	0.661935	1.04694	0.945053	0.753031	1.03049	0.784078	1.2673	1.25732	0.840131	0.898128
MA4-B04	SLW-C-A02	1.71485	0.492264	0.453599	0.813825	0.418357	1.21569	1.0213	0.823523	1.04464	1.44513	0.922034	1.10703	0.859913	1.12322	1.10725	1.61624	1.02406	1.11448	1.04393	0.890402	0.865778	0.95807	1.07947	0.952361	1.13171	1.35079	0.17525	0.0243065	0.146657	0.504439	0.555083	0.985217	0.693215	0.26287	0.717968	1.06941	0.936064	1.02658	0.854008	0.807411	0.777423	0.76107	0.936	0.685546	1.09674	0.611875	1.14126	1.1429
MA4-B04	SLW-C-A02	1.69069	0.336871	0.460421	0.831683	0.410318	1.18667	1.0279	0.849761	1.01871	1.45155	0.928039	1.09919	0.840633	1.1354	1.08642	1.61553	1.04092	1.17083	1.01697	0.927171	0.872555	0.957604	1.02973	0.879313	1.03326	1.31345	0.203357	0.250755	0.1876	0.597049	0.528097	1.12997	0.712072	0.24794	0.719613	1.04157	0.938207	1.04031	0.864693	0.796664	0.775984	0.74948	0.891895	0.665207	0.961903	0.556538	1.16128	1.15777
MA4-B05	SLW-C-A04	0.528821	0.269599	0.0467523	0.760619	0.0429589	0.748895	0.644474	0.884738	0.63614	0.770321	0.881616	0.335627	0.787362	0.581136	0.816207	0.663234	0.619015	1.19416	0.686103	0.301939	0	0.632343	0.812384	0.507481	0.311471	1.57266	0.573355	0.182479	0.232436	0.173033	0.532877	1.32537	0.95587	0.477183	0.861346	0.561345	0.788078	0.749547	0.986627	0.771581	0.737401	0.810441	0.656932	0.907573	1.04928	0.541251	0.959093	0.997855
MA4-B05	SLW-C-A04	0.657575	0.208055	0.0465557	0.797325	0.0504449	0.704267	0.619426	0.900004	0.671765	0.80445	0.880496	0.607001	0.790464	0.634584	0.804698	0.656861	0.655975	1.07953	0.685777	0.433653	0.452741	0.666715	0.825801	0.505175	0.264101	1.58082	0.511562	0.164682	0.223183	0.229799	0.528645	1.36307	1.04085	0.463861	0.83599	0.601157	0.832834	0.764838	0.991202	0.816135	0.760794	0.811004	0.638852	0.878595	1.03714	0.451762	0.971868	0.9956
MA4-B06	SLW-C-A05	2.23393	0.742563	2.01602	1.22442	1.60928	2.47893	1.64351	1.26206	1.45323	2.11283	1.17292	1.69614	1.28813	1.83139	1.90034	1.7816	1.85544	1.21098	1.7955	1.46464	1.59569	1.62509	1.16384	1.50464	1.30794	2.98088	1.10066	1.37171	1.37225	1.28983	1.09409	1.16306	1.49328	1.96105	1.42641	1.37359	1.574	1.70475	1.50041	1.42159	1.35105	1.25152	1.60575	1.50482	2.80157	1.5143	1.53438	1.61218
MA4-B06	SLW-C-A05	2.22278	0.774723	2.00031	1.21465	1.57923	2.42858	1.67015	1.36372	1.47859	2.15465	1.1416	1.68837	1.31146	1.82093	1.9077	1.79616	1.85927	1.36135	1.77085	1.46974	1.5968	1.55607	1.1553	1.4947	1.15862	3.43225	0.990063	1.26268	1.31737	1.25839	1.09216	1.21422	1.54172	1.97585	1.4333	1.35528	1.57441	1.72085	1.51773	1.45447	1.38705	1.24214	1.60809	1.49704	2.76791	1.50239	1.59785	1.64569
MA4-B07	SLW-C-A06	1.20653	0.419119	0.600198	1.26194	0.477712	1.19891	0.855505	1.01481	0.768495	1.10005	1.0385	1.2156	0.81691	1.27878	1.08552	1.11695	0.83481	1.02467	1.00777	0.974301	1.03457	1.05746	0.891746	0.947597	0.218991	3.86064e-05	0	0	0	0.100252	0.586229	1.18038	1.00649	0.699375	0.93616	0.877713	1.27589	1.03371	0.92642	1.01021	0.972652	0.844714	1.08873	0.836005	1.11298	0.803335	1.00262	1.0343
MA4-B07	SLW-C-A06	1.12718	0.0706421	0.903247	1.20637	0.788592	1.35838	1.0848	1.06786	0.945895	1.10312	0.88167	1.17147	0.892438	1.22525	1.13943	0.903754	0.811542	1.08237	0.989176	0.967788	0.960889	0.902499	0.90691	0.996115	0.000143904	0.00538778	0	0	0	0	0.562658	1.08307	0.969194	0.728794	0.956778	0.850477	1.22765	1.03935	0.937806	1.041	1.0113	0.842325	1.06703	0.861213	0.998282	0.797724	0.956473	1.01482
MA4-B08	SLW-C-A09	0.510618	0	0	0.707038	0	0.46921	0.514777	0.600576	0.344903	0.757249	0.810771	0.616979	0.611271	0.716745	0.692285	0.628553	0.396296	0.902697	0.642925	0.444442	0.392932	0.585765	0.802531	0.347332	0.381905	0.276612	0.0631285	0.0336864	0	0	0.450183	0.993904	0.640988	0.128348	0.648824	0.491614	0.769256	0.626111	0.653387	0.565039	0.521672	0.363742	0.51406	0.442024	0.195079	0.412517	0.506008	0.57056
MA4-B08	SLW-C-A09	0	0	0	0.663825	0	0.375534	0.333918	0.605817	0.324374	0.755963	0.910014	0.209945	0.586469	0.39143	0.630692	0.545595	0.358434	0.980051	0.60894	0.32133	0.229006	0.590943	0.781182	0.212167	0.144352	0.16337	0.0609604	0.0067262	0	0	0.383146	0.986264	0.538329	0.0770544	0.597671	0.472835	0.908576	0.642045	0.662757	0.525282	0.483562	0.467687	0.419245	0.392933	0.15414	0.351436	0.529014	0.590423
MA4-B09	SLW-C-A10	1.73665	0	0.69635	0.724576	0.529048	1.81122	1.07915	0.682615	0.991271	1.73144	0.919768	1.28313	0.604758	1.34714	1.51077	1.45856	1.52879	1.03137	1.35827	0.984774	1.08131	1.26852	1.0052	1.16141	0.531338	0.365412	0.0979703	0.311984	0.206984	0.687343	0.612774	1.02566	0.586573	0.764412	0.940429	0.847397	0.838448	1.21897	0.587291	0.973409	0.903566	0.784302	1.09329	0.753183	1.45238	1.29498	0.852048	0.954574
MA4-B09	SLW-C-A10	1.67448	0	0.661649	0.661409	0.537768	1.8393	1.02044	0.775486	0.943667	1.66333	0.821782	1.2066	0.676406	1.28993	1.44031	1.41406	1.48179	1.09785	1.33927	0.989631	1.10157	1.30252	0.990869	1.1468	0.543631	0.112369	0.0900404	0.294855	0.194368	0.606783	0.572461	1.05099	0.535791	0.732345	0.931821	0.854743	0.903498	1.22918	0.732295	0.983446	0.900191	0.790576	1.08518	0.727561	1.42717	1.27512	0.803748	0.87963
MA4-B10	SLW-C-A11	0.572844	0	0.0347919	0.629727	0.00786994	0.616409	0.544101	0.600539	0.347443	0.709861	0.878823	0.589239	0.622831	0.731525	0.616757	0.693026	0.356604	0	0.662305	0.468125	0.576054	0.584905	0.824022	0.187968	0.35341	0.3052	0.0476016	0	0.104604	0	0.388987	0.861635	0.482319	0.0360442	0.570584	0.548909	0.710099	0.666124	0.660932	0.464638	0.371828	0.466175	0.5841	0.391856	0.1737	0.453461	0.525211	0.538008
MA4-B10	SLW-C-A11	0.505678	0	0.00629172	0.630175	0.00515449	0.525245	0.546703	0.595955	0.439093	0.755522	0.870533	0.435538	0.673201	0.391154	0.723555	0.556714	0.513721	0.613355	0.602269	0.481157	0.495805	0.623987	0.855234	0.371435	0.478004	0.0531648	0.0562844	0	0.116746	0	0.411722	0.754399	0.55755	0.0576061	0.569917	0.46423	0.606393	0.586712	0.661353	0.532031	0.498116	0.555058	0.523972	0.274086	0.135744	0.415217	0.591294	0.650437
MA4-B11	SLW-C-A12	0.678917	0.545927	0.203296	0.755433	0.205641	1.19347	0.724631	0.811526	0.729537	0.813215	0.917732	0.786857	0.674136	0.729494	0.675218	0.612146	0.639294	1.28271	0.636383	0.59122	0.571724	0.675694	0.75836	0.706338	0.399385	0.792653	0.65971	0.26442	0.557594	0.601347	0.471551	0.916147	0.691424	0.115888	0.584208	0.564459	0.693723	0.612321	0.758319	0.521249	0.475096	0.574982	0.604203	0.557454	0.340167	0.60407	0.951102	0.969375
MA4-B11	SLW-C-A12	0.619502	0.733108	0.168479	0.715851	0.190663	0.550988	0.825763	0.817725	0.773896	0.664985	1.0177	0.726425	0.692156	0.749422	0.722947	0.58671	0.637534	1.29626	0.640349	0.703298	0.635615	0.542347	0.855544	0.767975	0.211987	0.383381	0.384213	0.430788	0.000780499	0.482781	0.451163	0.917448	0.725561	0.0980404	0.591199	0.52303	0.682419	0.573966	0.794375	0.593695	0.558283	0.557031	0.510243	0.585842	0.307921	0.578586	0.636638	0.648682
MA4-B12	SLW-C-B02	1.32573	0.558493	0	0.543644	0	0	0.560898	0.742864	0.388696	0.63994	0.959426	0.705865	0.573797	0.612726	0.637093	0.656624	0.366669	1.16376	0.698527	0.019307	0	0.502707	0.699953	0.488639	0.119614	0.0344975	0.294764	0.317062	0.202183	0.0231513	0.353776	0.786018	0.772037	0.142452	0.661583	0.444392	0.964199	0.615784	0.679807	0.631598	0.579657	0.677446	0.643598	0.561644	0.178217	0.609551	0.657459	0.669274
MA4-B12	SLW-C-B02	1.29339	0.512295	0	0.539339	0	0.390562	1.627	0.67778	1.4725	0.861837	0.873202	0.614434	0.605998	0.631399	0.635016	0.641478	0.383464	1.05791	0.643467	0.502715	0.664941	0.494526	0.720686	0.244944	0.318569	0.131546	0.782186	0.356335	0.00894877	0	0.319592	0.892117	0.689862	0.135466	0.625601	0.524793	0.991683	0.662568	0.622764	0.593925	0.574828	0.658652	0.615652	0.481479	0.144985	0.462409	0.74076	0.874708
MA4-C01	SLW-C-B05	0.429655	1.10628	0.00275835	0.577486	0	0.666104	0.774068	0.803877	0.664101	0.922853	1.04962	0	0.799534	0	0.77277	0.599781	0.523792	1.12117	0.667998	0.444572	0.367724	0.687974	1.25251	0.474264	0.38869	0.774329	1.18705	0	0.0148774	1.20481	0.733169	0.756085	0.84716	0.396167	0.806019	0.453383	0.756306	0.593221	0.683326	0.663127	0.656021	0.586202	0.619828	0.849731	0.66418	0.449301	0.775218	0.878667
MA4-C01	SLW-C-B05	0.420012	0.341077	0	0.586581	0.00686255	0.366087	0.310709	0.725315	0.371086	0.836655	0.824046	0.45004	0.65633	0.51095	0.754669	0.58402	0.532954	1.00289	0.641416	0.428175	0.232954	0.450865	0.448801	0.457343	0.278029	0.966374	1.47006	0.0266778	0.126028	1.34731	0.628821	0.84714	0.788281	0.283712	0.707965	0.458699	0.73321	0.664583	0.661902	0.629514	0.620153	0.584012	0.697172	0.432495	0.591892	0.126514	0.679962	0.725373
MA4-C02	SLW-C-B08	0.483346	0	0	0.334053	0	0.647063	0.142674	0.447286	0	0.63697	0.522928	0.379785	0.572839	0.303133	0.71821	0.549431	0.181581	0.67003	0.606828	0.187187	0.398362	0.44827	0.852179	0	0.0682197	0.274626	0	0	0.0949201	0.206475	0.290317	0.621633	0.335691	0	0.406051	0.516086	0.598367	0.285858	0.366606	0.493278	0.471842	0.359161	0.514369	0.367212	0.186241	0.341941	0.596004	0.529462
MA4-C02	SLW-C-B08	0.412169	0	0	0.390553	0	0.64432	0.488316	0.507018	0.251498	0.658314	0.448534	0.464786	0.508456	0.442484	0.674706	0.607722	0.282613	0.75593	0.595816	0.425632	0.55664	0.332495	0.751362	0.00133422	0.0108517	0.0417725	0	0	0.0066037	0	0.291113	0.749718	0.387164	0.013333	0.475635	0.488759	0.633966	0.524348	0.487679	0.449208	0.392575	0.384844	0.488383	0.427317	0.16304	0.199711	0.571077	0.534371
MA4-C03	SLW-C-B09	2.13908	0.544058	1.66056	0.887792	1.27906	2.45185	1.50397	0.895917	1.29428	2.17197	0.868524	1.61933	0.982906	1.76617	1.88757	1.75163	1.76017	1.06076	1.74889	1.39864	1.56128	1.48872	1.09032	1.41998	2.84782	0.80274	0.813593	0.663862	0.769317	0.904653	0.911847	0.97494	0.564009	1.21466	1.10988	1.20288	1.42943	1.59731	0.693848	1.21296	1.12198	1.08439	1.43514	0.97181	2.05563	1.46465	1.06567	1.13704
MA4-C03	SLW-C-B09	2.13903	0.3446	1.72451	0.856093	1.33656	2.44824	1.48317	0.88849	1.29002	2.18057	0.781792	1.61938	0.989423	1.76915	1.88328	1.76954	1.76144	1.09299	1.72743	1.34583	1.47968	1.44943	1.05343	1.45273	1.99961	1.02204	0.719702	0.582641	0.687178	0.758969	0.889973	0.938879	0.625815	1.21417	1.12699	1.20624	1.42322	1.59348	0.662945	1.2383	1.13014	1.03169	1.40444	0.995024	2.06409	1.4217	1.07057	1.17443
MA4-C04	SLW-C-B11	0.630303	0.0599521	0.0353881	0.666311	0.0176589	0.656437	0.644803	0.608049	0.630789	0.755289	0.755862	0.41406	0.68411	0.56716	0.882786	0.789648	0.644649	0.797195	0.71404	0.421705	0.277512	0.553179	0.927169	0.536973	0.462085	1.19966	0.0977401	0.306346	0.0411398	0.335788	0.491485	0.852148	0.686726	0.242495	0.720105	0.662675	0.79836	0.758787	0.71127	0.719491	0.700669	0.545979	0.687905	0.65101	0.512254	0.549923	0.547378	0.575948
MA4-C04	SLW-C-B11	0.636138	0.0303747	0.0707291	0.655465	0.0275787	0.733024	0.663792	0.60153	0.627732	0.802585	0.794874	0.588808	0.633513	0.616847	0.862552	0.740883	0.56803	0.754212	0.73666	0.610606	0.426122	0.587254	0.83525	0.567632	0.448481	1.34287	0.138256	0.321439	0.0216206	0.265451	0.516298	0.885021	0.706777	0.263805	0.741659	0.663034	0.828371	0.823276	0.718122	0.687137	0.684558	0.425789	0.669202	0.671509	0.540724	0.493134	0.55219	0.665289
MA4-C05	SLW-C-B12	2.12719	0.0949096	1.59926	0.807862	1.20051	2.35693	1.43999	0.820387	1.27433	2.10884	0.986155	1.57459	0.845467	1.72642	1.88343	1.7646	1.71758	1.01658	1.7111	1.3262	1.43653	1.47962	1.09045	1.42263	0.595987	1.38481	0.384277	0.510397	0.561171	0.801984	0.856712	1.04227	0.63536	1.23116	1.11092	1.21254	1.29644	1.5858	0.638382	1.22159	1.10991	1.12857	1.47014	0.9846	2.26581	1.42266	1.04079	1.1442
MA4-C05	SLW-C-B12	2.12296	0.0355609	1.59098	0.793734	1.20963	2.33871	1.43644	0.828997	1.25315	2.07791	0.939993	1.56529	0.823048	1.69655	1.8846	1.72297	1.74115	0.995245	1.68812	1.3376	1.47104	1.47561	1.03268	1.39831	0.376328	1.50716	0.343965	0.435322	0.507759	0.800542	0.852302	1.00034	0.656362	1.22366	1.11823	1.19845	1.2633	1.56977	0.644752	1.22827	1.11909	1.13702	1.45545	0.982159	2.29194	1.44676	1.03603	1.13281
MA4-C06	SLW-C-C02	0.309887	0.00338664	0	0.656716	0	0.585851	0.528678	0.543644	0.216478	0.695414	0.758752	0.651972	0.558652	0.471715	0.774469	0.64116	0.445152	0.745661	0.622948	0	0	0.458504	0.719403	0.280822	0.0131594	0.362341	0.029646	0	0.0214305	0.0642388	0.428262	0.924858	0.643592	0.12675	0.616001	0.527802	0.716736	0.665013	0.673676	0.579985	0.549029	0.477416	0.581487	0.502317	0.278478	0.413634	0.658883	0.674287
MA4-C06	SLW-C-C02	0.430565	0	0	0.632168	0.00122669	0.584108	0.585444	0.484381	0.337746	0.761918	0.785765	0.161942	0.684853	0	0.762113	0.691593	0.484857	0.72873	0.618007	0	0	0.435393	0.674634	0.383799	0.0246877	0.200616	0.0533569	0	0.0237661	0.223834	0.459288	0.927303	0.642564	0.137893	0.601155	0.516848	0.698353	0.634877	0.64328	0.559682	0.503187	0.532089	0.581473	0.483663	0.230405	0.390029	0.678167	0.701633
MA4-C07	SLW-C-C03	0.582076	0	0.000428568	0.698676	0.00191901	0.579314	0.508014	0.52729	0.28613	0.743008	0.965512	0.449007	0.635162	0.460682	0.739086	0.69379	0.4252	0.615642	0.605696	0	0.461699	0.350845	0.919703	0.291793	0.310338	0.18833	0.125122	0.0404565	0.0318866	0.256164	0.409708	1.02648	0.653837	0.119081	0.58557	0.420195	0.626904	0.612891	0.637387	0.559592	0.509173	0.494076	0.509215	0.459495	0.145333	0.354426	0.627499	0.659245
MA4-C07	SLW-C-C03	0.522506	0	1.63312e-05	0.635619	0	0.516589	0	0.571736	0.299939	0.742163	0.80736	0.452412	0.601088	0.178479	0.717354	0.64653	0.406528	0.917507	0.579028	0.521948	0.605031	0.165128	0.868445	0.344952	0.205859	0.0559041	0.0460854	0.0616245	0.0101158	0.0327374	0.425612	1.04221	0.644564	0.0845428	0.587673	0.364894	0.568631	0.605167	0.686245	0.578329	0.515157	0.510677	0.518943	0.476915	0.14451	0.335493	0.581288	0.730643
MA4-C08	SLW-C-C04	0.594463	0	0	0.620515	0	0.467781	0.608162	0.601771	0.380953	0.664363	0.863764	0.545502	0.529146	0.617884	0.67803	0.453528	0.479462	0.989355	0.542826	0	0.3908	0.489817	0.847959	0.40389	0.248774	0.0767448	0.069418	0.115665	0	0.0715164	0.394038	1.01243	0.759738	0.137881	0.592234	0.571111	0.857823	0.796809	0.798599	0.695348	0.651993	0.575028	0.635244	0.578039	0.308278	0.405245	0.782014	0.79689
MA4-C08	SLW-C-C04	0.633083	0	0	0.637031	0	0.478928	0.506551	0.663155	0.459362	0.627855	0.909194	0	0.533672	0	0.913112	0.45465	0.511101	1.04152	0.514333	0	0	0.494122	0.854112	0.379539	0.21561	0.0713131	0.0652596	0.0235387	0	0	0.347383	0.994763	0.727981	0.154381	0.661315	0.52622	0.767675	0.829953	0.761416	0.710817	0.678797	0.575507	0.652323	0.609432	0.27831	0.495581	0.825117	0.786315
MA4-C09	SLW-C-C05	0.358849	0.0428372	0.00933979	0.668819	3.57759e-07	0.545956	0.169101	0.757127	0.380189	0.664357	0.842189	0.129759	0.656502	0.251803	0.868734	0.609597	0.354724	1.2203	0.621622	0.309769	0.333556	0.45808	1.00479	0.417213	0.564238	0.0783942	0.565918	0	0.0430721	0.0136362	0.353805	1.07332	0.652856	0.128064	0.588518	0.610946	0.800976	0.614258	0.722628	0.604705	0.530265	0.600818	0.58126	0.534852	0.238688	0.337595	0.711858	0.782766
MA4-C09	SLW-C-C05	0.52918	0.0401426	0.00835022	0.656003	0	0.504073	0.592532	0.761698	0.49002	0.633845	0.840301	0.422348	0.622361	0.426669	0.629255	0.691397	0.378462	1.25803	0.555235	0.427779	0.413857	0.418135	0.934293	0.407122	0.438407	0.154352	0.230603	0	0.048361	0.0148805	0.325906	1.02839	0.674886	0.11279	0.577684	0.581965	0.849478	0.588428	0.790955	0.626902	0.565704	0.586804	0.555525	0.375083	0.239412	0.391237	0.746875	0.76921
MA4-C10	SLW-C-C09	0.487892	1.09259	0.0746407	0.721971	0.0749187	0.674648	0.771042	0.833082	0.738233	0.70601	0.960374	0.686418	0.600797	0.689474	0.693449	0.778496	0.469904	1.37261	0.622471	0.658236	0.653423	0.559648	0.902813	0.487718	0.634822	0.385612	0.473192	0.0387359	0.0784686	0.208425	0.443998	1.07638	0.675326	0.216074	0.679951	0.469166	0.747332	0.575172	0.733067	0.554481	0.50317	0.564054	0.514904	0.623163	0.25086	0.479897	0.669553	0.682591
MA4-C10	SLW-C-C09	0.567776	0.80691	0.0493883	0.725362	0.0135711	0.649705	0.658977	0.826565	0.65646	0.729228	0.976841	0.593733	0.606397	0.571822	0.717613	0.759272	0.617337	1.34404	0.65281	0.552497	0.530296	0.606495	0.891558	0.352819	0.713303	0.300639	0.630467	0	0.0610383	0.135717	0.384765	1.13476	0.714198	0.10059	0.583372	0.524423	0.748873	0.589171	0.879098	0.603598	0.527453	0.485615	0.604765	0.507599	0.357696	0.399287	0.63723	0.70856
MA4-C11	SLW-C-C10	2.17937	0.795567	1.82597	0.868632	1.37935	2.42454	1.57954	0.928959	1.37941	2.13955	0.966152	1.6447	0.841625	1.823	1.82044	1.81602	1.86995	1.22315	1.81277	1.4658	1.60925	1.54073	0.991479	1.56212	0.63074	0.462425	0.372162	0.336045	0.692462	0.482648	0.920567	1.10444	0.614762	1.19972	1.09738	1.29972	1.37637	1.69743	0.721953	1.18956	1.09591	1.12901	1.47179	1.02849	2.24335	1.51698	1.01246	1.11036
MA4-C11	SLW-C-C10	2.15164	0.901557	1.81901	0.853959	1.34921	2.43448	1.58113	0.94443	1.393	2.12594	0.999646	1.62594	0.836593	1.78563	1.81318	1.80663	1.89102	1.32219	1.76374	1.44842	1.58985	1.53042	1.02218	1.51098	0.366791	0.455855	0.587432	0.406792	0.661393	0.607379	0.900301	1.05528	0.730863	1.16895	1.09584	1.28834	1.37456	1.68731	1.04851	1.19552	1.10535	1.12491	1.46124	1.02073	2.22106	1.50699	0.991003	1.11493
MA4-C12	SLW-C-C11	0.730407	1.20101	0	0.712865	0	0.648541	0.434616	0.791975	0.501966	0.767618	0.966803	0.566058	0.577744	0.483812	0.690398	1.15711	0.605302	1.2799	0.645717	0.20901	0	0.536142	0.658172	0.445277	0.671251	0.17294	0.0672971	0.833642	0.000181472	0.154385	0.393332	1.17289	0.696468	0.0715132	0.61347	0.472449	1.01684	0.565768	0.7235	0.570435	0.56795	0.605292	0.738974	0.695857	0.584708	0.469979	0.696791	0.732391
MA4-C12	SLW-C-C11	0.89383	0.82614	0	0.651435	0	0.495348	1.46436	0.759332	1.17437	0.83269	0.955132	0.198636	0.597371	0.534911	0.626952	0.988712	0.567663	1.19874	0.701569	0.594965	0.370085	0.662142	0.772034	0.254073	0.975961	0.46302	0.0685098	0.663696	0.000217788	0.200004	0	1.12702	0.708641	0.0890559	0.564827	0.455519	0.83828	0.622603	0.741643	0.451793	0.498074	0.380517	0.622236	0.458709	0.295779	0.32235	0.778793	0.720831
MA4-D01	SLW-C-C12	0.903288	1.55036	0.00368993	0.807343	0.0604181	0.964741	0.161958	0.774246	0.699033	0.870155	1.29337	1.10756	0.825229	1.06611	0.892507	0.747071	0.726831	0.850458	0.762762	0.726343	0.496369	0.618405	1.17703	0.726046	0.0564655	1.2382	2.42623	1.17021	0.0217525	1.6614	0.823701	0.887935	0.905393	0.575843	0.930465	0.568166	0.909594	0.638417	0.752576	0.775528	0.803535	0.621017	0.644062	0.790926	0.416604	0.936845	0.69168	0.771531
MA4-D01	SLW-C-C12	0.736498	0.218257	0.00392044	0.653141	0.0431957	0.83467	0.535538	0.633684	0.579575	0.841701	0.835974	0.614008	0.645798	0	0.906534	0.613957	0.778462	0.49291	0.696453	0.577549	0.461056	0.606262	0.522163	0.618622	0.0925287	1.4733	2.91664	1.54407	0.0242571	0.297717	0.72428	0.773263	0.717242	0.300972	0.779165	0.5297	0.810891	0.636802	0.761696	0.695729	0.653882	0.534746	0	0.0123258	0.301283	0.751802	0.652643	0.74312
MA4-D02	SLW-C-D01	0.892873	0.0989977	0.0710808	0.659114	0.0685102	0.727354	0.752704	0.697451	0.662439	0.853007	0.505578	0.659364	0.715059	0.622048	0.898503	0.939177	0.620826	0.864197	0.733673	0.629422	0.551601	0.68137	0.91844	0.66621	0.452125	0.748632	0.291986	0.869636	0.165029	0.651217	0.513922	0.869316	0.67027	0.191511	0.709866	0.687547	0.814685	0.818636	0.721913	0.749401	0.724762	0.6614	0.645996	0.628142	0.376558	0.535259	0.855317	0.845446
MA4-D02	SLW-C-D01	0.892475	0.160559	0.0478327	0.663039	0.120657	0.664529	0.773518	0.675221	0.592178	0.877217	0.483885	0.732375	0.69212	0.670889	0.87143	0.931156	0.657236	0.846109	0.73938	0.446816	0	0.635263	0.788948	0.714709	0.409146	0.498951	0.226615	0.879464	0.199031	0.434273	0.530725	0.818841	0.668073	0.150445	0.692268	0.682085	0.848174	0.829277	0.733554	0.766364	0.709975	0.702316	0.615858	0.623671	0.402809	0.459802	0.848471	0.860457
MA4-D03	SLW-C-D02	0.650868	0.352724	0.0360073	0.691866	0.0430516	0.790681	0.554217	0.680644	0.43045	0.797171	0.702617	0.72026	0.743485	0.541381	0.920527	0.879788	0.588874	0.916751	0.773351	0	0.387529	0.592845	0.886565	0.530451	0.553369	1.30933	0.150786	1.35605	0.189547	0.461624	0.602861	0.876752	0.682254	0.221322	0.729765	0.496592	0.819645	0.691801	0.840604	0.676134	0.692405	0.588258	0.623644	0.683703	0.44516	0.379597	0.806535	0.767561
MA4-D03	SLW-C-D02	0.66554	0.0599224	0.0717545	0.702664	0.0660061	0.82156	0.666648	0.674265	0.554682	0.835882	0.718757	0.680728	0.727695	0.689268	0.91681	0.739959	0.561108	0.842254	0.806636	0.508507	0.660679	0.511159	0.899981	0.49385	0.721868	1.43593	0.311402	1.45858	0.148725	0.170708	0.547742	0.733312	0.73956	0.202255	0.721591	0.567687	0.896279	0.681364	0.779945	0.71259	0.708315	0.585603	0.59543	0.696391	0.533375	0.502982	0.8296	0.813592
MA4-D04	SLW-C-D05	0.591863	0.119254	0.0151785	0.670885	0.0610147	0.851321	0.615202	0.630219	0.633862	0.823608	0.801172	0.820735	0.645467	0.750427	0.853623	0.66763	0.782702	0.790075	0.755562	0.421651	0	0.671043	0.73603	0.680123	0.197455	1.03392	0.588862	0.600176	0.0721484	0.41667	0.483929	0.751826	0.726523	0.188612	0.705955	0.655373	0.798083	0.693797	0.739119	0.676778	0.641618	0.579065	0.662774	0.676324	0.552266	0.503156	0.788337	0.824636
MA4-D04	SLW-C-D05	0.584849	0.142439	0.0496333	0.668026	0.0870194	0.801468	0.688987	0.623131	0.704602	0.768999	0.760025	0.79542	0.664847	0.735001	0.84841	0.728161	0.663234	0.705004	0.75248	0	0	0.697056	0.779088	0.560423	0.238894	1.20493	0.452529	0.661013	0.0750155	0.43792	0.465747	0.772074	0.739288	0.235694	0.735432	0.661742	0.80273	0.76827	0.787662	0.674496	0.621669	0.572966	0.67708	0.698038	0.373495	0.526346	0.787178	0.819811
MA4-D05	SLW-C-D06	0.742481	1.9923	0.411309	0.925869	0.408951	1.13844	0.906916	0.92715	0.900294	0.817587	1.30315	0.972979	0.902146	0.965051	1.01642	0.723273	0.947329	1.21141	0.887709	0.848633	0.744903	0.942401	1.18288	0.958333	1.62257	2.93445	0.950512	3.11105	0.345663	3.15303	0.620211	1.21652	1.1543	0.880757	1.0708	0.985256	0.942215	1.04207	1.1373	1.07125	1.05194	0.864271	0.93851	1.09735	1.18585	0.872304	1.11908	1.14051
MA4-D05	SLW-C-D06	0.665671	2.06368	0.384554	0.914006	0.373927	1.09898	0.90383	0.958935	0.881956	0.743181	1.27229	0.977836	0.93059	0.968646	1.02259	0.847614	0.991832	1.22762	0.891064	0.886179	0.932991	0.95812	1.15983	0.940734	1.86311	3.44041	1.28007	3.02586	0.249943	3.3019	0.633106	1.1842	1.15199	0.857898	1.06458	0.961686	0.924803	1.03069	1.16185	1.0749	1.03891	1.0648	0.930521	1.09778	1.11732	0.838799	1.1371	1.13076
MA4-D06	SLW-C-D09	0.611733	0.137054	0.0221594	0.635481	0.0103506	0.573608	0.377854	0.590213	0.244174	0.75834	0.822108	0.570031	0.618757	0.512724	0.783272	0.746425	0.515164	0.742776	0.734959	0.227848	0.476427	0.437709	0.856295	0.462002	0.560935	0.222516	0.473394	0.0635476	0.0128548	0.686904	0.510409	1.03327	0.60465	0.15703	0.647481	0.582861	0.681995	0.709309	0.733102	0.580711	0.564875	0.552461	0.579763	0.502556	0.295133	0.382817	0.705924	0.724852
MA4-D06	SLW-C-D09	0.656468	0.0521601	0.0174196	0.64626	0.00819491	0.64505	0.339542	0.580799	0.568706	0.773925	0.834213	0.544776	0.632893	0.313202	0.796245	0.781734	0.534088	0.852445	0.700355	0.569218	0.4813	0.463217	0.823243	0.441224	0.544599	0.0408846	0.368035	0.105367	0.0192381	0.876906	0.491831	1.25101	0.664746	0.126544	0.587489	0.546313	0.700653	0.720712	0.684625	0.58087	0.579447	0.560606	0.581752	0.539894	0.278465	0.337228	0.698293	0.712508
MA4-D07	SLW-C-D11	1.66179	0.0226174	0.492207	0.658885	0.36252	1.74107	0.969156	0.603827	0.87801	1.55901	0.949954	1.19861	0.61691	1.23779	1.37724	1.26438	1.37584	0.903205	1.20035	0.979277	0.922091	1.13287	0.921909	1.018	0.646602	0.344893	0.218971	0.685495	0.0590905	0.707895	0.528487	1.0587	0.734985	0.650449	0.898802	0.723991	0.832233	1.03818	0.672382	0.957109	0.876657	0.703845	1.00564	0.704839	1.07695	1.21268	0.826202	0.874786
MA4-D07	SLW-C-D11	1.64508	0.0730385	0.487065	0.630276	0.358778	1.70957	0.955147	0.619061	0.895491	1.52063	0.887778	1.19495	0.617113	1.25339	1.33271	1.25415	1.31311	0.954887	1.17429	0.952612	0.869357	1.13108	0.943038	1.0521	0.50165	0.342447	0.196743	0.66425	0.0180304	0.442053	0.517719	1.15178	0.7189	0.621053	0.886274	0.712565	0.792852	1.0103	0.743425	0.927852	0.867148	0.664437	0.955267	0.654954	1.03177	1.18241	0.827254	0.813914
MA4-D08	SLW-C-D12	0.444386	0.0417823	0	0.64823	0	0.493205	0.56398	0.526274	0.409977	0.738519	0.87851	0.599398	0.582879	0.547568	0.756324	0.617256	0.270067	0.75507	0.5605	0.551831	0.595672	0.481807	0.855761	0.495707	0.237414	0.184626	0.0297089	0.0170066	0.0259025	0	0.493714	1.11972	0.627552	0.0770059	0.522779	0.492042	1.20569	0.670396	0.65454	0.521694	0.476823	0.746711	0.620953	0.449969	0.518514	0.383269	0.524676	0.609036
MA4-D08	SLW-C-D12	0.592487	0.16457	0	0.631192	0	0.549712	0.47923	0.505634	0.411817	0.592333	0.852383	0.600875	0.611066	0.579621	0.813505	0.573116	0	0.763414	0.626396	0.411757	0.560971	0.515707	0.910889	0.444013	0.357029	0.0298441	0.0113581	0	0.0126465	9.69654e-05	0.432118	1.01606	0.540285	0.0270017	0.474634	0.504027	0.84053	0.631017	0.770792	0.463202	0.424935	0.713013	0.515195	0.325448	0.364523	0.415756	0.51501	0.562665
MA4-D09	SLW-C-E01	0.646638	0.394016	0.0469092	0.663625	0	0.58646	0.315185	0.592406	0	0.743567	0.919721	0.549834	0.652141	0.478294	0.822904	0.631202	0.724757	0.841876	0.643742	0.463106	0	0.468219	1.00244	0.428229	1.02219	0.136698	0.0961432	0.00130056	0.0457521	0.00295305	0.457581	1.12334	0.577315	0.0570516	0.547266	0.511396	0.689473	0.739415	0.612795	0.533056	0.511713	0.561802	0.479344	0.431456	0.120559	0.365429	0.597476	0.431164
MA4-D09	SLW-C-E01	0.452818	0.484335	0	0.605665	0	0.530628	0.457623	0.627971	0.512022	0.748805	0.788035	0.564521	0.642237	0.599062	0.739382	0.670147	0.270977	0.93379	0.660385	0.486621	0	0.50597	0.986535	0.449864	0.657256	0.412904	0.0383247	0	0.106594	0.0371435	0.435262	1.13872	0.641714	0.0317911	0.500072	0.513041	0.718653	0.629752	0.579655	0.539014	0.532778	0.440807	0.489108	0.433088	0.156899	0.365425	0.625336	0.603241
MA4-D10	SLW-C-E02	0.384501	0.0489216	0.0535065	0.657554	0.0111134	0.507783	0.577665	0.667864	0.330486	0.750267	0.822944	0.595374	0.577407	0.631065	0.705822	0.613921	0.504952	1.03625	0.66404	0.462825	0.410796	0.448716	0.799655	0.52496	0.479131	0.271232	0.187579	0.0633124	0.0479664	0.0490831	0.432382	1.05275	0.740476	0.112727	0.608746	0.460391	0.689102	0.626945	0.643866	0.60851	0.575024	0.606406	0.457821	0.479471	0.281512	0.456556	0.665851	0.744625
MA4-D10	SLW-C-E02	0.500621	0	0.00290786	0.667538	0	0.602626	0.546683	0.716685	0.0443058	0.755748	0.916769	0.553708	0.573869	0.354758	0.683797	0.61237	0.481872	1.08547	0.637574	0.331906	0.110278	0.492273	0.814518	0.411618	0.379492	0.0965892	0.075465	0.0135414	0.0251227	0.00407837	0.426434	0.898229	0.742262	0.133549	0.63974	0.470174	0.688137	0.62119	0.689415	0.606881	0.601731	0.645069	0.537982	0.423169	0.262153	0.537296	0.582414	0.676462
MA4-D11	SLW-C-E05	1.65167	0.602991	0.884479	0.906089	0.918115	1.65038	1.25272	0.988675	1.23939	1.51749	1.06731	1.43727	1.04369	1.41365	1.29817	1.55936	1.2358	1.14909	1.27189	1.17058	1.15735	1.24661	1.12734	1.22725	0.435015	0.737374	0.0807809	0	0.448615	0.41108	0.440056	1.05545	0.877176	0.472298	0.877199	1.06749	1.02612	1.11851	0.912972	0.973682	0.9867	0.927647	1.1631	0.929938	0.855984	0.969844	1.14612	1.16488
MA4-D11	SLW-C-E05	1.66285	0.841812	0.851602	0.912449	0.893207	1.66222	1.26252	0.987826	1.23915	1.51141	1.08302	1.43747	1.06049	1.3747	1.26186	1.55202	1.24158	1.26249	1.27098	1.17517	1.11379	1.2535	1.15489	1.24225	0.632832	0.683329	0.0671105	0.103969	0.48817	0.596527	0.505284	1.07723	0.934179	0.462366	0.872337	1.07219	0.989859	0.941536	0.967075	0.968722	0.981791	0.904737	1.16632	0.946316	0.869891	0.985045	1.14326	1.16722
MA4-D12	SLW-C-E06	1.63771	0.635945	0	0.648138	0	0.524894	0.532308	0.767026	0.496336	0.794814	0.803386	0.663253	0.585717	0.731535	0.685807	0	0.628797	1.12891	0.729139	0.467314	0	0.60569	0.660705	0.4565	1.50859	0.0372806	0	0.351185	0.00342641	0.086352	0.638424	0.832399	0.667726	0.109046	0.631103	0.616779	0.764729	0.742756	0.994004	0.5875	0.606642	0.664163	0.57068	0.527744	0.385023	0.460878	0.611995	0.75955
MA4-D12	SLW-C-E06	0.564722	0.513958	0	0.631318	0	0.423537	0.647702	0.796702	0	0.749852	0.870246	0.520059	0.629524	0.530839	0.666902	1.17323	0.560689	1.0772	0.693681	0.593388	0.410655	0.695727	0.71519	0.426517	0.241382	0.21371	0.0397221	0.409027	0.082458	0	0.111915	0.882234	0.789985	0.169529	0.619337	0.521451	0.666783	0.700213	1.16893	0.531724	0.514248	0.633738	0.627342	0.547425	0.374762	0.541092	0.66658	0.708024
MA4-E01	SLW-C-E07	0.556145	0.762751	0	0.738163	0	1.00782	0.422513	0.718691	0	0.75049	1.09185	0.398327	0.830414	0	0.80068	0.647538	0.468451	0.947648	0.658905	0	0	0.706299	1.31136	0.553465	0.627915	1.4414	0.926128	0.212561	0.0370539	0.310254	0.846096	1.22337	0.83332	0.520209	0.93721	0.471513	0.845794	0.676048	0.911123	0.753897	0.777121	0.59951	0.537924	0.770687	0.68282	0.558802	0.818767	0.75718
MA4-E01	SLW-C-E07	0.920904	0.797752	0	0.709291	0	0.773015	0.346387	0.644373	0	0.762751	1.03744	0	0.721437	0	0.755403	0.641135	0.551448	0.586169	0.758406	0.33827	0.319692	0.592276	0.455853	0.564065	0.724156	1.58166	1.077	0.737553	0.0696749	0.176322	0.830726	1.08055	0.802853	0.392443	0.87514	0.987822	0.766722	0.676531	0.900335	0.703473	0.758828	0.577406	0.908909	0.564252	0.602258	0.432296	0.861856	0.819274
MA4-E02	SLW-C-E09	2.27489	0.781186	1.98076	1.07843	1.52759	2.50955	1.63384	1.02963	1.42311	2.28944	0.768919	1.69732	1.15265	1.86264	1.89196	1.88852	1.80663	1.05289	1.86087	1.53401	1.71527	1.58005	1.12578	1.56444	1.54695	1.06671	0.839619	0.5916	0.91105	1.10645	1.07356	1.0188	0.494778	1.12948	1.08711	1.3994	1.66477	1.79672	0.579184	1.24304	1.11848	1.20569	1.51709	1.08404	2.23976	1.49256	1.08466	1.17297
MA4-E02	SLW-C-E09	2.29157	0.410963	1.99164	1.05773	1.51357	2.50944	1.60648	1.01589	1.4087	2.31269	0.995778	1.69106	1.1176	1.86593	1.87799	1.89273	1.81563	1.02581	1.83706	1.51637	1.69102	1.58584	1.08074	1.55928	1.65741	0.829026	0.993932	1.26386	0.916111	0.837626	1.08613	1.02345	0.508671	1.18425	1.10104	1.38551	1.66194	1.79367	0.51168	1.21703	1.10806	1.19216	1.50989	1.08636	2.16745	1.47821	1.06617	1.14859
MA4-E03	SLW-C-E11	0.44133	0.397813	0	0.58369	0	0.495151	0.523557	0.587202	0.552289	0.720094	0.621858	0.563664	0.629239	0.46297	0.807888	0.628915	0.479028	0.727809	0.708394	0.281809	0.0505238	0.441051	0.853522	0.447397	0.819111	0.883082	0.00727348	1.12083	0.272398	0.0370783	0.468973	0.859871	0.491262	0.0808564	0.530667	0.513775	0.667038	0.602436	0.528409	0.544056	0.541486	0.553948	0.563352	0.432217	0.278214	0.417592	0.582163	0.610024
MA4-E03	SLW-C-E11	0.479683	0.00927204	0.00173183	0.570982	0	0.647227	0.559523	0.603119	0.478165	0.683166	0.425605	0.455788	0.767922	0.384763	0.793247	0.589176	0.505871	0.788609	0.679995	0.336364	0.320977	0.398213	1.052	0.490622	0.45621	0.685186	0.402402	0.426874	0.185325	0.180214	0.457767	0.718304	0.516657	0.0646915	0.543883	0.483726	0.665509	0.64555	0.567661	0.522836	0.488726	0.534701	0.465983	0.468361	0.226329	0.272164	0.58211	0.610131
MA4-E04	SLW-C-E12	0.600205	0.146243	0.0070791	0.616433	0.0240727	0.652238	0.582691	0.57848	0.529203	0.728334	0.570512	0.659161	0.620328	0.615912	0.812013	0.575845	0.436419	0.811808	0.732398	0.546765	0.481127	0.452972	0.793256	0.604196	0.938072	0.877876	0.281111	1.21201	0.0335005	0.803936	0.419799	0.870595	0.619831	0.0820026	0.56974	0.552168	0.74622	0.617437	0.525456	0.599621	0.534851	0.556352	0.51933	0.52682	0.319498	0.47544	0.692462	0.647555
MA4-E04	SLW-C-E12	0.570038	0.129189	0.031147	0.607085	0.0399803	0.553245	0.640462	0.589912	0.358392	0.736347	0.53634	0.510782	0.6344	0.505804	0.77784	0.61226	0.428985	0.868313	0.718205	0.433659	0	0.417151	0.86095	0.608137	0.942872	0.474075	0.39309	1.39312	0.0112346	0.974667	0.433186	0.889912	0.581155	0.0802795	0.595084	0.558802	0.740863	0.631839	0.49005	0.578086	0.559144	0.512792	0.567807	0.528481	0.283362	0.487877	0.633887	0.655487
MA4-E05	SLW-C-F01	0.643795	5.71945	2.45013	1.68159	2.31089	0.939528	1.97316	1.92686	1.89288	0.778849	1.96688	1.92939	1.917	1.95772	1.17979	0.793733	1.64798	2.05189	1.18232	1.85315	1.89708	1.59356	2.01581	1.81535	6.24388	5.89072	5.71506	7.59738	2.61107	6.89201	1.24139	1.8596	1.84331	2.29629	1.58712	1.3144	1.36793	1.32463	1.79723	1.61912	1.59177	1.357	1.29034	1.85684	2.68672	1.27439	2.15395	2.19263
MA4-E05	SLW-C-F01	0.712596	5.86634	2.40039	1.67833	2.27449	0.899863	1.95283	1.92057	1.87071	0.763175	1.9784	1.9082	1.91583	1.92675	1.16401	0.920918	1.65717	2.0342	1.19114	1.94828	1.99135	1.60465	2.02648	1.84779	6.51522	6.00327	6.16473	5.94471	2.10886	6.86173	1.23818	1.82854	1.85396	2.3868	1.61933	1.32705	1.36177	1.36541	1.80916	1.6044	1.57705	1.44095	1.28692	1.87685	2.61837	1.32455	2.16886	2.20697
MA4-E06	SLW-C-F02	0.730103	0.403879	0.254834	0.955185	0.135295	0.658567	0.613227	1.04447	0.619888	0.769024	0.80311	0.875645	0.94043	0.833976	0.814388	0.802001	0.712613	0.875331	0.804611	0.739489	0.595126	0.677727	0.94253	0.648454	1.37267	0.519885	1.20556	0.522697	0.462463	1.04025	0.722113	0.874591	1.01091	0.385976	0.799795	0.722778	0.868227	0.737101	1.01857	0.817821	0.765945	0.823618	0.653847	0.869462	0.780677	0.352346	0.988477	1.08243
MA4-E06	SLW-C-F02	0.722607	0.252763	0.258573	0.947167	0.182489	0.655497	0.510035	1.02626	0.413783	0.810075	0.883334	0.895248	0.977483	0.893531	0.810731	0.792063	0.752822	0.927728	0.813853	0.738299	0.694396	0.756853	1.02835	0.584064	0.973641	0.510219	0.735535	0.466102	0.461771	1.09223	0.695758	0.929452	1.03331	0.387101	0.775984	0.733481	0.839312	0.728439	1.01631	0.824851	0.794563	0.813626	0.650157	0.853536	0.731054	0.372541	1.06783	1.11381
MA4-E07	SLW-C-F04	0.675272	0.55774	0.107739	0.933401	0.0380898	0.646576	0.528121	1.05597	0.583741	0.610717	1.06923	0.845638	0.946347	0.914272	0.769266	0.634955	0.794835	1.01567	0.727565	0.703634	0.777025	0.85265	0.966843	0.635789	1.13612	1.8335	0.249566	0.786508	0.436272	0.855681	0.655251	0.994124	1.36454	0.793309	1.01173	0.708672	0.827094	0.990591	1.28761	0.927361	0.911838	0.90688	0.642337	1.11492	0.97695	0.555525	1.20363	1.23101
MA4-E07	SLW-C-F04	0.55737	0.476537	0.0810836	0.907229	0.0454354	0.655531	0.687719	1.04563	0.66674	0.667165	0.918132	0.746414	0.999654	0.76118	0.794275	0.663229	0.863977	0.932041	0.696662	0.759352	0.696034	0.803116	0.900064	0.638498	1.08381	0.6605	0.256251	0.667103	0.371883	0.662901	0.674026	1.05838	1.41077	0.716983	0.96644	0.696751	0.827237	0.777262	1.28694	0.980502	0.958228	0.934887	0.645259	1.13609	0.927544	0.606218	1.18317	1.23781
MA4-E08	SLW-C-F05	2.0091	0.366462	1.23445	0.776287	0.946307	2.22811	1.31243	0.756683	1.17726	1.94832	0.924398	1.47332	0.774401	1.6016	1.72658	1.64312	1.70921	0.979281	1.59879	1.21955	1.23948	1.41523	1.07753	1.40273	0.902441	0.712735	0.296537	0.611686	0.453498	0.593841	0.873209	1.37884	0.748488	1.12226	1.07295	1.11064	1.21809	1.50502	0.830337	1.14807	1.05798	0.995408	1.33392	0.915245	1.90005	1.37125	1.00232	1.09675
MA4-E08	SLW-C-F05	1.98712	0.623764	1.28889	0.77146	0.980212	2.24754	1.27977	0.804529	1.13981	1.92095	0.951955	1.44877	0.869995	1.56829	1.70241	1.63299	1.69017	0.999117	1.58514	1.21984	1.25448	1.4304	1.14686	1.40501	0.884988	0.425864	0.246182	0.487198	0.409649	0.634898	0.866324	1.34045	0.786864	1.09045	1.07934	1.10222	1.07599	1.49169	0.818804	1.1366	1.04285	0.962984	1.30302	0.918933	1.86227	1.38229	1.02091	1.08734
MA4-E09	SLW-C-F06	0.283673	0.788229	0.00591914	0.664891	0	0.59316	0	0.603723	0.199482	0.691079	0.725526	0.543822	0.633335	0.632151	0.733475	0.580648	0.537755	0.661664	0.650166	0.558975	0.601198	0.542934	0.766254	0.334815	0.17418	0.593397	0.0250527	0.0319303	0.0303893	0.00724007	0.483178	1.00027	0.551698	0.125755	0.626538	0.519098	0.676106	0.614961	0.723162	0.630507	0.576463	0.677783	0.549075	0.632011	0.28881	0.406448	0.702198	0.739884
MA4-E09	SLW-C-F06	0.396536	0.710353	0.0082147	0.662009	0.00661362	0.622743	0.436404	0.651497	0.196053	0.680434	0.66453	0.280482	0.63384	0.38325	0.728025	0.566372	0.54462	0.743647	0.623328	0.169717	0.473464	0.564088	0.631437	0.247166	0.0940896	0.884413	0.0556518	0	0.015982	1.60327e-05	0.487366	0.795533	0.735149	0.0983767	0.562098	0.53247	0.678733	0.634568	0.771298	0.591225	0.590287	0.704969	0.592554	0.617748	0.326623	0.250275	0.772431	0.775764
MA4-E10	SLW-C-F07	0.544991	0.284091	0.00020722	0.644137	0	0.607339	0.550973	0.649637	0.50333	0.663027	0.740793	0.648483	0.561694	0.376648	0.760565	0.627551	0.491204	0.992364	0.670232	0.550213	0.805969	0.582671	0.648357	0.424237	0.0855897	0.250701	0.19293	0	0.0377036	0.00484753	0.432748	0.774537	0.672496	0.0685587	0.535149	0.477118	0.644607	0.612113	0.697451	0.59645	0.588334	0.641722	0.529647	0.52951	0.216145	0.439445	0.605231	0.657786
MA4-E10	SLW-C-F07	0.328663	0.648211	0.00421528	0.620566	0	0.510476	0.440955	0.683293	0.326076	0.706149	0.785675	0.418422	0.572585	0.355973	0.742692	0.636351	0.525547	1.02596	0.72437	0.502684	0.590206	0.541409	0.669652	0.544126	0.202953	0.0870356	0.227942	0.000465812	0.0242853	0.00543034	0.426457	0.771992	0.585207	0.0363834	0.525792	0.466234	0.672982	0.58349	0.677443	0.57137	0.55632	0.530208	0.481119	0.37363	0.272527	0.459449	0.646214	0.664291
MA4-E11	SLW-C-F11	0.515426	1.08107	0.140855	0.633552	0.0756236	0.573675	0.372999	0.734198	0.527026	0.735116	0.86208	0.409518	0.529995	0.560593	0.672281	0.662915	0.958826	1.12099	0.747034	0	0	0.544519	0.798947	0.432026	0.365748	1.31829	0.265768	0.270279	0.0259807	0.249405	0.457292	1.22395	0.529083	0.039882	0.554941	0.510649	0.675657	0.640923	0.632712	0.51694	0.498987	0.478357	0.531658	0.438695	0.330645	0.355664	0.540578	0.662899
MA4-E11	SLW-C-F11	0.509382	0.655612	0.0219615	0.645364	0	0.618257	0.505131	0.776892	0.532017	0.692106	0.899857	0.512811	0.587408	0.709073	0.697738	0.68051	0.434614	1.20874	0.737124	0	0	0.553043	0.774877	0.334265	0.307285	0.722961	0.326018	0.138342	0.0398282	0.33236	0.396846	1.30696	0.582352	0.0388799	0.541593	0.582873	0.694036	0.580379	0.577629	0.480653	0.512891	0.465701	0.511478	0.46127	0.278957	0.415699	0.457423	0.581878
MA4-E12	SLW-C-F12	0	0.417665	0	0.576026	0	0.428913	0.430297	0.640676	0.382961	0.620556	0.781665	0.414091	0.518194	0.512145	0.577448	0	0.432194	1.1041	0.638045	0.747554	0.876018	0.375081	0.636351	0.419926	0.0922699	0.308972	0.241626	0.0101574	0	0.00836715	0.259752	0.816354	0.559079	0.0222605	0.440702	0.510444	0.65387	0.657349	0.653579	0.421238	0.412265	0.409342	0.4766	0.451884	0.0797131	0.407586	0.463214	0.630668
MA4-E12	SLW-C-F12	0.414597	0.708854	0	0.536144	0	0.585657	0	0.76214	0	0.826357	0.797303	0.379445	0.479688	0.598004	0.527448	1.20848	0.502288	1.2853	0.602055	0.797025	0.714589	0.399399	0.693378	0.206801	0.023238	0.254027	0.469784	0	0.529645	0	0.225447	0.802815	0.211613	0.0231229	0.498468	0.440136	0.609576	0.706186	0.658378	0.264577	0.277593	0.269833	0.53247	0.411283	0.161076	0.477028	0.489145	0.533387
MA4-F01	SLW-C-G03	0.570152	1.77045	0.000146687	0.917122	0	2.3566	0	0.666591	0	0.797338	1.64964	0.886223	0.758964	0.957437	0.634525	0.681537	0.513332	0.456195	0.679595	0.526283	0.381867	0.597252	1.16224	0.565945	0.913942	1.31025	1.74527	0.164941	0.0746634	1.33332	0.777681	0.979803	0.866357	0.593299	0.90328	0.557786	0.918238	0.602266	0.998528	0.819783	0.795649	0.550917	0.695041	0.993632	0.871229	0.330341	0.868053	0.971667
MA4-F01	SLW-C-G03	0.620151	1.64945	0	0.477956	0.0162104	1.87102	0	0.640345	0.199422	0.740234	0	0	0.771949	0.43268	0.781216	0.730845	0.633508	0.601324	0.699524	0.423386	0.402826	0.567283	0.935726	0.406309	1.40899	1.71397	0.303485	0.283141	0.0595384	1.81724	0.745327	0.777245	0.873951	0.284977	0.72577	0.487494	0.855114	0.536018	0.767394	0.673391	0.641844	0.575744	0.893114	0.539234	0.733981	0.065837	0.757545	0.807543
MA4-F02	SLW-C-G04	2.2174	0.650722	1.98097	1.09916	1.47277	2.46921	1.58655	1.00268	1.37024	2.2665	0.939905	1.70334	1.07171	1.86675	1.83127	1.89154	1.83696	1.04422	1.81173	1.46763	1.63381	1.61212	1.1523	1.56067	2.50012	1.53955	0.643494	2.14058	1.08894	1.43846	1.09028	1.27931	0.854889	1.28251	1.16871	1.33236	1.63952	1.78234	0.880871	1.24925	1.15521	1.19094	1.5557	1.16289	2.57643	1.45594	1.12354	1.23152
MA4-F02	SLW-C-G04	2.22879	0.640511	1.86493	1.06872	1.40181	2.45018	1.55971	1.00863	1.34239	2.25543	0.912099	1.67887	1.09938	1.83657	1.82082	1.95167	1.85326	1.04648	1.78306	1.48816	1.65297	1.58314	1.15378	1.55085	2.89061	1.37475	0.804625	3.44907	1.12577	1.0696	1.12668	1.18815	0.920277	1.3032	1.17165	1.33001	1.67451	1.79144	0.83625	1.23815	1.13162	1.16627	1.5493	1.14888	2.47744	1.46906	1.11363	1.1877
MA4-F03	SLW-C-G05	0.769702	5.67914	4.03884	2.00182	3.80008	1.62804	2.63634	2.21904	2.53489	0.716599	1.94848	2.79201	2.25855	2.83529	1.78498	0.745376	2.32422	1.98753	2.03707	2.67416	2.74129	2.12745	2.02111	2.57537	5.82157	5.68445	5.16472	4.72416	3.85781	5.49104	1.46526	1.82343	2.06843	3.65771	2.02823	2.20471	2.14907	2.10088	1.93561	2.10061	2.07899	1.86412	1.88552	2.10682	4.11603	1.94607	2.42531	2.4607
MA4-F03	SLW-C-G05	0.78392	4.61743	4.10784	1.99285	3.89207	1.61836	2.62426	2.22557	2.53145	0.808308	1.94749	2.81312	2.25706	2.85321	1.78171	0.715765	2.35256	1.98194	2.00604	2.72336	2.78451	2.11483	2.03614	2.60559	5.96845	5.45773	4.74684	4.20135	4.07727	5.77086	1.4699	1.83903	2.03113	3.58722	2.0078	2.17877	2.14442	2.05612	1.93739	2.09411	2.07446	1.80224	1.87217	2.10663	4.15208	1.96917	2.46519	2.49163
MA4-F04	SLW-C-G06	1.05716	4.85248	2.81159	1.86632	2.71913	1.76557	1.99918	1.93344	1.95082	0.926134	1.74203	1.8276	2.0753	1.81861	1.48026	1.04861	1.98028	1.78405	1.55333	2.08627	2.10324	1.9771	1.66394	1.95606	8.62439	5.13967	6.07454	9.9729	2.7956	8.47879	1.34031	2.07949	2.15052	4.30854	2.22733	2.05946	1.94847	2.24107	2.12284	2.22466	2.21752	1.93426	2.01866	2.46745	5.50136	2.01739	2.89921	2.92395
MA4-F04	SLW-C-G06	1.08281	5.03482	2.90508	1.84974	2.79817	1.79116	2.01397	1.94055	1.95497	0.958745	1.74018	1.84896	2.06829	1.82432	1.49004	1.05701	1.96931	1.79158	1.53856	2.10457	2.12915	1.98451	1.64276	1.96151	5.67502	5.34784	7.41215	10.1317	2.82077	8.32181	1.33319	2.09809	2.1673	4.28621	2.22224	2.06467	1.9992	2.25868	2.10294	2.21717	2.20929	2.01804	2.00321	2.47126	5.46657	2.02893	2.90009	2.93401
MA4-F05	SLW-C-G07	0.426816	0.049716	0	0.535786	3.50432e-05	0.598453	0.487685	0.558543	0.388018	0.678929	0.517488	0.224805	0.621868	0.325949	0.668267	0.620305	0.739708	0.677492	0.685066	0.483868	0.484271	0.593947	0.827158	0.498162	1.06417	1.01036	0.874265	0.131397	0.063962	0.825834	0.441091	0.944479	0.58866	0.030861	0.517043	0.467032	0.612866	0.610649	0.561461	0.570729	0.51877	0.379677	0.508652	0.44539	0.212875	0.379993	0.61277	0.662336
MA4-F05	SLW-C-G07	0.457938	0.0795668	0.0104025	0.536427	0	0.532015	0.367203	0.526488	0.354047	0.723324	0.640735	0.515869	0.579917	0.489267	0.708147	0.591434	0.299242	0.592025	0.706366	0.487338	0	0.641819	0.745855	0.461205	1.2938	0.557518	0.321082	0.0271294	0.00616511	0.822201	0.430025	1.00593	0.563674	0.0409256	0.54683	0.456752	0.552819	0.571223	0.557369	0.56013	0.51207	0.450852	0.424584	0.369327	0.175773	0.464952	0.601077	0.712524
MA4-F06	SLW-C-G10	0.702558	0.080524	0.0645771	0.596728	0.0346701	0.743565	0.702344	0.59052	0.54382	0.728438	0.638334	0.72786	0.633158	0.740844	0.71024	0.685731	0.556368	0.84761	0.793273	0.400464	0.26596	0.533868	0.843497	0.610605	1.19676	0.790608	0.109558	0.331649	0.071232	1.15646	0.493892	0.929063	0.67711	0.129955	0.593286	0.592543	0.706094	0.575431	0.656625	0.630969	0.596012	0.547609	0.602613	0.500738	0.259512	0.333483	0.631277	0.64296
MA4-F06	SLW-C-G10	0.640756	0.234284	0.0791136	0.629775	0.0428414	0.685153	0.497861	0.568498	0.408255	0.767112	0.677296	0.713478	0.661256	0.790278	0.706484	0.659271	0.502725	0.675093	0.762334	0.601079	0.599878	0.53571	0.872474	0.677586	1.44059	0.794883	0.156822	0.32887	0.0249946	1.27171	0.498028	0.609317	0.705532	0.118637	0.622244	0.55732	0.692946	0.655354	0.676172	0.634316	0.581511	0.519763	0.561955	0.556377	0.249524	0.318922	0.645625	0.63941
MA4-F07	SLW-C-G11	0.421429	0.147168	0.0021782	0.609935	0.0127916	0.571203	0	0.593782	0	0.701563	0.880579	0.490465	0.566126	0.450615	0.778037	0.634675	0.571138	0.883063	0.745275	0.314845	0	0.529046	0.377075	0.580514	1.20964	0.498333	0.454896	0.0683135	0.0202195	1.05986	0.461206	1.00269	0.679781	0.0733794	0.560994	0.48879	0.698533	0.611251	0.640888	0.586958	0.578115	0.495342	0.55559	0.435788	0.0435687	0.318718	0.68705	0.641842
MA4-F07	SLW-C-G11	0.360038	0.259612	0	0.652855	0.0347079	0.65124	0.532846	0.583508	0.472138	0.846209	0.781156	0.56888	0.65778	0.562377	0.76753	0.677592	0.578781	0.786333	0.756462	0.500879	0.50428	0.488572	0.896597	0.502565	1.22702	0.027175	0.13665	0.0545323	0.113124	0.586432	0.488798	0.986923	0.778279	0.0762921	0.5665	0.524026	0.668223	0.620697	0.716859	0.595428	0.575494	0.490741	0.519661	0.498763	0.120147	0	0.638958	0.61317
MA4-F08	SLW-C-G12	0.470929	0.434096	0.00435677	0.632438	0	0.631755	0.435303	0.580199	0.47758	0.694372	0.835135	0.652975	0.647789	0.629084	0.684229	0.577207	0.483668	0.762463	0.640827	0	0.534705	0.567248	0.902907	0.433509	0.804546	0.188539	0.218477	0.017924	0.0558043	0	0.452234	1.07258	0.665379	0.0419327	0.479301	0.33866	1.06301	0.656671	0.689659	0.582331	0.494251	0.563925	0.516295	0.476303	0.19212	0.347434	0.635999	0.621334
MA4-F08	SLW-C-G12	0.330267	0.656464	0.00322791	0.573848	4.05625e-05	0.557038	0.435276	0.519793	0.379208	0.69991	0.803558	0.52607	0.631616	0.618875	0.756996	0.632561	0.520184	0.780185	0.664553	0	0	0.460539	0.888206	0.300377	0.639964	0.0493423	0.153869	0.00521501	0.00910495	0	0.415037	1.47371	0.671206	0.0733182	0.561972	0.425812	0.336691	0.688462	0.59658	0.562327	0.518066	0.614049	0.481697	0.471308	0.150578	0.176151	0.604846	0.601509
MA4-F09	SLW-C-H01	0.389982	0.765971	0	0.596192	0	0.440614	0.266259	0.532296	0.152677	0.658969	0.729349	0.588496	0.559174	0.464552	0.766756	0.701513	0.39478	0.755883	0.662602	0.304335	0.562101	0.532952	0.529318	0.340467	0.227435	0.0878094	0.0109477	0	0.0027456	0	0.445874	0.956452	0.604103	0.0672116	0.527599	0.454602	0.620578	0.627982	0.649612	0.623373	0.542452	0.72355	0.513865	0.44254	0.257652	0.351858	0.697226	0.670487
MA4-F09	SLW-C-H01	0.465369	0.756323	0	0.608286	0	0.132604	0	0.597826	0	0.644702	0.675168	0.434847	0.56927	0.5408	0.721135	0.650137	0.479997	0.921074	0.65425	0.0319623	0.451974	0.539661	0.530724	0.300979	0.0537706	0.103212	0.00156045	0.00359132	0.00853436	0.000162861	0.409828	0.679485	0.647465	0.0561263	0.54952	0.47101	0.585557	0.60975	0.694409	0.599928	0.523558	0.662063	0.468565	0.354904	0.168328	0.340067	0.595146	0.63192
MA4-F10	SLW-C-H04	0.398081	0.233267	0	0.540982	0	0.28117	0.205181	0.57313	0	0.603339	0.627155	0.492455	0.491033	0.456458	0.657944	0.567389	0.390298	0.973958	0.556767	0	0	0.526791	0.663858	0.37246	0	0.0151314	0.0195405	0.00587894	0.00107345	0.000953958	0.390959	0.633765	0.733506	0.0132081	0.420843	0.43506	0.562936	0.495429	0.71931	0.50368	0.50623	0.629776	1.00673	0.455126	0.197394	0.114029	0.578301	0.371298
MA4-F10	SLW-C-H04	0.411252	0.104994	0	0.540906	0	0.412083	0	0.562222	0.233959	0.584476	0.611319	0.597524	0.500633	0.565589	0.584241	0.559256	0.378301	0.947241	0.724369	0.422271	0.343148	0.566783	0.684889	0.408045	0	0.345272	0	0.00611594	0	0.00229152	0.371086	0.642467	0.728264	0.0476107	0.448489	0.449564	0.53636	0.590317	0.725185	0.476049	0.491124	0.590593	0.231024	0.514167	0.202191	0.23509	0.616879	0.467869
MA4-F11	SLW-C-H05	2.00002	0.624449	1.44624	1.06424	1.10683	2.2198	1.41006	1.14566	1.25533	2.00049	0.962674	1.5482	1.06867	1.68492	1.75172	1.68645	1.77368	1.23605	1.69497	1.35995	1.48735	1.52652	1.07703	1.45516	0.557266	1.75006	0.610169	0.501549	0.821652	0.844652	0.980043	1.20199	1.10206	1.29828	1.20975	1.29895	1.38376	1.63813	1.1423	1.27225	1.21848	1.17896	1.42593	1.23865	2.40882	1.41862	1.39954	1.44642
MA4-F11	SLW-C-H05	1.97484	0.577801	1.45905	1.06527	1.08687	2.22309	1.40803	1.11164	1.26868	1.98955	0.965746	1.53478	1.10055	1.67244	1.71722	1.67323	1.76749	1.27314	1.68542	1.40474	1.54379	1.51178	1.05807	1.46377	0.535247	1.20033	0.539752	0.376041	0.844752	0.792293	0.95741	1.20204	1.07037	1.3467	1.20459	1.28618	1.41199	1.63133	1.14337	1.23166	1.17333	1.16074	1.43678	1.24292	2.33141	1.45818	1.39499	1.44218
MA4-F12	SLW-C-H07	1.19021	0.0281531	0	0.618471	0	0.469839	0.585355	0.736862	0.559695	0.756949	0.835449	0.405079	0.500166	0.126609	0.59774	0.803542	0.386788	1.18562	0.721186	0.26962	0	0.506725	0.462534	0.133595	0.097069	0.179577	0.0106226	0.0131937	0.16123	0	0.303977	1.04771	0.498925	0.0555064	0.527176	0.598047	0.665187	0.659984	0.598283	0.424368	0.479166	0.490979	0.529044	0.498762	0.269523	0.413856	0.629371	0.660861
MA4-F12	SLW-C-H07	1.17362	0.0118737	0	0.575935	0.00500659	0.528323	0.902033	0.685045	0.712343	0.611039	0.731114	0.700661	0.609637	0.658171	0.645508	1.0195	0.459842	1.10212	0.588626	0	0	0.550475	0.719908	0.352028	0.0222683	0.0687196	0.0107236	1.41233e-05	0	0.0709596	0.237721	0.988175	0.427413	0.0961169	0.552777	0.223448	0.647841	0.689817	0.454328	0.511352	0.489798	0.412108	0.608584	0.612608	0.377994	0.366112	0.61885	0.628009
MA4-G01	SLW-C-H08	2.17637	1.8695	1.82224	1.04247	1.39651	3.32484	1.54708	1.0034	1.35383	2.26404	1.29228	1.67623	1.18543	1.83099	1.91179	1.88136	1.90324	1.2472	1.86917	1.45551	1.62121	1.62804	1.36662	1.46996	0.579644	1.09635	1.96346	0.826716	1.0541	2.89368	1.04136	0.938691	0.842875	1.26715	1.15438	1.3791	1.62054	1.74278	0.843226	2.06898	1.92713	1.20243	1.56196	1.176	2.43275	1.39536	1.28803	1.39532
MA4-G01	SLW-C-H08	2.17416	1.43254	1.86291	1.02689	1.42986	3.40901	1.52104	1.00021	1.32367	2.25132	0.702262	1.71774	1.15342	1.89903	1.84558	1.87991	1.92845	0.9236	1.85821	1.50756	1.68667	1.63643	1.40902	1.45761	0.653975	0.754173	1.85781	0.858892	1.01849	1.82904	1.0386	0.972774	0.737455	1.32769	1.16992	1.36471	1.63299	1.79263	0.77949	1.26649	1.14296	1.20682	1.55159	1.17112	2.487	1.45819	1.13812	1.24781
MA4-G02	SLW-C-H09	2.16985	0.830782	1.82606	0.983607	1.3754	2.45572	1.54627	0.930234	1.33551	2.25604	0.843173	1.65061	1.04886	1.82057	1.85535	1.88385	1.85708	1.00841	1.83705	1.42541	1.60846	1.62579	1.42438	1.49801	1.56678	0.710367	0.837074	0.613948	0.846151	0.965582	1.0025	1.16424	0.619201	1.24716	1.13113	1.35324	1.59769	1.79117	0.552422	1.22834	1.11038	1.16776	1.54622	1.14911	2.30519	1.43	1.20735	1.3107
MA4-G02	SLW-C-H09	2.18836	0.494	1.75378	0.934359	1.32052	2.43146	1.52005	0.9352	1.31158	2.28848	0.852554	1.65724	0.994413	1.82015	1.8458	1.89454	1.85932	0.973935	1.84608	1.43336	1.59594	1.61105	1.18413	1.49356	0.668895	0.434191	1.04117	0.957226	0.987883	0.912614	0.999672	1.10603	0.60449	1.21262	1.10525	1.35512	1.62839	1.78213	0.56736	1.22705	1.11063	1.16731	1.52872	1.06256	2.26234	1.43373	1.09521	1.19102
MA4-G03	SLW-C-H11	1.75045	0.236407	0.528543	0.735916	0.450513	1.86231	0.874921	0.786335	0.845419	1.74922	0.707416	1.18946	0.920471	1.28184	1.38376	1.41929	1.42594	0.975908	1.38875	0.913543	0.958257	1.21113	1.35942	0.995003	1.23756	0.695524	1.20467	0.595463	0.247739	1.76852	0.669196	1.20469	0.735076	0.73523	0.938526	1.24877	0.956458	1.09568	0.763135	0.993721	0.920251	0.748768	0.957503	0.766775	1.41777	1.19682	0.984833	1.05856
MA4-G03	SLW-C-H11	1.74233	0.10922	0.516863	0.750975	0.389257	1.86612	0.960098	0.758138	0.922687	1.75844	0.793067	1.21273	0.796298	1.27048	1.36221	1.41228	1.40763	0.910943	1.38093	0.931994	0.897389	1.19462	1.02332	1.03159	1.65634	0.668246	1.04687	0.958405	0.343869	1.74151	0.670799	1.1491	0.690304	0.732809	0.942683	0.765519	0.946774	1.08331	0.761166	0.973651	0.893316	0.73397	0.948687	0.756532	1.2936	1.20821	1.00865	1.05584
MA4-G04	SLW-C-C08	2.08991	0.302464	1.6564	0.840264	1.27424	2.33924	1.38309	0.827675	1.21822	2.0431	0.917439	1.5841	0.853446	1.73257	1.71313	1.68405	1.65358	1.03563	1.68719	1.34872	1.49473	1.42789	1.05883	1.46655	1.09306	1.4973	1.41997	2.27725	0.61516	2.65762	0.898175	1.19972	0.705679	1.05019	1.07366	1.18738	1.36012	1.5742	0.665614	1.16552	1.07037	1.26084	1.41336	0.994776	1.87514	1.44844	0.985014	1.08741
MA4-G04	SLW-C-C08	2.09332	0.312236	1.65176	0.829451	1.26638	2.31775	1.37426	0.823394	1.21971	2.03127	0.863952	1.59063	0.819648	1.72654	1.69103	1.66023	1.65234	1.03577	1.67983	1.32535	1.46834	1.41816	1.01936	1.44277	1.07565	1.76862	1.63599	1.51627	0.527702	2.76978	0.896445	1.23638	0.697635	1.05439	1.07104	1.18481	1.35937	1.56807	0.748902	1.15528	1.06344	1.46622	1.4307	0.988111	1.88298	1.42905	1.00319	1.06434
MA4-G05	SLW-D-D07	0.687612	0	0	0.579777	0.000613578	0.588126	0.390588	0.556894	0.358099	0.792234	0.665241	0.666282	0.591579	0.728305	0.680078	0.665992	0.52633	0.892857	1.01442	0.177875	0	0.496742	0.891895	0.451266	1.28549	1.32506	0.0848632	0.132832	0.0159185	1.22443	0.456317	1.07349	0.585787	0.0224879	0.546282	0.437619	0.670309	0.497286	0.531693	0.550569	0.538888	0.439817	0.552961	0.405431	0.138595	0.405358	0.555633	0.600635
MA4-G05	SLW-D-D07	0.665361	0	0.0154507	0.601005	0.00952622	0.673194	0.386339	0.571451	0	0.74836	0.724544	0.667721	0.588156	0.686159	0.670756	0.631715	0.657595	0.902641	0.692525	0.380626	0.208367	0.467778	0.866138	0.552845	0.729783	0.984506	0.0483071	0.105346	0	1.24122	0.438323	1.04959	0.562601	0.0274003	0.529874	0.498066	0.675171	0.587547	0.595763	0.542206	0.537481	0.440292	0.559348	0.426218	0.165046	0.361864	0.578421	0.695811
MA4-G06	SLW-D-E07	1.24872	0.107357	0.277048	0.711901	0.293504	1.18173	0.923718	0.660422	0.759607	1.13167	0.856862	1.05266	0.762167	0.979411	0.952905	0.979067	1.09465	0.944455	0.89071	0.713416	0.619871	0.948744	0.96135	0.853778	1.16612	1.19102	0.773471	0.267225	0.0143934	1.73053	0.518139	1.1816	0.896936	0.506852	0.887075	0.642263	0.826861	0.847298	0.814007	0.841609	0.844687	0.695573	0.866045	0.735473	0.677626	0.873658	0.647671	0.691787
MA4-G06	SLW-D-E07	1.16129	0.189466	0.199214	0.712146	0.205798	1.13645	0.356968	0.630053	0.520815	1.11499	0.91831	1.02282	0.738618	0.912462	0.894229	0.988414	1.07657	0.907626	0.899328	0.728792	0.660064	0.907156	0.963292	0.847688	1.36305	1.17801	0.728109	0.365251	0.04535	2.09597	0.515236	1.22886	0.868381	0.454702	0.855109	0.643697	0.851465	0.823564	0.82994	0.828704	0.792215	0.753772	0.880038	0.692882	0.627127	0.854912	0.658798	0.717946
MA4-G07	SLW-D-F07	0.465976	0.00147672	0.00692719	0.553485	0.0205383	0.557689	0.408598	0.556325	0.250938	0.653775	0.639253	0.619912	0.586765	0.608082	0.738696	0.668753	0.443597	0.808295	0.697118	0.403818	0.339677	0.483882	0.793956	0.366023	1.24861	0.635357	0.632568	0.0309037	0.0528886	0.732986	0.408323	0.896767	0.808369	0.0722543	0.546555	0.574223	0.697281	0.719249	0.670922	0.727191	0.634112	0.60163	0.588287	0.47477	0.246995	0.374628	0.592544	0.662089
MA4-G07	SLW-D-F07	0.554549	0.0377293	0.0191599	0.566522	0.00669974	0.523731	0.584197	0.499037	0.521165	0.667519	0.619838	0.634842	0.616234	0.766639	0.740264	0.627632	0.495198	0.63599	0.704777	0.172589	0.201263	0.514317	0.813611	0.589647	1.31825	0.017843	0.612154	0.00864477	0.0529529	0.410826	0.415073	0.806363	0.68296	0.0722787	0.606928	0.53588	0.742371	0.682129	0.659597	0.65522	0.597185	0.624774	0.603945	0.491406	0.231076	0.148381	0.596927	0.652717
MA4-G08	SLW-D-G07	2.14153	0.219944	1.65464	0.841301	1.2497	2.39005	1.45757	0.824582	1.2818	2.11662	0.844552	1.56383	0.85124	1.70907	1.84446	1.74883	1.79152	0.939024	1.74717	1.32416	1.46292	1.49074	1.03754	1.53686	0.787623	0.299154	0.334269	0.511255	0.631653	0.511114	0.934503	1.00737	0.702905	1.12473	1.09939	1.25327	1.37385	1.66688	0.759623	1.21667	1.11876	1.1121	1.51585	1.0331	2.2012	1.42341	1.05836	1.1425
MA4-G08	SLW-D-G07	2.1878	0.34987	1.71084	0.816466	1.31321	2.40649	1.45514	0.821773	1.27453	2.08462	1.04644	1.60343	0.804058	1.76636	1.84514	1.80687	1.76147	1.01004	1.74812	1.38889	1.53533	1.48756	0.972243	1.52612	0.581863	0.199425	0.451387	0.59223	0.568503	0.478175	0.929375	1.12506	0.745472	1.1045	1.07697	1.26421	1.33436	1.65106	0.726006	1.21204	1.11984	1.09449	1.45544	1.0082	2.06652	1.49079	1.04959	1.13408
MA4-G09	SLW-D-H07	0.380759	0.567486	0	0.545028	0.000643381	0.369804	0	0.549344	0.093378	0.62568	0.615599	0.457141	0.580788	0.412373	0.658154	0.559107	0.46536	0.831481	0.652975	0.195475	0.414547	0.347057	0.788629	0	0.408578	0.181994	0.00578325	0.35482	0.00896466	0.00429059	0.379691	0.929276	0.631298	0.019584	0.49319	0.404428	0.539161	0.57361	0.532066	0.515846	0.46713	0.532084	0.49287	0.42654	0.145976	0.289004	0.587659	0.568094
MA4-G09	SLW-D-H07	0.444686	0.488857	0	0.57651	0	0.389976	0.0434475	0.532017	0.23879	0.603634	0.702386	0.45742	0.599186	0.554899	0.65385	0.611904	0.371313	0.893035	0.603198	0.463464	0.373217	0.357203	0.896214	0.28702	0.337614	0.245667	0.00374706	0.394816	0.000257179	0.00542088	0.371502	0.853083	0.63325	0.00842844	0.491014	0.396088	0.551322	0.573425	0.559394	0.495174	0.467615	0.581576	0.435257	0.394793	0.075823	0.292171	0.486098	0.490615
MA4-G10	SLW-D-B08	1.95377	0.208824	1.25811	0.761527	0.926095	2.15806	1.3213	0.807316	1.19798	1.97682	0.873597	1.4507	0.736051	1.59315	1.78667	1.69495	1.66743	1.15423	1.67109	1.25193	1.36367	1.408	1.03559	1.35582	0.47534	0.666624	0.167402	0.596581	0.408488	0.489137	0.861696	1.0265	0.775044	0.971101	1.03483	1.17682	1.19535	1.54127	0.541264	1.16791	1.08578	1.0528	1.36463	0.930518	1.97013	1.34426	1.00827	1.08656
MA4-G10	SLW-D-B08	1.95811	0.0676206	1.29497	0.747793	0.949873	2.20334	1.30421	0.808255	1.15848	2.00227	0.875623	1.44277	0.838194	1.58882	1.73939	1.7047	1.67461	1.14559	1.66669	1.31621	1.46271	1.40958	1.29722	1.37171	0.60546	0.437956	0.287469	0.417853	0.360675	0.423673	0.869604	0.996537	0.770609	1.0743	1.05933	1.1512	1.18392	1.57949	0.596794	1.1471	1.04922	1.00396	1.39688	1.0293	1.97616	1.43097	1.01577	1.09685
MA4-G11	SLW-D-C08	0.428964	0.0534517	0	0.641682	0	0.566478	0	0.68022	0.424401	0.742236	0.804407	0	0.554481	0.234241	0.712373	0.653559	0.551185	0.922982	0.6196	0.741491	0.812987	0.511799	0.719527	0.405082	0.0043572	0.45552	0.105842	0	0.0139714	0	0.456821	0.782903	0.71899	0.024959	0.535947	0.477042	0.617246	0.674135	0.512865	0.535813	0.512407	0.652676	0.552439	0.501591	0.219686	0.780127	0.583695	0.603698
MA4-G11	SLW-D-C08	0.473598	0	0	0.696519	0	0.903806	0.347837	0.736882	0	0.678415	1.02577	0.415085	0.592849	0.461174	0.655874	0.607204	0.572745	1.11467	0.621401	0.647275	0.746846	0.492504	0.846159	0.345383	0.00253839	0.12551	0.0367074	0	0.0177526	0.00018562	0.453486	0.802843	0.660072	0.064948	0.541768	0.438206	0.594045	0.655258	0.456294	0.506885	0.481133	0.617498	0.542304	0.502302	0.162407	0.31703	0.565819	0.671236
MA4-G12	SLW-D-D08	0.724859	0	0	0.557035	0	0.395191	0.273984	0.615173	0.547258	0.671713	0.66919	0.254661	0.533481	0.563887	0.829952	0.274926	0.387187	1.10637	0.639853	0.511095	0.438521	0.418003	0.631113	0.402746	0.0678418	0.0707145	0	0.000851946	0.0263603	0	0.385066	0.626756	0.773082	0.114987	0.607849	0.562245	0.697798	0.592362	0.626612	1.17685	1.14279	0.578147	0.448066	0.519291	0.200581	0.387494	0.65095	0.656564
MA4-G12	SLW-D-D08	0.314785	0	0.000129325	0.591018	0	0.306723	0	0.693523	0.144614	0.702642	0.707257	0.202615	0.546462	0.3398	1.28499	1.04726	0.487795	1.00826	0.507985	0	0	0.651731	0.783497	0.437114	0.218729	0.228263	0	0.00420565	0.06694	0.0642394	0.275299	0.836276	0.785138	0.128421	0.621054	0.276928	0.703082	0.718979	0.6462	1.17531	1.1248	0.989325	0.532894	0.598583	0.27968	0.404673	0.606509	0.660806
MA4-H01	ALIEN6	0.127965	0.632984	0.268452	0.776232	0.265902	0.90609	0.604529	0.686082	0.634099	0.881667	1.03994	0.655726	0.792753	0.841596	0.325719	0.702711	0.698753	1.06267	0.814579	0.782405	0.595954	0.662057	1.31864	0.881572	0.485424	0.0707216	0.168928	0.354083	0.229814	0.657346	1.13084	0.697772	0.665458	0.292486	0.699802	1.08132	0.738007	0.840993	0.61467	0.49202	0.545439	0.755696	0.874139	0.674754	0.660931	0.666052	0.935754	0.916677
MA4-H01	ALIEN6	0.745107	0.201187	0.243693	0.716303	0.242699	0	0.621843	0.646122	0.613977	0.655881	0.745699	0.735325	0.79047	0.783498	0.588362	0.725222	0.700023	0.807337	1.00966	0.721394	0.617423	0.67711	0.662684	0.855651	0.0383959	0.155504	0.218255	0.364208	0.245542	0.412423	0.949502	0.749205	0.786427	0.283436	0.698639	0.854519	0.742978	0.874593	0.537001	0.646675	0.65392	0.675556	0.933356	0.775289	0.347261	0.743119	0.700093	0.652111
MA4-H02	SLW-D-E08	0.398537	0.447944	0	0.547999	0	0.406935	0	0.523588	0	0.607133	0.809844	0.511772	0.870395	0.645789	0.622065	0.574497	0.463963	0.918239	0.653094	0.359403	0.650056	0.44844	1.42248	0.461887	0.498349	0.361026	0.286844	0	0.00271329	0.488621	0.549287	0.951597	0.442816	0.13235	0.636827	0.325487	0.617902	0.55259	0.572314	0.484712	0.477022	0.459628	0.440511	0.798712	0.187256	0.310802	0.591402	0.610654
MA4-H02	SLW-D-E08	0.521104	0.117008	0	0.537041	0	0.554729	0.158624	0.504819	0.276097	0.705656	0.710892	0.525188	0.744708	0.591634	0.661551	0.631752	0.503416	0.941368	0.692114	0.309954	0.311535	0.442943	1.15317	0.328808	0.426815	0.621163	0.962501	0	0.0619967	0.00237929	0.476382	1.00484	0.514566	0.0991046	0.597542	0.606205	0.578751	0.479895	0.483202	0.498856	0.450376	0.195343	0.362806	0.581006	0.226663	0.0198049	0.659131	0.638428
MA4-H03	SLW-D-G08	1.76994	0.282318	0.664756	0.646269	0.498374	1.86774	0.935644	0.691549	0.86921	1.77188	0.921941	1.28496	0.684009	1.3648	1.42919	1.42989	1.46519	1.15139	1.44811	0.970795	1.02727	1.30681	0.977896	1.09259	0.593025	1.05071	1.14901	1.81151	0.171937	2.33443	0.695904	1.16432	0.617834	0.767709	0.96879	0.868226	1.0287	1.19134	0.578023	0.994864	0.9036	0.823622	1.0582	0.817135	1.38549	1.19343	0.864589	0.97032
MA4-H03	SLW-D-G08	1.75726	0.00316292	0.647282	0.649137	0.505649	1.88198	0.893396	0.697508	0.809385	1.81669	0.872159	1.2805	0.702882	1.33764	1.44793	1.43136	1.47068	1.13473	1.45241	1.05982	1.15042	1.29724	1.0154	1.09919	0.499458	1.22953	1.47062	1.81815	0.230653	2.28342	0.674605	1.1378	0.662213	0.783523	0.966171	0.852233	0.99479	1.18251	0.642135	1.0117	0.915891	0.810263	1.05372	0.773465	1.23661	1.2514	0.944739	1.03091
MA4-H04	SLW-D-B09	0.537438	0.0580745	0.00374713	0.605949	0	0.415644	0	0.624182	0	0.669204	0.816242	0.647408	0.668323	0.679468	0.55657	0.680374	0.395446	1.02418	0.487089	0.470025	0.614478	0.418162	0.961974	0.322074	0.800938	1.54199	1.60697	0.465477	0.00895062	2.28128	0.41542	0.714198	0.528202	0.0242947	0.552717	0.431142	0.696658	0.487425	0.515856	0.48757	0.51025	1.20648	0.315585	0.434972	0.166376	0.336445	0.572033	0.619729
MA4-H04	SLW-D-B09	0.537233	0.0680731	0	0.601369	0	0.291688	0.58129	0.600304	0.487142	0.748603	0.778269	0.492366	0.608557	0.531905	0.59021	0.659546	0.504749	1.00947	0.618232	0.381845	0.480333	0.4962	0.953592	0.695789	0.995077	1.58262	1.51055	0.264081	0.0358073	1.64751	0.421806	0.853295	0.521514	0.0274753	0.534033	0.416919	0.639163	0.583837	0.493815	0.532571	0.485858	0.949673	0.402571	0.408616	0.115466	0.384002	0.612021	0.642245
MA4-H05	SLW-D-D09	0.55851	0.009837	0	0.575543	0	0.57556	0	0.629579	0.320596	0.666568	0.6664	0.550374	0.720832	0.5565	0.622985	0.693564	0.51876	1.02768	0.665376	0.36071	0.483681	0.368049	1.10113	0.678099	1.19283	2.15684	0.996993	0.284693	0.0914532	1.82745	0.450077	1.15825	0.709562	0.159417	0.649195	0.518697	0.902966	0.693597	0.825416	0.695015	0.674982	0.551067	0.970342	0.526864	0.263855	0.632573	0.737428	0.729063
MA4-H05	SLW-D-D09	0.485988	0.0415067	0	0.590507	0	0.466414	0	0.627301	0.336872	0.691541	0.640135	0.552739	0.536198	0.605972	0.629443	0.695041	0.506641	0.888784	0.676138	0.362889	0.412359	0.461361	0.71918	0.459792	1.28608	2.0905	0.911017	0.123797	0.11451	1.75098	0.426893	1.16482	0.716714	0.14706	0.654908	0.580524	0.898897	0.728447	0.814321	0.666669	0.621973	0.557214	0.696619	0.586783	0.224021	0.523211	0.735387	0.752935
MA4-H06	SLW-D-F09	0.57684	0.0465681	0	0.604463	0.0177101	0.458944	0	0.569404	0.0295252	0.629641	0.585555	0.658717	0.606344	0.501364	0.660711	0.692672	0.502678	0.881104	0.657357	0.456445	0.40092	0.460563	0.860865	0	1.17482	1.76995	1.05618	0	0.00890088	1.19864	0.440646	1.11096	0.623484	0.0238511	0.494653	0.394098	0.623442	0.592343	0.661287	0.49439	0.493637	0.370171	0.46047	0.420009	0.256785	0.592154	0.645593	0.633612
MA4-H06	SLW-D-F09	0.584159	0.105086	0	0.605127	0.00158615	0.397704	0	0.624106	0	0.691264	0.723293	0.504876	0.644152	0.544301	0.649538	0.673396	0.487953	0.941051	0.607054	0	0	0.394835	0.963491	0.422302	1.08226	1.19127	1.27184	0	0.0116012	1.33816	0.396464	1.10729	0.63427	0.0343876	0.517771	0.392339	0.577442	0.540919	0.685322	0.507916	0.489678	1.45477	0.469425	0.398184	0.19658	0.427403	0.632137	0.620241
MA4-H07	SLW-D-D10	0.502194	0.113935	0	0.600967	0	0.330181	0.323838	0.538562	0	0.705196	0.902075	0.267183	0.51982	0.420791	0.611972	0.610956	0.38357	0.884485	0.559041	0.36388	0.21629	0.431124	0.909119	0.495153	1.08928	0.909467	0.640768	0.255538	0.00198456	0.603332	0.351043	0.882964	0.66709	0.0138302	0.467285	0.369729	0.629237	0.927257	0.649866	0.497166	0.445623	0.439191	0.435921	0.384576	0.0697141	0.228125	0.496257	0.519013
MA4-H07	SLW-D-D10	0.491907	0.462386	0	0.543027	0	0.33025	0.567073	0.519701	0.302734	0.772679	0.761635	0.497707	0.538275	0.57583	0.594662	0.659633	0.450966	0.80254	0.58068	0	0	0.449611	0.897312	0.407766	0.988809	0.645077	0.499001	0.517116	0.00612194	0.442258	0.348455	0.915402	0.6513	0.00454697	0.466846	0.380866	0.558915	0	0.498108	0.455322	0.435737	0.421003	0.437042	0.315843	0.045367	0	0.514875	0.520553
MA4-H08	SLW-D-E10	2.25069	0.827841	1.85184	0.943468	1.44629	2.44248	1.50574	0.925035	1.32798	2.14543	0.925776	1.67961	0.934135	1.84357	1.84581	1.81245	1.78069	0.986332	1.79423	1.41989	1.57049	1.52888	1.16684	1.56899	1.12481	1.05362	1.03658	2.02077	0.87113	0.95506	0.989024	1.16379	0.66306	1.18255	1.1089	1.26991	1.50454	1.70762	0.66438	1.20887	1.11336	1.18857	1.5393	1.05552	2.27951	1.49749	1.07317	1.15637
MA4-H08	SLW-D-E10	2.23348	0.720928	1.85949	0.948131	1.43986	2.42558	1.46797	0.901366	1.31552	2.15629	0.931453	1.67151	0.914771	1.84484	1.8469	1.83466	1.77619	1.04177	1.82888	1.43672	1.59485	1.5114	1.09135	1.57029	1.20105	1.26979	1.11238	1.82173	0.770572	0.756853	0.975043	1.20783	0.706259	1.15321	1.10814	1.30513	1.40585	1.69039	0.59843	1.20791	1.10518	1.17292	1.51994	1.02054	2.20544	1.51707	1.05953	1.14787
MA4-H09	SLW-D-C11	0.543814	0.632113	0.00168456	0.571681	0	0.383746	0.194856	0.563628	0.403157	0.707727	0.581315	0.493788	0.636779	0.51414	0.67626	0.671599	0.537349	0.833675	0.59383	0.413506	0.425863	0.502093	1.02545	0.363714	0.691904	0.513867	0.531335	1.53162	0.00174098	0.524187	0.426903	1.06334	0.64302	0.05364	0.472874	0.392058	0.612783	0.600848	0.398616	0.586174	0.538713	0.605394	0.47923	0.422041	0.138797	0.366688	0.571657	0.623017
MA4-H09	SLW-D-C11	0.5458	0.642375	0	0.602286	0	0.266176	0.622948	0.631019	0.53079	0.6627	0.525577	0.57642	0.638779	0.52857	0.681375	0.714513	0.528052	0.866414	0.600039	0.475051	0.545468	0.473462	0.957045	0.48763	0.209616	0.579915	0.352896	1.08801	0.000557949	0.441225	0.441838	1.02245	0.670637	0.0323977	0.39908	0.398193	0.616876	0.535614	0.502169	0.548647	0.535017	0.543091	0.4505	0.292576	0.0944446	0.30153	0.598624	0.604856
MA4-H10	SLW-D-D11	2.05736	0.328155	1.40493	0.870215	1.10068	2.2284	1.33125	0.861717	1.20411	2.00607	0.924783	1.61855	0.802638	1.74803	1.73434	1.70072	1.7199	1.12415	1.67607	1.31367	1.42584	1.43588	1.03578	1.43749	0.570854	0.784029	0.952624	0.273971	0.594188	0.446164	0.893191	1.19054	0.694585	1.01025	1.05169	1.1995	1.31646	1.60989	0.574711	1.14758	1.05571	1.07076	1.42962	0.940771	2.03019	1.37258	1.02888	1.09081
MA4-H10	SLW-D-D11	2.00277	0.119443	1.36957	0.861174	1.01387	2.19521	1.32805	0.852532	1.20037	1.99773	0.958586	1.51327	0.786324	1.64257	1.69339	1.67437	1.72636	1.11424	1.67888	1.30715	1.44416	1.43645	0.915125	1.45346	1.0109	0.688945	0.868036	0.156201	0.545224	0.79519	0.850329	1.13997	0.733551	1.03299	1.04339	1.1931	1.27599	1.60798	0.636029	1.10953	1.02317	1.04942	1.40498	1.00239	1.92099	1.37157	0.983657	1.08947
MA4-H11	SLW-D-E11	0.401312	0	0	0.638328	0	0.968777	0.207975	0.819216	0.402054	0.627728	0.886437	0.444089	0.561179	0.508171	0.565703	0.647355	0.400657	1.11359	0.483171	0	0	0.44893	0.896615	0.512878	0.271141	0.424098	0.357599	0	0	0.174737	0.438003	1.0372	0.622081	7.59993e-06	0.459223	0.298407	0.573551	0.471577	0.463656	0.494518	0.471053	0.496554	0.519883	0.0912071	1.19795	0.300032	0.457821	0.524843
MA4-H11	SLW-D-E11	0.409003	0.0169091	0	0.602297	0	0.457768	0	1.12709	0	0.598348	0.872074	0.517714	0.586052	0.474691	0.599486	0.587722	0	1.12333	0.490087	0.337234	0.211278	0.509651	0.80906	0.474381	0.390025	0.459495	0.0799007	0	0	0	0.423019	0.973232	0.577736	0.0786945	0.596129	0.0105973	0.555968	0.695952	0.471761	0.488445	0.472133	0.431635	0.535812	0.539511	0.114028	0.0616105	0.49254	0.54891
MA4-H12	ALIEN8	0.441131	0.0178569	0	0.917765	0	0.397355	0	0	0	0.667506	0.744897	0.551437	0.587598	0.367824	0.529698	0	0.441045	0.770303	0.44456	0.4485	0.708988	0.418612	0.782648	0.621318	0	0.600718	0	0	0.0991247	0.171008	0.447199	1.16129	0.236585	0	0.282463	0.574837	0.419916	0.383524	0.431004	0.214274	0.262535	0.336163	0.274004	0.28878	0	0.390967	0.658664	0.653479
MA4-H12	ALIEN8	0.385595	0.142567	0	0.877734	0	1.00664	0.879736	0.874536	0.995343	0.515719	0.751265	0.448288	0	0.516603	0.638707	1.04671	0.0710691	0.709051	0.445315	0.579287	0.654253	0.175289	0.614976	0.586197	0.475684	0.816473	0	0	0.000642839	0	0.348838	0.839088	0.486228	0.150905	0.646185	0.500981	0	0.849867	0.523427	0.412227	0.373078	0	0.578928	0.699698	0	0.480717	0.50162	0.589152
MA5-A01	ALIEN7	0.773887	0.153141	0.277674	0	0.329389	1.1143	0.585682	0.63652	0.46474	0	1.32662	0.911405	0.655593	0.872571	0.348707	0.481389	0.626587	0.743144	0.551582	0.883268	1.07116	0.533956	0.606463	0.377804	0.553868	0.234945	0.244694	0.0156525	6.45842e-05	0.324788	0.603834	0.848902	0.817383	0.235915	0.842989	0	0.394876	0	0.985082	1.32561	0.998386	0.254502	2.03166	0.784641	0.0959138	0.545092	0	0
MA5-A01	ALIEN7	0	0	0.0992129	0.295311	0.188007	0.702497	0.630128	0.583686	0.697102	0.39244	0.499049	0.579999	0.785577	0	0.692474	0	0.548847	0.9096	0.518396	0	0	0.649062	0.688326	0.344889	1.25741	0.0582371	0.298598	0.313888	0.00226487	0.191206	0	0.607456	0	1.05068	1.09242	0	0.458883	0.907209	0.729432	0	0	0.764819	0.749236	0.659633	0.471217	0.863921	0	0
MA5-A02	SLW-D-G11	0.318468	0.00228951	0	0.424429	0	0.601142	0.399179	0.660189	0.414148	0.643532	0	0.320832	0.66007	0.233312	0.925896	0.887994	0.498885	0.997905	0.524237	0.431356	0.402195	0.376785	0.861699	0	0.400908	0.252395	1.33057	1.8203	0	0.204773	0.445564	0.726778	0.55426	0.0666668	0.566848	0.392118	0.255734	0.696516	0.816558	0.587188	0.538632	0.522795	0.598248	0.54942	0.491584	0.56416	0.495402	0.52861
MA5-A02	SLW-D-G11	0.622495	0.0242808	0	0.481233	0	0.453737	0.449731	0.637081	0.459939	0.63649	0.688162	0	0.532472	0	0.738564	0.86598	0.460562	0.970014	0.594555	0.216563	0.409626	0.441772	0.832406	0	0.0228512	0.264212	1.88907	2.02955	0.0242142	0.588329	0.4624	0.662846	0.578035	0.064236	0.537051	0.466655	0	0.537621	0.584025	0.521874	0.538405	0.468981	0.407299	0.554136	0.130666	0.496117	0.533539	0.562373
MA5-A03	SLW-D-B12	0.733668	6.37881	2.49331	1.89233	2.27605	1.4276	1.96827	2.20461	1.88572	0.714576	2.11536	0.994669	2.19235	0.973102	1.20049	0.756804	1.77902	2.29034	1.15318	1.62137	1.67292	1.81341	1.9131	1.13547	7.99071	7.11183	8.06539	7.43349	1.87871	8.85005	1.23507	2.17602	1.80428	2.30899	1.61123	1.11935	0.720013	1.306	1.63138	1.48581	1.48124	1.83463	1.34549	1.91056	2.76254	1.24626	1.78238	1.78986
MA5-A03	SLW-D-B12	0	6.35143	2.55493	1.8812	2.34081	1.44394	1.97059	2.19381	1.88442	0.843477	2.08424	0.98423	2.18718	0.930382	1.19715	0.833222	1.77087	2.2818	1.13015	1.64158	1.69325	1.79689	1.90671	1.13967	7.93208	6.67609	7.8819	9.65629	1.95485	8.59132	1.21322	2.18144	1.8005	2.27611	1.59852	1.0855	0.759916	1.29237	1.60538	1.4752	1.48436	1.79073	1.33788	1.89586	2.76231	1.27184	1.75012	1.76377
MA5-A04	SLW-E-A01	1.41408	0.172181	0.449785	0.424619	0.304243	1.6351	0.93145	0.695865	0.814403	1.54063	0.906344	1.04467	0.540185	1.0912	1.25437	1.20256	1.31891	1.17249	1.25618	0.854742	0.895319	1.12801	0.756963	0.899711	1.01017	0.497094	1.85094	1.51865	0.0222149	0.645079	0.487793	1.03634	0.41814	0.428046	0.796917	0.715148	0.679653	0.999425	0.499115	0.836463	0.753376	0.674382	0.868575	0.674804	0.943404	1.14357	0.699267	0.807651
MA5-A04	SLW-E-A01	1.45609	0.122344	0.477516	0.470543	0.335911	1.64881	0.999961	0.627506	0.916833	1.53492	0.892305	1.04939	0.583659	1.07746	1.29133	1.22324	1.30952	1.00318	1.28079	0.885919	0.906282	1.121	0.909446	0.913009	1.2992	0.565166	1.99487	1.02576	0.0083711	1.1081	0.496261	1.11663	0.510917	0.403363	0.789616	0.795285	0.704611	0.996153	0.509357	0.85323	0.786432	0.633546	0.855777	0.678561	0.905572	1.14601	0.681142	0.780604
MA5-A05	SLW-E-B01	0.386052	0.019742	0.00800058	0.455416	0	0.688632	0	0.676246	0.330679	0.665898	0.877318	0	0.591314	0	0.588532	0.842323	0.437295	1.04338	0.587217	0.554119	0.66518	0.392444	0.822572	0.0761058	1.45908	0.546729	1.79875	0.196548	0	0.805787	0.358651	0.955239	0.456862	0.0190403	0.460417	0.543323	0.302025	0.574144	0.392215	0.436137	0.437775	0.534153	0.739991	0.462488	0.486752	0.121296	0.513873	0.541447
MA5-A05	SLW-E-B01	0.738563	0.199217	0.0086238	0.486447	0	0.55759	0.407728	0.645448	0.439898	0.707164	0.95656	0	0.597346	0	0.525152	0.839958	0.41449	1.015	0.512985	0.150472	0.412152	0.402453	0.829454	0	1.36866	0.359495	2.01416	0.31623	0	0.459646	0.387703	0.743494	0.487594	0.0145477	0.488098	0.398973	0.505862	0.571136	1.38712	0.386888	0.401384	0.365626	0.483779	0.510594	0.221236	0.289764	0.477183	0.51237
MA5-A06	SLW-E-G01	1.53086	0.100363	0.798923	0.549265	0.622691	1.79085	1.0906	0.729521	1.0168	1.80073	0.80449	1.14012	0.726335	1.18828	1.33592	1.56382	1.51884	1.05319	1.59197	0.630535	0.878326	1.29532	1.08747	1.06955	0.493065	0.506775	0.587815	1.22299	0.15207	0.412616	0.567094	0.97066	0.989932	0.853365	1.01491	1.11288	0.908803	1.15907	0.95829	0.954192	0.920368	0.844806	1.14906	0.924	1.4519	1.22588	0.919668	1.0151
MA5-A06	SLW-E-G01	1.55062	0.253722	0.702755	0.542501	0.593628	1.7787	1.06752	0.701749	0.9983	1.74203	0.837879	1.12413	0.665449	1.1692	1.25975	1.55738	1.48842	1.04053	1.5376	0.897401	0.878252	1.29839	1.08549	1.05632	0.565211	0.532448	0.452123	1.08173	0.152141	0.661838	0.555047	0.946511	0.958709	0.670008	0.932374	1.06459	0.925408	1.07803	0.96522	0.85316	0.795905	0.861677	1.13305	0.871618	1.39923	1.20187	0.873915	0.965574
MA5-A07	SLW-E-A02	0	0.000325313	0	0	0	0	0.670674	0.460236	0.353239	0.310704	0	0.135925	0.475813	0.171342	0	0.578542	0.229403	0.994185	0.204885	0	0	0.420917	0.962398	0.434087	0.00454846	0.345944	0.318036	0.335266	0	0.04139	0.22365	1.05149	0.455385	0	0.436198	0	0.720728	0.414875	0.679574	0.319454	0.286396	0.235115	0.174317	0.483881	0	0.139951	0.301508	0.368612
MA5-A07	SLW-E-A02	0.155155	0.0550281	0.0325106	0.276191	0.00644555	0.317417	0	0.325915	0	0.244199	0.802435	0	0.454329	0	0.300062	0.590652	0.159094	0.84129	0	0.470971	0.386044	0.388056	0.789564	0.182554	0.000583237	0.440688	0.619095	0.361638	0	0.389063	0.23121	0.988533	0.448281	0.000256174	0.462528	0	0.829625	0	0.353184	0.463571	0.467413	0.146066	0.358704	0.511017	2.29446e-05	0.4803	0.265444	0.408418
MA5-A08	SLW-E-D02	0.366018	0.123656	0	0.427998	0	0.327919	0.0268677	0.531789	0.462632	0.452842	0.755887	0	0.563298	0	0.607604	0.549087	0.379395	0.915665	0.532777	0	0	0.548925	0.638749	0	0.160134	0.385258	0.854743	0.49085	0.00168174	0	0.422093	0.949297	0.491452	0.0635136	0.51845	0.61483	0.565592	1.04157	0.673995	0.477623	0.400627	0.626511	0.631976	0.548107	0.318841	0.429191	0.463174	0.540544
MA5-A08	SLW-E-D02	0.091707	0.111547	0	0.402333	0	0.761148	0.911555	0.540437	0.768842	0.525781	0.805421	0	0.575996	0	0.537373	0.404416	0.218054	0.91534	0.542694	0.275364	0	0.524166	0.723814	0	0.122389	0.186555	1.03374	0.928963	0.0418666	0.000208968	0.391415	0.82855	0.584593	0.0558541	0.536998	0.627473	0.625733	0.859525	0.660357	0.464866	0.467338	0.606225	0.676574	0.519158	0.306843	0.47079	0.494843	0.408979
MA5-A09	SLW-E-A03	0.387584	0.00118469	0	0.364345	0	0.329027	0.356259	0.429164	0.378505	0.3306	0.210619	0.415286	0.650817	0.404256	0.295268	0.107994	0	0.666286	0.447565	0.520065	0.45469	0.389048	0.879582	0	0	0.142069	0.00019619	0.721385	0	0.000178821	0.275716	0.906009	0.402847	0	0.423634	0.515605	0.475082	0.480941	0.0800855	0.235119	0.258148	0.0702573	0.122353	0.425114	0	0.235462	0.377783	0.555688
MA5-A09	SLW-E-A03	0.454917	0	0	0.353609	0	0.352862	0.366738	0.29727	0.374556	0.404285	0.583696	0.566979	0.468975	0.473923	0.327176	0.361771	0	0	0.239629	0.311099	0.367595	0	0.779067	0	0	0.0865181	0.000829216	0.683446	0	0.0597409	0.269656	0.789281	0.382924	0	0.420333	0	0.298433	0.43242	0.529415	0.215711	0.170675	0.31126	0.369307	0.381933	0	0	0.666195	0.668916
MA5-A10	SLW-E-B03	0	0.322349	0	0.471757	0.0280871	0.622919	0.426035	0.559795	0.480488	0.704074	0.558305	0	0.612778	0	0.527984	0.691559	0.503515	0.761219	0.712635	0.568322	0.575207	0.509071	0.943964	0.40448	0.0960812	0.0118408	0.622246	0.0918771	0.0999671	0.1328	0.438132	0.851355	0.503755	0.114697	0.653092	0.623196	0.50378	0.620701	0.647591	0.570502	0.552373	0.535882	0.66856	0.589286	0.38553	0.310492	0.591587	0.601341
MA5-A10	SLW-E-B03	0	0.0604581	0.0192321	0.463877	0	0.614468	0.510501	0.545025	0.476885	0.454263	0.634421	0.344986	0.682143	0.000895692	0.651845	0.749593	0.554908	0.81768	0.72027	0.519833	0.623938	0.559796	0.996911	0.364578	0.0125745	0.0334408	0.825597	0.00471224	0.0934603	0.0607726	0.510412	0.825316	0.518847	0.10363	0.666995	0.575806	0.452974	0.635511	0.784239	0.639936	0.60495	0.472427	0.62948	0.627865	0.387013	0.365203	0.488628	0.589841
MA5-A11	SLW-E-D03	0.435935	0.0333622	0.000294308	0.65189	0	0.550292	0.539321	0.544092	0.390971	0.722657	0.634829	0.457486	0.714745	0.544031	0.659208	0.549688	0.441392	0.760741	0.541627	0.39397	0.563201	0.51663	0.94622	0.377006	0.242942	0.468383	1.78053	0.257543	0	0.149495	0.434657	0.958832	0.588023	0.377542	0.74745	0.526874	0.408345	0.828798	0.798509	0.463947	0.457508	0.561482	0.534819	0.957644	0.213835	0.422477	0.538747	0.39844
MA5-A11	SLW-E-D03	0.381488	0.0545041	0.0540606	0.483805	0.0544695	0.543428	0.574362	0.579575	0.35187	0.534702	0.721518	0.211962	0.762193	0.434608	0.625704	0.552796	0.741511	0.719303	0.409775	0.527888	0.540802	0.500509	1.19992	0.432425	0.154455	0.338845	1.67355	0.676306	0	0.11315	0.388393	1.10671	0.546486	0.0385345	0.528603	0.338908	0.480331	0.372456	0.763059	0.468702	0.486887	0.398881	0.527609	0.511214	0.23729	0.33879	0.424457	0.000517548
MA5-A12	ALIEN9	1.58399	0.0112823	0	0.251451	0.0302473	1.60451	0	0.330425	0.436293	0.456369	0	0.427932	0.876579	0	0.614299	0.386658	0.473321	0.744039	0.229375	0.676396	0.604488	0.581802	0.705897	0.402261	0.00549809	0.0270804	0.138532	0	0.400001	0	0.390156	0.810607	0.43931	0.00895375	0.450369	0	0.351079	0.933684	0.528839	0.533237	0.458248	0.615874	0.717758	0.423079	0	0.462315	0.226995	0.272643
MA5-A12	ALIEN9	1.56193	0.0333209	0.0424975	0	0.00555864	1.01258	0	0.417992	0.399366	0.234024	0.569912	0.637762	0.504406	0.623054	0.595283	0.582843	0.000863455	0.600371	0.466119	0.0598486	0.385738	0.492218	0	0.445887	0.0693785	0.040376	0.0635455	0.0501665	0.135395	0	0	0.8479	0.452389	0	0.361722	0.768281	0.525593	0.310075	0.531664	0.169809	0.33599	0.581979	0.647134	0.443449	0.0324389	0.45096	0.643649	0.646366
MA5-B01	SLW-E-F03	1.99725	0.171489	1.31061	0.871696	1.02911	2.17871	1.40999	1.06332	1.45678	1.94216	1.18588	1.55843	1.14983	1.54107	1.69267	1.76306	1.67566	1.13065	1.60698	1.58133	1.58283	1.50743	1.04035	1.39976	0.880286	0.51978	0.528975	0.424674	0.627981	0.322498	0.950455	1.13309	1.0652	1.05135	1.08183	1.14709	1.31981	1.54024	0.840016	0	1.01117	0	1.43209	0.907822	1.81934	1.37952	1.18351	1.27449
MA5-B01	SLW-E-F03	1.99061	0.004588	1.30267	0.979437	1.02974	2.1848	1.39052	0.962577	1.29206	1.96391	1.40531	1.47386	1.05801	1.53157	1.927	1.65079	1.65066	1.13976	1.57191	1.42135	1.53377	1.45856	0.993794	1.38498	0.728358	0.239819	0.714991	0.737991	0.598711	0.583976	0.973006	1.048	0.984741	1.01965	1.01933	1.15223	1.34635	1.53193	0.475975	2.42477	1.6566	1.00669	1.36718	0.973717	1.78427	1.38657	1.35349	1.44024
MA5-B02	SLW-E-A04	0	0	0	0.475423	0	0.483509	0.523196	0.554121	0.33002	0.656832	0.727939	0	0.630379	0	0.7925	0.549518	0.542174	0.593006	0.612172	0.244543	0.107194	0.501449	0.820294	0.568746	0.108012	0.278269	0.342131	0.622328	0.00268142	0.74665	0.432978	0.952764	0.482487	0.083955	0.527545	0.555107	0.591545	0	0.54868	0.608429	0.570214	0.545395	0.683329	0.609557	0.357716	0.832063	0.538447	0.506987
MA5-B02	SLW-E-A04	0.46947	0	0.0084905	0.477394	0	0.465497	0.571767	0.544971	0.502065	0.781331	0.634803	0.125225	0.636668	0.511983	1.39829	0.465366	0.527084	0.65399	0.58701	0.427196	0.160069	0.462963	0.83229	0.330383	0.149889	0.155568	0.547178	1.25428	0.00097174	1.1366	0.403681	0.953184	0.495782	0.0307619	0.514939	0.441607	0.460278	0.531375	0.440462	0.549377	0.540741	0.465272	0.363371	0.470425	0.256696	0.481041	0.759943	0.756832
MA5-B03	SLW-E-B04	0.34282	0.0470678	0	0.576002	0	0.591147	0.595858	0.69371	0.517023	0.735516	0.897421	0.459525	0.661213	0.4301	0.801777	0.618103	0.529546	0.922802	0.638765	0.168231	0.592443	0.380073	0.914595	0.438147	0.60613	0.52106	2.53594	0.175282	0.00051315	0.622482	0.417974	0.906695	0.556623	0.0854335	0.518701	0.49199	0.564133	0.62994	0.612892	0.543941	0.54792	0.569786	0.596984	0.49688	0.279386	0.467504	0.623874	0.604448
MA5-B03	SLW-E-B04	0.37972	0.0985684	0.00504798	0.526078	0.00210476	0.544661	0.598655	0.705361	0.425378	0.699899	0.908129	0.314241	0.647831	0.267153	0.776695	0.690675	0.430915	1.18133	0.61486	0.460926	0.628767	0.376301	0.912415	0.38136	0.604451	0.439465	2.24398	1.40307	0.00391882	1.02434	0.397909	1.1949	0.47046	0.0697875	0.58036	0.481165	0.544759	0.581898	0.541618	0.55421	0.512609	0.522383	0.552154	0.531013	0.250722	0.385999	0.580501	0.605471
MA5-B04	SLW-E-H04	0	0	0	0.542848	0.00227268	0.527433	0.296544	0.50672	0.426048	0.474299	0.776303	0.122608	0.524086	0.161284	0.484291	0.470642	0.204848	0.789567	0.393003	0.355931	0.620933	0.476182	0.799965	0	0.0968248	0.00980481	1.35289	0.641701	0	0.269937	0.315706	1.20593	0.444624	0	0.426498	0.432096	0.519563	0.418354	0.308032	0.367793	0.272938	0.440755	0.484368	0.559063	0.0632453	0	0.43161	0.385657
MA5-B04	SLW-E-H04	0.210174	0.0353835	0	0.414543	0	0.455573	0.420179	0.531807	0.443193	0.512166	0.869128	0.516964	0.454604	0.357441	0.718562	0.439576	0.226379	0.84075	0.392287	0.346754	0	0.291021	0.705504	0.123625	0.12731	0	2.17583	0.356895	0	0	0.265666	0.733203	0.56516	0	0.41269	0.308824	0.631144	0.443571	0.332	0.362555	0.304878	0.290009	0.269223	0.478574	0.131521	0.124055	0.493552	0.398724
MA5-B05	SLW-E-A05	0.385975	0.0124501	0.00769717	0.486207	0	0.547406	0.196467	0.626672	0.0727363	0.634938	0.935186	0.521324	0.602984	0.357603	0.554996	0.634205	0.296788	0.993727	0.545179	0	0	0.489938	0.819374	0.325362	1.17354	0.201575	2.31835	0.937738	0	0.372793	0.398153	1.00106	0.358626	0.0226739	0.506663	0.350203	0.583962	0.480994	0.374463	0.430919	0.374579	0.199438	0.506826	0.498942	0.0790921	0.178911	0.492491	0.547652
MA5-B05	SLW-E-A05	0.716847	0.146168	0	0.467852	0	0.459144	0	0.62519	0	0.673501	0.928598	0.554976	0.553892	0.585028	0.484597	0.582926	0.251931	0.950782	0.571916	0.288313	0.553899	0.33965	0.803047	0.2908	0.285458	0.116271	0.870374	1.31175	0	0.215343	0.289515	0.644809	0.463592	0.0354492	0.464043	0.408852	0.625122	0.479733	0.301538	0.444393	0.204917	0.275314	0.527225	0.433333	0.195953	0.211631	0.530182	0.577914
MA5-B06	SLW-E-C05	0.0303504	0.0100487	0	0.491617	0	0.599828	0.497642	0.574168	0.471297	0.62333	0.496952	0.290322	0.551675	0.390675	0.714092	0.643758	0.409636	0.851452	0.622342	0.591828	0.627355	0.486105	0.977113	0.236736	0.21523	0.0378318	0.544042	0.772738	0.0121765	0	0.372675	0.558167	0.443348	0.068721	0.45194	0.48292	0.675663	0.537212	0.365541	0.493059	0.481332	0.22172	0.459403	0.535213	0.154678	0.380217	0.383898	0.612218
MA5-B06	SLW-E-C05	0.423037	0.255233	0	0.501034	0	0.455209	0.325301	0.583903	0.190139	0.629091	0.771717	0.49427	0.688207	0.392508	0.689163	0.609511	0.447946	0.901617	0.596569	0.0542738	0.29234	0.501365	1.0171	0.393029	0.00322171	0	1.0967	0.844861	0.0142745	0.0449166	0.476558	0.671967	0.548666	0.0332831	0.446904	0.434526	0.671812	0.49794	0.405478	0.464529	0.487945	0.623042	0.435671	0.444268	0.0786165	0.367397	0.415468	0.589365
MA5-B07	SLW-E-A06	0.637281	0.228641	0.00807012	0.497109	0	0.647475	0.462489	0.673336	0.531932	0.734065	0.830738	0.353023	0.503949	0.258679	0.671978	0.684476	0.5535	1.13219	0.454677	0.56695	0.653817	0.556738	0.439134	0.274973	0.779336	0.309648	1.34196	1.48211	0.00133561	0.776362	0.377014	0.508343	0.616558	0.0418956	0.50385	0.377597	0.880025	0.560584	0.486082	0.535549	0.537525	0.646629	0.564786	0.557762	0.122938	0.531967	0.515874	0.620954
MA5-B07	SLW-E-A06	0.521989	0.226329	0.0103037	0.621749	0	0.528547	0.488137	0.616361	0.554358	0.674084	0.978867	0.440717	0.72875	0.149818	0.667805	0.668346	0.388548	1.0262	0.464267	0.708502	0.838933	0.531322	0.871183	0	0.66331	0.41116	1.78934	1.15362	0	0.989679	0.413618	0.706254	0.542344	0.0426391	0.519284	0.347501	0	0.462222	0.544825	0.568698	0.531857	0.488864	0.583436	0.567053	0.153229	0.61845	0.529613	0.640427
MA5-B08	SLW-E-D06	0.362632	0.196653	0.00398426	0.565674	0	0.452906	0.311799	0.604013	0.376888	0.713461	0.870927	0.297743	0.608427	0	0.663693	0.652907	0.510549	1.04525	0.62193	0.396204	0.545386	0.509142	0.841993	0	0.356947	0.473039	0.969941	1.13114	0.114918	0.30828	0.383027	1.01764	0.513506	0.12927	0.61717	0.548028	0.556607	0.987986	0.606696	0.54722	0.558226	0.46277	0.560194	0.582153	0.196693	0.43416	0.659776	0.69337
MA5-B08	SLW-E-D06	0.376478	0.18805	0.00429959	0.590117	0	0	0.56885	0.614873	0.473239	0.676044	0.867045	0.0955533	0.645781	0.239148	0.641339	0.603386	0.445015	0.91489	0.618433	0.546342	0.543214	0.551213	0.930584	0.374101	0.329526	0.604841	0.926428	1.14185	0.154003	0.136798	0.400803	1.07026	0.55007	0.0959396	0.608751	0.499438	0.551858	0.508764	0.541239	0.542209	0.531508	0.508836	0.553008	0.494886	0.198627	0.516764	0.687514	0.719404
MA5-B09	SLW-E-C07	0.386108	0.301488	0.00163642	0.596133	0.00299501	0.603596	0.425464	0.6278	0.438661	0.676435	0.667429	0.330197	0.815224	0	0.531536	0.612797	0.358689	1.15269	0.70362	0.413223	0.530479	0.386031	1.12494	0.323451	0.394148	0.700319	0.475894	0.260515	0.140116	0.199902	0.404814	1.07945	0.444751	0	0.385979	0.526107	0.562238	0.41991	0.629384	0.320032	0.365625	0.479843	0.550628	0.0445188	0.152181	0.562496	0.700296	0.667655
MA5-B09	SLW-E-C07	0.410614	0.429976	0.0149125	0.597853	0	0.377583	0.418908	0.648148	0.345364	0.656969	0.761385	0.195105	0.77085	0	0.688119	0.627823	0.58216	1.05626	0.706946	0.314923	0.421567	0.643996	1.14056	0.292506	0.341424	0.635293	1.0403	0.717213	0.0854831	0.343346	0.367724	1.09532	0.430541	0.00148808	0.420607	0.458757	0.579754	0.488395	0.625803	0.404527	0.399244	0.4619	0.424094	0.00174677	0.0848136	0.517193	0.551884	0.536245
MA5-B10	SLW-E-D07	0.134889	0.499287	0	0.61798	0	0.538305	0.474965	0.593454	0.277187	0.504672	0.843514	0	0.678858	0.308419	0.697952	0.603397	0.46186	0	0.535937	0.54823	0.595576	0.618989	1.10948	0.401808	0.50928	0.276428	1.06597	0.114763	0.215801	0.0782388	0.46361	1.02027	0.557702	0.0786278	0.54305	0.442105	0.605553	0.579492	0.464813	0.649882	0.634832	0.463857	0.598697	0.449983	0.215016	0.501807	0.519892	0.641854
MA5-B10	SLW-E-D07	0.511145	0.572817	0	0.437714	0.000329374	0.574266	0.238746	0.616706	0.307698	0.494266	0.615742	0.317972	0.786791	0.367959	0.670756	0.601718	0.436724	0	0.39194	0.527817	0.406093	0.574172	1.24124	0.372509	0.58869	0.280984	1.20061	0	0.0473535	0.00740211	0.468484	0.932841	0.604593	0.0734931	0.551507	0.235857	0.535062	0.602911	0.646403	0.534341	0.546951	0.464357	0.615762	0.494299	0.244175	0.424001	0.537689	0.439237
MA5-B11	SLW-E-F07	0.930103	0.458953	0.307571	0.794955	0.261161	1.09348	0.849425	0.856964	0.819385	0.954777	0.95443	0.75318	0.925618	0.772791	0.766675	0.807727	0.969681	0.671093	1.06835	0.864963	0.930556	0.970362	1.13147	0.804712	0.482061	0.341636	0.874735	0.131121	0.230914	0.0517952	0.542723	0.676974	0.914466	0.438544	0.809891	0.917875	0.746331	0.830391	0.947985	0.662249	0.627654	0.807265	0.62373	0.857057	0.553112	0.832179	1.21982	1.23003
MA5-B11	SLW-E-F07	0.930771	0.55053	0.375079	0.784699	0.331584	1.17143	0.76868	0.84626	0.82092	0.656603	0.815009	0.751101	0.869108	0.81331	0.905074	0.943417	1.0146	0.681306	1.08747	0.883802	0.915956	1.02178	1.09213	0.833092	0.599733	0.361581	0.985499	0.360737	0.255815	0	0.550008	0.784662	0.943995	0.512913	0.858433	0.903458	0.771987	0.745609	0.998231	0.795597	0.775889	0.771493	0.52219	0.884164	0.396547	0.81034	0.818526	0.881809
MA5-B12	SLW-E-A08	0	1.64357	1.6063	1.413	1.56955	1.16833	1.53896	1.58817	1.48227	0.68324	1.19091	0.718288	1.58322	0.791272	1.06738	0.962234	1.84836	1.16073	1.31675	1.47691	1.4868	1.86128	1.12405	1.30468	1.73864	1.34952	1.37663	1.5781	1.79209	0.348745	1.00805	1.42348	1.88904	2.79519	1.79213	1.36646	1.36761	1.28962	1.98433	1.63335	1.64866	1.55997	1.54712	1.92193	3.62586	1.28383	1.77706	1.77608
MA5-B12	SLW-E-A08	1.52783	1.83214	1.80356	1.3073	1.76563	1.22152	1.45118	1.53586	1.40571	0.565469	1.14608	0.848451	1.57645	0.805136	1.04638	1.01724	1.89597	1.20535	1.33102	1.36011	1.37443	1.8714	1.128	1.22731	1.88694	1.28492	1.9388	1.75901	2.11151	0.508924	0.963655	1.20209	1.8992	2.75439	1.77658	1.36157	1.38737	1.34528	1.88659	1.64232	1.65689	1.48732	1.54182	1.89953	3.66577	1.18214	1.75012	1.74282
MA5-C01	SLW-E-B08	0.783799	0.0110054	0	0.812067	0.0310045	0.827195	0.152208	0.867245	0.725211	0.85703	1.2378	0.848629	0.960154	0	1.12659	0.728498	0.831297	1.33591	0.747758	0.995387	0.829694	0.889361	0.913387	0.476417	1.24198	0.505397	0.0956227	0.326393	0.00218989	0.0390586	0.501555	1.12674	1.00143	0.213239	0.855338	0.540978	0.696477	0.749168	0.793042	1.74902	1.62045	0.739749	0.855213	0.707017	0.373077	0.624243	0.785807	0.772252
MA5-C01	SLW-E-B08	0.849231	0.0140796	0.0310568	0.738049	0.024223	0.921706	0.277047	0.66208	0.633239	0.888996	1.09201	0.925551	0.745268	0	0.592401	0.893559	0.593294	1.05144	0.715112	0.334752	0	0.806294	0.896159	0.494639	1.45872	0.435249	0.673398	0.0289755	0.00095968	0.0538332	0.609904	1.18569	1.00355	0.252622	0.782712	0.531701	0.559116	0.716331	0.603482	0.443332	0.719118	0.81906	0.528413	0.728278	0.272518	0.556476	0.545872	0.657263
MA5-C02	SLW-E-C08	0.503919	0	0	0.4848	0	0.187523	0.330229	0.565459	0.340656	0.649878	0.795031	0	0.595776	0	0.94352	0.592655	0.459297	0.873376	0.575151	0.201928	0	0.507879	0.737658	0.446865	0.728492	0.49262	0.148225	0.0772069	0.000171953	0.723825	0.393276	1.13251	0.484125	0.0155199	0.562663	0.297929	0.453672	0.635606	0.907107	0.475551	0.551556	0.442088	0	0.538744	0.164787	0.543035	0.574884	0.55171
MA5-C02	SLW-E-C08	0.423947	0	0	0.460336	0	0.339302	0.544675	0.56247	0.488684	0.569664	0.72674	0	0.567104	0	0.742126	0.555145	0.486625	0.833785	0.569206	0.322711	0.399577	0.487506	0.727855	0.369275	0.823473	0.372091	0.361143	0.0309015	0	0.960156	0.417396	1.13907	0.514166	0.00689537	0.473005	0.356932	0.562655	0.433632	0.440308	0.530846	0.522734	0.448354	0	0.433825	0.113703	0.494369	0.540154	0.556665
MA5-C03	SLW-E-E08	0.77668	0.0275743	0.00524408	0.56486	0.00463016	0.545244	0.544679	0.61806	0.157914	0.758779	0.88054	0.490606	0.59242	0.586677	0.786235	0.648753	0.549131	0.858244	0.680006	0.548483	0.673599	0.548573	0.720254	0.300492	0.637608	0.422207	0.763221	0.382111	0.0378618	0.474541	0.376047	1.14181	1.4347	1.87169	1.4486	0.732063	1.06314	0.965304	1.40815	1.55671	1.53105	0.711281	0.825048	1.5209	0.773654	1.37129	0.830875	0.862992
MA5-C03	SLW-E-E08	0.438555	0	0.00230367	0.55938	0	0.610955	0.348398	0.640148	0.448115	0.642238	0.851115	0.6371	0.629336	0.595321	0.826297	0.613152	0.476564	0.909701	0.675634	0.504268	0.474411	0.52361	0.889479	0	0.75519	0.325306	0.640348	0	0.013475	0.351644	0.390723	1.11478	1.43623	1.86885	1.44471	0.699326	1.06339	0.952638	1.42796	1.5444	1.52233	0.69476	0.784056	1.51187	0.859552	1.39179	0.746607	0.832361
MA5-C04	SLW-E-F08	0.364411	0.10763	0.000182393	0.465749	2.5152e-05	0.542799	0.387479	0.637028	0.346347	0.704811	0.732313	0.297564	0.666236	0.424138	0.716772	0.587986	0.441463	0.943518	0.64776	0.391138	0.267676	0.5273	0.804564	0.421213	0.271791	0.20394	1.09282	0.178742	0.0191589	0	0.419451	0.91472	0.477347	0.0263894	0.480942	0.434561	0.661281	0.496909	0.532189	0.518809	0.444711	0.47788	0.554633	0.470302	0.359305	0.28089	0.467833	0.525779
MA5-C04	SLW-E-F08	0.216227	0	0.037385	0.524152	0.00822918	0.534653	0.601355	0.622564	0.422746	0.678141	0.730538	0.169645	0.617995	0.541955	0.725267	0.620003	0.320453	0.866212	0.565392	0.43691	0.242485	0.466545	0.795802	0.315401	0.350627	0.223333	1.26256	0.0182075	0.0394257	0.0182693	0.449846	0.845312	0.468407	0.0237143	0.471954	0.372886	0.696248	0.557471	0.412194	0.485362	0.431283	0.457444	0.576831	0.303588	0.295031	0.174492	0.495958	0.509272
MA5-C05	SLW-E-G08	0.582094	0.0124282	0.0131119	0.489143	0	0.662674	0.833762	0.600862	0.70226	0.715783	0.756	0.61156	0.620744	0.276663	0.744564	0.708511	0.699211	0.876585	0.685947	0.414694	0.331391	0.415918	0.44888	0.325565	0.740945	0.383344	0.11083	0.0123467	0.0318175	0.0354325	0.310643	0.853073	0.301101	0.0605734	0.574041	0.371235	0.686596	0.564259	0	0.49611	0.514516	0.320587	0.467637	0.405892	0.284051	0.361866	0.564504	0.580611
MA5-C05	SLW-E-G08	0.65641	0.0516004	0.0170498	0.485537	0	0.701378	0.427692	0.642861	0.451306	0.693263	0.912039	0.519031	0.607146	0.314642	0.752948	0.62165	0.184114	1.03444	0.666458	0.268608	0.50334	0.464271	0.80823	0.37696	0.115188	0.204847	0.603419	0.112064	0.0514492	0.303608	0.331147	1.01623	0.483961	0.0338569	0.535729	0.490462	0.617768	0.540459	0.0964512	0.527663	0.504283	0.262396	0.559904	0.495872	0.193123	0.17111	0.464161	0.493402
MA5-C06	SLW-E-H08	0.43854	0.190952	0	0.514706	0	0.594698	0.326759	0.683325	0.445699	0.609635	0.773216	0.434308	0.635575	0.402684	0.69355	0.561065	0.414492	1.05046	0.585149	0.264892	0.369724	0.497915	0.961861	0	0.242646	0.37259	1.09245	1.053	0.0649616	0.306497	0.409882	0.680066	0.52024	0.0671329	0.520169	0.406623	0.67057	0.481102	0.497347	0.497901	0.506548	0.423106	0.580112	0.528581	0.171325	0	0.626512	0.622916
MA5-C06	SLW-E-H08	0.474127	0.330269	0.00526296	0.666435	0.00535831	0.450912	0	0.635948	0.321185	0.560271	0.831166	0	0.635943	0	0.670308	0.588081	0.430962	1.03021	0.595226	0.33873	0	0.467725	0.990448	0.539641	0.307133	0.280874	1.92977	1.13243	0.0827756	0.583527	0.411278	0.707743	0.341657	0.0590757	0.505033	0.406175	0.644422	0.467162	0.510755	0.496125	0.46707	0.799249	0.568213	0.5364	0.109603	0.223579	0.549338	0.54549
MA5-C07	SLW-E-B09	0	0.20141	1.18473e-05	0.550387	0	0.556166	0	0.697964	0.402477	0.671941	0.945049	0.199469	0.6804	0.154886	0.702437	0.58839	0.38051	1.16545	0.659973	0.163574	0.346569	0.490373	1.03125	0	0.383758	0.560499	1.72296	1.53489	0.0471711	0.690395	0.353129	0.629072	0.496308	0.0693599	0.484524	0.455789	0.50601	0.58723	0.470903	0.470504	0.445959	0.42056	0.52076	0.403137	0.212317	0.485447	0.424688	0.636686
MA5-C07	SLW-E-B09	0.469408	0.407231	0	0.625018	0	0.462532	0.570677	0.655759	0.437332	0.648614	0.992995	0.22405	0.71729	0.382867	0.703476	0.565358	0.357111	1.11446	0.486393	0.306799	0.413179	0.515719	1.05252	0.241356	0.303454	0.215324	2.32129	1.48915	0.0402277	0.536121	0.383823	0.655499	0.380466	0.0254211	0.534017	0.385788	0.716017	0.502298	0.505009	0.488757	0.421873	0.459867	0.576659	0.392262	0.0909609	0.287251	0.513352	0.57917
MA5-C08	SLW-E-A10	0.138089	0.238044	0.0312601	0.656113	0.0539804	0.496117	0.801562	0.640524	0.530885	0.636756	1.02507	0	0.644106	0.334013	0.694893	0.617814	0.420474	1.09298	0.607812	0.440568	0.270787	0.580002	0.938543	0.499523	0.366867	0.467838	0.828264	0.715592	0.0756604	0.0615143	0.410118	0.784226	0.434549	0.103368	0.560011	0.459637	0.596176	0.52922	1.60977	0.500494	0.513938	0.482164	0.615498	0.475791	0.256994	0.460219	0.63512	0.628767
MA5-C08	SLW-E-A10	0.0258089	0.423098	0.0383285	0.683295	0.0236431	0.617553	0.807143	0.648743	0.707127	0.603281	0.860048	0.352486	0.663983	0.290495	0.69392	0.615153	0.363142	1.02498	0.631346	0.423078	0.443401	0.655657	0.980295	0.497316	0.603368	0.660533	1.11335	0.419314	0.0863483	0.339652	0.413111	0.919207	0.535927	0.0799871	0.568592	0.447211	0.596772	0.525494	0.49579	0.54024	0.493694	0.542104	0.573712	0.391465	0.320358	0.474913	0.603364	0.62312
MA5-C09	SLW-E-C10	0.556407	0.518197	0.00809586	0.619519	0.000874638	0.392984	0.821885	0.724274	0.561076	0.56236	0.917086	0.320073	0.746452	0.54881	0.590439	0.511681	0.144036	1.25343	0.513061	0.446719	0.483078	0.375993	1.10689	0.31972	0.39461	0.251152	0.588264	0	0.0552373	0.0752694	0.401189	0.666376	0.610933	0.0292425	0.433948	0.396152	0.509849	0.438839	0.492791	0.507641	0.429267	0.327241	0.535426	0.393206	0.158076	0.41017	0.454963	0.477661
MA5-C09	SLW-E-C10	0.420649	0.657303	0.00449237	0.640404	0.00304503	0.511855	0.599582	0.726389	0.486162	0.534602	0.928732	0.00727614	0.774227	0	0.598175	0.536758	0.529762	1.34844	0.543457	0.462925	0.627824	0.495788	1.19875	0.426875	0.442283	0.219495	0.929041	0	0.0620348	0.0248694	0.408012	0.723539	0.510396	0.0416253	0.475594	0.380136	0.504614	0.369762	0.499242	0.492956	0.440335	0.418674	0.503551	0.470641	0.139405	0.377235	0.608718	0.494999
MA5-C10	SLW-E-D10	1.49087	9.01368	5.60803	2.35865	5.34858	2.88563	3.06443	2.65664	2.96127	1.48386	2.37331	2.19851	2.68873	2.20552	2.44913	1.64872	3.32791	2.45752	2.47698	3.07662	3.11466	3.14548	2.37754	2.99619	7.91454	8.04171	7.74605	7.07257	5.5823	7.48447	1.84478	2.18999	3.0264	7.29785	3.09342	2.55051	2.50933	2.96425	3.00973	3.19792	3.26529	2.79362	2.98016	3.17664	8.31924	2.94232	3.34071	3.3534
MA5-C10	SLW-E-D10	1.4997	9.09949	5.66228	2.33378	5.44132	2.94768	3.1145	2.6531	3.00155	1.47484	2.34393	2.22892	2.6993	2.22667	2.42285	1.65304	3.32482	2.46233	2.47218	3.08124	3.12545	3.1654	2.388	2.97201	8.04147	8.01291	7.78693	8.27739	5.47535	6.46091	1.86185	2.16681	3.03363	7.29545	3.0758	2.54983	2.53871	2.9446	3.0649	3.18151	3.23726	2.75531	2.97347	3.1737	8.33479	2.94233	3.3138	3.32578
MA5-C11	SLW-E-H10	0.980134	4.60701	4.0885	1.97435	3.93804	2.14493	2.54035	2.17546	2.45282	1.05186	1.78517	1.45882	2.15709	1.42884	1.85149	1.29185	2.70498	1.99301	1.97205	2.511	2.54085	2.6199	1.45619	2.47982	5.03138	4.14511	4.2882	4.6633	3.84398	2.14441	1.49942	1.45405	2.61647	5.35436	2.54785	2.05827	2.01632	2.3241	2.51769	2.58843	2.61545	2.28369	2.32462	2.74346	6.0592	2.35153	2.71247	2.72531
MA5-C11	SLW-E-H10	0.989841	4.33876	4.11939	1.96341	3.99229	2.16881	2.53926	2.15225	2.45607	1.01231	1.78059	1.48421	2.16542	1.48005	1.85133	1.28446	2.7165	1.94345	1.96172	2.51765	2.54447	2.63454	1.46874	2.48457	5.05923	3.35939	4.71032	4.97371	3.71819	2.19416	1.51423	1.39641	2.57568	5.24035	2.5228	2.0492	2.06187	2.21691	2.55538	2.59457	2.62453	2.25531	2.32896	2.72454	6.13666	2.33624	2.65696	2.66657
MA5-C12	SLW-E-A11	0.529512	0.0270969	0	0.547829	0	0.483493	0.595226	0.709881	0.443475	0.703259	0.863529	0	0.646515	0.280415	0.984212	0.760054	0.452986	1.09928	0.576863	0.376843	0	0.570561	0.912853	0.246481	0.401813	0.283333	0.978665	0.263154	0.0123483	0.132081	0.345268	0.901505	1.35807	1.41984	1.29575	0.649449	1.09261	0.65822	1.45062	1.51165	1.47873	0.650461	0.692809	1.33184	0.727893	1.37286	0.654574	0.689871
MA5-C12	SLW-E-A11	1.19135	0.0778081	0	0.510051	0	0.577031	0.643214	0.578918	0.480306	0.667782	0.871553	0.50153	0.649416	0.193501	0.811553	0	0.301145	0	0.591549	0.335524	0.273973	0.574915	1.00865	0	0.351317	0.369858	1.23862	0.347454	0	0.0710078	0.447757	0.792849	1.36818	1.6389	1.34777	0.66528	1.1223	0.703658	1.48746	1.44822	1.44508	0.846861	0.701077	1.38822	0.78217	1.35904	0.582353	0.71375
MA5-D01	SLW-E-D11	0.293676	0	0	0.755562	0	0.483116	0	0.87369	0.439581	0.749353	1.23082	0	0.90947	0	0.768931	0.533015	0.751123	1.69922	0.696351	1.07464	1.10219	0.784452	0.972692	0	0.224365	0.133071	0.0300434	1.21675	0.0176098	0.000758623	0.515349	0.792997	1.01601	0.269337	0.764521	0.544402	1.11411	0.713351	0.894786	0.711992	0.657457	0.806619	0.584345	0.627402	0.285739	0.591533	0.840262	0.821585
MA5-D01	SLW-E-D11	0.484845	0	0	0.771486	0	0.493045	0	0.756761	0.235358	0.754922	1.33106	1.07009	0.536897	1.20514	0.809784	0.553466	0.411089	1.16143	0.663162	0.365617	0.775482	0.763817	0.865503	0	0.0279215	0.248189	0.136352	1.1438	0.0692787	0.138922	0.364079	1.08196	0.979426	0.235679	0.721474	0.475345	0.636736	0.711364	0.54627	0.497017	0.504466	0.78275	0.525574	0.555897	0.243359	0.446776	0.674596	0.624812
MA5-D02	SLW-E-G12	2.1234	0.122859	1.62864	0.921134	1.23643	2.35165	1.47906	0.987998	1.29721	1.99531	0.981587	1.58444	1.05283	1.72611	1.78466	1.64891	1.77638	1.00471	1.70426	1.3813	1.5514	1.59005	0.951058	1.42759	0.812174	0.786249	0.434066	1.25992	0.781905	0.760476	0.941662	1.17202	0.541107	1.09283	1.04533	1.30123	1.52551	1.67674	0.532783	1.09629	0.988249	1.08731	1.43099	0.972266	2.06888	1.37805	0.956609	1.033
MA5-D02	SLW-E-G12	2.09568	0.13865	1.60943	0.923785	1.21777	2.32708	1.48018	0.98228	1.30028	1.94813	0.965449	1.56777	1.00515	1.72823	1.8145	1.68784	1.7938	1.02044	1.6948	1.39554	1.54482	1.57612	0.939586	1.41392	0.475773	0.688953	0.354532	1.63233	0.759199	1.03011	0.925427	1.15671	0.550428	1.06471	1.03715	1.26654	1.53994	1.67432	0.439162	1.11614	0.995115	1.08644	1.51075	0.99506	2.09617	1.38351	0.964153	1.0342
MA5-D03	AT-A1	0.422976	0	0.00100725	0.332865	0	0.394627	0	0.511108	0.198423	0.432481	0.689413	0.608903	0.449362	0.552578	0.508017	0.457279	0.521734	0.912243	0.48335	0.392003	0.25847	0.411925	0.650126	0	0.58045	0.111805	0.585788	0.189853	0.449304	0.0110483	0.358928	1.02877	0.477111	0	0.404113	0.263636	0.418794	0.277998	0.406648	0.332376	0.305563	0.274459	0.398262	0.499922	0.0591758	0.339712	0.408949	0.433643
MA5-D03	AT-A1	0.414654	0	0	0.335823	0	0.473832	0	0.489411	0	0.258147	0.690022	0.466016	0.493717	0.40057	0.411311	0.326879	0.465465	0.855652	0.358732	0	0.468884	0.441984	0.749635	0	0.373469	0.117496	0.386605	0	0	0.00765291	0.233169	0.989491	0.185806	0	0.327765	0	0.516679	0.306694	0.377613	0.307056	0.335845	0.278992	0.576427	0.370748	0.0879833	0.18795	0.435218	0.356086
MA5-D04	AT-A2	0	0	0	0.221744	0	0	0.493472	0.145237	0.357978	0.138518	0.578689	0.390405	0.161875	0.488683	0.170209	0.0440546	0.139126	0.461956	0.0372643	0.283772	0	0.204475	0.62363	0.125451	0	0.00790676	0.160813	0	0	0	0.0692011	0	0	0	0.178462	0.118514	0	0.124836	1.28102	0.172605	0.213937	0	0.299754	0.0900003	0	0.111199	0.133017	0
MA5-D04	AT-A2	0	0	0	0.180585	0	0	0.426343	0.0740603	0.587248	0.293919	0.610754	0	0	0	0	0.00312358	0.153525	0.482599	0	0.26042	0	0.204604	0	0.263495	0	0	0.277231	0	0	0.000116502	0	0.476825	0	0	0.203884	0	0.00637457	0.247582	0.18186	0	0.252669	0.0106852	0.391585	0.0556111	0	0	0.246072	0.426583
MA5-D05	AT-A3	0.31824	0.11297	0.0303979	0.328954	0.0479562	0.571665	0.527978	0.583044	0.366851	0.353681	0.709145	0.404622	0.333374	0.3838	0.448127	0.518362	0.314058	0.938632	0.519765	0	0	0.382972	0.452478	0.324547	0.277501	0.191779	0.147768	0	0	0	0.405358	1.01276	0.401503	0	0.434263	0.427538	0.563082	0.265077	0.554834	0.398274	0.376078	0.290244	0.400065	0.276074	0.26852	0.024103	0.38167	0.410565
MA5-D05	AT-A3	0.475309	0.00838471	0	0.400467	0	0.286678	0.408721	0.537027	0.152327	0.474869	0.880917	0.494883	0.524709	0.287462	0.42786	0.520954	0.469445	0.90683	0.49865	0	0	0.422157	0.840362	0.0651061	0.276718	0.363255	0.595285	0.0137104	0.180748	0.0884875	0.281709	0.91666	0.403379	0	0.39893	0.434932	0.591648	0.39447	0.340246	0.393868	0.339616	0.325123	0.193149	0.246048	0.112444	0.322298	0.442201	0.317717
MA5-D06	AT-A5	0.385691	0.0317499	0.0178142	0.513001	0	0.415065	0.609662	0.66639	0.569515	0.542632	0.833795	0.419022	0.635948	0.411825	0.49418	0.503448	0.470143	1.16971	0.559324	0.381688	0.202854	0.519303	1.02364	0.315636	0.725668	0.482573	0.141413	0.242225	0.0236683	0.590464	0.387799	0.943555	0.557392	0.00368553	0.421332	0.380277	0.67376	0.4506	0.392299	0.402268	0.429542	0.279448	0.569992	0.392476	0.0924929	0.268541	0.489085	0.283372
MA5-D06	AT-A5	0.473153	0.203868	0	0.514492	0	0.374847	0	0.667221	0.0103909	0.542975	0.83956	0.31374	0.651615	0.238032	0.506989	0.484274	0.416854	1.09653	0.534583	0.257296	0	0.535971	1.05783	0.292608	0.564964	0.30706	0.269332	0.083875	0.0565781	0.817658	0.376989	0.928902	0.44839	0.000254385	0.451157	0.297531	0.624596	0.389224	0.523204	0.349495	0.408904	0.765128	0.533957	0.375765	0.115771	0.231025	0.530348	0.337825
MA5-D07	AT-A6	0.332613	0.314768	0	0.467098	0	0.303451	0.167802	0.62693	0	0.338485	0.808905	0	0.601811	0	0.441016	0.398434	0.371289	1.03843	0.332142	0.219946	0.322679	0.37615	0.925661	0.00524961	0.407345	0.34834	0.258919	0.242432	0.0141831	0.179242	0.368136	0.869546	0.52573	0.00088568	0.381492	0.313886	0.814108	0.467552	0.283921	0.301562	0.37579	0.252341	0.511387	0.356215	0.0736559	0.0645776	0.376274	0.374042
MA5-D07	AT-A6	0.371813	0.459117	0	0.470976	0	0.533149	0.839955	0.583098	0.659889	0.225379	0.475647	0	0.576386	0.0309339	0.337663	0.489526	0.391393	0.980577	0.401682	0	0	0.45777	0.919766	0	0.364682	0.272966	1.19325	0.109306	0.0109351	0.00428661	0.405479	0.815787	0.268938	0	0.420644	0.280929	0	0.306824	0.337301	0.288578	0.250765	0.300201	0.510144	0.341333	0.0517521	0	0.269452	0.45934
MA5-D08	AT-A9	0.391171	0.114512	0	0.553234	0.000446954	0.442181	0	0.552885	0	0.386623	0.986555	0.174738	0.560993	0.364187	0.427873	0.507745	0.297051	1.15005	0.424681	0.370084	0.307728	0.3299	0.790903	0	0.299776	0.208938	0.0541714	0.160907	0.00770644	0	0.332531	0.594949	0.103641	0	0.349745	0.351586	0.808274	0.356685	1.74452	0.334729	0.276396	0.23553	0.387024	0.290374	0.0581575	0.168265	0.346061	0.48894
MA5-D08	AT-A9	0.246542	0.320464	0	0.485643	0	0.406833	0.399677	0.595818	0	0.407491	0.657532	0.00135801	0.497267	0	0.399269	0.520813	0.322768	1.07877	0.403994	0.0213464	0.204403	0.0474273	0.754934	0.337884	0.350968	0.304721	0.195442	0	0.0038589	0.00410594	0.335553	0.636387	0.275943	0	0.33271	0.328588	0.430572	0.1932	0.501142	0.300118	0.163529	0.217303	0.480221	0.309416	0.0326579	0.17752	0.44254	0.489226
MA5-D09	AT-A10	0.49491	0.421119	0	0.527898	0	0	0.683688	0.443788	0	0.455169	0.869608	0.443789	0.618222	0.21196	0.550795	0.483279	0.327422	0.933704	0.324116	0.232934	0.251351	0.153304	1.01557	0	0.454941	0.272468	0.146971	0	0	0.021729	0.372976	0.674432	0.348686	0.00404002	0.303266	0.0671876	0.62996	0.462309	0.48347	0.446462	0.454224	0.368698	0.492872	0.364445	0.0301708	0.172372	0.461744	0.476339
MA5-D09	AT-A10	0.281051	0.422772	0	0.49341	0	0	0.103249	0.556606	0	0.520064	0.890997	0.393541	0.601276	0.0911357	0.542036	0.440903	0.388178	0.781594	0.404875	0.236983	0.152191	0.409575	1.04461	0	0.56549	0.360147	0.571317	0	0	0.0909362	0.313529	0.663846	0.377212	0.00659299	0.43445	0.329279	0.774043	0.433699	0.389102	0.39779	0.381671	0.296188	0.443552	0.297414	0.0400861	0.390447	0.441632	0.527145
MA5-D10	AT-A11	0.140652	0.640173	0	0.590093	0	0.333876	0.561856	0.69129	0.510369	0.332495	0.937187	0.224644	0.704087	0.381558	0.625287	0.522768	0.442794	1.22093	0.386639	0.0533082	0	0	1.11686	0.674021	0.632883	0.508301	1.07055	0.317811	0.0130516	0.00870872	0.419547	0.921696	0.469326	0.000540255	0.436894	0.299216	0.625773	0.462211	0.519851	0.356542	0.26693	0.349868	0.188265	0.313941	0.104188	0.418811	0.420529	0.381911
MA5-D10	AT-A11	0.3002	0.518453	0	0.562536	0	0.677185	0.532457	0.740028	0.517824	0.301548	0.816163	0.0976979	0.734765	0	0.519964	0.46426	0.360283	1.18862	0.464763	0.385744	0.277083	0.121764	1.14686	0.33093	0.672554	0.723197	1.59127	0.393915	0.000807705	0.0164353	0.424072	0.980343	0.517148	0.000872249	0.435374	0.371329	0.564534	0.389868	0.476903	0.470736	0.424988	0.191364	0.20444	0.434052	0.121809	0.490342	0.33622	0.498074
MA5-D11	AT-B1	0.324517	0	0	0.559726	0	0.431893	0.306357	0.598432	0.313012	0.134403	0.905647	0	0.545646	0.435435	0.445547	0.490631	0.443494	0.962423	0.281907	0.339534	0	0.530631	0.593104	0.142449	0.552978	0.125019	0.868449	0.267248	0	0	0.322676	0.835303	0.594828	0	0.312132	0.298792	0.487517	0.0599824	0.529056	0.400552	0.455009	0.206446	0.0928409	0.439509	0.0164855	0.160983	0.381546	0.446006
MA5-D11	AT-B1	0.384844	0.024842	0	0.511504	0	0.499606	0.261632	0.647274	0.0162417	0.530679	0.915901	0.256903	0.62962	0.268125	0.621411	0.6819	0.22257	1.26422	0.377664	0.303045	0.351135	0.560675	0.94816	0.159426	0.533367	0.0355179	1.38726	0.292887	0	0.0335358	0.363715	0.771051	0.485935	0	0.382742	0.263619	0.57601	0.565403	0.539675	0.440691	0.480561	0.377225	0.347449	0.584116	0.0895658	0.180067	0.375423	0.474857
MA5-D12	AT-B3	0.194709	0.332108	0	0.474996	0	0.511652	0.229451	0.657889	0.317519	0.172905	1.04117	0	0.623448	0	0	0	0.588657	1.31403	0.433241	0	0	0.27574	1.01087	0.498727	0.661068	0.669064	1.0495	0.461601	0	0.350059	0.258323	0.653011	0.769496	0.00149813	0.397457	0.332256	0.594768	0.180729	0.620456	0	0.256496	0.443947	0.375096	0.488529	0.0193922	0.24073	0.552682	0.455559
MA5-D12	AT-B3	1.04835	0.361929	0	0.540931	1.10516e-05	0.57991	0.421082	0.592805	0.00924959	0.452643	0.99185	0.238016	0.639002	0	0.588111	0.932213	0.369104	0.96816	0.480981	0	0.218887	0	1.01089	0	0.636845	0.834052	1.67187	0.710199	0	0.487449	0.325804	0.617621	0.655634	0	0.35333	0.421921	0.613216	0.313048	0.616892	0.538383	0.463564	0.380054	0.296817	0.383449	0.0569066	0.280907	0.137892	0.437597
MA5-E01	AT-B6	0	0.0157073	0	0.857583	0	0.646165	0.439494	0.907036	0.459682	0.896865	1.45095	0.700573	0.83625	0.938697	0.540082	0.618193	0.531716	1.62283	0.499627	0.410561	0.928517	0.78724	0.925544	0.331139	0.33411	0.845272	0.628169	0	0	1.54553e-06	0.422583	1.00871	0.944271	0.0412394	0.551064	0.45427	0.832131	0.43248	0.803372	0.512177	0.471404	0.43252	0.606682	0.483079	0.109937	0	0.64198	0.654769
MA5-E01	AT-B6	0	0	0	0.754765	0	0.426441	0.306309	0.641388	0.483981	0.584142	1.02489	0.525858	0.776148	1.02303	0.670587	0.635342	0.563921	0.28769	0.600036	0	0.681525	0.483475	0.909647	0	0.669116	0.315874	0.896369	0	0	0.124495	0.460138	0.995615	1.00039	0.0380535	0.585998	0.439903	0.615858	0.596224	0.41639	0.439779	0.474303	0.724534	0	0.37714	0.0603675	0.411497	0.511308	0.518774
MA5-E02	AT-B7	0.202875	0	0	0.401762	0	0.257073	0.503079	0.43757	0.492337	0.520202	0.624401	0	0.460811	0	0.227311	0.419095	0.355046	0.821934	0.345249	0.334664	0.250006	0.463357	0.666415	0.33341	0.0705442	0.435647	0.545169	0	0	0.0412542	0.270602	0.964608	0.446186	0.000835966	0.475814	0.334107	0.499834	0.589868	0.311533	0.389028	0.39212	0.375577	0.477067	0.397162	0.037245	0.120935	0.583748	0.540177
MA5-E02	AT-B7	0	0	0	0.418735	0	0.368228	0.448232	0.526529	0.0312876	0.651552	0.648219	0	0.457774	0	0.441518	0.440381	0.284955	0.894822	0.344236	0.115003	0.357852	0.418839	0.607268	0	0.518851	0.428668	1.10469	0.0401101	0	0.0469205	0.316907	1.00855	0.334542	0	0.411988	0.3563	0.428521	0.457684	0.37672	0.38751	0.342975	0.420698	0.532725	0.428109	0.172112	0.152904	0.517397	0.384181
MA5-E03	AT-C10	0.365866	0	0	0.484792	0	0.325248	0	0.539308	0.131722	0.443594	0.705906	0.260676	0.566286	0.436268	0.494332	0.510234	0.453997	0.921892	0.4819	0.318205	0.533178	0.503891	0.755564	0.390807	0.580846	0.455906	1.24994	0.0631287	0	0.0163798	0.352139	1.08775	0.495091	0.00101298	0.384224	0.377541	0.471248	0.40576	0.631697	0.407968	0.398493	0.335657	0.316409	0.506189	0.116415	0.270511	0.510358	0.388874
MA5-E03	AT-C10	0.245183	0.0114683	0	0.484198	0	0.5096	0.38309	0.492835	0.0367489	0.449624	0.6938	0.454079	0.52494	0.481234	0.514758	0.504275	0.5085	0.819658	0.478829	0	0	0.439019	0.87713	0.234767	0.204605	0.254919	1.97674	0	0	0.265564	0.349203	1.06986	0.484459	0	0.412659	0.355323	0.491693	0.470579	0.358266	0.455842	0.423225	0.362094	0.38304	0.417166	0.136612	0.327873	0.468727	0.401111
MA5-E04	AT-D1	0.222689	0.177186	0	0.495225	0.0265809	0.615686	0.114596	0.584798	0.688915	0.426601	0.748934	0.418381	0.620799	0.383702	0.742515	0.470058	0.440912	0.953712	0.568719	0.632556	0.420369	0.517612	0.896175	0.404138	0.981539	0.436682	1.57348	0.0867516	0	0.115384	0.382996	1.01953	0.415874	0	0.416837	0.317395	0.544276	0.23302	0.507383	0.4229	0.417805	0.33846	0.314681	0.437601	0.148742	0.232828	0.516263	0.368426
MA5-E04	AT-D1	0.312036	0.0706079	0.00139266	0.452069	0.0501088	0.518786	0	0.531187	0.477897	0.493999	0.698831	0.151731	0.469525	0.287638	0.52283	0.527979	0.356192	0.946116	0.53531	0.655364	0.591729	0.509512	0.775478	0.296955	0.881932	0.5299	1.36576	0.254157	0	0.0899758	0.363395	0.815898	0.420286	0.00386367	0.435735	0.385069	0.586066	0.176339	0.94099	0.416631	0.401119	0.350261	0.246836	0.425072	0.115738	0	0.473202	0.34276
MA5-E05	AT-D4	0.367096	0.000413675	0.00181614	0.392969	0	0.518043	0	0.525554	0	0.346536	0.688142	0.387306	0.509317	0.155296	0.442153	0.452673	0.280024	0.79842	0.42777	0.545558	0.566834	0.444661	0.854055	0.275983	0.910314	0.222695	0.292855	0.472418	0	0.00696517	0.271971	1.0731	0.478276	0.0492764	0.56942	0.240286	0.562816	0.609905	0.431291	0.349559	0.397972	0.379775	0.35712	0.410416	0.0718798	0.356283	0.363575	0.335306
MA5-E05	AT-D4	0.370909	0.0185929	0.000326211	0.398599	0	0.419281	0.753412	0.488165	0.564486	0.571686	0.423751	0.323733	0.587116	0.314866	0.347843	0.44951	0.347377	0.752736	0.466165	0.0144109	0.484508	0.451346	0.948687	0	0.901797	0.428224	0.37142	0.713468	0	0.156469	0.316635	1.07037	0.533476	0	0.459277	0.334522	0.601643	0.438908	0.321487	0.376487	0.358542	0.36116	0.273291	0.353535	0.0136583	0.236389	0.488981	0.502496
MA5-E06	AT-D5	0.35948	0.120198	0.0198011	0.502487	0	0.491066	0.682297	0.538321	0.309049	0.597954	0.7385	0.474868	0.421331	0.431549	0.367343	0.429432	0.34256	0.847037	0.473911	0	0.524565	0.538519	0.905552	0	0.520776	0.457986	0.0619605	0	0	0.156182	0.352156	0.915061	1.14488	0.946679	1.04552	0.462112	0.962928	0.647181	1.14881	1.17916	1.10248	0.672884	0.607016	1.12414	0.325056	0.91954	0.566072	0.586768
MA5-E06	AT-D5	0.417301	0.0798739	0.0162083	0.424025	0	0.518162	0.62235	0.502312	0.466846	0.549919	0.460201	0.50567	0.62938	0.406179	0.483672	0.464293	0.246057	0.845493	0.516404	0.225585	0.389509	0.486111	0.969735	0.370008	0.63165	0.445382	0.135197	0	0	0.0912428	0.323848	0.878065	1.11675	0.90155	1.0261	0.422364	0.93409	0.597559	1.13976	1.18154	1.11713	0.263698	0.586352	1.09577	0.36315	0.919793	0.544128	0.611263
MA5-E07	AT-E3	0.408118	0.399007	0	0.406292	0	0.63477	0.451955	0.463896	0.424534	0	0	0.486946	0.539118	0.57064	0.352063	0.269515	0.30828	0.872572	0.114461	0	0	0.488142	0.801184	0	0.45236	0.140479	0.0703782	0	0	0.00471139	0.292079	0.954568	0.578323	0.0119285	0.450287	0.25949	0.822481	0.464591	0.57065	0.481128	0.410463	0.281293	0.383006	0.472999	0.0768876	0.390308	0.397322	0.110912
MA5-E07	AT-E3	0.41059	0.353305	0	0.359108	0	0.699749	0	0.468231	0	0.162958	0	0.490437	0.542501	0.539162	0.371145	0.370613	0.0264574	0.985411	0.100686	0	0	0.38718	0.744915	0.0792087	0.479226	0.231342	0.396817	0	0	0	0.270533	0.841817	0.610322	0.0316201	0.420019	0.0574556	0.301549	0.46158	0.593307	0.368684	0.390211	0.244275	0.404967	0.471014	0.0499028	0.335939	0	0.288263
MA5-E08	AT-E6	0	0.480285	0	0.51278	0	0.343704	0	0.530293	0.352954	0	0.785029	0	0.521733	0	0.420204	0.526315	0	0.982657	0.240745	0	0.0447437	0.382825	0.842333	0.377083	0.586929	0.695507	0.190289	0.00499193	0	0	0.364974	0.849454	0.592225	0	0.389468	0.238269	0.255809	0.417187	0.626877	0.358008	0.365977	0.279086	0.517854	0.23577	0.078421	0.359052	0.446762	0.473305
MA5-E08	AT-E6	0.100131	0.432118	0	0.544107	0	0	0.532307	0.507019	0.530348	0.224821	0.874324	0	0.575726	0	0.410617	0.500913	0.992239	1.08417	0.469901	0	0	0.379966	0.983371	0.375561	0.680732	0.765716	0.335837	0.00505251	0	0	0.350768	0.8345	0.623993	0	0.284653	0.41543	1.01538	0.318573	0.608484	0.36662	0.343234	0.199059	0.474492	0.295746	0.132199	0.250162	0.221808	0.262136
MA5-E09	AT-E7	0.428446	1.73209e-06	0	0.43201	0	0.248663	0.214601	0.255788	0	0.404529	0.395769	0.356516	0.542962	0	0.360681	0.387908	0.311	0	0.352759	0	0.329604	0.292913	0.920586	0	0.0863605	0.0231134	0.0178364	0	0	0	0.248846	0.545585	0.543032	0	0.217868	0.137202	0.554581	0.260115	0.47214	0.415163	0.384549	0	0.448887	0.328893	0.101736	0.337129	0.290929	0.137697
MA5-E09	AT-E7	0.362732	0	0	0.430475	0	0	0	0.359101	0.199791	0.464203	0.388234	0	0.498438	0	0.41411	0.407016	0.241029	0	0.317551	0.43374	0.509819	0.452812	0.905213	0	0.154387	0	0.34961	0	0	0	0.302452	0.574436	0.690523	0	0.358036	0.0788357	0.716894	0.255861	0.598384	0.418283	0.384412	0	0.373956	0.343266	0.0467518	0.0599131	0.420698	0.350368
MA5-E10	AT-E9	0.572161	0.565598	0	0.524349	0	0.573845	0	0.682652	0.311453	0.598339	0.788832	0.479189	0.643563	0.20716	0.544116	0.6533	0.496806	1.13435	0.405561	0	0.288476	0.436582	0.943467	0.355272	0.726259	0.823781	1.02708	0.261768	0.000522328	0.00759046	0.390135	0.85628	0.759173	0.0117149	0.517497	0.293735	0.681766	0.481228	0.725932	0.517733	0.498681	0.22284	0.413151	0.443457	0.166295	0	0.462837	0.574378
MA5-E10	AT-E9	0.560916	0.624933	0	0.558548	0	0.667135	0.36778	0.659567	0.270587	0.543192	0.80638	0.421767	0.559589	0	0.590476	0.7226	0.523305	1.128	0.364539	0.262103	0.478321	0.153849	0.734961	0.357924	0.73481	0.833696	1.68753	0.332663	0.00465371	0.00111125	0.385226	0.815562	0.720737	0.00892878	0.464668	0.291029	0.689235	0.412604	0.741776	0.521317	0.508292	0.285173	0.458793	0.517168	0.16694	0	0.452857	0.545892
MA5-E11	AT-E10	0.468717	0.575871	0	0.515178	0.0123209	0.465382	0	0.557621	0	0.415965	0.936982	0.213823	0.630099	0	0.800145	0.467075	0.469716	0.824549	0.502333	0.112265	0.26658	0.405793	0.982884	0.503167	0.440687	0.134194	1.19902	0.562627	0.0133587	0.336656	0.335118	1.01731	0.754084	0.0923231	0.600991	0.512511	0.644762	0.527676	0.687618	0.563443	0.532474	0.442206	0.513918	0.378951	0.0476195	0.260698	0.401898	0.546566
MA5-E11	AT-E10	0.408901	0.48418	0.00964785	0.533774	0.0163115	0.401096	0	0.633887	0	0.573114	0.953382	0	0.507922	0	0.606155	0.508022	0.327972	0.995318	0.351843	0.444004	0.503901	0.417268	0.962752	0.33704	0.409453	0.0920158	1.39754	0.631561	0	0.976513	0.332362	0.890721	0.703973	0	0.482514	0.359738	0.632951	0.628491	0.649587	0.407915	0.42236	0.430661	0.367125	0.475307	0.0528427	0.130155	0.32891	0.533156
MA5-E12	AT-F7	0.48989	0.593309	0	0.567666	0	0.433759	0.242772	0.6761	0.345311	0.248995	0.780424	0.705057	0.566015	0.432006	0.549157	0.524612	0.578964	1.03475	0.633608	0.561017	0.635257	0.530356	0.873829	0.403129	0.324609	0.0257254	1.01976	0.225973	0	0.164593	0.433524	0.857848	0.624308	0	0.383649	0.522946	0.622635	0.524108	0.640474	0.399175	0.245564	0.342995	0.510869	0.237312	0.0607411	0.127554	0.352281	0.500999
MA5-E12	AT-F7	1.59635	0.79882	0	0.520308	0.0101976	0.764586	0.32216	0.67846	0.461608	0.395562	0.770531	0.475671	0.572183	0	0.565109	0	0.443949	1.02727	0.46308	0.574781	0.502984	0.335888	0.936919	0.441017	0.231829	0.102182	1.21338	0.336931	0	0.041122	0.412857	0.809494	0.605963	0	0.37217	0.338949	0.669398	0	0.666233	0.33135	0.207199	0.409554	0.477817	0.510183	0.0696078	0.309815	0.43807	0.327723
MA5-F01	AT-A3	1.56139	0.448535	0	0.747934	0	0.707144	0.607507	0	0.580128	0.240491	0	1.50247	0.504569	1.64376	0.599744	0.43064	0.771909	0	0.475851	0.932368	1.23767	0.667674	1.02292	0.12544	0.542454	0.696945	1.17815	0.314991	0	0.240964	0.398887	0.939647	0.800791	0.107967	0.567345	0.379294	0.680032	0.602942	0.810335	0.503314	0.492711	0.42937	0	0.415773	0.0645795	0	0.560714	0.623682
MA5-F01	AT-A3	0.909213	0	0	0.695406	0	0.392029	0	0.360239	0.121401	0.987268	0.511523	1.16722	0.94782	1.25215	0.444043	0.49087	0.574422	0	0.415081	0.0848088	0	0.0669982	1.77324	0.57708	0.748598	0.525137	2.01958	0.282668	0	0.209806	0.303417	0.852225	1.03751	0.031406	0.465974	0.16246	0.492002	0.412135	0.593903	0.322871	0.350597	0.68609	0.485833	0.392691	0.0169752	0	0	0.107781
MA5-F02	AT-B2	0	0.00454126	0	0.430085	0	0.527884	0.533896	0.488126	0.413793	0.375735	0.355472	0.539404	0.508589	0.5677	0.663972	0.460452	0.417734	0.841472	0.445137	0	0.0567749	0.433956	0.778601	0.334514	1.19131	0.631323	1.55004	1.43523	0	0.611876	0.28001	0.871381	0.367477	0.0425761	0.540323	0.281052	0.392133	0.518241	0.440938	0.443701	0.429388	0.376636	0.483152	0.459321	0.0545759	0.310918	0.505445	0.159839
MA5-F02	AT-B2	0.155292	0	0	0.431939	0	0.46272	0	0.511032	0.483035	0.372948	0.541973	0	0.45034	0.413649	0.531963	0.465659	0.460398	0.898609	0.533691	0.146425	0	0.478488	0.679625	0.323927	1.13005	0.74685	1.99777	0.894251	0	0.127265	0.333789	0.773303	0.378174	0.00400029	0.472314	0.441016	0.418835	0.499618	0.457567	0.406843	0.383026	0.378569	0.0798985	0.456225	0.057644	0.378874	0.105624	0.271656
MA5-F03	AT-B9	0.534024	0	0.0593746	0.541152	0.0376207	0.259329	0.403335	0.565956	0.484351	0.592643	0.680788	0.510232	0.558774	0.628129	0.633473	0.550825	0.645076	0.89098	0.522565	0	0.271444	0.55504	0.906196	0.487309	0.519347	0.423112	0.906715	0.0255636	0.657838	0.24467	0.417906	0.685197	0.431859	0	0.415246	0.313134	0.420468	0.381582	0.501272	0.39364	0.379439	0.514896	0.463994	0.43343	0.258097	0.31174	0.475148	0.449484
MA5-F03	AT-B9	0.518398	0.00423257	0.040338	0.570511	0.0647798	0.651889	0.794826	0.594344	0.7587	0.518378	0.720472	0.392771	0.567013	0.470898	0.602791	0.5625	0.607572	0.919048	0.548578	0.563911	0.790331	0.590154	0.987705	0.536043	0.631773	0.297746	0.99365	0.00280963	0	0.199331	0.399767	0.872341	0.496744	0	0.430118	0.297037	0.479599	0.390579	0.392571	0.393023	0.390191	0.427589	0.464565	0.40397	0.112354	0.17599	0.305028	0.371448
MA5-F04	AT-C1	0.624931	0.0594814	0.0264012	0.555756	0.0538897	0.640949	0	0.47553	0.454776	1.19405	0.692381	0.7043	0.545395	0.749538	0.643797	0.563077	0.488627	0.822711	0.576584	0.368523	0.383706	0.46784	0.802903	0.511822	0.982603	0.540595	0.368943	0.0638968	0	0.127508	0.512893	1.18902	0.462725	0.0104105	0.482934	0.381241	0.490105	0.49558	0.404474	0.417475	0.380917	0.375215	0.200471	0.444922	0.00485954	0.426299	0.209133	0.288665
MA5-F04	AT-C1	0.547905	0.0308563	0.0364691	0.582651	0.055074	0.609818	0	0.474146	0.526841	0	0.842173	0.404786	0.61001	0.611154	0.621072	0.592064	0.474009	0.844251	0.558326	0.577978	0.624894	0.44894	0.784298	0.521196	1.0576	0.525795	0.291863	0.39614	0	0	0.363837	0.888219	0.497471	0.00818049	0.457984	0.418678	0.526072	0.473222	0.432501	0.40349	0.432143	0.374297	0.486201	0.342792	0.000253188	0.266516	0	0.35451
MA5-F05	AT-D3	0.351869	0.00781297	0	0.460354	0	0	0.514444	0.443194	0.336244	0.397978	0.562079	0.319587	0.468674	0.712221	0.402329	0.47188	0.509604	0.837751	0.439191	0.619721	0.55434	0.412796	0.825185	0.199619	0.715741	0.117821	0.194296	0.352289	0.00181555	0.00234361	0.361587	0.88785	0.512131	0.108432	0.550336	0.365874	0.496954	0.502786	0.457677	0.427374	0.339236	0.350411	0.324508	0.39671	0.030168	0.082033	0.372535	0.307053
MA5-F05	AT-D3	0.294051	0.0412578	0	0.434646	0	0	0	0.463812	0	0.32175	0.47498	0.695696	0.476371	0.594791	0.424192	0.472562	0.450768	0.760195	0.470883	0.481085	0.563388	0.599184	0.799422	0	0.691479	0.201864	0.364876	0.184627	0.0160189	0.0800524	0.376785	0.906646	0.538815	0.000471238	0.389384	0.353395	0.471802	0.360768	0.588057	0.363082	0.38993	0.397579	0.367362	0.405899	0.114554	0.30243	0.383404	0.494729
MA5-F06	AT-C12	0.406442	0.238369	0	0.516069	0	0.462982	0.752351	0.597809	0.822544	0.439433	0.630085	0.4603	0.62345	0.712016	0.525394	0.274569	0.532982	1.03548	0.520214	0.501176	0.261786	0.555032	0.964921	0.621294	1.49068	0.518653	0.0271604	0.136756	0	0.151231	0.305951	1.11472	0.560566	0.00864507	0.478455	0.321808	0.677335	0.376546	0.853832	0.45143	0.459475	0.669045	0.51929	0.396185	0.1583	0.343366	0.47422	0.43373
MA5-F06	AT-C12	0.451298	0.463588	0.819869	0.538705	0.34563	0.83582	0	0.567818	0.267285	0.485925	0.423021	0.384197	0.652895	0.322847	0.453246	0.474109	0.504637	1.05204	0.478177	0.448533	0	0.517286	0.971612	0	0.733807	0.911824	0.348095	0.129437	0.00970175	0.0727596	0.322399	1.08527	0.573756	0	0.488113	0.349269	0.658211	0.413661	0.538898	0.475447	0.3553	0.562769	0.576647	0.378252	0.146325	0.130503	0.407756	0.426123
MA5-F07	AT-D10	0.626804	0.394748	0	0.502761	0.00305819	0.416276	0.641219	0.526283	0.457061	0.570674	0.675518	0	0.537669	0	0.464663	0.591578	0.460508	0.695152	0.461771	0.472108	0.541922	0.516276	0.737962	0.515667	0.715745	0.220566	0.107032	0.235424	0	0	0.307178	0.884271	0.675729	0.00367088	0.415724	0.415817	0.566193	0.468071	0.559362	0.462453	0.486232	0	0.299703	0.448659	0.151979	0.343935	0.461579	0.507415
MA5-F07	AT-D10	0.522117	0.39081	0	0.513877	0	0.550219	0.574135	0.515304	0.393562	0.531037	0.74673	0.568838	0.631469	0.489809	0.446663	0.639366	0.377052	0.80582	0.462558	0.495144	0.501017	0.502846	0.675407	0.145702	0.433647	0.307444	0.203781	0.00707922	0	0	0.319447	0.842632	0.746647	0.0147374	0.405102	0.354624	0	0.436063	0.683225	0.53139	0.496342	0.521964	0.436894	0.538497	0.0754054	0.0805438	0.411054	0.429612
MA5-F08	AT-E5	0.448825	0.397393	0	0.548831	0	0.158473	0.538891	0.532948	0.58511	0	0.89194	0	0.530563	0	0.493719	0.483606	0.355269	0.863649	0.364918	0.421712	0	0.129774	0.782561	0	0.796306	1.42931	0.223173	0.122044	0	0	0.369911	0.920835	0.729844	0	0.447487	0.2857	0.497141	0.371366	0.682352	0.435047	0.451829	0.203308	0.420864	0.387488	0.0541973	0.395554	0.374952	0.346292
MA5-F08	AT-E5	0	0.376225	0	0.541575	0	0.242007	0.955514	0.49424	0.905475	0.328766	0.86257	0.323619	0.550654	0.63404	0.396665	0.515995	0.464726	1.01802	0.438745	0.163232	0	0.418737	0.971088	0.0740644	0.90438	0.34477	0.731446	0.0684488	0	0	0.375281	0.872632	0.593933	1.30427e-07	0.356391	0.296352	0	0.327981	0.702467	0.368064	0.391725	0.195494	0.339885	0.357392	0.0196352	0.266267	0.352727	0
MA5-F09	AT-F6	0.491018	0.286373	0	0.578834	0	0.497541	0.873292	0.533171	0.720152	0.558543	0.802782	0.431813	0.650349	0.77727	0.521397	0.558007	0.559834	0.871097	0.434778	0.244854	0	0.565552	1.03954	0.218233	1.00314	0.114356	0.661727	0.0483119	0	0	0.379125	0.854871	0.552504	0.0109189	0.451376	0.341797	0.651863	0.464099	0.732732	0.459843	0.415457	0.435942	0.36702	0.458296	0.000350786	0.0581146	0.212798	0.433773
MA5-F09	AT-F6	0.312433	0.117361	0	0.54159	0	0.268743	0.393728	0.547392	0.264863	0.525824	0.739605	0.45246	0.623204	0.447944	0.522441	0.571362	0.456062	0.84414	0.465364	0	0	0.532365	1.02387	0.212883	0.90665	0.106689	1.18325	0.127598	0	0.034584	0.415193	0.890877	0.563869	0.0101894	0.43396	0.483636	0.878599	0.431627	0.719865	0.425062	0.415729	0.211708	0.425148	0.45382	0.0066134	0	0.314056	0.456281
MA5-F10	AT-D11	0.233725	0.265676	0	0.600025	0	0	0.640367	0.609842	0.45891	0.0812032	0.987474	0	0.575535	0.44718	0.479299	0.558122	0	0.900048	0.480332	0	0	0.484426	0.838617	0.00749633	1.25691	0.0758523	1.27033	0.346584	0	0	0.396288	0.960234	0.247845	0.000705785	0.434989	0.390336	0.675171	0.28983	0.551968	0.412824	0.444821	0.307443	0.376926	0	0.000967281	0.280634	0.277999	0.405567
MA5-F10	AT-D11	0.45825	0.0158677	0	0.568551	0	0.191831	0.669193	0.570727	0.603606	0	0.922901	0.16813	0.564078	0.69304	0.474766	0.553242	0.321704	0.896468	0.394357	0	0	0.429534	0.883001	0	0.665849	0.0981335	1.76473	0.243993	0	0.0240469	0.385276	0.97372	0.294767	0	0.39757	0.37913	0.662918	0.293071	0.36924	0.457415	0.40306	0.398571	0.30325	0.363783	0.0111811	0.169267	0.359334	0.283534
MA5-F11	AT-E11	0.0898987	0	0.0262777	0.560901	0.000624602	0.432115	0.724759	0.53773	0.603969	0.0549984	0.928113	0.797547	0.618659	0.851163	0.607139	0.507395	0.447016	0.836786	0.475829	0	0	0.608416	0.94574	0.402477	0.166868	0.003847	1.36849	0.526975	0.00335565	0.259788	0.366725	0.804661	0.317644	0.0116157	0.513487	0.372029	0.4644	0.294466	0.595541	0.487365	0.425703	0.372556	0.488278	0.388635	0.203234	0.376737	0.46616	0.518007
MA5-F11	AT-E11	0.170421	5.41658e-05	0.0222366	0.578719	0	0.620968	0.673625	0.590557	0.481301	0.400895	0.895556	0.681255	0.625772	0.787302	0.622556	0.510869	0.401813	0.81228	0.470849	0	0	0.615719	0.993595	0.538908	0.00228488	0.000439827	1.74897	0.265868	0.0017465	0.141581	0.348594	1.0129	0.433987	0.0281257	0.537997	0.431588	0.471647	0.365941	0.628695	0.479692	0.368936	0.366993	0.458892	0.393681	0.0807989	0.357376	0.593973	0.647211
MA5-F12	AT-E12	0.339536	0.427158	0	0.586557	0	0	0	0.567536	0	0.531248	1.05569	0	0.624069	0	0.521134	0.619237	0.577271	0.951644	0.53868	0.689909	0.729499	0.632566	0.81459	0	0.241995	0.425218	0.649795	0.399622	0.082888	0.064014	0.540551	0.950212	0.61165	0.00106706	0.504565	0.302134	0.696219	0.596444	0.600943	0.457009	0.398428	0.436372	0.448299	0.397629	0.037763	0.336093	0.477953	0.396969
MA5-F12	AT-E12	0.984404	0.148293	0	0.451262	0	0	0.915007	0.561957	0.738231	0.568939	0.623876	0.667133	0.502327	0.681064	0.772826	0.519192	0.545076	1.00313	0.491884	0.59655	0.515213	0.536916	0.702269	0	0.34166	0.614559	0.82162	0.442815	0.114413	0.0693064	0.549048	0.941311	0.663809	0	0.453823	0.229297	0.504776	0.274223	0.462338	0.543749	0.481181	0.34219	0.384052	0.272207	0	0.295567	0.428828	0.533994
MA5-G01	AT-F1	0	0.784406	0	0.850244	0	0.395709	1.25473	0.768615	0.931931	0.643654	1.12653	0	0.853363	0	0.604547	0.507872	0.646442	1.6143	0.600411	0	0	0.634997	1.00384	0.473672	1.60301	1.36683	0.200132	0.000873879	0	1.02929	0.542773	1.00634	0.999431	0.0561144	0.573155	0.55022	0.79977	0.597934	0.922626	0.550475	0.510304	0.526585	0.635865	0.369064	0.0351947	0.343492	0.756772	0.778548
MA5-G01	AT-F1	0.613679	0.0287325	0	0.790771	0	0.639196	0	0.750326	0.552745	0.742096	1.19993	0.581394	0.705178	0.577729	0.573486	0.52126	0.405025	0.719311	0.534292	0	0	0.804057	0	0.444667	1.84322	1.1497	0.874886	0.836113	0	1.10697	0.417601	0.970804	1.00046	0.104139	0.620923	0.431821	0.219315	0.399133	0.529942	0.44313	0.431872	0.707733	0.615307	0.405268	0	0.317981	0.679251	0.724978
MA5-G02	AT-F3	0.508122	0.0022248	0	0.482828	0	0.389106	0	0.520376	0.587165	0.522787	0.433134	0.416999	0.569324	0	0.551602	0.393758	0.475678	0.857731	0.42114	0.477	0.508093	0.165278	0.888743	0.407384	1.71479	0.347659	1.55063	0.536964	0	0.0106787	0.27578	0.785862	0.373303	0	0.354829	0.308196	0.451372	0.364961	0.425779	0.355969	0.381874	0.0553585	0.425336	0.308624	0.0303346	0.339344	0.214901	0.325304
MA5-G02	AT-F3	0.452166	0	0	0.4218	0	0.505357	0	0.491237	0.490813	0.415792	0.592215	0.154781	0.514436	0.416104	0.495478	0.279304	0.371675	0.881376	0.39852	0.178571	0.0189639	0.423827	0.757566	0.41204	1.49544	0.44451	2.73247	0.106113	0	0.148192	0.343571	0.832546	0.164788	0	0.371985	0.27486	0.474777	0.203541	0.342925	0.404138	0.385643	0.362519	0.481537	0.167378	0.0213097	0.348355	0.303203	0.272958
MA5-G03	AT-F5	0.52033	0	0	0.348378	0	0.619427	0.668046	0.538555	0.270213	0.44284	0.396189	0.605615	0.472806	0.577732	0.509726	0.453903	0.408194	0.92392	0.515023	0	0	0.317359	0.881624	0.23928	0.403185	0.271242	1.08827	0.0548532	0.000949584	0.343126	0.431834	0.770862	0.553174	0.0198819	0.487528	0.253686	0.502709	0.383261	0.622101	0.432709	0.43538	0.445628	0.343665	0.323345	0.436172	0	0.0859008	0.452372
MA5-G03	AT-F5	0.499229	0	0	0.433845	0	0.472683	0.623304	0.448512	0.34789	0.512452	0.597696	0.459699	0.514673	0.00323098	0.499168	0.519249	0.488321	0.911509	0.46741	0.135062	0	0.236365	0.804655	0.371759	0.842785	0.369724	0.445352	0	0	0.0996743	0.334623	0.853001	0.557945	0.0129266	0.479217	0.336811	0.548386	0.475958	0.652106	0.463195	0.434301	0.321736	0.409771	0.417374	0.087931	0.267261	0.271517	0.441803
MA5-G04	AT-F2	0.541474	0.0284037	0	0.503726	4.1387e-05	0.458309	0.100268	0.561635	0.544338	0.937236	0.72708	0	0.543383	0	0.533841	0.544274	0.416065	0.95137	0.528431	0	0	0.502066	0.81811	0.310351	0.17876	1.48219	0.462719	0.475642	0.0332256	0.15585	0.550436	1.29495	0.537332	0.0181784	0.489433	0.201652	0.47345	0.474292	0.371954	0.396416	0.362284	0.377722	0.387756	0.443731	0.0450232	0.150213	0.287965	0.451273
MA5-G04	AT-F2	0.502912	0.0565011	0.00180319	0.492138	0.00886219	0.446024	0	0.509431	0.486821	0.919069	0.632022	0.504738	0.502855	0	0.515387	0.558567	0.315694	0.827349	0.541535	0.674403	0.671804	0.391822	0.729444	0.323585	0.311494	1.67335	0.500528	0.584916	0.0184332	0.000359821	0.546431	1.34953	0.57246	0.0188654	0.493474	0.236797	0.468028	0.511372	0.551991	0.419438	0.388155	0.400318	0.486774	0.427269	0.0579036	0	0.36072	0.428094
MA5-G05	AT-F6	0.604947	0.225223	0.0128074	0.577241	0.0120754	0.61158	0	0.681039	0.502114	0.631884	0.605623	0.820026	0.656213	0.667862	0.622687	0.611334	0.548882	0.984928	0.393953	0.675736	0.640062	0.658648	1.03736	0.342612	0.32041	1.02952	0.260485	0	0.028442	0.118739	0.382861	1.18014	0.415911	0.544766	0.832466	0.256478	0.581091	0.451964	0.701242	0.45816	0.425384	0.314516	0.494375	0.54758	0.0798665	0.295862	0.436309	0.565511
MA5-G05	AT-F6	0.673685	0.336373	0.00161079	0.616182	0.000569404	0.7348	0.403978	0.609842	0.609057	0.610785	0.837536	0.649119	0.68993	0.344621	0.594588	0.591434	0.589583	0.957367	0.360681	0.544042	0.558149	0.663027	1.03008	0.445027	0.464147	1.08461	0.725437	0.0692174	0.0372391	0.364172	0.403194	1.17368	0.489095	0.0851989	0.552119	0.328299	0.573215	0.411054	0.673212	0.484894	0.437	0.344834	0.492614	0.491235	0.0648184	0.152112	0.537217	0.536985
MA5-G06	AT-194D19	1.18779	0.0720827	0.0017063	0.551577	0.0427496	0.891841	0.814133	0.532875	0.721865	0.79922	0.827516	0.799911	0.48428	0.48152	0.720656	0.785513	0.625988	0.823547	0.642419	0.851773	0.809832	0.644352	0.680897	0.575261	0.738556	0.501628	0.154275	0.168273	0	0.0121163	0.367844	0.991376	0.217852	0	0.431782	0.435094	0.542364	0.397597	0.458063	0.406739	0.370822	0.814565	0.471313	0.416413	0.0814855	0.583412	0.417356	0.22051
MA5-G06	AT-194D19	1.20741	0.171418	0.0156623	0.594794	0.0653379	0.885141	0.385903	0.504854	0.647789	0.763663	0.733789	0.931594	0.521854	0.0303732	0.692685	0.755102	0.639998	0.882609	0.637203	0.593704	0	0.772128	0.636874	0.636913	0.546687	0.448121	0.624839	0.383328	0	0.0384496	0.353101	1.00214	0.397344	0	0.414499	0.349375	0.529585	0.376223	0.496035	0.347419	0.390428	0.706401	0.49724	0.448636	0.0192954	0.626401	0.37865	0.327049
MA5-G07	AT-242P17	1.79733	1.0814	0.583937	1.02022	0.606286	1.50175	1.04851	0.888386	1.07623	1.64244	1.09268	1.25471	0.988952	1.14308	1.24696	1.5834	1.28508	1.10013	1.1008	0.978562	0.91607	1.07222	0.993081	0.879841	1.54302	0.606092	0.208567	0.435703	0.111703	0.917422	0.451094	0.991188	0.278341	0.222729	0.678798	0.643917	1.00584	0.831075	0.445876	0.689292	0.615476	0.695593	0.786201	0.497604	0.576829	0.779662	0.555982	0.544147
MA5-G07	AT-242P17	1.80361	1.08922	0.554658	1.00913	0.61712	1.47796	0.997534	0.852641	1.04658	1.62457	1.07416	1.30736	0.991221	1.26378	1.24422	1.59389	1.3234	1.03132	1.06549	0.952402	0.910993	1.09265	0.978133	0.84307	1.52622	0.622549	0.417178	0.39426	0.0980158	0.881308	0.398549	1.00243	0.410651	0.754522	0.972328	0.602745	0.615648	1.01567	0.526335	0.679123	0.601867	0.63698	0.793589	0.508135	0.527496	0.745599	0.535316	0.472616
MA5-G08	AT-190G12	2.05544	1.75403	1.06803	1.15611	1.06038	1.72944	1.28783	1.062	1.27633	1.82507	1.26172	1.49368	1.11044	1.44715	1.30781	1.7529	1.3537	1.24504	1.13291	1.20315	1.18047	1.08736	1.09053	1.03596	1.82908	0.741219	0.256361	0.12242	0.248271	1.16876	0.627916	0.972632	0.680819	0.187149	0.628103	0.823904	0.976653	0.991217	0.716561	0.621478	0.539281	0.7815	0.947794	0.621351	0.673689	0.676046	0.468618	0.514945
MA5-G08	AT-190G12	2.00105	1.57713	1.05834	1.15056	1.0811	1.73988	1.30511	1.0305	1.26864	1.79018	1.23588	1.44499	1.13346	1.4322	1.26486	1.75651	1.38641	1.23557	1.18361	1.17359	1.14283	1.11328	1.12628	1.00598	1.89811	0.672936	0.64861	0.0901045	0.210881	1.28574	0.670445	0.977628	0.56093	0.152092	0.639198	0.862245	1.02642	0.966519	0.644405	0.534389	0.499031	0.726566	0.983393	0.572594	0.737989	0.689732	0.505387	0.504917
MA5-G09	AT-99P9	1.14484	0.304284	0.0311834	0.742079	0.0821737	0.944524	0.413434	0.652499	0.632052	0.996497	0.773906	0.771074	0.69718	0.710159	0.790496	1.04905	0.789592	0.917968	0.662454	0.443739	0.387061	0.678558	0.899899	0.590167	0.175374	0.04579	0.348879	0.0312917	0	0.061704	0.377185	0.794506	0.51243	0	0.354884	0.372065	0.522136	0.492273	0.414198	0.328836	0.316552	0.365234	0.124557	0.412675	0.0380078	0.506947	0.45129	0.385878
MA5-G09	AT-99P9	1.11404	0.13727	0.0206787	0.739531	0.0442078	0.934079	0.557871	0.644587	0.624418	0.958188	0.887464	0.714292	0.697747	0.594547	0.734682	1.06862	0.857271	0.790742	0.674047	0.606117	0.388296	0.701232	0.956045	0.550387	0.337494	0.0736853	1.03052	0.0325732	0	0.0920389	0.354425	0.822016	0.568527	0	0.402368	0.402436	0.548407	0.576502	0.334408	0.358584	0.28064	0.403967	0.343042	0.314249	0.00697152	0.500729	0.332824	0
MA5-G10	AT-178H18	1.8027	0.081792	0.992513	0.709214	0.715122	1.98503	1.21391	0.75164	1.06936	1.79351	1.01206	1.32135	0.691521	1.44593	1.69821	1.57526	1.64154	0.912861	1.56678	1.14811	1.25094	1.41241	0.986762	1.17741	0.388938	0.278651	1.05272	0.375943	0.302755	0.756647	0.72707	1.17026	0.431439	0.875748	0.963983	1.04471	1.06718	1.42305	0.587641	1.08771	0.990552	0.913125	1.26707	0.839083	1.7065	1.25892	0.8469	0.943967
MA5-G10	AT-178H18	1.79704	0.0688243	0.895891	0.710283	0.682806	1.94742	1.25035	0.744226	1.10431	1.80124	1.03167	1.29416	0.709805	1.42505	1.69352	1.58872	1.6562	0.955837	1.51449	1.14901	1.24978	1.40346	1.0027	1.19257	0.563509	0.12824	1.33357	0.432834	0.298363	0.795141	0.71649	1.13438	0.521765	0.839812	0.955525	1.01533	1.09946	1.40378	0.574271	1.05301	0.959836	0.900404	1.24828	0.84359	1.65026	1.25814	0.873971	0.93556
MA5-G11	AT-82C1	2.42315	0.226611	2.28456	1.17361	1.75764	2.59925	1.79109	1.21732	1.56013	2.23659	1.12841	1.86926	1.2658	2.05282	2.01282	2.00529	1.97223	1.15232	1.9487	1.68784	1.89411	1.68047	1.1979	1.74329	1.10401	0.749354	2.11218	1.08188	1.37639	0.973542	1.13551	1.1437	1.05056	1.28222	1.1353	1.53713	1.83122	1.92636	1.09241	1.30171	1.21203	1.3301	1.71995	1.26991	2.63405	1.58652	1.09741	1.21895
MA5-G11	AT-82C1	2.3873	0.407391	2.50674	1.1592	1.93923	2.6776	1.79482	1.23515	1.55351	2.275	1.16992	1.83695	1.26817	2.02266	1.99132	2.00244	2.00391	1.23124	1.94845	1.70183	1.89135	1.68953	1.19718	1.73888	0.941311	0.732305	1.97213	1.27192	1.51553	0.730014	1.12158	1.08977	1.01988	1.25019	1.12212	1.52639	1.81948	1.90899	1.02965	1.28224	1.18522	1.30111	1.71483	1.28695	2.62455	1.59817	1.12076	1.23518
MA5-G12	AT-92J6	1.51327	0.378544	0.839578	0.894516	0.637281	1.69407	1.31686	0.94438	1.15174	1.38364	1.00141	1.28782	0.973131	1.37182	1.49	1.37915	1.41182	1.08902	1.35236	1.30084	1.37987	1.23151	0.922465	1.23639	0.681496	0.465693	1.18532	0.401338	0.578791	0.050282	0.817696	0.717377	0.823364	0.51036	0.8175	1.05814	1.36195	1.3435	0.831962	0.982684	0.906504	0.895636	1.60066	0.718896	1.29708	1.12637	0.706121	0.719837
MA5-G12	AT-92J6	1.46295	0.301791	0.957918	0.870911	0.746355	1.76882	1.30122	0.917526	1.17756	1.40848	0.887362	1.13897	0.941204	1.1823	1.50277	1.39996	1.43759	1.06206	1.33648	1.2343	1.28909	1.2262	0.899923	1.25263	0.615148	1.00703	2.04597	0.4802	0.80134	0.189215	0.792146	0.932399	0.846375	0.47062	0.805693	1.02286	1.36668	1.28875	0.768283	0.988082	0.928151	0.872436	1.20969	0.674483	1.27582	1.0901	0.713774	0.78878
MA5-H01	ALIEN8	0.554041	0.613052	0.0950832	0.543028	0.102966	0.310623	1.22356	0.622861	1.15531	0.472129	1.05802	0	0.53009	0.661866	0.266025	0.610249	0.623402	1.43188	0.126162	0.97395	1.04842	0.456773	0.833026	0.477776	0.0362731	0.226255	0.0950621	0	0	0	0.573935	0.873124	0.492348	0	0.332196	0.428348	0	0.530179	0.774735	0.648467	0.635903	0.605781	0.597515	0.319105	0.0218542	0.434487	0.346909	0.268841
MA5-H01	ALIEN8	0.507966	0.138755	0.163939	0.651648	0.117124	0.427554	0	0	0.196237	0.312465	0.873066	0	0.569269	0.467668	0.500861	0.399174	0.754107	0.65749	0.42487	0	0	0.693685	0.751241	0.273607	0.191557	0.0281845	0.0695806	0.188978	0	0.186696	0.494817	0.878702	0.594009	0	0.392168	0.427068	0.731257	0.400514	0	0.616681	0.541811	0.473452	0	0.359343	0.00467785	0.348388	0.197876	0
[truncated: 598 more rows]
[truncated: 78 more columns]
