# Supplementary material for: Different Transcript Patterns in Response to Specialist and Generalist Herbivores in the Wild Arabidopsis Relative Boechera divaricarpa
Source: PLoS One. 2007 Oct 24;2(10):e1081. doi: 10.1371/journal.pone.0001081 (PMC2031921; doi:10.1371/journal.pone.0001081)
Supplement: Table S4 — cDNAs with significant differential regulation in B. divaricarpa experiments. ‘Gene’ refers to pairs of features on the custom macroarray, while the ‘TAIR identifier’ (www.arabidopsis.org) is based on the best BLAST match of a given sequence from this macroarray. ‘Source’ gives the origin of a cDNA, together with a description of the corresponding gene. ‘F-RatioTRT’ quantifies statistical significance for differences in transcript levels between treatments. Furthermore, normalized data for controls (‘C’), wounding (‘W’), herbivory by P. xylostella (‘ID’), herbivory by T. ni (‘IT’), ethylene (‘E’), jasmonic acid (‘JA’), and salicylic acid (‘SA’) treatments are given for t = 45 min (‘45’), 3 hours (‘3’), 9 hours (‘9’), and/or 24 hours (‘24’). Data normalization and transformation procedures are described in MATERIALS AND METHODS. ‘ID9/W9’ and ‘IT9/W9’ indicate transcript level ratios for herbivory by P. xylostella or T. ni vs. wounding at 9 hours. (0.15 MB XLS) [file pone.0001081.s004.xls]

## Sheet: SigGenesBD
F-RatioTRT	Gene	TAIR identifier	Source	Description	C45	C3	C9	C24	W45	W3	W9	ID45	ID3	ID9	ID24	IT9	IT24	E9	E24	JA3	JA9	JA24	SA9	SA24		ID9/W9	IT9/W9
5.62677	MA4-C09	At1g66100	Boechera divaricarpa	thionin, putative similar to thionin [Arabidopsis thaliana] GI:1181533	0.565071	0.616556	0.579236	0.733329	0.444622	0.516343	0.518076	0.650811	0.837261	0.918209	1.199	0.853415	1.09602	0.732715	0.629654	0.846667	0.864502	1.15762	0.654198	0.623675		1.77234	1.64728
4.43727	MA3-H04	At1g72290	Boechera divaricarpa	drought induced protein -related similar to GI:17812 from [Brassica napus] (Plant J. 2 (5), 685-693 (1992))	0.535728	0.544369	0.476016	0.65458	0.460051	0.548106	0.73705	0.590986	0.737951	0.974732	1.2798	1.17227	1.21207	0.690065	0.529045	0.828463	1.26946	1.25621	0.597057	0.574793		1.32248	1.59048
3.67062	MA7-E06	At4g34230	Arabidopsis thaliana	cinnamyl-alcohol dehydrogenase (CAD), putative similar to cinnamyl alcohol dehydrogenase, Nicotiana tabacum [SP|P30359], Populus deltoides, PATCHX:G288753	0.337068	0.390978	0.261621	0.418775	0.256112	0.178986	0.401203	0.284877	0.687346	0.783817	0.795371	0.444373	0.445553	0.414735	0.447811	0.3491	0.345135	0.0676581	0.429482	0.304521		1.95367	1.1076
3.44909	MA8-F04	At1g52400	Boechera divaricarpa	glycosyl hydrolase family: BGL1	0.28103	0.403496	0.244981	0.414085	0.414156	0.28743	0.740038	0.271823	0.530919	0.865572	0.724777	0.348825	0.435409	0.367386	0.587366	0.272762	0.441669	0.2792	0.342973	0.330605		1.16963	0.471361
3.31249	MA1-C12	At2g32700	Boechera divaricarpa	WD-40 repeat protein family contains 7 WD-40 repeats ; similar to LEUNIG (GP:11141605)[Arabidopsis thaliana]	0.532007	0.616869	0.631471	0.681515	0.542694	0.439964	0.480422	0.811497	0.680341	0.858819	0.987788	0.43752	0.522295	0.666966	0.640737	0.456339	0.403492	0.276262	0.718834	0.730104		1.78764	0.910699
3.29958	MA3-F03	At1g72290	Boechera divaricarpa	drought induced protein -related similar to GI:17812 from [Brassica napus] (Plant J. 2 (5), 685-693 (1992))	0.602375	0.649867	0.547593	0.703604	0.483188	0.526959	0.575479	0.557554	0.829615	0.969912	1.38463	1.05266	1.19833	0.641467	0.691144	0.797473	1.1552	1.45765	0.679182	0.630608		1.6854	1.8292
3.06385	MA2-F04	At3g04120	Boechera divaricarpa	glyceraldehyde-3-phosphate dehydrogenase C subunit (GapC) identical to glyceraldehyde-3-phosphate dehydrogenase C subunit (GapC) GB:M64116 [Arabidopsis thaliana] (Gene 104, 133-138 (1991))	0.474032	0.519008	0.453762	0.596353	0.385197	0.381428	0.441723	0.431231	0.667226	0.657135	0.840279	0.584964	0.546615	0.557036	0.567224	0.450037	0.370234	0.208057	0.555155	0.628582		1.48767	1.32428
2.97594	MA2-E03	At5g42980	Boechera divaricarpa	thioredoxin H-type 3 (TRX-H-3) identical to SP|Q42403 Thioredoxin H-type 3 (TRX-H-3) {Arabidopsis thaliana}	1.26086	1.13359	1.45457	1.29269	1.20727	1.3378	1.69086	1.34094	1.26636	1.27393	1.27872	1.26125	1.14827	1.35636	1.11236	1.12495	1.21036	1.32125	1.3462	1.24485		0.753422	0.745923
2.91314	MA1-D10	At1g12240	Boechera divaricarpa	glycosyl hydrolase family 32 identical to beta-fructosidase GI:1871503 from [Arabidopsis thaliana]	0.577926	0.691881	0.629815	0.603271	0.510774	0.432531	0.472018	0.514343	0.783214	0.807366	0.781793	0.395895	0.744153	0.541211	0.662967	0.521195	0.36964	0.228435	0.626017	0.646386		1.71046	0.838729
2.90674	MA4-G07	At1g72290	Boechera divaricarpa	drought induced protein -related similar to GI:17812 from [Brassica napus] (Plant J. 2 (5), 685-693 (1992))	0.561706	0.636286	0.506903	0.670442	0.481469	0.55589	0.741037	0.654099	0.770439	0.96145	1.20438	1.1389	1.26843	0.709819	0.587226	0.799933	1.10311	1.16088	0.675658	0.661853		1.29744	1.5369
2.85601	MA7-D10	At4g33150	Arabidopsis thaliana	lysine-ketoglutarate reductase/saccharopine	0.370862	0.342404	0.394298	0.422397	0.253236	0.176814	0.384966	0.327059	0.715136	0.667952	0.674837	0.429034	0.493667	0.433332	0.488328	0.338878	0.240321	0.122361	0.456835	0.528776		1.73509	1.11447
2.70005	MA4-A05	At1g66100	Boechera divaricarpa	thionin, putative similar to thionin [Arabidopsis thaliana] GI:1181533	0.581362	0.621575	0.560164	0.726157	0.527211	0.673273	0.640761	0.607721	0.872244	0.917884	1.43882	1.02096	1.28372	0.64874	0.56608	1.06662	1.00788	1.29749	0.624481	0.666764		1.43249	1.59336
2.69743	MA1-B02	At2g47240	Boechera divaricarpa	long-chain-fatty-acid--CoA ligase (acyl-CoA synthetase) family similar to GI:1617270 (MF7P) and gi:1617628 (MF45P) from [Brassica napus] ; contains Pfam AMP-binding enzyme domain PF00501	0.378445	0.465826	0.382258	0.586783	0.262588	0.193142	0.385349	0.318613	0.543441	0.659512	0.458216	0.398494	0.440215	0.571722	0.526951	0.360894	0.414392	0.15991	0.466297	0.501707		1.71146	1.03411
2.65134	MA6-A05	At2g28190	Arabidopsis thaliana	copper/zinc superoxide dismutase (CSD2) identical to GP:3273753:AF061519	0.287873	0.309853	0.310129	0.340891	0.327622	0.0901138	0.305083	0.297095	0.530424	0.606224	0.545736	0.395615	0.521054	0.495194	0.361276	0.230219	0.32584	0.116246	0.438206	0.26278		1.98708	1.29674
2.64222	MA1-B09	At4g02340	Boechera divaricarpa	epoxide hydrolase, putative similar to epoxide hydrolases from Glycine max GI:2764806, Solanum tuberosum GI:407938; contains Pfam profile PF00561: hydrolase, alpha/beta fold family	0.550624	0.661891	0.669797	0.71368	0.467997	0.416231	0.52182	0.631334	0.87676	1.00609	1.21005	0.426723	0.738926	0.794948	0.727762	0.386865	0.488182	0.414901	0.680457	0.737373		1.92804	0.817758
2.62038	MA2-H05	At2g43620	Boechera divaricarpa	glycosyl hydrolase family 19 (chitinase) similar to basic endochitinase CHB4 precursor SP:Q06209 from [Brassica napus]	0.478914	0.54379	0.47664	0.570147	0.355638	0.40949	0.474356	0.543723	0.719801	0.689675	0.839586	0.593276	0.538553	0.637808	0.510069	0.511263	0.382238	0.217782	0.674053	0.756109		1.45392	1.2507
2.61573	MA5-C11	At1g66100	Boechera divaricarpa	thionin, putative similar to thionin [Arabidopsis thaliana] GI:1181533	2.79868	2.46886	3.18891	2.48766	3.65439	3.61216	3.11728	2.44097	2.15097	2.24615	2.60095	2.11725	2.53495	2.47061	3.69799	2.83585	3.21151	4.46097	2.42291	2.42149		0.72055	0.679199
2.55741	MA5-F04	At5g52310	Arabidopsis thaliana	low-temperature-induced protein 78 (sp|Q06738)	0.39205	0.390718	0.246489	0.429207	0.30603	0.203672	0.41343	0.299591	0.502802	0.611388	0.73264	0.392459	0.391718	0.411986	0.44323	0.380463	0.296485	0.12607	0.423237	0.481058		1.47882	0.949276
2.5203	MA3-A08	At2g40100	Boechera divaricarpa	light-harvesting chlorophyll a/b binding protein	0.759255	0.805199	0.969741	0.933185	0.548052	0.753519	0.922733	0.640712	0.954453	0.920466	0.990627	0.916459	0.825247	0.916928	0.759004	0.667449	0.556036	0.503038	0.952973	0.891557		0.997544	0.993201
2.50379	MA2-D12	At1g23740	Boechera divaricarpa	oxidoreductase, zinc-binding dehydrogenase family contains Pfam profile PF00107: oxidoreductase, zinc-binding dehydrogenase family	0.666902	0.738139	0.722698	0.773475	0.378476	0.785273	0.614739	0.623124	0.801363	0.861009	0.765431	0.715239	0.73093	0.726844	0.669912	0.469315	0.499998	0.311526	0.854049	0.753314		1.40061	1.16348
2.49512	MA6-B04	At2g34330	Arabidopsis thaliana	expressed protein	1.26721	1.10699	1.45215	1.28536	1.06186	1.38296	1.81519	1.35369	1.23584	1.30855	1.28358	1.35932	1.26311	1.47737	1.23854	1.20505	1.35382	1.5789	1.38065	1.2599		0.720888	0.748857
2.46116	MA7-D08	At5g42980	Arabidopsis thaliana	thioredoxin H-type 3 (TRX-H-3) identical to SP|Q42403 Thioredoxin H-type 3 (TRX-H-3) {Arabidopsis thaliana}	0.307454	0.452716	0.278485	0.37007	0.221438	0.118953	0.346265	0.30239	0.50129	0.476121	0.631843	0.310565	0.447338	0.331957	0.363978	0.266652	0.183714	0.0784688	0.459766	0.379417		1.37502	0.8969
2.46047	MA8-F05	At1g08930	Boechera divaricarpa	ERD6 protein identical to ERD6 protein {Arabidopsis thaliana} GI:3123712; contains Pfam profile PF00083: major facilitator superfamily protein	0.50936	0.598354	0.541467	0.659988	0.384161	0.367045	0.374332	0.488006	0.778221	0.72447	0.803277	0.659977	0.656491	0.646665	0.603035	0.373378	0.530847	0.244468	0.672119	0.624793		1.93537	1.76308
2.45011	MA2-H04	At5g59310	Boechera divaricarpa	lipid transfer protein 4 (LTP 4) identical to lipid transfer protein 4 from Arabidopsis thaliana [gi:8571923]; contains Pfam protease inhibitor/seed storage/LTP family domain PF00234	1.19864	1.15901	1.03813	1.1385	1.49153	1.22224	0.830643	0.835273	1.12787	0.933283	1.19694	1.4265	1.36864	1.03562	1.00058	1.05359	0.793937	0.810733	0.896172	0.820403		1.12357	1.71735
2.43567	MA6-E03	At4g30170	Arabidopsis thaliana	peroxidase, putative identical to peroxidase ATP8a [Arabidopsis thaliana] gi|1546706|emb|CAA67361	0.23488	0.276389	0.193199	0.35071	0.131176	0.161419	0.308945	0.196665	0.428241	0.586439	0.600039	0.36235	0.318612	0.4202	0.365685	0.275201	0.202042	0.0472801	0.320177	0.343699		1.8982	1.17286
2.40202	MA5-G06	At3g50980	Arabidopsis thaliana	dehydrin, putative similar to dehydrin Xero 1 [Arabidopsis thaliana] SWISS-PROT:P25863	0.340976	0.495903	0.338042	0.469016	0.287831	0.27268	0.372221	0.376559	0.585154	0.608864	0.634382	0.602935	0.559974	0.503863	0.421463	0.378636	0.282618	0.137266	0.478849	0.442155		1.63576	1.61983
2.37893	MA6-H06	At5g17510	Arabidopsis thaliana	glutamine-rich protein predicted protein T21P5.12 - Arabidopsis thaliana, EMBL:AC009895	0.352924	0.380364	0.375448	0.403733	0.293771	0.189003	0.167834	0.521944	0.581133	0.70274	0.73861	0.470191	0.49756	0.585095	0.424575	0.453652	0.182843	0.112083	0.554183	0.545115		4.18712	2.80153
2.36715	MA8-F01	At4g02520//At2g02930	Boechera divaricarpa	Glutathione-S-Methyltransferase: GST2 or GST3	0.694614	0.677527	0.701809	0.762619	0.409423	0.472668	0.574413	0.60317	0.875275	0.731605	0.7572	0.774736	0.54231	0.668999	0.689699	0.559502	0.678988	0.27876	1.0709	0.922424		1.27366	1.34874
2.34657	MA8-D12	At5g02570	Boechera divaricarpa	histone H2B, putative similar to histone H2B-2 Lycopersicon esculentum GI:3021483, Gossypium hirsutum SP|O22582, Asparagus officinalis GI:563329; contains Pfam profile PF00125 Core histone H2A/H2B/H3/H4	0.40938	0.391711	0.368878	0.388819	0.355976	0.237052	0.426852	0.435631	0.654343	0.652147	0.439002	0.327221	0.477533	0.549702	0.472315	0.498713	0.296866	0.143529	0.570261	0.437914		1.52781	0.76659
2.34428	MA4-G02	At3g44010	Boechera divaricarpa	40S ribosomal protein S14 (RPS14C) ribosomal protein S29	1.28563	1.12062	1.50504	1.35549	1.11449	1.44726	1.90799	1.31557	1.33209	1.38897	1.26761	1.36331	1.21057	1.4492	1.25037	1.1864	1.30893	1.60433	1.45467	1.28485		0.727976	0.714527
2.33673	MA6-H08	At3g45140	Arabidopsis thaliana	lipoxygenase (LOX2) identical to SP|P38418	0.43678	0.418114	0.37358	0.435969	0.221212	0.242309	0.250734	0.336075	0.600014	0.82189	0.740224	0.500469	0.740234	0.558426	0.44215	0.544637	0.373193	0.171186	0.594039	0.560157		3.27794	1.99602
2.32952	MA5-E07	At3g15970	Arabidopsis thaliana	expressed protein contains RanBP1 domain	0.37247	0.412799	0.298091	0.491005	0.278817	0.238913	0.266	0.271463	0.626566	0.570938	0.644429	0.67391	0.501268	0.399388	0.405713	0.437491	0.268037	0.0268497	0.237328	0.384158		2.14638	2.53349
2.32636	MA6-G09	At2g40880	Arabidopsis thaliana	cysteine proteinase inhibitor B (cystatin B) -related	0.394624	0.444823	0.219171	0.321645	0.23189	0.171829	0.332367	0.294202	0.496356	0.647328	0.593752	0.256631	0.535427	0.33558	0.349756	0.321744	0.259263	0.158764	0.53123	0.572737		1.94763	0.772129
2.324	MA2-G05	At4g28220//At4g28240	Boechera divaricarpa	NADH dehydrogenase-related	0.560969	0.629884	0.560364	0.680028	0.417973	0.419379	0.43162	0.513388	0.728093	0.717235	0.754395	0.72977	0.690084	0.632378	0.607361	0.500488	0.494572	0.232927	0.614935	0.657393		1.66173	1.69077
2.31812	MA3-C09	At5g08690	Boechera divaricarpa	H+-transporting ATP synthase beta chain (mitochondrial) -related annotation temporarily based on supporting cDNA gi|26452187|dbj|AK118582.1|	0.604684	0.650316	0.655051	0.729732	0.452117	0.395735	0.526731	0.666481	0.75453	0.794498	0.831843	0.694741	0.648936	0.798834	0.662887	0.439292	0.508106	0.293101	0.72786	0.680923		1.50836	1.31897
2.31347	MA6-B12	At5g24140	Arabidopsis thaliana	squalene monooxygenase 2 (squalene epoxidase 2) (SQP2) (SE2) identical to SP|O65403	0.391871	0.522984	0.373328	0.671755	0.402659	0.221454	0.466282	0.36116	0.778408	0.816975	0.338041	0.499614	0.66217	0.624354	0.47541	0.391501	0.197025	0.180847	0.624258	0.531218		1.75211	1.07149
2.30872	MA1-H09	At3g14240	Boechera divaricarpa	subtilisin-like serine protease contains similarity to SBT1 GI:1771160 from [Lycopersicon esculentum]	0.495366	0.590924	0.441922	0.531713	0.312363	0.235653	0.404605	0.423333	0.632224	0.808197	0.658005	0.53382	0.627771	0.518831	0.525539	0.496585	0.362371	0.263065	0.685937	0.654424		1.9975	1.31936
2.29266	MA3-F02	At1g55760	Boechera divaricarpa	POZ domain protein family Interpro IPR000210/ PS50097: BTBB/POZ domain; similar to POZ 56 protein (GI:17483747) [Mus musculus]	0.608193	0.699648	0.680002	0.767749	0.532422	0.553383	0.589036	0.625058	0.896401	0.76436	0.802471	0.792186	0.729294	0.743588	0.674695	0.593418	0.638726	0.358609	0.811508	0.756242		1.29765	1.34489
2.28041	MA2-B10	At3g10300	Boechera divaricarpa	calcium-binding EF-hand family protein low similarity to SP|P12815 Programmed cell death protein 6 (Probable calcium-binding protein ALG-2) {Mus musculus}; contains INTERPRO:IPR002048 calcium-binding EF-hand domain	0.513925	0.629164	0.628349	0.66368	0.424603	0.411425	0.419522	0.488046	0.739446	0.744429	0.588539	0.659909	0.624626	0.645412	0.5759	0.386747	0.407434	0.223621	0.705939	0.691797		1.77447	1.573
2.2669	MA7-B05	At3g08720	Arabidopsis thaliana	ribosomal-protein S6 kinase (ATPK19) -related identical to putative ribosomal-protein S6 kinase (ATPK19) GB:D42061 [Arabidopsis thaliana] (FEBS Lett. 358 (2), 199-204 (1995))	0.382351	0.351003	0.29787	0.458973	0.310314	0.166957	0.36238	0.328292	0.575264	0.611339	0.652197	0.468503	0.508682	0.556356	0.442177	0.363824	0.270244	0.128867	0.480106	0.551678		1.68701	1.29285
2.26175	MA7-H05	At1g01470	Arabidopsis thaliana	expressed protein contains similarity to 1-phosphatidylinositol-4-phosphate 5-kinase(AtPIP5K1) GI:3702691 from [Arabidopsis thaliana]	0.374812	0.375367	0.302626	0.327076	0.29011	0.349488	0.418483	0.323734	0.524565	0.543702	0.544083	0.535007	0.277197	0.474736	0.506712	0.286943	0.404972	0.144874	0.469385	0.468779		1.29922	1.27844
2.26046	MA7-D12	At5g15650	Arabidopsis thaliana	reversibly glycosylated polypeptide-3	0.424096	0.421839	0.297737	0.467987	0.281645	0.137648	0.360076	0.521458	0.549832	0.380534	0.581091	0.332576	0.553957	0.460115	0.524533	0.268573	0.285071	0.153936	0.545417	0.329223		1.05682	0.923628
2.25055	MA4-B01	At5g17380	Boechera divaricarpa	2-hydroxyphytanoyl-CoA lyase-related protein	0.618259	0.68846	0.655518	0.744371	0.419305	0.553085	0.617711	0.606231	0.820866	0.811972	0.900677	0.848888	0.661488	0.729038	0.684839	0.521842	0.535707	0.407628	0.954264	0.725185		1.31449	1.37425
2.23656	MA1-H10	At5g26000	Boechera divaricarpa	glycosyl hydrolase family 1, myrosinase precursor	0.64299	0.744071	0.707243	0.739607	0.454015	0.472718	0.58247	0.588004	0.74023	0.842696	0.948509	0.600979	0.701563	0.746069	0.681664	0.436793	0.621108	0.429752	0.82159	0.773072		1.44676	1.03178
2.22578	MA4-A03	At3g53400	Boechera divaricarpa	expressed protein predicted protein, Arabidopsis thaliana	0.587304	0.637233	0.655998	0.725091	0.557329	0.445953	0.545676	0.506235	0.782853	0.816844	0.835872	0.714161	0.69211	0.714793	0.61491	0.539641	0.532761	0.400227	0.728093	0.714307		1.49694	1.30876
2.22286	MA8-E08	At2g47730	Boechera divaricarpa	glutathione transferase, putative (GST6) identical to GB:X95295. Based on identical cDNA hits, the translation is now 40 AAs longer at the N-terminal, and start of exon2 is also corrected.	0.526017	0.60711	0.49105	0.57471	0.445228	0.456109	0.457083	0.496381	0.769339	0.69053	0.930467	0.597253	0.627353	0.621299	0.627094	0.53668	0.389722	0.214934	0.860062	0.723116		1.51073	1.30666
2.21726	MA4-C11	n.a.	Boechera divaricarpa		1.21927	1.15438	1.4585	1.30937	1.01081	1.33616	1.71976	1.28878	1.27299	1.22704	1.18443	1.30284	1.18488	1.37997	1.169	1.13479	1.21653	1.40682	1.44991	1.23967		0.713494	0.75757
2.20872	MA8-D07	At3g45140	Arabidopsis thaliana	lipoxygenase (LOX2) identical to SP|P38418	0.368238	0.421361	0.340501	0.442953	0.290406	0.319832	0.307108	0.405291	0.68803	0.822607	0.927463	0.673889	0.905375	0.460334	0.442214	0.699804	0.753962	0.400453	0.458271	0.409898		2.67856	2.19431
2.20358	MA3-H07	At1g72290	Boechera divaricarpa	drought induced protein -related similar to GI:17812 from [Brassica napus] (Plant J. 2 (5), 685-693 (1992))	0.540762	0.690455	0.57668	0.629727	0.451551	0.461622	0.52333	0.593878	0.76043	0.930611	1.16481	1.07622	1.1585	0.680561	0.826634	0.742734	0.902285	0.815268	0.703749	0.663544		1.77825	2.05648
2.19798	MA5-F02	At3g16400	Arabidopsis thaliana	jacalin lectin family similar to myrosinase-binding protein homolog [Arabidopsis thaliana] GI:2997767, epithiospecifier [Arabidopsis thaliana] GI:16118845; contains Pfam profiles PF01419 jacalin-like lectin family, PF01344 Kelch motif	0.36298	0.387972	0.292693	0.384025	0.306056	0.125409	0.394256	0.271237	0.490346	0.676468	0.592545	0.47289	0.278804	0.450564	0.415666	0.316901	0.305571	0.155591	0.448753	0.39894		1.71581	1.19945
2.19151	MA3-C05	At4g37800	Boechera divaricarpa	xyloglucan endotransglycosylase, putative similar to N-terminal partial sequence of endo-xyloglucan transferase GI:2244732 from [Gossypium hirsutum]	0.543323	0.568965	0.573983	0.656647	0.423451	0.318197	0.48952	0.540626	0.72905	0.947022	0.801144	0.650073	0.574338	0.72964	0.571355	0.441401	0.375073	0.214826	0.660637	0.734272		1.93459	1.32798
2.1821	MA3-G12	At1g42970	Boechera divaricarpa	glyceraldehyde-3-phosphate dehydrogenase identical to glyceraldehyde-3-phosphate dehydrogenase GI:166708 [Arabidopsis thaliana] (Gene 104, 133-138 (1991))	1.20665	1.11552	1.40713	1.25267	1.03338	1.37455	1.70286	1.34893	1.32739	1.29585	1.14582	1.33228	1.19676	1.41205	1.19709	1.13164	1.24653	1.44993	1.37403	1.23244		0.760985	0.782379
2.18091	MA6-C08	At4g04460	Arabidopsis thaliana	aspartic protease -related	0.342944	0.346755	0.298664	0.428155	0.233759	0.202337	0.339966	0.34882	0.649967	0.651647	0.53214	0.524275	0.415479	0.404036	0.433427	0.381131	0.235776	0.17719	0.466144	0.41642		1.9168	1.54214
2.16792	MA8-F09	At5g24770	Boechera divaricarpa	vegetative storage protein Vsp2	1.28595	1.20816	1.13052	1.07584	1.14962	1.42595	0.917108	1.11271	1.21307	1.18092	1.52524	1.45138	2.10273	1.22226	0.854179	1.41645	1.69715	3.30566	0.928201	0.67947		1.28766	1.58256
2.16345	MA8-C11	At2g29450	Boechera divaricarpa	glutathione transferase (103-1A) identical to GI:895699 GB:X89216	0.427524	0.46637	0.438647	0.477706	0.332046	0.293607	0.389096	0.45458	0.64089	0.695894	0.649429	0.468022	0.705233	0.630403	0.541218	0.407605	0.345194	0.156005	0.555948	0.516435		1.78849	1.20285
2.1539	MA7-H09	At5g26340	Arabidopsis thaliana	hexose transporter, putative strong similarity to hexose transporter, Lycopersicon esculentum, GI:5734440; contains Pfam profile PF00083: major facilitator superfamily protein	0.311602	0.34949	0.244873	0.27895	0.207307	0.242264	0.314877	0.26819	0.465406	0.44303	0.806339	0.282186	0.220294	0.311257	0.450206	0.158716	0.329876	0.0903341	0.389934	0.349277		1.407	0.896179
2.15324	MA4-E11	At2g15530	Boechera divaricarpa	RING zinc finger protein -related	0.497604	0.520701	0.545821	0.605671	0.408826	0.314659	0.407428	0.484892	0.757166	0.740679	0.870624	0.54998	0.727344	0.714499	0.57499	0.417181	0.450496	0.248734	0.688392	0.676394		1.81794	1.34988
2.13866	MA5-B12	At4g21280	Boechera divaricarpa	oxygen-evolving complex protein 16, chloroplast precursor (OEC16) SP|Q9XFT3(photosystem II oxygen-evolving complex protein 3, Spinacia oleracea, PIR2:S00008)	1.75204	1.65884	2.00443	1.64937	2.16054	1.95765	1.52257	1.57792	1.41628	1.56625	1.71171	1.23513	1.79941	1.69429	2.33315	1.68328	1.86119	2.15141	1.59512	1.66575		1.02869	0.811215
2.13757	MA7-B09	At2g22330	Arabidopsis thaliana	cytochrome P450, putative similar to cytochrome P450 79B2 (SP:O81346) [Arabidopsis thaliana]	0.326926	0.388869	0.401631	0.356348	0.255503	0.133552	0.309696	0.376182	0.533499	0.600368	0.658162	0.481756	0.499171	0.559848	0.419639	0.265108	0.19335	0.139435	0.481987	0.452644		1.93857	1.55557
2.13751	MA5-D12	At4g17090	Arabidopsis thaliana	glycosyl hydrolase family 14 (beta-amylase) identical to beta-amylase enzyme GI:6065749 from [Arabidopsis thaliana]	0.386113	0.39917	0.335698	0.432916	0.351381	0.243417	0.45193	0.291413	0.60944	0.644392	0.528771	0.310998	0.357326	0.538813	0.496854	0.274328	0.328373	0.105163	0.559886	0.538458		1.42587	0.688156
2.13104	MA3-E11	At3g48610	Boechera divaricarpa	phosphoesterase family low similarity to SP|P95246 Phospholipase C 2 precursor (EC 3.1.4.3) {Mycobacterium tuberculosis}; contains Pfam profile PF04185: Phosphoesterase family	0.49981	0.551596	0.556767	0.595765	0.397877	0.216344	0.438279	0.626478	0.773285	0.658292	0.703394	0.528797	0.646154	0.71448	0.547265	0.431819	0.732718	0.211128	0.645341	0.692226		1.50199	1.20653
2.12856	MA2-C11	At1g09970	Boechera divaricarpa	leucine-rich repeat transmembrane protein kinase, putative Similar to A. thaliana receptor-like protein kinase (gb|RLK5_ARATH). ESTs gb|ATTS0475,gb|ATTS4362 come from this gene isoform contains a TG acceptor site at intron.	0.493472	0.623902	0.514683	0.659975	0.316709	0.333588	0.398432	0.378661	0.791343	0.662244	0.656962	0.451726	0.358577	0.622199	0.525838	0.434693	0.488639	0.174918	0.604881	0.662216		1.66213	1.13376
2.12512	MA8-C08	At1g76680	Boechera divaricarpa	12-oxophytodienoate reductase (OPR1) identical to 12-oxophytodienoate reductase OPR1 GB:AAC78440 [Arabidopsis thaliana]	0.326293	0.387975	0.354416	0.467513	0.319512	0.142476	0.356475	0.397672	0.694591	0.494015	0.801999	0.522819	0.518238	0.543189	0.530527	0.328444	0.237388	0.125407	0.572	0.512308		1.38583	1.46664
2.11697	MA4-G03	At1g55490	Boechera divaricarpa	RuBisCo subunit binding-protein beta subunit/60 kDa chaperonin beta subunit identical to SWISS-PROT:P21240- RuBisCO subunit binding-protein beta subunit, chloroplast precursor (60 kDa chaperonin beta subunit, CPN-60 beta) [Arabidopsis thaliana]	0.905928	0.869417	1.1069	1.04678	0.743616	0.894244	1.05762	0.809796	1.05588	0.98865	1.02228	0.958767	0.827468	0.97364	0.89384	0.753191	0.802402	0.623132	1.05754	0.995786		0.934788	0.906533
2.11509	MA7-A04	At4g08870	Arabidopsis thaliana	arginase -related similar to arginases (Pfam: PF00491, Score=353.2, E=1.4e-119, N=1)	0.365553	0.413712	0.385826	0.454508	0.282122	0.182655	0.368799	0.327927	0.566201	0.690162	0.586749	0.381463	0.417355	0.576272	0.498834	0.365586	0.31288	0.148575	0.495354	0.577854		1.87137	1.03434
2.10695	MA6-D12	At2g05990	Arabidopsis thaliana	enoyl-[acyl-carrier protein] reductase [NADH] (enr-A), putative similar to enoyl-[acyl-carrier protein] reductase [NADH] SP:P80030 from [Brassica napus]	0.299011	0.323343	0.357471	0.522064	0.289555	0.309813	0.299911	0.31751	0.663579	0.70815	0.513985	0.609002	0.532243	0.59819	0.526337	0.379362	0.298771	0.163618	0.453737	0.481625		2.3612	2.03061
2.10681	MA6-D07	At4g14040	Arabidopsis thaliana	selenium-binding protein like	0.327168	0.368682	0.261915	0.346303	0.239945	0.221191	0.357174	0.287141	0.61684	0.63216	0.51873	0.49822	0.409534	0.480725	0.465042	0.383764	0.290065	0.146844	0.435886	0.468402		1.76989	1.39489
2.10633	MA8-F07		n.a.	NEGATIVE CONTROL: human beta-actin	0.00867087	0.0467469	0.0137605	0.017257	0.0134255	0.0104916	0.0252566	0.00813492	0.0285326	0.0322929	0.00592598	0.0285356	0.0359036	0.0293169	0	0	0.0202896	0.0170357	0.0337937	0.0186986		1.27859	1.12983
2.10067	MA7-B07	sp|Q59296|CATA_CAMJE	Arabidopsis thaliana	Catalase	0.379309	0.358332	0.197887	0.402522	0.287027	0.202951	0.365457	0.319973	0.515104	0.654851	0.680947	0.421749	0.451677	0.52147	0.400855	0.327821	0.273167	0.130552	0.480882	0.492796		1.79187	1.15403
2.0827	MA1-G03	At5g52840	Boechera divaricarpa	expressed protein	0.552368	0.596674	0.585178	0.656994	0.46746	0.395529	0.538718	0.587124	0.691732	0.697277	0.756859	0.609702	0.52955	0.733617	0.586222	0.466946	0.515551	0.272181	0.633144	0.700475		1.29433	1.13176
2.08145	MA1-A11	At5g47180	Boechera divaricarpa	VAMP (vesicle-associated membrane protein)-associated protein family similar to VAP27 GI:6688926 [Nicotiana plumbaginifolia], to VAMP-associated protein B GI:4240464 [Rattus norvegicus] and to Vesicle-associated membrane protein/synaptobrevin binding prot	0.405721	0.585202	0.449489	0.679996	0.385891	0.622033	0.483885	0.259874	0.464267	0.607269	0.746561	0.313028	0.629931	0.623425	0.605933	0.23031	0.785808	0.131457	0.57965	0.604397		1.25499	0.646906
2.06725	MA8-A05	At3g62600	Boechera divaricarpa	expressed protein HIRA interacting protein 4 (dnaJ-like) - Homo sapiens, EMBL:AJ001309	0.464529	0.456845	0.441989	0.48394	0.360011	0.307019	0.29709	0.460799	0.642726	0.713087	0.945301	0.504463	0.52866	0.651375	0.534894	0.463238	0.419923	0.207789	0.627407	0.599971		2.40023	1.69801
2.06148	MA5-D10	At1g04310	Arabidopsis thaliana	ethylene receptor (ERS2) -related EST gb|W43451 comes from this gene	0.38109	0.344989	0.398443	0.403858	0.316767	0.278211	0.315089	0.316237	0.664217	0.638061	0.621414	0.258867	0.579324	0.443782	0.524881	0.483015	0.158338	0.111269	0.521992	0.369677		2.02502	0.821567
2.05961	MA3-B01	At3g55610	Boechera divaricarpa	delta 1-pyrroline-5-carboxylate synthetase B (P5CS B) (P5CS2) identical to SP|P54888	0.745722	0.775024	0.73409	0.762796	0.492023	0.53979	0.508561	0.578786	0.948577	0.857972	0.929599	0.791802	0.512223	0.561568	0.747068	0.547215	0.44976	0.362568	0.874103	0.879528		1.68706	1.55694
2.0595	MA6-G01	At4g24220	Arabidopsis thaliana	expressed protein protein induced upon wounding - Arabidopsis thaliana, PID:e257749	0.39799	0.381703	0.170636	0.41226	0.279203	0.23956	0.325345	0.406573	0.511646	0.655019	0.493676	0.377655	0.427799	0.479914	0.514054	0.347035	0.351472	0.164818	0.748963	0.418934		2.0133	1.16078
2.05133	MA4-E01	At1g04690	Boechera divaricarpa	potassium channel protein, putative nearly identical to K+ channel protein [Arabidopsis thaliana] GI:1063415; contains Pfam profile PF00248: oxidoreductase, aldo/keto reductase family	0.732134	0.742853	0.66355	0.755212	0.529164	0.431448	0.569202	0.560492	0.906486	0.787894	0.878258	0.70895	0.385546	0.678999	0.603813	0.531024	0.803306	0.307028	0.803247	0.785536		1.38421	1.24552
2.04038	MA8-G08	At3g57020	Arabidopsis thaliana	strictosidine synthase	0.416126	0.43084	0.435062	0.406576	0.277012	0.204139	0.22235	0.37837	0.608899	0.524912	0.517162	0.296274	0.422322	0.50635	0.527505	0.318459	0.304757	0.115655	0.567412	0.446239		2.36075	1.33247
2.03558	MA6-E02	At2g14120	Arabidopsis thaliana	dynamin-related protein	0.311073	0.329638	0.399256	0.441155	0.315391	0.253995	0.391863	0.329341	0.552015	0.787456	0.614492	0.60638	0.446392	0.476803	0.428561	0.372611	0.288031	0.144125	0.448156	0.398808		2.00952	1.54743
2.03422	MA2-C06	At4g25050	Boechera divaricarpa	acyl carrier protein family similar to Acyl carrier protein, chloroplast precursor from {Spinacia oleracea} SP|P23235, {Casuarina glauca} SP|P93092; contains InterPro accession IPR003881: Isochorismatase	0.436363	0.530584	0.512132	0.613106	0.35288	0.265775	0.487717	0.407237	0.662654	0.791244	0.790308	0.43384	0.539849	0.579963	0.601658	0.416851	0.36518	0.224522	0.548536	0.579059		1.62234	0.889531
2.03068	MA7-C07	At3g16530	Arabidopsis thaliana	lectin -related similar to lectin SP:P02874 [Onobrychis viciifolia]; contains Pfam profile: PF00139 legume lectins beta domain	0.389397	0.39665	0.385632	0.417137	0.255759	0.221347	0.308269	0.379113	0.640416	0.643699	0.701715	0.421995	0.514529	0.490898	0.48236	0.337265	0.322116	0.114446	0.486276	0.557382		2.08811	1.36892
2.03024	MA6-D01	At1g75750	Arabidopsis thaliana	GAST1 protein homolog annotation temporarily based on supporting cDNA gi|887938|gb|U11766.1|ATU11766	0.41376	0.450689	0.425565	0.470031	0.282194	0.213012	0.350365	0.392779	0.543297	0.648833	0.679876	0.531791	0.351842	0.606148	0.51222	0.290226	0.379727	0.174703	0.544609	0.409186		1.85188	1.51782
2.02471	MA6-C12	At3g10980	Arabidopsis thaliana	expressed protein	0.371408	0.461929	0.535449	0.508477	0.440414	0.403884	0.897753	0.487774	0.66908	0.702882	0.654277	0.663089	0.604937	0.576704	0.536662	0.635688	0.350781	0.175733	0.658551	0.456675		0.782935	0.73861
2.01597	MA1-F05	At4g38920	Boechera divaricarpa	H+-pumping ATPase 16 kDa proteolipid, vacuolar (ava-p1) nearly identical to vacuolar H+-pumping ATPase 16 kDa proteolipid GI:926929; contains Pfam profile PF00137: ATP synthase subunit C	0.43042	0.437918	0.4063	0.450641	0.257797	0.297477	0.387549	0.307287	0.543864	0.57778	0.657704	0.444937	0.383514	0.442278	0.483214	0.408779	0.275109	0.150537	0.462402	0.56008		1.49086	1.14808
2.01033	MA8-B06	At4g31500	Boechera divaricarpa	cytochrome P450 83B1 Identical to Cytochrome P450 (SP:O65782 )[Arabidopsis thaliana]	0.461541	0.417895	0.393355	0.409335	0.319218	0.192949	0.33625	0.569008	0.57241	0.644326	0.757658	0.466719	0.507867	0.603035	0.441344	0.377293	0.296158	0.132822	0.647445	0.602361		1.91621	1.38801
2.01011	MA8-A10	At2g24420	Boechera divaricarpa	expressed protein	0.396793	0.412529	0.441807	0.514983	0.318076	0.299005	0.413974	0.422848	0.564308	0.760965	0.607945	0.442735	0.556018	0.646982	0.553977	0.21147	0.379139	0.138333	0.51339	0.511651		1.83819	1.06948
2.00747	MA7-H07	At2g23560	Arabidopsis thaliana	hydrolase, alpha/beta fold family similar to ethylene-induced esterase [Citrus sinensis] GI:14279437, polyneuridine aldehyde esterase [Rauvolfia serpentina] GI:6651393; contains Pfam profile PF00561: hydrolase, alpha/beta fold family	0.330446	0.343734	0.399398	0.300638	0.22419	0.122121	0.37499	0.30483	0.574827	0.5263	0.459438	0.398866	0.469197	0.458172	0.343161	0.292413	0.34535	0.0536375	0.55554	0.387481		1.4035	1.06367
2.00287	MA7-G03	At2g30770	Arabidopsis thaliana	cytochrome P450 71A13 Identical to Cytochrome P450 71A13 (SP:O49342) [Arabidopsis thaliana]; similar to Cytochrome P450 (gi:5713172) [Nicotiana tabacum].	0.348154	0.366156	0.285224	0.378991	0.217584	0.257215	0.0785939	0.303077	0.57741	0.618092	0.655117	0.290758	0.274689	0.365858	0.490167	0.30053	0.33126	0.109828	0.441179	0.471224		7.86438	3.6995
1.99916	MA1-C11	At1g22770	Boechera divaricarpa	gigantea protein -related strong similarity to GB:CAB56039 from [Arabidopsis thaliana]	0.548483	0.719344	0.684984	0.751162	0.471015	0.329572	0.570301	0.462392	0.819195	0.80986	0.794275	0.48256	0.764322	0.659263	0.703259	0.469483	0.357046	0.230036	0.614297	0.729813		1.42006	0.846149
1.99857	MA3-H06	At5g36910	Boechera divaricarpa	thionin (THI2.2) identical to thionin [Arabidopsis thaliana] gi|1181533|gb|AAC41679	0.547455	0.543458	0.61041	0.646491	0.484008	0.480089	0.602068	0.609502	0.803941	1.02333	1.18978	0.860089	1.06951	0.623377	0.526648	0.817836	0.979981	1.03741	0.637405	0.629506		1.69969	1.42856
1.9917	MA1-G12	At4g20870	Boechera divaricarpa	fatty acid hydroxylase, putative similar to fatty acid hydroxylase Fah1p GB:AF021804 GI:2736147 from [Arabidopsis thaliana]	0.513751	0.631007	0.509699	0.544289	0.407077	0.330018	0.489597	0.56535	0.613548	0.717557	0.669256	0.400068	0.637443	0.555039	0.505287	0.431286	0.432063	0.196307	0.669383	0.612728		1.46561	0.817139
1.98959	MA2-G02	At1g58110	Boechera divaricarpa	bZIP family transcription factor similar to bZIP transcriptional activator RSG GI:8777512 from [Nicotiana tabacum]; contains PFAM profile: bZIP transcription factor PF00170	0.485116	0.540409	0.569726	0.628099	0.401087	0.361695	0.51694	0.469431	0.689472	0.747832	0.647281	0.649103	0.574549	0.663841	0.554639	0.472607	0.445804	0.226558	0.604851	0.592201		1.44665	1.25566
1.97745	MA6-A10	At5g66320	Arabidopsis thaliana	GATA zinc finger protein	0.316585	0.483259	0.327137	0.483233	0.265598	0.27526	0.556924	0.339917	0.592649	0.661208	0.637427	0.498703	0.56998	0.526503	0.648233	0.299403	0.300257	0.169722	0.509852	0.521092		1.18725	0.895459
1.97512	MA7-G02	At1g61890	Arabidopsis thaliana	MATE efflux protein family similar to ripening regulated protein DDTFR18 [Lycopersicon esculentum] GI:12231296; contains Pfam profile PF01554: Uncharacterized membrane protein family	0.474384	0.411068	0.419931	0.457952	0.2496	0.130308	0.703961	0.266504	0.717332	0.79201	0.44194	0.298536	0.161875	0.426016	0.637515	0.37917	0.52468	0.318465	0.481352	0.458814		1.12508	0.424081
1.97027	MA7-C10	At5g56760	Arabidopsis thaliana	serine acetyltransferase (Sat-52) identical to GI:905391	0.36446	0.42151	0.244209	0.42679	0.253831	0.230362	0.41151	0.348398	0.55063	0.58463	0.661724	0.335257	0.413564	0.551025	0.558197	0.349575	0.178453	0.0938744	0.562953	0.360076		1.4207	0.814701
1.96654	MA1-H05	At3g52880	Boechera divaricarpa	monodehydroascorbate reductase, putative monodehydroascorbate reductase (NADH), Lycoperison esculentum, PIR:T06407	0.799544	0.870601	0.96752	0.961901	0.742248	0.781803	0.968526	0.736665	0.984774	0.965269	1.00981	0.937212	0.814571	0.902953	0.780576	0.934707	0.634801	0.532632	0.94765	0.987082		0.996637	0.967668
1.96592	MA4-C06	At1g43170	Boechera divaricarpa	60S ribosomal protein L3 (RPL3A) identical to ribosomal protein GI:166858 from [Arabidopsis thaliana]	0.543965	0.568131	0.596875	0.62643	0.349198	0.241254	0.393647	0.543072	0.703772	0.742033	0.801806	0.614578	0.624166	0.629615	0.519035	0.451917	0.38246	0.192627	0.653526	0.703388		1.88502	1.56124
1.96491	MA1-F11	At3g46660	Boechera divaricarpa	glucosyltransferase-related protein UDP-glucose glucosyltransferase - Arabidopsis thaliana, EMBL:AB016819	0.382308	0.436542	0.430628	0.531376	0.293504	0.269376	0.430281	0.322504	0.603641	0.702499	0.515671	0.438755	0.525075	0.371489	0.503225	0.367192	0.370759	0.156557	0.300776	0.352858		1.63265	1.01969
1.96259	MA8-C07	At1g11840	Boechera divaricarpa	glyoxalase I, putative (lactoylglutathione lyase) highly similar to putative lactoylglutathione lyase SP:Q39366 from [Brassica oleracea]	0.36246	0.420479	0.322477	0.431925	0.289414	0.202493	0.393943	0.408595	0.609816	0.704258	0.758689	0.426279	0.522162	0.493756	0.462084	0.346418	0.270244	0.115984	0.50037	0.496072		1.78771	1.08208
1.95814	MA5-F10	At5g41940	Arabidopsis thaliana	GTPase activator protein of Rab-related small GTPases-like protein	0.338861	0.402552	0.260821	0.406914	0.314767	0.227258	0.401349	0.375173	0.574152	0.792436	0.638738	0.359895	0.549151	0.435016	0.49445	0.367398	0.103484	0.118134	0.441032	0.456693		1.97443	0.896713
1.95662	MA8-B01	At3g16530	Boechera divaricarpa	lectin -related similar to lectin SP:P02874 [Onobrychis viciifolia]; contains Pfam profile: PF00139 legume lectins beta domain	0.47551	0.449216	0.310537	0.501675	0.269045	0.315252	0.371347	0.381034	0.658931	0.631509	0.579551	0.43847	0.377044	0.502639	0.60576	0.3491	0.375254	0.199916	0.769716	0.288546		1.70059	1.18076
1.95397	MA4-C08	At5g24780	Boechera divaricarpa	vegetative storage protein Vsp1	0.61526	0.673507	0.632769	0.717782	0.470649	0.462405	0.456927	0.566199	0.777064	0.863589	1.11702	0.753758	1.12072	0.72547	0.583357	0.61448	0.778912	0.965394	0.667024	0.621244		1.88999	1.64962
1.95347	MA1-E08	At5g20250	Boechera divaricarpa	glycosyl hydrolase family 36 similar to seed imbibition protein GB:AAA32975 GI:167100 from [Hordeum vulgare]; contains nonconsensus AT donor splice site at intron 1	0.483324	0.57513	0.564284	0.622796	0.441294	0.331081	0.477327	0.626465	0.770897	0.717218	0.734856	0.444137	0.650533	0.680637	0.573673	0.480752	0.383348	0.208517	0.677859	0.7396		1.50257	0.930466
1.95293	MA2-A06	At1g50480	Boechera divaricarpa	formate-tetrahydrofolate ligase (10-formyltetrahydrofolate synthetase) identical to 10-formyltetrahydrofolate synthetase (Arabidopsis thaliana) GI:5921663	0.736356	0.768493	0.878207	0.919492	0.65605	0.7213	0.8072	0.79291	0.910311	0.875131	0.989911	0.658836	0.90945	0.930093	0.869063	0.725959	0.756583	0.540157	0.861951	0.87499		1.08416	0.816199
1.95216	MA7-A11	At1g27730	Arabidopsis thaliana	salt-tolerance zinc finger protein identical to salt-tolerance zinc finger protein GB:CAA64820 GI:1565227 from [Arabidopsis thaliana]	0.350493	0.413737	0.351438	0.482315	0.300519	0.233912	0.274863	0.384228	0.549064	0.571005	0.552042	0.472337	0.582832	0.501707	0.526028	0.2959	0.369519	0.122405	0.451907	0.517737		2.07742	1.71845
1.94376	MA6-C01	n.a.	Arabidopsis thaliana		2.89584	2.32421	2.91406	2.34792	3.1441	3.86294	3.78713	2.92894	2.39583	2.1467	2.46197	2.49366	2.40261	2.55478	3.10454	2.88175	3.26224	4.76889	2.49775	2.31434		0.566841	0.658458
1.94246	MA7-C04	At5g48880	Arabidopsis thaliana	acetyl-CoA C-acyltransferase 1 (3-ketoacyl-CoA thiolase 1) identical to 3-keto-acyl-CoA-thiolase 1 [Arabidopsis thaliana] GI:3169568	0.353821	0.443765	0.434766	0.480733	0.320895	0.175121	0.282571	0.317713	0.580607	0.626555	0.52252	0.367528	0.425277	0.532176	0.4402	0.360231	0.179972	0.137002	0.482013	0.423573		2.21734	1.30066
1.94232	MA4-D06	At1g23310	Boechera divaricarpa	alanine aminotransferase -related similar to alanine aminotransferase GB:BAA77260 GI:4730884 from [Oryza sativa]	0.560815	0.599821	0.584197	0.671106	0.40734	0.337619	0.543559	0.566097	0.741175	0.825906	0.855543	0.548936	0.627334	0.668247	0.58832	0.439292	0.483542	0.200927	0.67387	0.719252		1.51944	1.00989
1.93463	MA7-B02	At4g00430	Arabidopsis thaliana	transmembrane protein (MIP family) identical to transmembrane protein GI:535780 from [Arabidopsis thaliana]	0.474102	0.468265	0.428618	0.530409	0.236749	0.270694	0.395069	0.49721	0.610207	0.672492	0.629547	0.500166	0.433563	0.576768	0.55725	0.343612	0.472283	0.206834	0.473099	0.455242		1.70221	1.26602
1.93181	MA7-D03	At5g05730	Arabidopsis thaliana	anthranilate synthase, alpha subunit, component I-1 (ASA1) identical to SP|P32068	0.299441	0.347141	0.260385	0.4232	0.265303	0.14335	0.331892	0.321022	0.590205	0.689737	0.432343	0.424174	0.514948	0.507076	0.404915	0.395442	0.321662	0.166046	0.525947	0.411334		2.0782	1.27805
1.93129	MA6-F10	At1g48850	Arabidopsis thaliana	chorismate synthase (5-enolpyruvylshikimate-3-phosphate phospholyase), putative similar to chorismate synthase from Lycopersicon esculentum [SP|Q42884], Corydalis sempervirens [SP|P27793]; contains Pfam chorismate synthase domain PF01264	0.300739	0.412565	0.445559	0.428013	0.290878	0.25859	0.453354	0.420456	0.58581	0.68888	0.490273	0.521802	0.499209	0.337009	0.502285	0.304159	0.285708	0.17076	0.473251	0.401883		1.51952	1.15098
1.93074	MA8-C04	At2g33380	Boechera divaricarpa	RD20 protein induced by abscisic acid during dehydration PMID:10965948; putative transmembrane channel protein PMID:10965948; identical to GI:10862968 [Arabidopsis thaliana];contains EF-hand domain	0.557098	0.589519	0.49346	0.623466	0.482662	0.531382	0.344493	0.526059	0.625417	0.741035	0.733253	0.357031	0.618462	0.558831	0.543603	0.446865	0.311055	0.20074	0.533504	0.39201		2.15109	1.0364
1.92854	MA5-E02	At1g52690	Arabidopsis thaliana	late embryogenesis abundant (LEA) protein, putative similar to SP|P13934 Late embryogenesis abundant protein 76 (LEA 76) {Brassica napus}; contains Pfam profile PF02987: Late embryogenesis abundant protein	0.361307	0.400595	0.288219	0.372988	0.26829	0.145796	0.325362	0.329209	0.464237	0.627227	0.633995	0.314836	0.417167	0.480875	0.470352	0.27266	0.157533	0.109155	0.450665	0.397914		1.92778	0.967649
1.9285	MA6-B06	At4g35770	Arabidopsis thaliana	senescence-associated protein sen1 identical to senescence-associated protein GI:1046270 from [Arabidopsis thaliana]	0.380827	0.470114	0.353341	0.536024	0.339444	0.182001	0.381741	0.416655	0.60301	0.66276	0.606845	0.433117	0.313278	0.644737	0.715487	0.311991	0.277631	0.452227	0.322161	0.548927		1.73615	1.13458
1.92347	MA5-H10	At1g72610	Arabidopsis thaliana	germin-like protein (AtGER1) identical to germin-like protein subfamily 3 member 1 SP|P94040; contains Pfam profile: PF01072 Germin family	0.494138	0.535184	0.506475	0.594189	0.336647	0.332172	0.466982	0.504106	0.607444	0.778196	0.610016	0.616301	0.601708	0.686703	0.540127	0.474275	0.369515	0.190537	0.692707	0.590245		1.66644	1.31976
1.91956	MA2-C03	At3g57800	Boechera divaricarpa	(bHLH060) putative bHLH transcription factor annotation temporarily based on supporting cDNA gi|20127059|gb|AF488593.1|	0.435189	0.47273	0.49931	0.551601	0.372355	0.1994	0.487983	0.415071	0.604029	0.715261	0.753696	0.293182	0.518367	0.640182	0.51483	0.333285	0.310526	0.200668	0.546877	0.507987		1.46575	0.600803
1.91586	MA6-D08	At3g15356	Arabidopsis thaliana	lectin -related temporary automated functional assignment	1.13158	1.06746	1.33217	1.21005	0.995343	1.26754	1.57767	1.31811	1.21177	1.20868	1.14911	1.24498	1.16637	1.367	1.18349	1.12607	1.2516	1.51557	1.36605	1.18523		0.766114	0.789124
1.9147	MA7-E02	At3g16420	Arabidopsis thaliana	myrosinase binding protein, putative similar to myrosinase binding protein [Brassica napus] GI:1711296; contains Pfam profile: PF01419 jacalin-like lectin domain	0.429273	0.423071	0.413232	0.462696	0.313387	0.238819	0.304189	0.342299	0.57176	0.6682	0.657298	0.412939	0.317169	0.348755	0.482472	0.419033	0.394871	0.124563	0.479021	0.470532		2.19666	1.35751
1.91395	MA1-G11	At4g15210	Boechera divaricarpa	glycosyl hydrolase family 14 (beta-amylase) identical to beta-amylase SP:P25853 from [Arabidopsis thaliana]	1.326	1.20263	1.53488	1.37459	1.18281	1.53304	1.96804	1.46064	1.3222	1.29931	1.32033	1.45293	1.34751	1.49175	1.33677	1.26772	1.43701	1.79978	1.47876	1.31393		0.660204	0.738263
1.9108	MA1-B01	At3g06790	Boechera divaricarpa	plastid developmental protein, putative	0.522145	1.02267	0.554511	0.929018	0.495463	0.418341	0.48234	1.13277	0.760204	1.12172	0.86619	0.253993	0.609179	0.865802	0.424329	0.286155	0.547101	0.3559	1.15453	0.530483		2.32558	0.526584
1.90427	MA3-D10	At5g37780	Boechera divaricarpa	calmodulin 4 identical to calmodulin 4 [Arabidopsis thaliana] GI:16223	0.529311	0.568668	0.547412	0.646087	0.356441	0.371884	0.493804	0.58472	0.814363	0.662926	0.883821	0.588205	0.617267	0.719311	0.740158	0.517668	0.374674	0.203036	0.688069	0.724781		1.34249	1.19117
1.89822	MA6-G12	At1g11840	Arabidopsis thaliana	glyoxalase I, putative (lactoylglutathione lyase) highly similar to putative lactoylglutathione lyase SP:Q39366 from [Brassica oleracea]	0.381891	0.229961	0.335224	0.455384	0.197659	0.225362	0.443334	0.420622	0.548277	0.766925	0.560145	0.278865	0.543321	0.508457	0.51063	0.352102	0.340411	0.0880395	0.443945	0.536443		1.7299	0.629019
1.89634	MA3-G01	At2g26670	Boechera divaricarpa	heme oxygenase 1 (HO1) identical to GB:AF132475; annotation updated per Seth J. Davis at University of Wisconsin-Madison	1.47818	1.51039	1.57326	1.47937	1.23472	1.65449	1.84681	1.52208	1.43251	1.40566	1.32263	1.48577	1.32538	1.55112	1.4241	1.29437	1.49574	1.72156	1.58425	1.49519		0.761131	0.804506
1.89508	MA8-G03	At3g04720	Arabidopsis thaliana	hevein-related protein precursor (PR-4) identical to hevein-like protein precursor GB:P43082 [Arabidopsis thaliana], similar to wound-induced protein (WIN2) precursor GB:P09762 [Solanum tuberosum]; Pfam HMM hit: chitin_binding proteins	0.348216	0.369959	0.3482	0.433167	0.29715	0.206849	0.242755	0.33681	0.584182	0.706653	0.608539	0.319812	0.338168	0.482933	0.433688	0.320735	0.485858	0.112283	0.498262	0.536003		2.91098	1.31743
1.89196	MA4-A07	At3g28270	Boechera divaricarpa	At14a identical to At14a protein GI:11994571 [Arabidopsis thaliana]	0.409849	0.474038	0.504608	0.516669	0.321304	0.287664	0.385614	0.419753	0.671655	0.699767	0.768112	0.772125	0.621235	0.638718	0.474349	0.468466	0.319708	0.186932	0.566151	0.578557		1.81468	2.00233
1.88975	MA3-H09	At5g42270	Boechera divaricarpa	FtsH protease, putative similar to FtsH protease GI:13183728 from [Medicago sativa]	0.520759	0.592991	0.568464	0.643711	0.433191	0.284544	0.494061	0.616886	0.825981	0.650609	0.416948	0.76394	0.625476	0.680692	0.689842	0.483878	0.478568	0.376301	0.721188	0.623043		1.31686	1.54625
1.88966	MA5-B09	At5g41270	Boechera divaricarpa	expressed protein	0.393211	0.466108	0.471379	0.583409	0.389632	0.357167	0.441814	0.395546	0.683099	0.769449	0.809045	0.39506	0.617565	0.606039	0.659903	0.333666	0.408131	0.210047	0.490396	0.589837		1.74157	0.894178
1.88185	MA1-G02	At2g42975	Boechera divaricarpa	expressed protein	0.487482	0.545158	0.549809	0.668383	0.408436	0.337251	0.497255	0.478845	0.674041	0.762415	0.722906	0.686375	0.592685	0.66143	0.518574	0.481638	0.427555	0.230539	0.626749	0.592881		1.53325	1.38033
1.88097	MA2-H08	At4g19410	Boechera divaricarpa	pectinacetylesterase, putative similar to pectinacetylesterase precursor GI:1431629 from [Vigna radiata]	0.750536	0.769667	0.858021	0.855901	0.537291	0.655167	0.782695	0.632	0.877059	0.910789	0.872806	0.7574	0.772308	0.819739	0.695719	0.63785	0.514547	0.398131	0.955136	0.928606		1.16366	0.967682
1.87535	MA8-D08	At5g24770	Arabidopsis thaliana	vegetative storage protein Vsp2	0.70053	0.728989	0.608718	0.701528	0.47777	0.436273	0.496578	0.612684	0.806753	0.729855	0.848438	0.796919	1.20503	0.742666	0.707773	0.714284	0.682531	0.675016	0.699341	0.691261		1.46977	1.60482
1.87487	MA2-B07	At5g46420	Boechera divaricarpa	expressed protein similar to unknown protein (sp|P74035)	0.438296	0.531628	0.48497	0.488425	0.372956	0.345874	0.483043	0.414105	0.655612	0.736225	0.784608	0.331793	0.568857	0.620135	0.542823	0.620683	0.395126	0.184224	0.591444	0.610934		1.52414	0.686882
1.87204	MA7-G05	At2g43330	Arabidopsis thaliana	sugar transporter family similar to SP|Q96QE2 Proton myo-inositol co-transporter (Hmit) [Homo sapiens], SP|Q01440 Membrane transporter D1 {Leishmania donovani}; contains Pfam profile PF00083: major facilitator superfamily protein	0.32602	0.384207	0.263237	0.350988	0.295133	0.22855	0.433142	0.309238	0.532682	0.615148	0.567379	0.523636	0.402106	0.496987	0.585314	0.27907	0.465792	0.110877	0.427818	0.274463		1.4202	1.20892
1.85768	MA8-G02	At5g05690	Arabidopsis thaliana	cytochrome p450 90A1 identical to Cytochrome P450 90A1 (SP:Q42569) [Arabidopsis thaliana]	0.503092	0.512297	0.600239	0.687387	0.271581	0.319058	0.294491	0.410728	0.747062	0.820576	0.662646	0.528522	0.533882	0.684783	0.568824	0.494832	0.524306	0.157246	0.679097	0.576892		2.78642	1.7947
1.85446	MA5-E04	At4g38630	Arabidopsis thaliana	26S proteasome regulatory subunit S5A (RPN10) identical to multiubiquitin chain binding protein (MBP1) SP:P55034, GI:1165206	0.327897	0.435707	0.332869	0.480652	0.314701	0.277394	0.429915	0.257725	0.598183	0.690543	0.664152	0.285405	0.428148	0.447942	0.469791	0.367289	0.258575	0.116351	0.470323	0.482688		1.60623	0.663864
1.85438	MA3-G02	At1g20340	Boechera divaricarpa	plastocyanin similar to plastocyanin GI:1865683 from [Arabidopsis thaliana]	1.4399	1.23923	1.65601	1.45818	1.23767	1.6927	2.02267	1.52699	1.50558	1.38178	1.34768	1.46515	1.31461	1.547	1.38506	1.31219	1.47743	1.85118	1.51535	1.36536		0.683144	0.724364
1.85308	MA2-G11	At3g10770	Boechera divaricarpa	expressed protein	0.549544	0.6023	0.56134	0.599887	0.418042	0.391819	0.484662	0.578253	0.69482	0.735372	0.708611	0.519462	0.733259	0.608111	0.564812	0.447727	0.43599	0.23765	0.591873	0.706523		1.51729	1.0718
1.85063	MA6-H09	At1g62660	Arabidopsis thaliana	glycosyl hydrolase family 32 identical to beta-fructosidase GB:CAA67560 GI:1429209 [Arabidopsis thaliana]; supported by full-length cDNA GI:14517549	0.393157	0.420229	0.231931	0.431713	0.280221	0.119802	0.320909	0.289189	0.440858	0.756035	0.528029	0.379886	0.494738	0.383303	0.379891	0.345853	0.197014	0.106673	0.577028	0.477516		2.35591	1.18378
1.85018	MA1-H08	At1g02305	Boechera divaricarpa	expressed protein	0.480812	0.545495	0.489294	0.582654	0.341976	0.309266	0.450062	0.48047	0.659366	0.75479	0.735158	0.425592	0.617675	0.618883	0.528912	0.454166	0.266802	0.209914	0.64473	0.699256		1.67708	0.945629
1.84686	MA6-C03	At2g33380	Arabidopsis thaliana	RD20 protein induced by abscisic acid during dehydration PMID:10965948; putative transmembrane channel protein PMID:10965948; identical to GI:10862968 [Arabidopsis thaliana];contains EF-hand domain	0.328308	0.387634	0.388023	0.435692	0.326689	0.165756	0.248899	0.31466	0.54811	0.68766	0.591431	0.424452	0.473651	0.543708	0.338387	0.340611	0.248618	0.138083	0.439713	0.405951		2.76281	1.70532
1.84067	MA7-A02	At2g30860	Arabidopsis thaliana	glutathione transferase, putative identical to GB:Y12295	0.39708	0.421202	0.374417	0.484091	0.305009	0.225483	0.307514	0.399073	0.505906	0.487577	0.560956	0.212929	0.2578	0.470536	0.486743	0.37824	0.339925	0.158016	0.372739	0.39558		1.58554	0.692421
1.84034	MA5-A11	At5g47780	Boechera divaricarpa	glycosyltransferase family 8 contains Pfam profile: PF01501 glycosyl transferase family 8; strong similarity to unknown protein (emb|CAB71043.1)	0.481863	0.54614	0.478272	0.560603	0.424033	0.422742	0.703454	0.435047	0.500646	0.696326	0.678059	0.345196	0.627753	0.51964	0.631389	0.219999	0.445246	0.229354	0.614631	0.694108		0.989867	0.490715
1.83783	MA6-H11		n.a.	NEGATIVE CONTROL: poly d(A)	0.50015	0.509552	0.612432	0.719694	0.434803	0.478771	0.621214	0.698236	0.677061	0.757505	0.482466	0.913695	0.697593	0.8222	0.622151	0.503851	0.494968	0.49125	0.828319	0.636572		1.21939	1.47082
1.83531	MA3-D05	At1g67090	Boechera divaricarpa	ribulose-bisphosphate carboxylase small unit -related similar to ribulose-bisphosphate carboxylase small unit GI:406726 from [Brassica napus]	1.90439	1.72718	2.2377	1.8416	1.8368	2.45748	2.85771	2.12971	1.75674	1.52513	1.60456	1.63714	1.44652	2.02616	1.81902	1.62264	2.16929	2.29038	1.78782	1.46967		0.533688	0.572884
1.83243	MA2-A10	At5g23080	Boechera divaricarpa	expressed protein	0.438756	0.606577	0.508342	0.609954	0.390626	0.388344	0.451339	0.455563	0.710622	0.665221	0.609767	0.400364	0.63549	0.643605	0.541852	0.258388	0.37614	0.168094	0.537816	0.675162		1.47389	0.887059
1.82908	MA1-B06	At5g18860	Boechera divaricarpa	expressed protein	0.832539	0.796839	0.845475	0.883071	0.601288	0.69823	0.861977	0.859058	0.930354	0.920063	0.949112	0.893723	0.928787	0.916926	0.798043	0.8005	0.726835	0.626176	0.919378	0.879933		1.06739	1.03683
1.82795	MA3-G03	At1g55670	Boechera divaricarpa	photosystem I subunit V precursor -related similar to photosystem I subunit V precursor GB:CAB52748 GI:5734520 from [Arabidopsis thaliana]	1.32222	1.20547	1.47376	1.36437	1.17008	1.45913	1.70892	1.37789	1.36555	1.31185	1.26484	1.34612	1.16556	1.4014	1.31144	1.18514	1.29654	1.37875	1.39674	1.24169		0.767649	0.787704
1.82697	MA3-D06	At3g52580	Boechera divaricarpa	40S ribosomal protein S14 (RPS14C) ribosomal protein S14 -Zea mays,PIR2:A30097	0.51085	0.53967	0.581059	0.63529	0.359067	0.279937	0.468987	0.482031	0.724567	0.757601	0.721449	0.538605	0.538911	0.660506	0.533821	0.412633	0.452208	0.222827	0.636872	0.651467		1.6154	1.14845
1.82459	MA7-B06	At4g39980	Arabidopsis thaliana	2-dehydro-3-deoxyphosphoheptonate aldolase (DHS1) (3-deoxy-D-arabino-heptulosonate 7-phosphate synthase 1) (DAHP synthetase 1) nearly identical to SP|P29965	0.396835	0.370216	0.291496	0.370778	0.321167	0.224003	0.447281	0.359935	0.572602	0.707761	0.640671	0.371764	0.469889	0.554166	0.422324	0.367798	0.311096	0.154355	0.490522	0.548949		1.58236	0.831164
1.82426	MA4-H10	At1g14150	Boechera divaricarpa	PsbQ domain protein family extrinsic pII protein; location of ESTs 144D22XP 3', gb|AA404877 and 144D22T7, gb|T75757	1.14745	1.05015	1.34908	1.21697	0.939357	1.20197	1.55483	1.21353	1.32189	1.36871	1.10005	1.23976	1.10581	1.33351	1.08741	1.18307	1.15211	1.24242	1.37945	1.20264		0.880294	0.797363
1.81312	MA5-E03	At4g39090	Arabidopsis thaliana	cysteine proteinase RD19A identical to thiol protease SP:P43296, GI:435618 from [Arabidopsis thaliana]	0.362466	0.407269	0.347286	0.439278	0.317613	0.254955	0.323361	0.361403	0.532599	0.665349	0.697186	0.207037	0.42233	0.502647	0.401782	0.329401	0.264523	0.106553	0.431557	0.487481		2.0576	0.640266
1.8121	MA5-C10	At3g41950	Boechera divaricarpa	putative senescence-associated protein [Pisum sativum]/NOTE: inconsistencies in databases	3.57332	3.04592	4.05839	3.03685	4.67977	4.8466	4.71509	3.07412	2.61482	2.94084	3.18911	2.67481	3.04532	3.00252	4.59952	3.502	4.24946	6.16835	2.99058	2.98365		0.623707	0.567286
1.81123	MA5-E10	At4g20890	Arabidopsis thaliana	tubulin beta-9 chain (TUB9) nearly identical to SP|P29517 Tubulin beta-9 chain {Arabidopsis thaliana}	0.44436	0.489369	0.361147	0.518215	0.291142	0.16223	0.366903	0.421978	0.663145	0.669165	0.609168	0.366842	0.550251	0.548747	0.418962	0.442031	0.296876	0.159694	0.5726	0.527079		1.82382	0.999832
1.8105	MA1-F09	At3g57800	Boechera divaricarpa	(bHLH060) putative bHLH transcription factor annotation temporarily based on supporting cDNA gi|20127059|gb|AF488593.1|	0.543078	0.610651	0.5462	0.644116	0.300379	0.336542	0.482307	0.557445	0.753972	0.704009	0.786279	0.560202	0.594707	0.571338	0.608708	0.501678	0.342027	0.190948	0.738871	0.737786		1.45967	1.16151
1.80947	MA1-E03	n.a.	Boechera divaricarpa		0.590646	0.614222	0.655719	0.764547	0.499219	0.427267	0.582379	0.56673	0.70676	0.813736	0.934727	0.651193	0.737557	0.773169	0.60581	0.488933	0.471858	0.374822	0.736526	0.691265		1.39726	1.11816
1.8086	MA7-G07	At5g07440	Arabidopsis thaliana	glutamate dehydrogenase 2	0.41723	0.404593	0.370348	0.437614	0.333465	0.171143	0.614626	0.374637	0.511055	0.640569	0.690096	0.412587	0.49111	0.411984	0.54214	0.312362	0.394794	0.119337	0.49553	0.470729		1.04221	0.671282
1.80746	MA2-A04	At3g17930	Boechera divaricarpa	expressed protein	0.306793	0.458566	0.408806	0.528128	0.317296	0.326044	0.503648	0.446232	0.545311	0.686199	0.701239	0.292414	0.502102	0.611275	0.551589	0.299103	0.362541	0.154587	0.547706	0.556199		1.36246	0.580592
1.80681	MA7-D06	At4g23600	Arabidopsis thaliana	aminotransferase family similar to nicotianamine aminotransferase from Hordeum vulgare [GI:6498122, GI:6469087]; contains Pfam profile PF00155 aminotransferase, classes I and II	0.314034	0.356168	0.347786	0.41556	0.185452	0.177252	0.247487	0.277391	0.508403	0.65336	0.515653	0.304674	0.44791	0.412282	0.432306	0.334273	0.286501	0.117189	0.441446	0.367668		2.63998	1.23107
1.80414	MA7-D07	At1g76680	Arabidopsis thaliana	12-oxophytodienoate reductase (OPR1) identical to 12-oxophytodienoate reductase OPR1 GB:AAC78440 [Arabidopsis thaliana]	0.389817	0.39748	0.337565	0.41354	0.273129	0.140426	0.286599	0.305577	0.555522	0.62391	0.493622	0.361411	0.52157	0.466226	0.474582	0.311209	0.242513	0.101749	0.486011	0.382118		2.17694	1.26103
1.80324	MA4-G04	At3g18035	Boechera divaricarpa	HON4 (histone H1/H5 family protein)	1.15721	1.14403	1.34	1.2175	0.968289	1.23358	1.81441	1.18222	1.19718	1.17161	1.18286	1.22172	1.08467	1.30249	1.22995	1.06308	1.19601	1.30313	1.31488	1.20106		0.645727	0.673344
1.80097	MA7-C08	At1g44350	Arabidopsis thaliana	gr1 protein virtually identical to gr1-protein from [Arabidopsis thaliana] GI:3559811; similar to IAA-amino acid hydrolase GI:3421384 from [Arabidopsis thaliana]	0.273446	0.388416	0.231237	0.383693	0.234196	0.183836	0.34151	0.331801	0.531403	0.499989	0.694803	0.300025	0.428737	0.547801	0.466866	0.282466	0.239404	0.100126	0.457531	0.488442		1.46405	0.878523
1.79912	MA1-E06	At2g20560	Boechera divaricarpa	heat shock protein, putative SP|Q9UDY4 DnaJ homolog subfamily B member 4 (Heat shock 40 kDa protein 1 homolog) {Homo sapiens}; contains Pfam profile PF00226: DnaJ domain	1.57412	1.3865	1.7	1.49774	1.39021	1.76803	2.31102	1.67808	1.47909	1.49387	1.47814	1.55276	1.45108	1.64852	1.48245	1.4942	1.66734	2.09471	1.59515	1.46583		0.646414	0.671893
1.799	MA1-F07	At5g32440	Boechera divaricarpa	expressed protein centrosomal Nek2-associated protein 1, Homo sapiens, EMBL:AF049105	0.539984	0.599312	0.546344	0.625523	0.387363	0.348663	0.48902	0.445981	0.715481	0.712788	0.765413	0.45336	0.589386	0.619227	0.561701	0.505317	0.371501	0.184667	0.6543	0.724708		1.45759	0.927079
1.79838	MA4-F10	At2g35680	Boechera divaricarpa	expressed protein	0.455132	0.58797	0.438336	0.591749	0.312294	0.28539	0.465663	0.497896	0.741689	0.699018	0.620943	0.579486	0.583203	0.654637	0.566114	0.329685	0.944832	0.300783	0.609191	0.684813		1.50112	1.24443
1.79436	MA5-G04	At1g76680	Arabidopsis thaliana	12-oxophytodienoate reductase (OPR1) identical to 12-oxophytodienoate reductase OPR1 GB:AAC78440 [Arabidopsis thaliana]	0.374611	0.414281	0.314572	0.493987	0.336501	0.210605	0.345221	0.339704	0.538798	0.680772	0.848332	0.375048	0.4333	0.521834	0.478043	0.400228	0.339273	0.159841	0.487897	0.539827		1.97199	1.0864
1.79308	MA2-G09	At3g06310	Boechera divaricarpa	expressed protein	0.490215	0.550709	0.456424	0.539792	0.305848	0.304706	0.519118	0.410036	0.660379	0.710513	0.729003	0.583896	0.56231	0.502619	0.521796	0.453861	0.341711	0.202368	0.672264	0.642487		1.36869	1.12478
1.78986	MA7-B01	At1g51760	Arabidopsis thaliana	IAA-Ala hydrolase (IAR3) identical to IAA-Ala hydrolase (IAR3) [Arabidopsis thaliana] GI:3421384	0.548586	0.423989	0.54724	0.6238	0.342371	0.275374	0.357441	0.310158	0.450059	0.611356	0.387669	0.620028	0.507106	0.615247	0.470163	0.322331	0.177276	0.175671	0.550874	0.358695		1.71037	1.73463
1.78957	MA6-C06	At4g23560	Arabidopsis thaliana	glycosyl hydrolase family 9 similar to cellulase GI:1039431 from [Phaseolus vulgaris]	0.166537	0.374826	0.248624	0.372745	0.092864	0.12478	0.226207	0.0863075	0.346175	0.500892	0.316108	0.26416	0.216577	0.388946	0.333678	0.299604	0.166679	0.0395218	0.294156	0.352812		2.21431	1.16778
1.78238	MA4-F04	At5g25980	Boechera divaricarpa	glycosyl hydrolase family 1 similar to myrosinase precursor (EC 3.2.3.1)(Sinigrinase) (Thioglucosidase) SP|P37702 from [Arabidopsis thaliana]	2.49447	2.10686	2.9766	2.34077	3.40618	2.93813	3.04527	2.41167	2.13859	2.2359	2.65615	2.11768	2.42541	2.26853	3.60641	2.65407	3.52648	4.16762	2.20145	2.25157		0.734221	0.695399
1.78034	MA1-E11	At2g44210	Boechera divaricarpa	expressed protein Pfam profile PF03080: Arabidopsis proteins of unknown function	0.809322	0.836529	0.916757	0.921113	0.620916	0.682644	0.895404	0.811426	0.908169	0.873647	0.874764	0.869002	0.785345	0.914807	0.806504	0.637183	0.630565	0.63659	0.999557	0.935326		0.975702	0.970514
1.77966	MA6-F09	At3g62030	Arabidopsis thaliana	peptidylprolyl isomerase ROC4	0.377325	0.411507	0.404486	0.506271	0.227945	0.286871	0.357648	0.35514	0.660584	0.74153	0.585797	0.640334	0.506205	0.480413	0.478757	0.435836	0.258644	0.129696	0.491629	0.415089		2.07335	1.7904
1.77958	MA6-D02	At1g75750	Arabidopsis thaliana	GAST1 protein homolog annotation temporarily based on supporting cDNA gi|887938|gb|U11766.1|ATU11766	0.324235	0.377671	0.31365	0.396088	0.1873	0.158529	0.383291	0.327953	0.533117	0.651687	0.623195	0.422259	0.240493	0.469739	0.471838	0.388451	0.276311	0.15934	0.384797	0.41188		1.70024	1.10167
1.77846	MA3-A09	At5g20250	Boechera divaricarpa	glycosyl hydrolase family 36 similar to seed imbibition protein GB:AAA32975 GI:167100 from [Hordeum vulgare]; contains nonconsensus AT donor splice site at intron 1	0.458894	0.516268	0.506513	0.61028	0.339222	0.295507	0.412541	0.464665	0.686483	0.649914	0.732811	0.480729	0.58241	0.642249	0.540922	0.408518	0.313861	0.220118	0.59439	0.746053		1.57539	1.16529
1.77455	MA2-D01	At1g11260	Boechera divaricarpa	glucose transporter nearly identical to glucose transporter GB:P23586 SP|P23586 from [Arabidopsis thaliana]	0.165742	0.430769	0.191878	0.116532	0.0928617	0.216133	0.100304	0.0936053	0.178873	0.338975	0.15067	0	0.10878	0.0701731	0.0682774	0.0512295	0.073035	0.103784	0.0548017	0.114848		3.37947	0
1.77351	MA8-E06	At2g47730	Arabidopsis thaliana	glutathione transferase, putative (GST6) identical to GB:X95295. Based on identical cDNA hits, the translation is now 40 AAs longer at the N-terminal, and start of exon2 is also corrected.	0.282632	0.312728	0.250314	0.387144	0.235747	0.193433	0.282579	0.235078	0.649129	0.548517	0.484482	0.398203	0.387796	0.438677	0.411585	0.343665	0.296886	0.0847914	0.445978	0.409864		1.94111	1.40917
1.77274	MA6-C11	At3g10330	Arabidopsis thaliana	transcription initiation factor IIB (TFIIB) identical to AtTFIIB2 GB:CAA84309 [Arabidopsis thaliana]	0.197122	0.23794	0.169441	0.301333	0.127629	0.164881	0.374287	0.391055	0.479107	0.412365	0.499167	0.162862	0.539479	0.313262	0.44262	0.300599	0.254181	0.114452	0.385046	0.457679		1.10173	0.435126
1.77157	MA7-D01	At5g67300	Arabidopsis thaliana	myb family transcription factor contains PFAM profile: myb DNA binding domain PF00249	0.56761	0.621491	0.46489	0.574392	0.21327	0.318269	0.118338	0.393512	0.48881	0.474347	0.664218	0.538662	0.414253	0.37648	0.356009	0.366653	0.331659	0.190729	0.367282	0.280045		4.0084	4.55188
1.77061	MA1-E05	n.a.	Boechera divaricarpa		0.46789	0.472416	0.488087	0.5682	0.361142	0.379437	0.402977	0.403892	0.622709	0.741899	0.734529	0.647217	0.494327	0.571247	0.532479	0.407276	0.323991	0.219836	0.461966	0.544167		1.84105	1.60609
1.76365	MA6-E06	At5g15230	Arabidopsis thaliana	GASA4	0.308295	0.403228	0.37221	0.425103	0.274742	0.24124	0.291457	0.271732	0.531484	0.572971	0.573221	0.537008	0.314296	0.488893	0.710955	0.374212	0.263431	0.0886268	0.371151	0.478485		1.96588	1.84249
1.75934	MA8-C10	At5g52310	Boechera divaricarpa	low-temperature-induced protein 78 (sp|Q06738)	0.598162	0.596388	0.436809	0.664547	0.467929	0.425509	0.471832	0.625536	0.757713	0.748475	0.813085	0.423807	0.595032	0.663989	0.640518	0.359785	0.317797	0.285671	0.583196	0.549459		1.58632	0.898217
1.7593	MA7-D05	At4g17500	Arabidopsis thaliana	ethylene responsive element binding factor 1 (frameshift !) identical to ethylene responsive element binding factor 1 GI:3434967 from [Arabidopsis thaliana]	0.518218	0.512382	0.405717	0.460548	0.325135	0.171832	0.477594	0.436534	0.660944	0.693913	0.614437	0.660601	0.514124	0.554128	0.531703	0.372038	0.443656	0.217046	0.678414	0.53549		1.45293	1.38318
1.75878	MA8-D03	At1g64720	Boechera divaricarpa	membrane related protein CP5 -related similar to membrane related protein CP5 GI:4741929 from [Arabidopsis thaliana]	0.488865	0.52793	0.465349	0.603521	0.373356	0.340276	0.439287	0.417001	0.727308	0.709474	0.781788	0.538503	0.543002	0.597042	0.604738	0.405301	0.480226	0.383087	0.61522	0.574485		1.61506	1.22586
1.75855	MA4-B12	At1g16320	Boechera divaricarpa	expressed protein ESTs gb|T76348, gb|N65615 and gb|Z18119 come from this gene	0.602535	0.627793	0.628187	0.64466	0.39709	0.332077	0.484251	0.450027	0.707152	0.677111	0.70066	0.323432	0.631289	0.75934	0.613901	0.442477	0.467913	0.234286	0.675239	0.751924		1.39826	0.667901
1.75658	MA3-C08	At3g05530	Boechera divaricarpa	26S proteasome AAA-ATPase subunit RPT5a identical to GB:AAF22525 GI:6652886 from [Arabidopsis thaliana]	0.495825	0.541659	0.515351	0.600042	0.366716	0.294958	0.389383	0.48198	0.673435	0.696408	0.801214	0.565394	0.578639	0.658856	0.571061	0.391879	0.365981	0.213349	0.640664	0.670472		1.78849	1.45203
1.75495	MA1-B12	n.a.	n.a.	mitochondrial NAD1 from insect	1.97792	1.78369	2.16173	1.91743	2.20532	2.59683	2.64975	2.07423	1.82168	1.7552	1.89899	1.99125	1.95628	2.01932	2.28475	2.01674	2.19623	3.01145	1.9011	1.76209		0.662402	0.751485
1.75494	MA8-G11	At1g15690	Arabidopsis thaliana	AVP1: pyrophosphate-energized vacuolar membrane proton pump	0.389065	0.380051	0.384266	0.416847	0.270792	0.161075	0.462943	0.457449	0.620164	0.677512	0.550958	0.355115	0.440016	0.670602	0.61127	0.393546	0.361453	0.0996152	0.409305	0.46689		1.46349	0.767082
1.74952	MA1-D07	At1g67140	Boechera divaricarpa	expressed protein	0.467786	0.514574	0.494266	0.605032	0.34712	0.325693	0.48223	0.430143	0.669252	0.781186	0.779879	0.671725	0.546548	0.620728	0.555992	0.449533	0.391883	0.239192	0.491308	0.625768		1.61994	1.39296
1.74797	MA5-H04	At2g24850	Arabidopsis thaliana	aminotransferase, putative similar to nicotianamine aminotransferase from Hordeum vulgare [GI:6498122, GI:6469087]; contains Pfam profile PF00155 aminotransferase, classes I and II	0.344519	0.413137	0.315192	0.464788	0.206913	0.223402	0.349946	0.323387	0.533685	0.629573	0.440489	0.560413	0.371428	0.480814	0.456071	0.413938	0.282129	0.152408	0.393638	0.503221		1.79906	1.60143
1.74714	MA5-H08	At2g02960	Arabidopsis thaliana	zinc finger (RING finger) protein family contains Pfam profile PF00097: Zinc finger, C3HC4 type (RING finger); contains PROSITE PS00190: Cytochrome c family heme-binding site signature	0.283637	0.280195	0.308978	0.394631	0.282101	0.18787	0.360592	0.322894	0.52549	0.680125	0.534397	0.583233	0.545361	0.503634	0.375661	0.269463	0.237681	0.101675	0.450011	0.474996		1.88613	1.61743
1.74662	MA3-F04	At5g47190	Boechera divaricarpa	ribosomal protein L19, putative similar to plastid ribosomal protein L19 precursor [Spinacia oleracea] gi|7582403|gb|AAF64312	0.558836	0.578178	0.630087	0.643919	0.413957	0.29566	0.533261	0.554624	0.736493	0.770657	0.736006	0.520064	0.621407	0.623029	0.628573	0.446873	0.556394	0.256622	0.68642	0.657897		1.44518	0.975252
1.74643	MA3-C11	At4g31530	Boechera divaricarpa	expressed protein hypothetical protein - Arabidopsis thaliana,PIR2:T04873	1.07352	1.13871	1.17681	1.1158	0.982618	1.1543	1.23527	1.15737	1.20899	1.07811	1.05524	1.21796	1.09757	1.19915	1.0311	1.03648	0.899741	1.06137	1.17871	1.07691		0.872771	0.985988
1.74311	MA3-E01	At3g15970	Boechera divaricarpa	expressed protein contains RanBP1 domain	0.759086	0.793723	0.773275	0.777472	0.605657	0.55234	0.625207	0.771718	0.957237	0.871737	1.10223	0.761818	0.628246	0.74726	0.988596	0.597745	0.854217	0.27294	0.691151	0.943246		1.39432	1.21851
1.74031	MA4-F08	At2g47020	Boechera divaricarpa	peptide chain release factor, putative similar to peptide chain release factor 1 [Escherichia coli] GI:147567; contains Pfam profiles PF00472: Peptidyl-tRNA hydrolase domain, PF03462: PCRF domain	0.500201	0.561918	0.494104	0.531432	0.358268	0.361453	0.442606	0.5553	0.753221	0.739905	0.89926	0.530451	0.568311	0.666863	0.588264	0.417222	0.340391	0.188145	0.627628	0.664543		1.6717	1.19847
1.74027	MA5-E12	At1g01470	Arabidopsis thaliana	expressed protein contains similarity to 1-phosphatidylinositol-4-phosphate 5-kinase(AtPIP5K1) GI:3702691 from [Arabidopsis thaliana]	0.388677	0.423123	0.384642	0.469488	0.312729	0.205121	0.439152	0.378865	0.501715	0.707925	0.500472	0.312632	0.512241	0.510156	0.441811	0.323551	0.285771	0.150494	0.531926	0.54579		1.61203	0.711898
1.73839	MA6-D10	At5g14780	Arabidopsis thaliana	formate dehydrogenase (FDH) identical to GI:7677266	0.227068	0.289325	0.327775	0.331784	0.29242	0.19073	0.330682	0.248816	0.534957	0.617289	0.559841	0.325688	0.32905	0.436439	0.397009	0.398404	0.228701	0.105171	0.507545	0.316619		1.86672	0.9849
1.73749	MA1-E07	n.a.	Boechera divaricarpa		0.973993	0.957737	1.14942	1.08608	0.781783	0.963848	1.29087	1.05733	1.03928	1.0106	1.00549	1.11681	0.999275	1.12245	0.924459	0.932067	0.906754	0.948859	1.16775	1.0406		0.78288	0.865157
1.73605	MA1-G04	At5g01010	Boechera divaricarpa	unknown protein [Arabidopsis thaliana] dbj|BAC43305.1| unknown protein [Arabidopsis thaliana]	0.471642	0.493676	0.438795	0.583106	0.418334	0.262845	0.474126	0.416846	0.627249	0.684451	0.715822	0.559805	0.428573	0.59219	0.554734	0.44858	0.396052	0.207103	0.549421	0.622198		1.4436	1.18071
1.73556	MA8-A03	At1g52400	Boechera divaricarpa	glycosyl hydrolase family 1, beta-glucosidase (BG1) identical to GI:6651430 from [Arabidopsis thaliana]	0.547742	0.607124	0.506037	0.583589	0.512498	0.396134	0.449898	0.489295	0.710371	0.743083	0.725358	0.643806	0.637617	0.660549	0.570869	0.499522	0.463862	0.301059	0.61791	0.659656		1.65167	1.431
1.73427	MA1-A06	At5g08130	Boechera divaricarpa	bHLH protein family contains Pfam profile: PF00010 helix-loop-helix DNA-binding domain	0.434046	0.50638	0.489441	0.553289	0.34825	0.27868	0.391611	0.508986	0.573864	0.775221	0.780871	0.164148	0.499864	0.623244	0.606421	0.329935	0.411124	0.151751	0.570051	0.600582		1.97957	0.419162
1.73101	MA3-G07	At1g32060	Boechera divaricarpa	phosphoribulokinase precursor identical to phosphoribulokinase precursor GB:P25697 GI:125576 from [Arabidopsis thaliana]	0.51639	0.588792	0.568679	0.65476	0.420459	0.353651	0.547355	0.546981	0.695144	0.796236	0.8059	0.572796	0.654198	0.690024	0.570066	0.37961	0.578094	0.186373	0.661924	0.71411		1.4547	1.04648
1.72989	MA3-A04	At2g27900	Boechera divaricarpa	expressed protein	0.499701	0.555417	0.581394	0.65791	0.389451	0.346427	0.518113	0.482389	0.768684	0.743323	0.740083	0.537818	0.529891	0.672632	0.616394	0.506726	0.471391	0.298179	0.629134	0.7126		1.43467	1.03803
1.72969	MA2-G08	At3g56590	Boechera divaricarpa	proline-rich protein family	0.578819	0.655373	0.588693	0.672095	0.466718	0.440393	0.657351	0.525738	0.72179	0.718519	0.71417	0.607646	0.695176	0.691002	0.611699	0.519301	0.431634	0.208543	0.701032	0.762587		1.09305	0.924387
1.72876	MA1-D08	At5g04360	Boechera divaricarpa	pullulanase (starch debranching enzyme), putative similar to pullulanase [Spinacia oleracea] GI:634093 (EC 3.2.1.41); contains Pfam profiles PF00128: Alpha amylase catalytic domain, PF02922: Isoamylase N-terminal domain	0.472508	0.508039	0.513675	0.657736	0.350984	0.299256	0.433826	0.466127	0.702938	0.75174	0.728935	0.367667	0.539011	0.601106	0.542922	0.453247	0.375335	0.185265	0.618226	0.588368		1.73281	0.847498
1.72858	MA7-B08	At2g29440	Arabidopsis thaliana	glutathione transferase, putative	0.316031	0.279778	0.326667	0.422061	0.2173	0.108612	0.120984	0.362799	0.503518	0.384426	0.661506	0.382652	0.445545	0.545633	0.417183	0.295004	0.250577	0.189282	0.435628	0.426489		3.17749	3.16283
1.72581	MA3-F10	At2g44230	Boechera divaricarpa	expressed protein	0.449011	0.561146	0.445342	0.564364	0.360665	0.307265	0.49311	0.522296	0.756034	0.696232	0.641306	0.56839	0.592483	0.661153	0.660907	0.516203	0.371755	0.261798	0.615261	0.65131		1.41192	1.15266
1.72495	MA6-A06	At1g07890	Arabidopsis thaliana	ascorbate peroxidase, putative (APX) identical to L-ascorbate peroxidase [Arabidopsis thaliana] gi|16173|emb|CAA42168; strong similarity to cytosolic ascorbate peroxidase [Spinacia oleracea] gi|1384110|dbj|BAA12890	0.411777	0.43674	0.453295	0.4647	0.288309	0.271382	0.397248	0.342114	0.627433	0.673426	0.615827	0.545181	0.552079	0.528509	0.368773	0.395583	0.407003	0.133158	0.54996	0.496004		1.69523	1.37239
1.72148	MA2-B06	At5g47880	Boechera divaricarpa	eukaryotic release factor 1 homolog (gb|AAA91169.1)	0.447628	0.461328	0.452166	0.545447	0.308851	0.292816	0.364312	0.375214	0.604158	0.697098	0.742866	0.297885	0.490875	0.555617	0.484091	0.311405	0.412967	0.183088	0.527195	0.550391		1.91346	0.817664
1.71858	MA4-G06	At2g36830	Boechera divaricarpa	major intrinsic protein (MIP) family contains Pfam profile: MIP PF00230	0.758684	0.814659	0.773795	0.797288	0.631032	0.689733	0.765469	0.646418	0.903414	0.930974	0.957125	0.954472	0.927821	0.918842	0.699625	0.577897	0.743043	0.394452	0.824224	0.762607		1.21621	1.24691
1.71829	MA1-D03	n.a.	Boechera divaricarpa	NOTE: very short fragment	0.41953	0.439016	0.388361	0.54137	0.373251	0.213237	0.603672	0.425172	0.595369	0.55656	0.658013	0.315996	0.567431	0.570992	0.498392	0.379274	0.297397	0.233948	0.44752	0.458171		0.921956	0.523456
1.71755	MA1-G09	At5g22440	Boechera divaricarpa	60S ribosomal protein L10A (RPL10aC)	0.560158	0.622282	0.485589	0.65028	0.359448	0.362957	0.454925	0.548269	0.738922	0.811363	0.699563	0.569065	0.731499	0.619844	0.568889	0.540451	0.397249	0.168646	0.69188	0.738415		1.78351	1.2509
1.71731	MA2-F12	At3g28007	Boechera divaricarpa	nodulin MtN3 family protein contains Pfam PF03083 MtN3/saliva family; similar to LIM7 GI:431154 (induced in meiotic prophase in lily microsporocytes) from [Lilium longiflorum]	0.50784	0.568098	0.514699	0.577014	0.348714	0.306963	0.488484	0.342643	0.536397	0.567302	0.596804	0.492956	0.546391	0.514495	0.564082	0.352851	0.383799	0.21003	0.587501	0.552024		1.16135	1.00916
1.71558	MA6-G05	At5g15970	Arabidopsis thaliana	cold-regulated protein COR6.6 (stress-induced protein KIN2) nearly identical to SP|P31169 Stress-induced KIN2 protein (Cold-induced COR6.6 protein) {Arabidopsis thaliana}	0.464292	0.498491	0.346108	0.522362	0.362937	0.345053	0.328044	0.355772	0.660688	0.650074	0.736456	0.56363	0.577861	0.509141	0.484399	0.455846	0.363646	0.156908	0.53026	0.527278		1.98167	1.71815
1.71493	MA2-E01	At3g18410	Boechera divaricarpa	expressed protein	0.456204	0.500746	0.478021	0.554394	0.410316	0.254957	0.506423	0.381692	0.642662	0.625867	0.805472	0.480431	0.372638	0.566934	0.674807	0.302104	0.401857	0.239378	0.402435	0.56734		1.23586	0.948675
1.70628	MA7-H10	At1g61120	Arabidopsis thaliana	terpene synthase/cyclase family similar to S-linalool synthase GI:1491939 from [Clarkia breweri][PMID: 8768373]	0.379715	0.337187	0.332258	0.459144	0.198562	0.151309	0.298471	0.30076	0.669587	0.517176	0.506929	0.34077	0.399598	0.472575	0.562541	0.381546	0.352463	0.126671	0.515274	0.405546		1.73275	1.14172
