# Supplementary material for: Different Transcript Patterns in Response to Specialist and Generalist Herbivores in the Wild Arabidopsis Relative Boechera divaricarpa
Source: PLoS One. 2007 Oct 24;2(10):e1081. doi: 10.1371/journal.pone.0001081 (PMC2031921; doi:10.1371/journal.pone.0001081)
Supplement: Table S5 — Cross species comparison for differences in transcript levels and patterns between A. thaliana and B. divaricarpa. ‘GenePair’ refers to pairs of array features representing the same B. divaricarpa and A. thaliana cDNAs, based on best BLAST matches. ‘TRT2SPP$’, ‘HOMOHET$’, ‘MRNASPP$’, and ‘MRNA*TRT’ are P-values for effects in ANOVA, and quantify statistical significance for treatment effects, for differences between homologous vs. heterologous transcript-target hybridizations, for mean transcript levels between species, and for species × treatment interaction, respectively. ‘HET’ and ‘HOMO’ are signal intensities from heterologous and homologous transcript-target hybridizations, ‘HOMO/HET’ is their ratio. ‘Qval_MRNASPP$’ and ‘Qval_MRNA*TRT’ indicate Q-values for gene × species and gene × treatment effects, respectively. ‘Qval_MRNASPP$’ quantifies statistical significance for differences in mean transcript levels between species, ‘Qval_MRN*TRT’ quantifies statistical significance for differences in transcript patterns between species. Bold type letters indicate statistically significant differences in mean transcript level or in transcript patterns between species according to P- and Q-statistics (P≤0.05 and Q≤0.05). ‘LSM (At)’ and ‘LSM (Bd)’ are least square means for signal intensities, averaged across treatments. SE indicates standard errors, and N sample sizes. ‘At/Bd’ and Bd/At’ quantify ratios of mean signal intensities between species, and ‘((Bd/At)−1)*100%’ quantifies relative differences in mean transcript level between species. (0.04 MB XLS) [file pone.0001081.s005.xls]

## Sheet: Sheet1
Gene$	GenePair	TAIR identifier	RSQR	TRT2SPP$	HOMOHET$	MRNASPP$	MRNA*TRT	HET	HOMO	HOMO/HET	Qval_MRNASPP$	Qval_MRNA*TRT	LSM (At)	SE	N	LSM (Bd)	SE	N	At/Bd	Bd/At	((Bd/At)-1)*100%
GEN04	MA1D11-MA7D10	At4g33150	0.36363	0.00012	0.38681	0.00014	0.53491	0.41332	0.44998	1.0887	0	0.674565	0.341204	0.0345443	50	0.522104	0.0299372	66	0.653517	1.53018	53.0181
GEN05	MA1H03-MA5E06	At5g59310	0.58659	0.00052	8e-05	0	0.32008	0.49023	0.70288	1.43378	0	0.441905	0.349655	0.0424164	50	0.843461	0.0367594	66	0.414547	2.41227	141.227
GEN08	MA2E12-MA8D08	At5g24770	0.49635	2e-05	0.19403	0	0.01485	0.55842	0.6169	1.10472	0	0.0928	0.420152	0.0366322	50	0.755168	0.0317467	66	0.556369	1.79737	79.7367
GEN15	MA3F03-MA6H07	At1g72290	0.46122	3e-05	0.10399	0	0.00684	0.55895	0.64594	1.15563	0	0.0928	0.45158	0.0434272	50	0.753314	0.0376354	66	0.599458	1.66817	66.8173
GEN29	MA8A04-MA6H04	At1g76180	0.34875	0.00058	0.31382	0.00061	0.15461	0.50696	0.55029	1.08547	0.00924538	0.288187	0.44652	0.0350511	50	0.610732	0.0303764	66	0.731122	1.36776	36.776
GEN55	MA8D03-MA8D04	At1g64720	0.28121	0.0917	0.01001	0.00133	0.0122	0.5591	0.69156	1.23692	0.00924538	0.0928	0.71563	0.0413256	50	0.53503	0.035814	66	1.33755	0.747635	-25.2365
GEN37	MA8B03-MA5E03	At4g39090	0.4941	0	0.90859	0.0021	0.02608	0.39465	0.39875	1.01039	0.0145285	0.116	0.335708	0.0291947	50	0.457695	0.0253011	66	0.733475	1.36337	36.3373
GEN49	MA8C07-MA6H10	At1g11840	0.43517	0	0.25068	0.00275	0.05253	0.36266	0.41216	1.13649	0.0190686	0.155546	0.316121	0.0350909	50	0.458698	0.0304109	66	0.689171	1.45102	45.1018
GEN31	MA8A07-MA6G08	At2g24420	0.40052	0	0.931	0.00428	0.13871	0.33946	0.3358	0.989218	0.0225998	0.284	0.270811	0.0345508	50	0.404444	0.0299428	66	0.66959	1.49345	49.3451
GEN48	MA8C06-MA7E09	At2g02990	0.35443	0.0001	0.85151	0.00455	0.14175	0.36297	0.37277	1.027	0.0254248	0.284	0.285732	0.0427793	50	0.450012	0.0370739	66	0.634942	1.57495	57.4946
GEN10	MA2H09-MA7D11	At3g12500	0.43751	0	0.10112	0.01404	0.04772	0.44237	0.51278	1.15917	0.0586726	0.155546	0.41993	0.034852	50	0.535213	0.0302039	66	0.784603	1.27453	27.453
GEN17	MA3G07-MA5E09	At1g32060	0.31576	0.00022	0.22483	0.01521	0.35256	0.36559	0.42501	1.16253	0.0586726	0.476139	0.330188	0.0398473	50	0.460403	0.0345329	66	0.717172	1.39437	39.4366
GEN52	MA8C10-MA5F04	At5g52310	0.4002	0	0.02424	0.01391	0.24492	0.39004	0.48974	1.25561	0.0586726	0.406	0.380773	0.0356939	50	0.499005	0.0309335	66	0.763064	1.31051	31.0506
GEN38	MA8B04-MA7C09	At4g15440	0.33718	4e-05	0.18458	0.01779	0.30405	0.35189	0.40899	1.16227	0.065378	0.441905	0.324634	0.035005	50	0.436243	0.0303364	66	0.744159	1.3438	34.3799
GEN32	MA8A08-MA5D08	At1g25220	0.27614	0.00072	0.59657	0.03297	0.6789	0.33979	0.36894	1.08579	0.111869	0.772196	0.290054	0.0449551	50	0.418674	0.0389595	66	0.692792	1.44344	44.3435
GEN58	MA8E11-MA8E05	At2g45470	0.28722	0.00019	0.82035	0.0416	0.57434	0.5883	0.59891	1.01804	0.13348	0.70834	0.645715	0.0381644	50	0.541489	0.0330745	66	1.19248	0.838588	-16.1412
GEN39	MA8B05-MA5D12	At4g17090	0.28432	0.0004	0.67788	0.05039	0.61684	0.39435	0.41295	1.04717	0.144074	0.732694	0.355727	0.0365718	50	0.451565	0.0316943	66	0.787765	1.26941	26.9414
GEN44	MA8B10-MA5G02	At3g54420	0.41952	0	0.7429	0.05134	0.02426	0.33644	0.34777	1.03368	0.144074	0.116	0.305311	0.0281998	50	0.378899	0.0244389	66	0.805784	1.24103	24.1028
GEN57	MA8E08-MA8E06	At2g47730	0.4513	0	0	0.05459	0.20233	0.41697	0.63306	1.51824	0.147196	0.344588	0.571279	0.0359523	50	0.47876	0.0311574	66	1.19325	0.83805	-16.195
GEN50	MA8C08-MA7D07	At1g76680	0.40751	0	0.82711	0.05778	0.05614	0.3785	0.38688	1.02214	0.147464	0.155546	0.342894	0.0313406	50	0.422487	0.0271608	66	0.811608	1.23212	23.2122
GEN30	MA8A05-MA5E01	At3g62600	0.42543	1e-05	0.93338	0.0717	0.00023	0.49325	0.49722	1.00805	0.174341	0	0.448518	0.0387964	50	0.54196	0.0336222	66	0.827586	1.20833	20.8334
GEN28	MA8A03-MA8E01	At1g52400	0.27525	0.05416	0.0004	0.0983	0.25937	0.39994	0.61331	1.53351	0.216664	0.41227	0.559312	0.0477219	50	0.453942	0.0413573	66	1.23212	0.811608	-18.8392
GEN41	MA8B07-MA8G03	At3g04720	0.37439	3e-05	0.10748	0.09723	0.0593	0.37345	0.4464	1.19534	0.216664	0.155546	0.369184	0.0367863	50	0.45067	0.0318802	66	0.819188	1.22072	22.0721
GEN16	MA3F09-MA7F05	At3g12580	0.34177	0.00034	0.11849	0.10772	0.03864	0.40611	0.47415	1.16754	0.228823	0.155546	0.402128	0.0353925	50	0.478137	0.0306722	66	0.841031	1.18902	18.9017
GEN46	MA8C02-MA6G04	At1g20450	0.38342	0	0.1497	0.13926	0.39865	0.46613	0.52107	1.11786	0.282724	0.525954	0.463034	0.030998	50	0.524164	0.0268639	66	0.883376	1.13202	13.2021
GEN53	MA8C11-MA7H02	At2g29450	0.28497	0.00011	0.81131	0.14615	0.61886	0.44693	0.43495	0.973195	0.28554	0.732694	0.401235	0.0409754	50	0.480644	0.0355106	66	0.834786	1.19791	19.7912
GEN06	MA2E03-MA7D08	At5g42980	0.08236	0.48461	0.21637	0.16147	0.933	0.7236	0.86262	1.19212	0.297701	0.991	0.707703	0.0915196	50	0.878518	0.0793138	66	0.805565	1.24137	24.1365
GEN27	MA8A02-MA6H02	At2g15970	0.48111	0	0.01468	0.16071	0.00762	0.4447	0.54206	1.21893	0.297701	0.0928	0.463359	0.0321139	50	0.523408	0.0278309	66	0.885274	1.12959	12.9594
GEN11	MA3A07-MA6F07	At3g47340	0.40417	1e-05	9e-05	0.21829	0.01919	0.53366	0.7127	1.33549	0.362508	0.100182	0.593721	0.0359379	50	0.652633	0.0311449	66	0.909732	1.09923	9.92251
GEN21	MA4B06-MA5F07	At1g09130	0.04799	0.97809	0.13049	0.2127	0.9874	0.89672	1.09153	1.21725	0.362508	0.991	0.907288	0.104654	50	1.08096	0.0906961	66	0.839334	1.19142	19.1421
GEN51	MA8C09-MA6G10	At4g24960	0.39398	0	0.20724	0.22126	0.31743	0.40217	0.45561	1.13288	0.362508	0.441905	0.40081	0.0344804	50	0.456967	0.0298818	66	0.877109	1.14011	14.0109
GEN22	MA4C01-MA8G02	At5g05690	0.39748	0	0.70847	0.24328	0.05723	0.55292	0.57034	1.03151	0.367912	0.155546	0.532094	0.0380355	50	0.591167	0.0329627	66	0.900074	1.11102	11.1019
GEN42	MA8B08-MA5F02	At3g16400	0.29929	0.00046	0.67872	0.24571	0.15863	0.39336	0.41292	1.04973	0.367912	0.288187	0.373358	0.0385535	50	0.432927	0.0334117	66	0.862406	1.15955	15.9547
GEN43	MA8B09-MA5F03	At1g20440	0.41706	0	0.01132	0.24287	0.14976	0.3665	0.46365	1.26508	0.367912	0.288187	0.39111	0.0308387	50	0.439048	0.0267258	66	0.890814	1.12257	12.2569
GEN24	MA5C06-MA6H05	At3g51240	0.27563	0.0076	0.61914	0.25453	0.04511	0.4903	0.46654	0.95154	0.370476	0.155546	0.44883	0.0390232	50	0.508004	0.0338187	66	0.883517	1.13184	13.184
GEN03	MA1B10-MA6E01	At4g27440	0.40936	0	0.01881	0.32064	0.08225	0.44051	0.55068	1.2501	0.442529	0.182923	0.520548	0.0377893	50	0.47064	0.0327494	66	1.10604	0.904123	-9.58767
GEN13	MA3D11-MA6D04	At1g09340	0.10906	0.45832	0.05697	0.32213	0.66075	0.88118	1.10536	1.25441	0.442529	0.76676	0.930498	0.0953513	50	1.05604	0.0826344	66	0.881122	1.13492	13.4917
GEN20	MA4A09-MA7E03	At1g16410	0.29451	0.00117	0.32429	0.37571	0.0421	0.42531	0.4684	1.10131	0.503143	0.155546	0.425882	0.0356311	50	0.467834	0.030879	66	0.910328	1.0985	9.85047
GEN56	MA8D05-MA8D06	At2g21870	0.3647	0	0.02152	0.39055	0.19907	0.35396	0.4457	1.25918	0.5098	0.344588	0.418187	0.032178	50	0.381469	0.0278865	66	1.09625	0.912197	-8.7803
GEN02	MA1B09-MA6A03	At4g02340	0.3621	0.00064	0.00067	0.48156	0.05202	0.51042	0.67601	1.32442	0.612738	0.155546	0.575169	0.0386174	50	0.611267	0.033467	66	0.940945	1.06276	6.2761
GEN35	MA8B01-MA7C07	At3g16530	0.33048	0	0.77432	0.50699	0.47344	0.4487	0.43549	0.970559	0.628799	0.609644	0.425518	0.0376262	50	0.458673	0.0326081	66	0.927716	1.07792	7.79165
GEN01	MA1B04-MA6G09	At2g40880	0.04111	0.90655	0.3179	0.5507	0.95997	0.92299	1.06553	1.15443	0.667098	0.991	0.948191	0.1163	50	1.04033	0.100789	66	0.911431	1.09718	9.71755
GEN18	MA3H02-MA6H06	At5g17510	0.04276	0.77253	0.43888	0.66278	0.99057	0.88276	0.97687	1.10661	0.766211	0.991	0.901116	0.0991766	50	0.958515	0.0859496	66	0.940117	1.0637	6.36976
GEN54	MA8D01-MA8D02	At4g00720	0.08688	0.59067	0.05918	0.66032	0.98706	1.42192	1.95885	1.37761	0.766211	0.991	1.62318	0.230429	50	1.75759	0.199697	66	0.92353	1.0828	8.28017
GEN07	MA2E11-MA7F08	At1g68530	0.32813	2e-05	0.45751	0.74155	0.07731	0.47858	0.51223	1.07031	0.827552	0.17864	0.487322	0.0369506	50	0.503492	0.0320226	66	0.967885	1.03318	3.31811
GEN12	MA3C07-MA8D07	At3g45140	0.56969	0	0	0.80087	0.01474	0.50835	0.74402	1.4636	0.827552	0.0928	0.620184	0.0358519	50	0.632181	0.0310704	66	0.981022	1.01934	1.93449
GEN26	MA5D01-MA6B03	At4g19160	0.33081	0.00057	0.20417	0.82987	0.00289	0.51674	0.57938	1.12122	0.827552	0.058	0.542336	0.0401418	50	0.553779	0.0347882	66	0.979336	1.0211	2.10998
GEN33	MA8A09-MA6H03	At2g39800	0.27686	0.00716	0.77325	0.78819	0.01579	0.46778	0.4814	1.02912	0.827552	0.0928	0.481474	0.0386049	50	0.467713	0.0334562	66	1.02942	0.971419	-2.85808
GEN40	MA8B06-MA6F12	At4g31500	0.43848	0	0.03495	0.75755	0.00058	0.39251	0.47827	1.21849	0.827552	0.029	0.428663	0.0328561	50	0.44212	0.0284742	66	0.969561	1.0314	3.13951
GEN45	MA8B11-MA5H07	At1g02920	0.35955	0	0.72027	0.82231	0.07368	0.41276	0.39886	0.966324	0.827552	0.17864	0.401083	0.0317086	50	0.410531	0.0274797	66	0.976987	1.02355	2.35547
GEN47	MA8C04-MA8D11	At2g33380	0.41145	0	0.08136	0.7877	0.0627	0.47663	0.54278	1.13879	0.827552	0.15887	0.504208	0.0307708	50	0.515202	0.026667	66	0.97866	1.02181	2.18053
GEN19	MA3H03-MA5E05	At3g03480	0.06406	0.46272	0.89736	0.84767	0.97907	0.70315	0.71317	1.01425	0.829239	0.991	0.716242	0.0634543	50	0.700071	0.0549915	66	1.0231	0.977423	-2.25773
GEN23	MA4C12-MA6F09	At3g62030	0.35095	2e-05	0.07645	0.87523	0.01299	0.48464	0.56696	1.16986	0.831652	0.0928	0.521879	0.0376632	50	0.529725	0.0326401	66	0.985189	1.01503	1.50335
GEN25	MA5C08-MA6B02	At2g28190	0.29063	0.00024	0.11001	0.87541	0.30514	0.4181	0.4916	1.1758	0.831652	0.441905	0.450966	0.0373366	50	0.458732	0.032357	66	0.983071	1.01722	1.7221
GEN36	MA8B02-MA6G01	At4g24220	0.31804	0.00014	0.04442	0.92957	0.26334	0.39157	0.48918	1.24928	0.85982	0.41227	0.438075	0.0392759	50	0.44268	0.0340378	66	0.989598	1.01051	1.05117
GEN09	MA2F02-MA6F11	At1g20620	0.16833	0.6521	0.00037	0.97228	0.82371	0.9349	1.24729	1.33414	0.867073	0.919077	1.0895	0.0693558	50	1.09269	0.0601059	66	0.997074	1.00293	0.293411
GEN14	MA3E01-MA5E07	At3g15970	0.21131	0.01169	0.73577	0.95685	0.14026	0.5627	0.53481	0.950435	0.867073	0.284	0.551177	0.0674958	50	0.546332	0.058494	66	1.00887	0.99121	-0.878956
GEN34	MA8A11-MA7G04	At3g16470	0.32006	1e-05	0.80959	0.98867	0.28452	0.43189	0.42146	0.97585	0.867073	0.435	0.426341	0.0353423	50	0.427006	0.0306287	66	0.998441	1.00156	0.156166
